# Supplementary material for: Transcriptome profiling and comparison of maize ear heterosis during the spikelet and floret differentiation stages
Source: BMC Genomics. 2016 Nov 22;17:959. doi: 10.1186/s12864-016-3296-8 (PMC5120533; doi:10.1186/s12864-016-3296-8)
Supplement: Additional file 1: Table S1. — RNA-seq data statistics and genome mapping rates. (XLSX 16 kb) [file 12864_2016_3296_MOESM1_ESM.xlsx]

## Sheet: Supplemental Data Set 1
Table S1 RNA-seq data statistics and genome mapping rates.
	Spikelet differentiation stage of maize ear													Floret differentiation stage of maize ear
Sample name	CL11_S_1		CL11_S_2		HYB_S_1		HYB_S_2		NG5_S_1		NG5_S_2			CL11_F_1		CL11_F_2		HYB_F_1		HYB_F_2		NG5_F_1		NG5_F_2
	Reads number	Percentage	Reads number	Percentage	Reads number	Percentage	Reads number	Percentage	Reads number	Percentage	Reads number	Percentage		Reads number	Percentage	Reads number	Percentage	Reads number	Percentage	Reads number	Percentage	Reads number	Percentage	Reads number	Percentage
Total reads	43933888	1	54739752	1	45300984	1	44348628	1	54448578	1	62140432	1		51126982	1	63533812	1	53460686	1	54518392	1	52126326	1	60229294	1
Total mapped	34634539	0.788333	43118025	0.787691	36452623	0.804676	35705969	0.80512	44690075	0.820776	51312467	0.82575		40485100	0.791854	50694644	0.797916	42881669	0.802116	43617302	0.800047	42828275	0.821625	49671409	0.824705
Multiple mapped	1216337	0.0276856	1466060	0.0267824	1309781	0.0289129	1210248	0.0272894	1481459	0.0272084	1719966	0.0276787		1362133	0.0266422	1719773	0.0270686	1504714	0.0281462	1543165	0.0283054	1424051	0.0273192	1698172	0.0281951
Uniquely mapped	33418202	0.760647	41651965	0.760909	35142842	0.775763	34495721	0.777831	43208616	0.793567	49592501	0.798071		39122967	0.765212	48974871	0.770847	41376955	0.77397	42074137	0.771742	41404224	0.794305	47973237	0.79651
Read-1	16758124	0.38144	20900735	0.38182	17647203	0.389555	17320510	0.390553	21661667	0.397837	24878865	0.400365		19624978	0.383848	24553674	0.386466	20771968	0.388547	21114696	0.387295	20768988	0.398436	24042567	0.399184
Read-2	16660078	0.379208	20751230	0.379089	17495639	0.386209	17175211	0.387277	21546949	0.39573	24713636	0.397706		19497989	0.381364	24421197	0.384381	20604987	0.385423	20959441	0.384447	20635236	0.39587	23930670	0.397326
Reads map to '+'	16723025	0.380641	20847900	0.380855	17582963	0.388136	17258947	0.389165	21612458	0.396933	24809951	0.399256		19581543	0.382998	24505738	0.385712	20702424	0.387246	21052552	0.386155	20709043	0.397286	24002780	0.398523
Reads map to '-'	16695177	0.380007	20804065	0.380054	17559879	0.387627	17236774	0.388665	21596158	0.396634	24782550	0.398815		19541424	0.382214	24469133	0.385136	20674531	0.386724	21021585	0.385587	20695181	0.39702	23970457	0.397987
Non-splice reads	24290054	0.552877	30372723	0.554857	25446688	0.561725	25073960	0.565383	31782912	0.583723	36102258	0.580979		28561151	0.558632	35513988	0.558978	30452837	0.56963	30976714	0.568188	30395706	0.583116	35589349	0.590898
Splice reads	9128148	0.20777	11279242	0.206052	9696154	0.214038	9421761	0.212448	11425704	0.209844	13490243	0.217093		10561816	0.20658	13460883	0.21187	10924118	0.204339	11097423	0.203554	11008518	0.211189	12383888	0.205612
Reads map to exons	34080386	0.984	42341901	0.982	35577760	0.976	34920438	0.978	43394063	0.971	49927030	0.973		39756368	0.982	49832835	0.983	41638101	0.971	42352400	0.971	41671912	0.973	48181267	0.97
Reads map to introns	138538	0.004	172472	0.004	328074	0.00900001	249942	0.00700001	536281	0.012	564437	0.011		161940	0.00399999	202779	0.00400001	514580	0.012	523408	0.012	428283	0.01	645728	0.013
Reads map to intergenic regions	415614	0.012	603652	0.014	546789	0.015	499884	0.014	759731	0.017	820999	0.016		566791	0.014	659030	0.013	728988	0.017	741494	0.017	685252	0.016	844414	0.017
Original data of two biological replicates (indicated by the numbers 1 and 2)；Referance genome: Zea_mays B73_RefGen_v3
