# Supplementary material for: Transcriptome profiling and comparison of maize ear heterosis during the spikelet and floret differentiation stages
Source: BMC Genomics. 2016 Nov 22;17:959. doi: 10.1186/s12864-016-3296-8 (PMC5120533; doi:10.1186/s12864-016-3296-8)
Supplement: Additional file 4: Table S3. — DEGs involved in regulation of ear development from the 'developmental process' and 'biological regulation' terms. (XLSX 16 kb) [file 12864_2016_3296_MOESM4_ESM.xlsx]

## Sheet: Sheet1
Table S3 DEGs involved in regulation of ear development from the 'developmental process' and 'biological regulation' terms.
				Log2(Fold Change)
GO terms	Description	GeneID	CL11-S vs CL11-F	HYB-S vs HYB-F	NG5-S vs NG5-F	Anotation
GO:0032502	Developmental process	GRMZM2G098813	1.0391	--	1.1369	ZFL1, Zea floricaula leafy 1
		GRMZM2G180190	1.6454	--	0.88879	ZFL2, Zea floricaula leafy 2
		GRMZM2G084014	1.1749	1.1776	1.1031	Zinc finger (C2H2 type) family protein
		GRMZM2G150011	0.62391	0.78133	--	Zinc finge (C2H2 type) family protein
		GRMZM2G003927	1.5633	1.2394	1.2868	RA1, Zinc finge (C2H2 type) family protein
		AC233943.1_FG002	0.54722	0.78679	0.57866	RA2, Lateral Organ Boundaries Gene Family
		GRMZM2G014729	1.3285	0.8946	--	RA3, Trehalose–phosphate phosphatase (TPP) enzyme
		GRMZM2G171822	0.78871	0.57285	--	BIF2, cAMP-dependent cGMP-dependent and protein kinase C
		GRMZM2G037386	0.51331	--	0.61431	cAMP-dependent cGMP-dependent and protein kinase C
		GRMZM2G305124	0.46567	0.56209	--	SET-domain transcriptional regulator family
		GRMZM2G307119	0.54787	0.71443	--	BD1, Branched silkless1
		AC233950.1_FG002	0.40615	0.44313	--	TB1, Teosinte branched 1, TCP family transcription factor putative expressed
		GRMZM2G430522	0.84902	0.85575	--	NAC-transcription factor
		GRMZM2G092823	0.48832	--	1.0283	Cytochrome P450 putative expressed
		GRMZM2G167986	1.1728	0.98376	0.98009	Cytochrome P450 8
		GRMZM2G104783	0.68105	--	0.89336	Cytochrome P450
		GRMZM2G480903	0.57266	0.47903	--	Glutaredoxin putative expressed
		GRMZM5G804575	0.59293	--	0.54852	Auxin-induced protein putative expressed
		GRMZM2G470756	0.5318	--	0.53956	Thioredoxin superfamily protein
		GRMZM2G097059	-0.59361	--	-0.72338	ZMM7, MADS box transcription factor family 7
		GRMZM2G130382	-infinity	--	-3.6494	ZMM17, MADS box transcription factor family 17
		GRMZM2G159397	-0.82517	-0.73237	-1.0085	ZMM6, MADS box transcription factor 6
		GRMZM2G088309	-1.0171	-0.71172	-1.1835	C2C2 (Zn) YABBY family
		GRMZM2G126260	-1.3855	--	-1.7871	Auxin efflux carrier component putative expressed
		GRMZM2G159285	-0.64761	--	-0.58052	Aux/IAA-transcription factor 4
		GRMZM2G159399	--	-0.49028	-0.92819	Auxin Response Factor family
		GRMZM2G447632	-0.97388	-1.2139	-1.4925	Glutathione S transferases
		GRMZM2G169967	-2.3266	-1.9238	--	Beta-expansin 3
GO:0009908	Biological regulation	GRMZM2G393433	1.2128	0.81275	0.66299	NAC-transcription factor 119
		GRMZM2G139700	1.0513	1.0424	--	NAC-transcription factor 84
		GRMZM2G430522	0.84902	0.85575	--	NAC-transcription factor 114
		GRMZM2G409881	0.81877	--	1.0678	Homeobox transcription factor family
		GRMZM2G076272	0.48798	--	0.518	Homeobox transcription factor family
		GRMZM2G125976	0.3551	0.38848	--	Homeobox transcription factor family
		GRMZM2G151444	0.45476	--	0.49213	WRKY domain transcription factor family
		GRMZM2G123387	0.76631	0.64012	--	WRKY domain transcription factor family
		GRMZM2G307119	0.54787	0.71443	--	BD1, Branched silkless1
		GRMZM2G139073	0.33879	0.60414	0.61727	MADS box transcription factor family11
		GRMZM2G001139	1.0321	0.65575	--	MADS box transcription factor family43 AGL11
		GRMZM2G079727	0.4388	0.44669	0.40838	MADS box transcription factor family36 AGAMOUS-like 8
		AC233950.1_FG002	0.40615	0.44313	--	TB1, Teosinte branched 1, TCP family transcription factor putative expressed
		GRMZM2G077124	0.53081	--	0.70497	bZIP transcription factor family 92
		GRMZM2G084014	1.1749	1.1776	1.1031	Zinc finger (C2H2 type) family protein
		GRMZM2G108865	0.87324	--	1.0812	Zinc finger (Dof-type) DNA-binding family protein
		GRMZM2G028151	0.49307	--	0.66467	AP2-EREBP-transcription factor 184
		GRMZM2G079470	0.60405	--	0.64343	GRAS-transcription factor 33
		GRMZM2G059544	0.9963	0.82635	0.9982	Aux/IAA-transcription factor 16
		GRMZM2G067921	0.85279	--	0.9248	DLF, Delayed flowering1
		GRMZM2G045977	0.84082	0.65539	--	growth regulating factor protein 13，GRF-transcription factor 13
		GRMZM2G305124	0.46567	0.56209	--	Histone-lysine N-methyltransferase
		GRMZM2G455642	0.34287	--	0.50605	Endoglucanase
		GRMZM2G098813	1.0391	--	1.1369	ZFL1, Zea floricaula leafy 1
		GRMZM2G180190	1.6454	--	0.88879	ZFL2, Zea floricaula leafy 2
		GRMZM2G167986	1.1728	0.98376	0.98009	Cytochrome P450
		GRMZM2G107199	0.31281	0.37366	--	Cytochrome P450 putative expressed
		GRMZM5G804575	0.59293	--	0.54852	Auxin-induced protein putative expressed
		GRMZM2G480903	0.57266	0.47903	--	Glutaredoxin
		GRMZM2G470756	0.5318	--	0.53956	Thioredoxin superfamily protein
		GRMZM2G097059	-0.59361	--	-0.72338	ZMM7 - Zea mays MADS7
		GRMZM5G805387	-0.81867	-1.0271	-1.339	ZMM18 - Zea mays MADS18
		GRMZM2G152862	-1.0092	--	-1.8638	ZMM29 - Zea mays MADS29
		GRMZM2G130382	-infinity	--	-3.6494	ZMM17, MADS box transcription factor family 17
		GRMZM2G159397	-0.82517	-0.73237	-1.0085	ZMM6, MADS box transcription factor family 6
		GRMZM2G113098	-0.88927	--	-0.69032	GATA transcription factor family
		GRMZM2G110295	-1.7449	--	-1.2576	GATA transcription factor family
		GRMZM2G079825	-4.0378	--	-2.6009	EREB91, AP2-EREBP-transcription factor 91
		GRMZM2G169382	--	-0.49617	-0.86302	EREB193, AP2-EREBP-transcription factor 193
		GRMZM2G126260	-1.3855	--	-1.7871	Auxin efflux carrier component putative expressed
		GRMZM2G159285	-0.64761	--	-0.58052	Aux/IAA-transcription factor 4
		GRMZM2G159399	--	-0.49028	-0.92819	Auxin Response Factor family
		GRMZM2G011588	-0.59248	-0.71186	--	Homeobox transcription factor family
		GRMZM2G080731	-3.0577	-2.337	-2.0785	BZIP-transcription factor 25
		GRMZM5G821755	0.35176	FALSE	0.39516	ZF-HD-transcription factor 21
		GRMZM2G074317	-0.84605	-0.97299	-0.85629	Cyclic nucleotide-gated ion channel 2 putative expressed
		GRMZM2G082227	-1.0002	--	-1.2643	ABI8, ABI3/VP1-related B3-domain-containing transcription factor family
		GRMZM2G105400	-2.8571	-2.6082	-3.3016	Phototropic-responsive NPH3 family protein
		GRMZM2G041694	--	-1.3874	-1.76	Dehydrogenase/reductase SDR family member 2 putative expressed
		GRMZM2G170400	-0.35056	-0.40816	-0.60769	S-adenosyl-L-methionine-dependent methyltransferases
		GRMZM2G016890	--	-0.80947	-3.5077	Beta-glucosidase
		AC190623.3_FG001	--	-1.0412	-0.73246	Photosystem II reaction center W protein
