# Supplementary material for: Transcriptome profiling and comparison of maize ear heterosis during the spikelet and floret differentiation stages
Source: BMC Genomics. 2016 Nov 22;17:959. doi: 10.1186/s12864-016-3296-8 (PMC5120533; doi:10.1186/s12864-016-3296-8)
Supplement: Additional file 5: Dataset S1. — The differential gene expression patterns in the spikelet differentiation stage. (XLSX 3916 kb) [file 12864_2016_3296_MOESM5_ESM.xlsx]

## Sheet: Spikelet differentiation stage
Dataset S1 The differential gene expression patterns in the spikelet differentiation stage
geneID	CL11_S_readcount(CL11_SvsNG5_S)	NG5_S_readcount(CL11_SvsNG5_S)	log2FoldChange(CL11_SvsNG5_S)	pval(CL11_SvsNG5_S)	padj(CL11_SvsNG5_S)	significant(CL11_SvsNG5_S)	HYB_S_readcount(HYB_SvsCL11_S)	CL11_S_readcount(HYB_SvsCL11_S)	log2FoldChange(HYB_SvsCL11_S)	pval(HYB_SvsCL11_S)	padj(HYB_SvsCL11_S)	significant(HYB_SvsCL11_S)	HYB_S_readcount(HYB_SvsNG5_S)	NG5_S_readcount(HYB_SvsNG5_S)	log2FoldChange(HYB_SvsNG5_S)	pval(HYB_SvsNG5_S)	padj(HYB_SvsNG5_S)	significant(HYB_SvsNG5_S)	readcount_HYB_S	readcount_MPV_S	log2FoldChange	pval	padj	description
AC149828.2_FG002	3483.13	2148.68	0.69693	1.41e-13	1.39e-12	UP	2255.67	3009.6	-0.41602	2.08e-05	0.00014818	DOWN	2582.67	2132.94	0.27602	0.0082782	0.045479	UP	2520.13	2599.25	-0.044597	0.51616	0.74146	Additivity
AC182617.3_FG001	776.521	315.462	1.2996	9.27e-19	1.43e-17	UP	451.206	670.973	-0.57247	5e-05	0.00032265	DOWN	516.604	313.152	0.72219	5.44e-06	9.58e-05	UP	504.158	490.511	0.039589	0.70645	0.86804	Additivity
AC188000.3_FG003	56.2366	0	Inf	8.19e-15	8.97e-14	UP	9.53856	48.6002	-2.3491	3.45e-05	0.00023341	DOWN	10.9219	0	Inf	0.0011614	0.0093676	UP	10.6549	23.0805	-1.1152	0.032716	0.13278	Additivity
AC189795.3_FG001	143.756	29.9575	2.2626	2.36e-11	1.84e-10	UP	70.3402	124.218	-0.82045	0.00514	0.017552	DOWN	80.5401	29.7381	1.4374	0.0001487	0.001683	UP	78.5769	75.1767	0.06382	0.7778	0.90916	Additivity
AC190885.4_FG006	47.0119	0	Inf	1.37e-12	1.22e-11	UP	13.7086	40.6154	-1.5669	0.0044651	0.015547	DOWN	15.6937	0	Inf	5.5e-05	0.00071305	UP	15.3248	19.2128	-0.3262	0.53674	0.75651	Additivity
AC194341.4_FG002	2767.6	1883.76	0.55502	1.1e-08	6.21e-08	UP	2018.92	2391.35	-0.24424	0.015477	0.044045	DOWN	2311.56	1869.94	0.30588	0.003984	0.02556	UP	2255.81	2159.95	0.062643	0.34593	0.59511	Additivity
AC194970.5_FG002	3926.05	1594.18	1.3003	9.12e-43	4.91e-41	UP	2140.52	3392.04	-0.66419	4.47e-12	1.13e-10	DOWN	2450.82	1582.49	0.63106	3.92e-09	1.46e-07	UP	2391.57	2483.94	-0.05467	0.40907	0.65352	Additivity
AC195331.3_FG008	2861.3	1014.54	1.4958	6.12e-49	4.03e-47	UP	1514.55	2472.12	-0.70686	2.34e-12	6.2e-11	DOWN	1734.04	1007.08	0.78397	6.15e-09	2.19e-07	UP	1692.42	1729.7	-0.031437	0.67844	0.85073	Additivity
AC196961.2_FG003	4599.59	2726.24	0.75459	3.01e-16	3.72e-15	UP	2886.04	3973.52	-0.46133	4.83e-07	4.99e-06	DOWN	3304.38	2706.2	0.28811	0.0040481	0.025884	UP	3224.61	3378.03	-0.067058	0.28124	0.52889	Additivity
AC197246.3_FG003	3939.68	1902.79	1.05	1.95e-29	5.99e-28	UP	2602.36	3403.79	-0.38732	3.95e-05	0.00026278	DOWN	2979.56	1888.83	0.65761	3.07e-10	1.37e-08	UP	2907.77	2656.36	0.13046	0.044311	0.1636	Additivity
AC203804.4_FG008	165.527	0	Inf	6.63e-42	3.48e-40	UP	52.7905	142.984	-1.4375	6.91e-07	6.93e-06	DOWN	60.4351	0	Inf	6.49e-09	2.31e-07	UP	59.0131	68.668	-0.2186	0.44836	0.68724	Additivity
AC205484.3_FG005	57.3654	2.15297	4.7358	3.14e-11	2.43e-10	UP	19.6223	49.5635	-1.3368	0.0061202	0.020288	DOWN	22.4671	2.13731	3.3939	0.00026971	0.0027655	UP	21.9221	24.6139	-0.16709	0.74615	0.89185	Additivity
AC206031.3_FG007	49.2016	0.464217	6.7278	5.6e-12	4.67e-11	UP	9.56588	42.5175	-2.1521	0.00026638	0.0014006	DOWN	10.9526	0.460618	4.5716	0.0045345	0.028318	UP	10.6875	20.2445	-0.9216	0.091623	0.26392	Additivity
AC206941.2_FG002	350.737	0.408177	9.747	1.54e-48	9.91e-47	UP	163.821	303.125	-0.88779	0.00070292	0.0032297	DOWN	187.556	0.405359	8.8539	2.03e-32	6e-30	UP	183.082	143.789	0.34854	0.032052	0.13082	Additivity
AC206951.3_FG017	6387.53	2938.53	1.1202	1.81e-24	4.13e-23	UP	3479.74	5518.6	-0.66532	1.85e-13	5.82e-12	DOWN	3984.19	2917.14	0.44973	0.0030891	0.020873	UP	3887.78	4235.06	-0.12343	0.040702	0.15469	Additivity
AC207656.3_FG002	207.672	54.4406	1.9316	8.64e-13	7.85e-12	UP	108.359	179.388	-0.72727	0.0021254	0.0082851	DOWN	124.065	54.0407	1.199	6.36e-05	0.00080838	UP	121.073	115.378	0.069507	0.74156	0.88949	Additivity
AC208023.3_FG001	3290.78	2259.1	0.54268	6.5e-09	3.8e-08	UP	2412.65	2843.29	-0.23694	0.014889	0.042707	DOWN	2762.37	2242.51	0.30079	0.003564	0.023274	UP	2695.7	2579.78	0.063411	0.32398	0.57437	Additivity
AC208042.3_FG005	88.5586	13.142	2.7525	1.23e-09	7.84e-09	UP	35.8655	76.5253	-1.0933	0.0041252	0.01452	DOWN	41.0625	13.0449	1.6543	0.0023657	0.01673	UP	40.08	43.2772	-0.11072	0.76133	0.89989	Additivity
AC210003.2_FG004	5494.1	3654.58	0.58818	1.66e-11	1.32e-10	UP	3795.53	4747.21	-0.32278	0.00046112	0.0022503	DOWN	4345.72	3627.71	0.26054	0.0073016	0.041175	UP	4240.76	4239.99	0.00026198	0.97011	1	Additivity
AC210013.4_FG019	7700.78	3911.95	0.97712	1.3e-30	4.23e-29	UP	4927.45	6653.24	-0.43322	0.00035159	0.0017784	DOWN	5641.45	3883.17	0.53883	0.0043686	0.02752	UP	5506.48	5295.31	0.056415	0.61802	0.81363	Additivity
AC210193.4_FG002	146.895	14.3104	3.3596	1.56e-11	1.24e-10	UP	46.0039	126.972	-1.4647	0.00013464	0.00076926	DOWN	52.6693	14.2057	1.8905	0.0001476	0.0016737	UP	51.4124	67.5533	-0.39391	0.14561	0.35359	Additivity
AC211474.3_FG006	345.651	0	Inf	8.24e-83	1.26e-80	UP	125.827	298.672	-1.2471	2.26e-09	3.69e-08	DOWN	144.078	0	Inf	2.08e-19	2.52e-17	UP	140.539	141.873	-0.013622	1	1	Additivity
AC212565.3_FG001	33845.5	14469.7	1.2259	6.78e-54	5.05e-52	UP	18767.8	29240.4	-0.6397	8.05e-15	3.07e-13	DOWN	21488.1	14363.7	0.58111	3.08e-10	1.38e-08	UP	20970.1	21831.7	-0.058093	0.26633	0.51297	Additivity
AC212728.3_FG001	57.1218	1.74479	5.0329	1.1e-11	8.96e-11	UP	13.0815	49.3598	-1.9158	0.00030176	0.0015557	DOWN	14.9781	1.73195	3.1124	0.0054647	0.03287	UP	14.6147	23.9757	-0.71415	0.14151	0.34739	Additivity
AC213050.3_FG002	134.176	25.1154	2.4175	8.81e-12	7.21e-11	UP	55.2965	115.943	-1.0682	0.00062812	0.0029298	DOWN	63.3145	24.929	1.3447	0.0012198	0.00976	UP	61.7739	68.5024	-0.14916	0.59956	0.80048	Additivity
AC214640.3_FG003	633.586	335.856	0.9157	1.04e-09	6.73e-09	UP	428.886	547.422	-0.35206	0.016057	0.04534	DOWN	491.043	333.383	0.55867	0.00037711	0.0036678	UP	479.246	442.663	0.11456	0.28146	0.52902	Additivity
AC216247.3_FG001	279.771	67.2546	2.0565	6.6e-18	9.53e-17	UP	102.281	241.704	-1.2407	3.6e-08	4.69e-07	DOWN	117.108	66.7537	0.81092	0.0063742	0.036933	UP	114.28	151.33	-0.40512	0.025286	0.11076	Additivity
AC216886.3_FG002	2902.57	1410.36	1.0413	2.62e-26	6.68e-25	UP	1614.46	2507.63	-0.63527	2e-10	3.86e-09	DOWN	1848.48	1400.01	0.4009	0.00029341	0.0029628	UP	1803.86	1963.27	-0.12217	0.076293	0.23379	Additivity
AC233872.1_FG003	2988.17	1331.75	1.1659	4.62e-32	1.62e-30	UP	1887.89	2581.88	-0.45164	5.3e-06	4.35e-05	DOWN	2161.5	1321.96	0.70936	1.08e-10	5.21e-09	UP	2109.56	1952.25	0.1118	0.105	0.28736	Additivity
AC233979.1_FG006	390.871	60.2111	2.6986	3.19e-33	1.17e-31	UP	187.857	337.737	-0.84627	6.58e-06	5.3e-05	DOWN	215.089	59.771	1.8474	3.7e-13	2.48e-11	UP	209.888	193.46	0.11759	0.42844	0.67052	Additivity
AC234203.1_FG004	693.887	331.917	1.0639	5.76e-07	2.61e-06	UP	441.066	599.667	-0.44317	0.011789	0.035219	DOWN	505.006	329.496	0.61604	0.00010886	0.001289	UP	492.786	464.66	0.084785	0.40021	0.6468	Additivity
AC234519.1_FG002	30.0428	0	Inf	3.48e-08	1.85e-07	UP	7.60377	25.9675	-1.7719	0.015258	0.043566	DOWN	8.70507	0	Inf	0.0051408	0.031273	UP	8.49928	11.8118	-0.47482	0.52625	0.74894	Additivity
GRMZM2G000071	191.854	0.464217	8.691	1.75e-46	1.06e-44	UP	50.9365	165.734	-1.7021	1.68e-09	2.81e-08	DOWN	58.319	0.460618	6.9842	1.19e-15	1.06e-13	UP	56.9156	79.489	-0.48193	0.049828	0.17715	Additivity
GRMZM2G000268	517.655	7.49941	6.1091	5.34e-47	3.27e-45	UP	164.828	447.376	-1.4405	1.71e-09	2.86e-08	DOWN	188.719	7.44369	4.6641	7.59e-36	2.96e-33	UP	184.17	216.11	-0.23073	0.13191	0.33306	Additivity
GRMZM2G000278	1287.01	673.191	0.93494	7.85e-15	8.6e-14	UP	900.884	1112.08	-0.30385	0.011231	0.033765	DOWN	1031.47	668.259	0.62622	9.56e-07	2.07e-05	UP	1006.57	894.381	0.17048	0.037261	0.14536	Additivity
GRMZM2G000339	1015.54	520.555	0.96413	7.31e-14	7.4e-13	UP	664.138	877.471	-0.40187	0.0014906	0.0061559	DOWN	760.377	516.731	0.5573	0.00071725	0.0062991	UP	742.17	699.957	0.084484	0.37442	0.6225	Additivity
GRMZM2G000710	2456.51	1381.55	0.83033	2.34e-16	2.93e-15	UP	1682.28	2122.43	-0.3353	0.0010986	0.0047498	DOWN	1926.19	1371.45	0.49004	1.04e-05	0.00016811	UP	1879.44	1762.49	0.09269	0.17789	0.40189	Additivity
GRMZM2G000718	1964.85	1089.95	0.85015	1.44e-15	1.68e-14	UP	1298.89	1697.68	-0.38629	0.00031323	0.0016091	DOWN	1487.15	1081.98	0.45889	8.54e-05	0.0010426	UP	1451.34	1400.37	0.051582	0.4983	0.72789	Additivity
GRMZM2G000749	623.59	348.933	0.83765	1.66e-08	9.19e-08	UP	416.321	538.696	-0.37177	0.0098518	0.030287	DOWN	476.666	346.373	0.46065	0.0035338	0.023129	UP	465.172	446.91	0.05778	0.60525	0.80453	Additivity
GRMZM2G000777	788.204	229.496	1.7801	1.63e-31	5.56e-30	UP	386.233	681.026	-0.81824	1.15e-08	1.66e-07	DOWN	442.223	227.807	0.95696	1.91e-08	6.29e-07	UP	431.526	448.692	-0.056276	0.61896	0.81397	Additivity
GRMZM2G000818	218.51	19.0245	3.5218	5.55e-28	1.56e-26	UP	111.112	188.812	-0.76493	0.0013123	0.0055295	DOWN	127.213	18.8857	2.7519	2.16e-14	1.68e-12	UP	124.167	100.048	0.3116	0.11136	0.29916	Additivity
GRMZM2G001764	2676.29	1569.37	0.77005	6.32e-15	6.98e-14	UP	1945.8	2312.33	-0.24898	0.012776	0.037678	DOWN	2227.84	1557.88	0.51606	2.07e-06	4.13e-05	UP	2174.14	1954.25	0.15383	0.024386	0.10808	Additivity
GRMZM2G001816	2742.65	1523.61	0.84808	8.93e-18	1.27e-16	UP	1898.3	2369.7	-0.32	0.0013783	0.0057635	DOWN	2173.44	1512.44	0.5231	1.61e-06	3.32e-05	UP	2121.1	1956.23	0.11673	0.089409	0.25953	Additivity
GRMZM2G002420	4075.15	1495.91	1.4458	1.28e-52	9.31e-51	UP	2057.19	3520.57	-0.77513	3.8e-16	1.71e-14	DOWN	2355.35	1484.93	0.66554	7.98e-10	3.33e-08	UP	2298.68	2495.33	-0.11843	0.10631	0.28997	Additivity
GRMZM2G002430	71.9442	6.1628	3.5452	1.24e-10	8.97e-10	UP	22.0476	62.1675	-1.4955	0.00085257	0.0038174	DOWN	25.2458	6.1171	2.0451	0.0050677	0.030975	UP	24.6248	32.4562	-0.39838	0.33258	0.58213	Additivity
GRMZM2G002807	2093.48	1103.46	0.92387	7.5e-19	1.17e-17	UP	1290.31	1808.66	-0.48721	3.62e-06	3.08e-05	DOWN	1477.32	1095.35	0.43159	0.00018484	0.0020061	UP	1441.75	1461.77	-0.019895	0.77644	0.90823	Additivity
GRMZM2G003002	12326.9	7188.19	0.77811	3.34e-21	6.19e-20	UP	7713.69	10651	-0.4655	7.65e-08	9.23e-07	DOWN	8831.94	7135.49	0.30772	0.0010372	0.0085237	UP	8618.13	8973.39	-0.058278	0.32137	0.57154	Additivity
GRMZM2G003068	1083.1	577.189	0.90805	5.73e-13	5.31e-12	UP	675.363	935.903	-0.47069	0.00020257	0.0011021	DOWN	773.256	572.945	0.43255	0.0013036	0.010328	UP	754.608	757.959	-0.0063934	0.96782	0.99888	Additivity
GRMZM2G003246	557.148	107.385	2.3753	1.74e-37	7.5e-36	UP	203.583	481.432	-1.2417	3.27e-13	9.81e-12	DOWN	233.083	106.589	1.1288	3.41e-05	0.00047294	UP	227.506	286.679	-0.33353	0.012719	0.067215	Additivity
GRMZM2G003306	73644.1	44840.4	0.71577	2.34e-20	4.07e-19	UP	49336.8	63629.2	-0.36702	7.09e-06	5.65e-05	DOWN	56487.5	44511.2	0.34376	0.00013808	0.0015829	UP	55128.1	54648	0.012618	0.82731	0.93556	Additivity
GRMZM2G003640	1040.95	337.824	1.6236	6.45e-33	2.34e-31	UP	552.284	899.263	-0.70333	4.4e-08	5.63e-07	DOWN	632.368	335.355	0.91507	1.23e-06	2.61e-05	UP	616.964	614.083	0.0067541	0.94841	0.99107	Additivity
GRMZM2G003725	1334.17	829.142	0.68625	2.14e-09	1.32e-08	UP	927.021	1152.61	-0.31423	0.0059454	0.019794	DOWN	1061.39	823.066	0.36687	0.0032463	0.021695	UP	1035.81	1000.67	0.049791	0.55856	0.7728	Additivity
GRMZM2G003752	8271.36	4599.29	0.84671	1.49e-22	3e-21	UP	5582.56	7146.15	-0.35624	0.00032171	0.0016435	DOWN	6391.55	4565.43	0.48541	0.0033107	0.022051	UP	6238.33	5901.96	0.079968	0.41173	0.65626	Additivity
GRMZM2G003897	7568.55	3707.92	1.0294	3.38e-33	1.24e-31	UP	4890.14	6539	-0.41919	1.9e-06	1.72e-05	DOWN	5598.95	3680.74	0.60516	6.4e-10	2.71e-08	UP	5463.95	5133.77	0.089924	0.13402	0.33665	Additivity
GRMZM2G004172	6262.3	4090.38	0.61446	2.1e-12	1.83e-11	UP	4304.36	5411.12	-0.33013	0.00029285	0.0015155	DOWN	4928.24	4060.44	0.27944	0.004737	0.029362	UP	4809.5	4795.39	0.0042407	0.95068	0.99178	Additivity
GRMZM2G004259	1315.12	799.584	0.71787	4.36e-10	2.94e-09	UP	911.65	1136.08	-0.31751	0.0049956	0.017128	DOWN	1043.78	793.734	0.3951	0.0017446	0.013167	UP	1018.65	977.975	0.058791	0.50369	0.73176	Additivity
GRMZM2G004314	65.6187	0	Inf	1.84e-16	2.33e-15	UP	19.8942	56.6651	-1.5101	0.0057483	0.019263	DOWN	22.7831	0	Inf	0.0019316	0.014246	UP	22.2084	27.4134	-0.30377	0.61103	0.80803	Additivity
GRMZM2G004349	5001.43	2688.75	0.8954	2.8e-23	5.9e-22	UP	3136.81	4321.31	-0.46217	6.55e-07	6.59e-06	DOWN	3591.59	2669.09	0.42827	2.49e-05	0.00035916	UP	3504.48	3520.77	-0.0066871	0.93379	0.98475	Additivity
GRMZM2G004466	240.919	50.1346	2.2647	1.88e-17	2.61e-16	UP	79.7434	208.203	-1.3846	2.43e-08	3.28e-07	DOWN	91.2998	49.766	0.87545	0.0084313	0.046144	UP	89.1085	125.776	-0.49722	0.013038	0.068428	Additivity
GRMZM2G004475	692.12	155.782	2.1515	1.05e-37	4.59e-36	UP	290.273	598.079	-1.0429	1.68e-11	3.85e-10	DOWN	332.358	154.642	1.1038	1.26e-08	4.27e-07	UP	324.292	368.857	-0.18577	0.12602	0.32423	Additivity
GRMZM2G004955	132.008	19.457	2.7623	6.61e-14	6.71e-13	UP	45.3767	114.072	-1.3299	4.22e-05	0.00027834	DOWN	51.9537	19.3092	1.4279	0.004422	0.027796	UP	50.7023	64.4188	-0.34543	0.21582	0.45232	Additivity
GRMZM2G005339	181.389	3.84171	5.5612	3e-36	1.25e-34	UP	72.4935	156.7	-1.1121	3.44e-05	0.00023279	DOWN	83.0029	3.81401	4.4438	2.25e-16	2.18e-14	UP	80.9933	76.9529	0.073827	0.77135	0.90568	Additivity
GRMZM2G005347	161.323	1.22453	7.0416	7.25e-37	3.08e-35	UP	84.8933	139.36	-0.71509	0.0076662	0.02453	DOWN	97.2039	1.21608	6.3207	6.97e-24	1.22e-21	UP	94.8329	67.2911	0.49497	0.028468	0.12044	Additivity
GRMZM2G005365	390.212	164.49	1.2463	3.35e-11	2.59e-10	UP	246.641	337.082	-0.45069	0.0097927	0.030144	DOWN	282.398	163.283	0.79036	7.02e-05	0.00088525	UP	275.557	250.262	0.13891	0.29818	0.54734	Additivity
GRMZM2G006234	626.748	244.006	1.361	1.54e-17	2.15e-16	UP	326.249	541.549	-0.73112	2.11e-06	1.89e-05	DOWN	373.535	242.216	0.62495	0.0003781	0.0036754	UP	364.542	390.063	-0.097621	0.39728	0.64411	Additivity
GRMZM2G006453	843.053	460.944	0.87103	9.24e-11	6.8e-10	UP	543.754	728.292	-0.42156	0.0016598	0.0067447	DOWN	622.6	457.568	0.44432	0.0050134	0.030709	UP	607.436	598.611	0.021114	0.82142	0.93236	Additivity
GRMZM2G007057	7082.87	3782.04	0.90517	7.71e-26	1.91e-24	UP	4151.89	6120	-0.55977	5.23e-10	9.52e-09	DOWN	4753.6	3754.23	0.3405	0.0033126	0.022056	UP	4639.43	4963.57	-0.097431	0.13403	0.33665	Additivity
GRMZM2G007103	1258.12	783.081	0.68403	7.36e-09	4.28e-08	UP	887.669	1087.11	-0.2924	0.014346	0.041438	DOWN	1016.31	777.335	0.38674	0.0021536	0.015511	UP	991.91	941.765	0.074843	0.37	0.61839	Additivity
GRMZM2G007957	429.038	57.5379	2.8985	6.76e-40	3.26e-38	UP	205.816	370.621	-0.84859	1.82e-06	1.65e-05	DOWN	235.655	57.1178	2.0447	2.86e-16	2.74e-14	UP	229.941	208.822	0.13899	0.34441	0.59397	Additivity
GRMZM2G008175	395.251	0.816354	8.9194	5.98e-90	1.08e-87	UP	135.939	341.542	-1.3291	2.15e-11	4.81e-10	DOWN	155.646	0.810718	7.5849	1.13e-39	5.31e-37	UP	151.879	162.626	-0.09864	0.57767	0.78533	Additivity
GRMZM2G008216	743.246	332.365	1.1611	4.88e-15	5.42e-14	UP	409.07	642.264	-0.65082	8.1e-06	6.39e-05	DOWN	468.377	329.938	0.50548	0.0016813	0.012765	UP	457.017	485.465	-0.08712	0.42845	0.67052	Additivity
GRMZM2G008611	1858.33	862.268	1.1078	6.24e-24	1.36e-22	UP	1234.27	1605.6	-0.37945	0.00044745	0.0021924	DOWN	1413.18	855.955	0.72334	1.56e-09	6.19e-08	UP	1379.1	1233.86	0.16054	0.034359	0.13753	Additivity
GRMZM2G008748	6890.13	3259.13	1.08	1.09e-35	4.41e-34	UP	4522.62	5953.07	-0.39647	1.81e-05	0.00013091	DOWN	5178.02	3235.16	0.67856	3.59e-06	6.73e-05	UP	5053.83	4605.83	0.13392	0.1167	0.30838	Additivity
GRMZM2G008865	43.0518	0.408177	6.7207	1.54e-10	1.1e-09	UP	9.04803	37.1943	-2.0394	0.0009888	0.0043399	DOWN	10.36	0.405359	4.6757	0.0064356	0.03725	UP	10.1079	17.7812	-0.81487	0.15824	0.37317	Additivity
GRMZM2G009326	1154.25	596.237	0.953	1.99e-14	2.11e-13	UP	686.51	997.366	-0.53884	1.54e-05	0.0001135	DOWN	786.017	591.868	0.40928	0.0024734	0.017385	UP	767.067	798.044	-0.057117	0.52277	0.74644	Additivity
GRMZM2G009462	64.533	0.872394	6.2089	8.44e-15	9.22e-14	UP	22.0749	55.7637	-1.3369	0.0039358	0.013964	DOWN	25.2766	0.865977	4.8673	3.38e-06	6.37e-05	UP	24.6574	26.8048	-0.12047	0.83593	0.93931	Additivity
GRMZM2G009681	243.112	38.7375	2.6498	5.84e-22	1.14e-20	UP	98.5473	210.037	-1.0918	3.64e-06	3.09e-05	DOWN	112.836	38.4531	1.5531	2.06e-06	4.12e-05	UP	110.092	121.206	-0.13874	0.48868	0.72004	Additivity
GRMZM2G009888	338.595	60.7313	2.479	2.24e-26	5.74e-25	UP	171.668	292.558	-0.7691	9.58e-05	0.00057143	DOWN	196.555	60.2868	1.705	5.25e-11	2.66e-09	UP	191.796	172.3	0.15465	0.31716	0.56721	Additivity
GRMZM2G009894	1344.87	698.595	0.94494	1.03e-15	1.22e-14	UP	855.262	1161.98	-0.44215	0.00016976	0.0009441	DOWN	979.231	693.464	0.49783	9.29e-05	0.0011199	UP	955.613	932.276	0.035669	0.66697	0.84351	Additivity
GRMZM2G010321	2042.15	1150.5	0.82782	2.44e-15	2.77e-14	UP	1308.35	1764.4	-0.43144	5.02e-05	0.00032386	DOWN	1498.01	1142.06	0.39141	0.00063543	0.0057003	UP	1461.78	1465.55	-0.0037168	0.97557	1	Additivity
GRMZM2G010328	2472.84	1559.71	0.66489	3.07e-11	2.38e-10	UP	1784.25	2136.59	-0.26	0.010458	0.031855	DOWN	2042.84	1548.3	0.3999	0.00028777	0.0029194	UP	1993.73	1865.11	0.096205	0.17278	0.39461	Additivity
GRMZM2G010494	423.921	148.787	1.5105	2.58e-15	2.93e-14	UP	219.061	366.342	-0.74186	4.4e-05	0.00028853	DOWN	250.817	147.695	0.76401	0.00024364	0.0025377	UP	244.752	254.19	-0.054587	0.72277	0.8783	Additivity
GRMZM2G010599	3558.01	1119.3	1.6685	3.3e-31	1.11e-29	UP	1908.06	3074.58	-0.68828	1.73e-07	1.96e-06	DOWN	2184.59	1111.11	0.97537	3.05e-18	3.4e-16	UP	2132.09	2069.6	0.042918	0.53285	0.75428	Additivity
GRMZM2G010892	218.868	8.49978	4.6865	9.17e-27	2.41e-25	UP	105.032	189.034	-0.84781	0.017854	0.049617	DOWN	120.272	8.43873	3.8331	1.05e-05	0.00017007	UP	117.295	95.5179	0.2963	0.37061	0.61902	Additivity
GRMZM2G010973	465.181	204.997	1.1822	1.96e-11	1.54e-10	UP	252.911	401.986	-0.66851	0.00010643	0.00062735	DOWN	289.562	203.486	0.50894	0.0072889	0.041141	UP	282.618	301.693	-0.094231	0.47042	0.70536	Additivity
GRMZM2G011708	46.8793	3.02536	3.9538	3.79e-08	2e-07	UP	15.5888	40.4981	-1.3773	0.010832	0.032807	DOWN	17.849	3.00329	2.5712	0.0069109	0.039445	UP	17.4152	20.8196	-0.25759	0.63024	0.82144	Additivity
GRMZM2G011858	728.624	11.045	6.0437	5.12e-131	2e-128	UP	220.288	629.598	-1.515	1.71e-21	1.4e-19	DOWN	252.218	10.9629	4.524	5.41e-45	3.78e-42	UP	246.139	305.701	-0.31265	0.016434	0.08101	Additivity
GRMZM2G011915	839.401	243.83	1.7835	1.77e-33	6.58e-32	UP	422.289	725.167	-0.78008	1.68e-08	2.35e-07	DOWN	483.501	242.031	0.99832	1.51e-09	6.03e-08	UP	471.834	478.647	-0.020682	0.84394	0.94448	Additivity
GRMZM2G012229	990.371	474.782	1.0607	2.92e-16	3.61e-15	UP	557.138	855.579	-0.61887	1.52e-06	1.4e-05	DOWN	637.9	471.294	0.4367	0.0021841	0.015692	UP	622.488	666.692	-0.098974	0.28899	0.53715	Additivity
GRMZM2G012690	3076.6	614.004	2.325	2.99e-104	7.09e-102	UP	1575.62	2658.29	-0.75458	7.38e-14	2.43e-12	DOWN	1804.04	609.52	1.5655	1.98e-38	8.76e-36	UP	1760.31	1601.51	0.13639	0.052684	0.18393	Additivity
GRMZM2G013750	4449.32	2308.32	0.94674	6.3e-25	1.48e-23	UP	3055.94	3844.34	-0.33112	0.00041171	0.0020407	DOWN	3498.9	2291.43	0.61065	2.93e-09	1.12e-07	UP	3414.44	3085.93	0.14595	0.02036	0.094776	Additivity
GRMZM2G013811	924.953	539.219	0.77851	1.56e-09	9.84e-09	UP	613.442	799.056	-0.38137	0.0028838	0.010714	DOWN	702.377	535.267	0.39199	0.0045902	0.028611	UP	685.349	674.642	0.022718	0.80788	0.92559	Additivity
GRMZM2G013842	210.948	0	Inf	5.32e-38	2.37e-36	UP	54.7253	182.192	-1.7352	3.86e-08	5.01e-07	DOWN	62.6519	0	Inf	7.11e-13	4.56e-11	UP	61.1687	87.5941	-0.51804	0.095433	0.2706	Additivity
GRMZM2G014066	747.654	425.088	0.81461	6.64e-09	3.88e-08	UP	489.14	645.962	-0.4012	0.0040911	0.014428	DOWN	560.054	421.971	0.40842	0.005915	0.034876	UP	546.477	538.603	0.020939	0.82407	0.93393	Additivity
GRMZM2G014091	4541.58	2966.81	0.61428	9.81e-12	8e-11	UP	3343.53	3923.98	-0.23095	0.013985	0.04058	DOWN	3828.27	2945.12	0.37837	0.00017168	0.0018953	UP	3735.42	3481.58	0.10153	0.095692	0.27109	Additivity
GRMZM2G014341	1228.62	617.79	0.99185	1.5e-16	1.9e-15	UP	816.013	1061.34	-0.37922	0.0032665	0.011912	DOWN	934.331	613.26	0.60744	7.02e-06	0.00011922	UP	911.61	843.418	0.11217	0.24587	0.48973	Additivity
GRMZM2G015401	3587.65	2185.89	0.71482	2.06e-14	2.18e-13	UP	2621.08	3099.83	-0.24203	0.012283	0.03645	DOWN	3001.03	2169.86	0.46785	6.1e-06	0.00010575	UP	2928.49	2662.86	0.13718	0.031398	0.12911	Additivity
GRMZM2G015571	643.831	274.804	1.2283	1.43e-15	1.67e-14	UP	374.788	556.215	-0.56957	0.00011101	0.00065073	DOWN	429.106	272.783	0.65358	8.96e-05	0.0010873	UP	418.788	414.415	0.015144	0.91623	0.97763	Additivity
GRMZM2G015642	1630.32	779.031	1.0654	4.71e-21	8.66e-20	UP	910.613	1408.63	-0.62939	3.13e-08	4.13e-07	DOWN	1042.61	773.318	0.43106	0.00057881	0.00526	UP	1017.45	1093.97	-0.10461	0.19336	0.42341	Additivity
GRMZM2G015804	152.228	24.8912	2.6125	3.05e-14	3.18e-13	UP	62.9823	131.56	-1.0627	0.0003274	0.0016699	DOWN	72.1118	24.708	1.5453	0.00013544	0.0015557	UP	70.371	75.6521	-0.1044	0.70538	0.86728	Additivity
GRMZM2G016232	49942	17448.6	1.5171	2.04e-81	3.09e-79	UP	27931.4	43146.5	-0.62736	1.76e-14	6.32e-13	DOWN	31980.2	17321	0.88466	7.86e-22	1.17e-19	UP	31207.5	30110.8	0.051613	0.35878	0.60731	Additivity
GRMZM2G016250	6670.96	4041.67	0.72294	1.71e-17	2.38e-16	UP	4743.63	5763.29	-0.2809	0.0013054	0.0055043	DOWN	5431.13	4011.96	0.43694	2.74e-05	0.00039021	UP	5300.57	4943.2	0.1007	0.14167	0.34756	Additivity
GRMZM2G016511	4079.82	2716.55	0.58673	7.18e-11	5.35e-10	UP	2855.32	3524.64	-0.30382	0.0010085	0.0044178	DOWN	3269.2	2696.66	0.27777	0.0066109	0.038111	UP	3190.33	3158.68	0.014382	0.84338	0.94409	Additivity
GRMZM2G017080	650.243	55.5689	3.5486	2.36e-71	2.77e-69	UP	236.094	561.842	-1.2508	8.24e-15	3.13e-13	DOWN	270.321	55.1648	2.2929	3.83e-21	5.35e-19	UP	263.775	297.998	-0.17599	0.17633	0.39968	Additivity
GRMZM2G017809	340.294	0.408177	9.7034	3.5e-35	1.38e-33	UP	119.261	294.121	-1.3023	4.38e-05	0.00028759	DOWN	136.542	0.405359	8.3959	4.63e-36	1.9e-33	UP	133.279	139.265	-0.063385	0.75205	0.89476	Additivity
GRMZM2G018037	144.397	16.1113	3.1639	3.15e-17	4.28e-16	UP	64.9717	124.773	-0.94143	0.0014723	0.0060902	DOWN	74.3901	15.9929	2.2177	3.4e-07	8.25e-06	UP	72.5918	67.9235	0.095896	0.69705	0.86224	Additivity
GRMZM2G018146	368.351	131.604	1.4849	9.74e-14	9.73e-13	UP	226.175	318.26	-0.49277	0.0073175	0.023597	DOWN	258.961	130.633	0.98721	2.59e-06	5.04e-05	UP	252.704	222.796	0.18172	0.18392	0.41022	Additivity
GRMZM2G018177	6700.72	3662.63	0.87143	1.61e-23	3.44e-22	UP	4203.32	5789.88	-0.462	3.42e-07	3.64e-06	DOWN	4812.63	3635.82	0.40455	4.14e-05	0.0005555	UP	4696.33	4744.61	-0.014756	0.81929	0.93167	Additivity
GRMZM2G018619	1816.25	933.452	0.96031	1.24e-18	1.89e-17	UP	1034.94	1569.22	-0.6005	5.88e-08	7.3e-07	DOWN	1184.99	926.615	0.35484	0.0031621	0.021246	UP	1156.2	1255.21	-0.11854	0.1342	0.33695	Additivity
GRMZM2G018941	5025.1	2865.65	0.81029	1.35e-19	2.2e-18	UP	2996.2	4341.85	-0.53518	7.81e-09	1.16e-07	DOWN	3430.47	2844.65	0.27016	0.0078512	0.043591	UP	3347.87	3623.53	-0.11415	0.065727	0.21233	Additivity
GRMZM2G019468	2289.41	979.857	1.2243	5.09e-31	1.69e-29	UP	1332.52	1978.21	-0.57004	7.79e-08	9.39e-07	DOWN	1525.71	972.678	0.64945	2.51e-08	8e-07	UP	1488.67	1473.6	0.014678	0.80886	0.92602	Additivity
GRMZM2G019810	481.247	124.6	1.9495	4.46e-25	1.06e-23	UP	244.731	415.775	-0.7646	4.3e-05	0.00028317	DOWN	280.229	123.687	1.1799	0.00078984	0.0068416	UP	273.355	266.13	0.038643	0.7902	0.91637	Additivity
GRMZM2G020255	1368.94	829.558	0.72264	3.74e-10	2.54e-09	UP	918.057	1182.81	-0.36556	0.0016558	0.0067318	DOWN	1051.1	823.471	0.35211	0.0047889	0.029602	UP	1025.87	1013.19	0.017945	0.84672	0.94548	Additivity
GRMZM2G020281	4246.82	2014.85	1.0757	3.44e-31	1.16e-29	UP	2297.04	3669.08	-0.67565	1.01e-12	2.81e-11	DOWN	2630.02	2000.12	0.39499	0.00018694	0.002025	UP	2566.43	2846.63	-0.14949	0.020709	0.095918	Additivity
GRMZM2G020631	175.723	22.9223	2.9385	1.34e-18	2.04e-17	UP	71.0766	151.853	-1.0952	7.33e-05	0.00045336	DOWN	81.3787	22.755	1.8385	4.08e-06	7.48e-05	UP	79.4173	84.4233	-0.088188	0.72769	0.88057	Additivity
GRMZM2G020943	495.585	249.337	0.99104	1.75e-09	1.09e-08	UP	301.911	428.107	-0.50385	0.0016712	0.0067822	DOWN	345.681	247.504	0.48199	0.0061254	0.03585	UP	337.298	339.983	-0.011439	0.93901	0.9879	Additivity
GRMZM2G021243	828.576	401.949	1.0436	7.73e-14	7.8e-13	UP	479.469	715.979	-0.57848	2.92e-05	0.00020061	DOWN	548.953	398.994	0.46032	0.0022278	0.015946	UP	535.778	558.052	-0.058766	0.55914	0.77319	Additivity
GRMZM2G021589	87.4977	14.9428	2.5498	7.13e-09	4.15e-08	UP	40.1163	75.5865	-0.91394	0.013838	0.040237	DOWN	45.9351	14.8321	1.6309	0.0013059	0.010337	UP	44.808	44.07	0.023959	0.9424	0.98902	Additivity
GRMZM2G022248	344.522	103.847	1.7301	6.26e-16	7.54e-15	UP	162.512	297.709	-0.87336	1.11e-05	8.43e-05	DOWN	186.063	103.088	0.85191	0.00042997	0.0040865	UP	181.597	197.823	-0.12347	0.42207	0.66484	Additivity
GRMZM2G022365	3548.35	2385.03	0.57314	3.53e-10	2.41e-09	UP	2601.11	3065.54	-0.23701	0.011042	0.033295	DOWN	2978.09	2367.51	0.33102	0.0012807	0.01018	UP	2906.5	2757.13	0.076118	0.24969	0.49402	Additivity
GRMZM2G022974	264.751	31.4622	3.0729	8.6e-29	2.56e-27	UP	81.5689	228.686	-1.4873	3.26e-10	6.12e-09	DOWN	93.3936	31.2304	1.5804	1.04e-05	0.00016913	UP	91.1338	126.699	-0.47535	0.015411	0.077366	Additivity
GRMZM2G023080	1840.47	1175.22	0.64715	1.57e-09	9.87e-09	UP	1301.07	1590.26	-0.28956	0.008102	0.02573	DOWN	1489.67	1166.62	0.35266	0.0023648	0.016729	UP	1453.67	1395.3	0.059125	0.42164	0.66463	Additivity
GRMZM2G023444	194.262	59.3228	1.7113	5.34e-10	3.56e-09	UP	101.873	167.878	-0.72064	0.0043461	0.015176	DOWN	116.638	58.8864	0.98603	0.0010076	0.008346	UP	113.831	111.63	0.028169	0.88584	0.96432	Additivity
GRMZM2G023833	3119.37	1938.89	0.68603	7.66e-13	7.01e-12	UP	2052.17	2695.08	-0.39318	6.24e-05	0.00039151	DOWN	2349.67	1924.72	0.28781	0.0072706	0.041091	UP	2292.76	2339.53	-0.029137	0.66568	0.84282	Additivity
GRMZM2G024312	120.637	27.8045	2.1173	5.3e-09	3.13e-08	UP	56.0056	104.247	-0.89636	0.0051877	0.017695	DOWN	64.1223	27.6007	1.2161	0.0032818	0.021892	UP	62.5818	64.4444	-0.042312	0.90547	0.97231	Additivity
GRMZM2G024348	197.713	44.2119	2.1609	7.81e-14	7.87e-13	UP	88.6001	170.86	-0.94744	0.00024006	0.0012759	DOWN	101.445	43.8885	1.2088	0.00025917	0.0026729	UP	98.9882	104.92	-0.083959	0.71776	0.87459	Additivity
GRMZM2G024354	12874.2	8146.41	0.66025	2.8e-16	3.47e-15	UP	9256.71	11122.7	-0.26494	0.0015683	0.0064406	DOWN	10598.2	8086.57	0.39022	0.00023859	0.0024975	UP	10343.7	9726.31	0.088785	0.19221	0.42152	Additivity
GRMZM2G025014	1216.37	688.703	0.82062	1.02e-07	5.12e-07	UP	784.348	1050.68	-0.42176	0.00075676	0.0034427	DOWN	898.045	683.643	0.39355	0.0022236	0.015921	UP	876.352	877.16	-0.0013296	0.973	1	Additivity
GRMZM2G025227	1766.95	950.733	0.89415	9.26e-17	1.2e-15	UP	1107.55	1526.41	-0.46277	1.73e-05	0.0001257	DOWN	1268.08	943.75	0.42617	0.00034831	0.0034264	UP	1237.52	1245.89	-0.0097206	0.87921	0.9611	Additivity
GRMZM2G025414	172.652	39.2017	2.1389	1.22e-12	1.09e-11	UP	80.3146	149.123	-0.89276	0.00072234	0.0033076	DOWN	91.9624	38.9137	1.2408	0.00032319	0.0032095	UP	89.7137	93.0027	-0.051943	0.8351	0.93911	Additivity
GRMZM2G025448	177.561	31.6303	2.4889	1.18e-15	1.39e-14	UP	79.4441	153.396	-0.94925	0.00031404	0.0016129	DOWN	90.9531	31.3962	1.5345	6.56e-05	0.00083148	UP	88.7896	90.5215	-0.027869	0.89694	0.96876	Additivity
GRMZM2G025648	590.907	73.5772	3.0056	1.14e-53	8.47e-52	UP	228.055	510.617	-1.1629	2.57e-12	6.75e-11	DOWN	261.116	73.0369	1.838	2.86e-15	2.42e-13	UP	254.794	282.655	-0.14971	0.26979	0.51661	Additivity
GRMZM2G026095	122.784	31.8144	1.9484	2.6e-08	1.4e-07	UP	58.4309	106.087	-0.86044	0.0061755	0.020427	DOWN	66.901	31.5805	1.083	0.0062183	0.03622	UP	65.2845	67.6187	-0.050682	0.87549	0.95959	Additivity
GRMZM2G026346	1806.17	1089.68	0.72902	4.36e-12	3.67e-11	UP	1278.91	1560.3	-0.2869	0.0062602	0.020633	DOWN	1464.29	1081.68	0.43693	0.00015497	0.0017409	UP	1428.96	1337.2	0.095751	0.2054	0.43972	Additivity
GRMZM2G027282	3480.24	1903.22	0.87075	4.28e-20	7.3e-19	UP	2002.82	3007.05	-0.58632	1.91e-09	3.16e-08	DOWN	2293.1	1889.27	0.27947	0.0090577	0.048749	UP	2237.89	2465.39	-0.13968	0.034981	0.13932	Additivity
GRMZM2G027627	199.727	11.5812	4.1082	2.31e-30	7.38e-29	UP	74.8369	172.583	-1.2055	4.99e-06	4.13e-05	DOWN	85.6894	11.4973	2.8978	5.83e-11	2.93e-09	UP	83.5983	88.2905	-0.078785	0.76596	0.90262	Additivity
GRMZM2G027741	2057.65	1116.87	0.88154	5.75e-17	7.61e-16	UP	1332.82	1777.83	-0.41564	9.83e-05	0.00058404	DOWN	1526.05	1108.69	0.46094	6.29e-05	0.00080079	UP	1489.03	1453.87	0.034477	0.62206	0.81595	Additivity
GRMZM2G028733	705.798	332.237	1.087	1.75e-13	1.72e-12	UP	425.721	609.756	-0.51833	0.00029889	0.0015437	DOWN	487.451	329.809	0.56363	0.00054851	0.0050224	UP	475.584	471.808	0.0115	0.9074	0.9734	Additivity
GRMZM2G028986	6312.74	3414.53	0.88658	3.64e-09	2.19e-08	UP	3911.64	5455.2	-0.47986	0.00059217	0.0027807	DOWN	4478.58	3389.57	0.40194	6.22e-05	0.00079175	UP	4370.81	4445.53	-0.024454	0.68422	0.85379	Additivity
GRMZM2G029039	137.606	28.733	2.2598	5.28e-11	4e-10	UP	68.0788	118.894	-0.8044	0.0064035	0.021028	DOWN	77.9459	28.522	1.4504	0.00017465	0.0019199	UP	76.0698	71.8384	0.082567	0.74332	0.89062	Additivity
GRMZM2G029583	5028.66	2673.81	0.91128	4.65e-24	1.02e-22	UP	3064.71	4344.92	-0.50358	5.44e-08	6.79e-07	DOWN	3508.92	2654.24	0.40273	8.16e-05	0.0010036	UP	3424.38	3522.31	-0.040679	0.50336	0.7317	Additivity
GRMZM2G030169	1386.86	712.385	0.96109	3.67e-16	4.51e-15	UP	923.613	1198.31	-0.37564	0.0013143	0.0055359	DOWN	1057.49	707.173	0.58051	4.87e-06	8.71e-05	UP	1031.97	957.533	0.10801	0.18539	0.41237	Additivity
GRMZM2G030341	908.042	452.604	1.0045	8.63e-14	8.67e-13	UP	559.427	784.637	-0.48808	0.00027537	0.0014409	DOWN	640.525	449.276	0.51165	0.00034534	0.0034045	UP	625.028	618.256	0.015716	0.84439	0.94476	Additivity
GRMZM2G031028	341.494	59.1706	2.5289	2.65e-27	7.16e-26	UP	130.706	295.041	-1.1746	1.15e-08	1.67e-07	DOWN	149.658	58.7392	1.3493	1.67e-06	3.42e-05	UP	146.017	172.943	-0.24416	0.14442	0.35176	Additivity
GRMZM2G031065	244.66	32.4626	2.9139	9.12e-25	2.12e-23	UP	84.4027	211.383	-1.3245	4.98e-08	6.3e-07	DOWN	96.642	32.2255	1.5844	7.89e-06	0.00013172	UP	94.2858	118.397	-0.32852	0.1054	0.28827	Additivity
GRMZM2G031432	368.527	70.8722	2.3785	5.48e-27	1.46e-25	UP	152.591	318.439	-1.0614	7.92e-08	9.54e-07	DOWN	174.711	70.3466	1.3124	3.48e-07	8.44e-06	UP	170.486	189.676	-0.15389	0.34553	0.59487	Additivity
GRMZM2G031837	2917.79	1510.12	0.95022	1.93e-22	3.86e-21	UP	1849.18	2520.72	-0.44695	5.89e-06	4.79e-05	DOWN	2117.28	1499.06	0.49815	4.75e-06	8.52e-05	UP	2065.89	2024.79	0.028991	0.66687	0.84351	Additivity
GRMZM2G031938	880.54	242.861	1.8583	2.01e-21	3.78e-20	UP	384.682	760.93	-0.9841	8.34e-09	1.24e-07	DOWN	440.428	241.092	0.86932	2.27e-06	4.49e-05	UP	429.866	493.518	-0.19922	0.057668	0.19549	Additivity
GRMZM2G032110	2847.65	1811.47	0.65261	1.37e-11	1.1e-10	UP	1918.77	2460.34	-0.35868	0.00030012	0.0015487	DOWN	2196.9	1798.19	0.28892	0.0070796	0.040199	UP	2143.87	2156.32	-0.0083529	0.90131	0.97065	Additivity
GRMZM2G032209	589.785	132.228	2.1572	4.45e-34	1.69e-32	UP	329.026	509.517	-0.63093	4.46e-05	0.00029237	DOWN	376.739	131.26	1.5211	5.56e-10	2.36e-08	UP	367.55	315.492	0.22034	0.089677	0.26007	Additivity
GRMZM2G032252	6313.91	4095.59	0.62446	4.78e-13	4.47e-12	UP	4462.74	5455.27	-0.28972	0.0013309	0.0055934	DOWN	5109.7	4065.58	0.32978	0.00071897	0.0063071	UP	4986.02	4823.17	0.047909	0.41126	0.65574	Additivity
GRMZM2G032315	16220.3	10042.6	0.69166	6.32e-18	9.15e-17	UP	11340.6	14013.9	-0.30537	0.00027738	0.0014498	DOWN	12984.4	9968.95	0.38126	3.89e-05	0.00052791	UP	12671.3	12133.2	0.062601	0.2642	0.51087	Additivity
GRMZM2G032339	4793.25	646.027	2.8913	5.83e-177	4.07e-174	UP	2233.1	4141.48	-0.8911	5.39e-21	4.16e-19	DOWN	2556.82	641.284	1.9953	1.87e-66	2.87e-63	UP	2495	2326.63	0.1008	0.12604	0.32424	Additivity
GRMZM2G032699	1521.97	958.281	0.66742	1.02e-09	6.57e-09	UP	1039.76	1314.8	-0.33858	0.002183	0.0084763	DOWN	1190.5	951.23	0.3237	0.0061624	0.035992	UP	1161.69	1147.91	0.017211	0.8228	0.93317	Additivity
GRMZM2G032711	1594.15	898.045	0.82793	1.51e-13	1.49e-12	UP	1092.09	1377.44	-0.3349	0.003057	0.011247	DOWN	1250.39	891.46	0.48814	5.19e-05	0.00067908	UP	1220.23	1142.56	0.094885	0.21852	0.45584	Additivity
GRMZM2G033375	349.568	125.849	1.4739	4.76e-13	4.45e-12	UP	181.179	302.031	-0.73728	0.00013862	0.00078923	DOWN	207.446	124.922	0.73171	0.0010102	0.0083646	UP	202.418	211.982	-0.066602	0.67996	0.85149	Additivity
GRMZM2G033612	590.981	175.143	1.7546	2.34e-25	5.67e-24	UP	267.682	510.505	-0.93141	3.92e-09	6.16e-08	DOWN	306.481	173.859	0.81788	2.5e-05	0.00036056	UP	299.095	339.655	-0.18347	0.12507	0.32243	Additivity
GRMZM2G033787	243.112	53.2319	2.1913	5.45e-17	7.24e-16	UP	120.54	210.037	-0.80113	0.00042696	0.0021054	DOWN	138.02	52.8431	1.3851	2.22e-06	4.4e-05	UP	134.652	129.118	0.060552	0.73458	0.88518	Additivity
GRMZM2G034013	1219.71	721.077	0.75832	3.51e-10	2.39e-09	UP	795.334	1053.95	-0.40618	0.00086173	0.0038517	DOWN	910.605	715.795	0.34728	0.0074928	0.042057	UP	888.694	892.421	-0.0060375	0.94667	0.99077	Additivity
GRMZM2G034225	1802.73	941.577	0.93703	6.34e-18	9.17e-17	UP	1013.47	1557.62	-0.62004	2.32e-08	3.15e-07	DOWN	1160.36	934.647	0.31208	0.0089367	0.048311	UP	1132.42	1251.89	-0.1447	0.063867	0.20799	Additivity
GRMZM2G034748	183.89	47.5016	1.9528	6.13e-12	5.1e-11	UP	100.919	158.83	-0.65429	0.0074634	0.023978	DOWN	115.545	47.1496	1.2931	3.26e-05	0.00045439	UP	112.77	101.578	0.15078	0.47113	0.70578	Additivity
GRMZM2G035134	1017.91	31.1101	5.0321	1.84e-148	9.42e-146	UP	384.268	879.484	-1.1945	3.03e-18	1.72e-16	DOWN	439.992	30.8803	3.8327	1.73e-27	3.99e-25	UP	429.259	436.579	-0.024395	0.88081	0.96188	Additivity
GRMZM2G035305	1655.05	831.359	0.99333	8.74e-15	9.55e-14	UP	977.848	1429.67	-0.548	6.03e-07	6.13e-06	DOWN	1119.58	825.258	0.44004	0.00034917	0.0034319	UP	1092.59	1136.01	-0.056224	0.46404	0.70009	Additivity
GRMZM2G035526	3122.09	1713.52	0.86555	4.27e-19	6.75e-18	UP	1922.71	2697.52	-0.48849	8.34e-07	8.2e-06	DOWN	2201.46	1701	0.37208	0.00059776	0.0054088	UP	2148.08	2217.25	-0.045723	0.509	0.73623	Additivity
GRMZM2G035732	414.638	15.2949	4.7607	8.6e-34	3.25e-32	UP	141.417	358.128	-1.3405	8.4e-09	1.24e-07	DOWN	161.919	15.1822	3.4148	5.53e-23	9.03e-21	UP	157.994	180.494	-0.19208	0.39788	0.64479	Additivity
GRMZM2G035853	234.73	0	Inf	2.44e-58	2.11e-56	UP	70.2582	202.75	-1.529	1.22e-09	2.09e-08	DOWN	80.4479	0	Inf	6.26e-23	1.01e-20	UP	78.4791	97.5199	-0.31339	0.21954	0.45731	Additivity
GRMZM2G036368	2597.41	868.752	1.5801	6.94e-09	4.05e-08	UP	1169.28	2243.35	-0.94004	5.29e-05	0.00033867	DOWN	1338.73	862.366	0.6345	3.13e-07	7.66e-06	UP	1306.59	1550.62	-0.24704	0.12975	0.32989	Additivity
GRMZM2G037048	349.568	105.432	1.7293	1.76e-16	2.23e-15	UP	175.536	302.031	-0.78293	6.35e-05	0.00039827	DOWN	200.997	104.654	0.94154	0.0057991	0.034342	UP	196.067	200.916	-0.035239	0.88912	0.96563	Additivity
GRMZM2G037322	147.651	32.0385	2.2043	1.58e-11	1.26e-10	UP	62.791	127.546	-1.0224	0.00045334	0.0022175	DOWN	71.8966	31.8016	1.1768	0.0020969	0.015183	UP	70.1428	78.262	-0.15802	0.53183	0.75362	Additivity
GRMZM2G037655	1291.93	614.709	1.0716	6.59e-19	1.03e-17	UP	741.56	1116.22	-0.58998	9.39e-07	9.16e-06	DOWN	849.063	610.201	0.47659	0.00031044	0.0031138	UP	828.508	865.862	-0.063621	0.46918	0.70453	Additivity
GRMZM2G038606	2252.59	1432.33	0.65322	6.68e-11	5.01e-10	UP	1599.39	1946.09	-0.28306	0.005241	0.017844	DOWN	1831.2	1421.81	0.36507	0.00094797	0.0079437	UP	1787.11	1705.92	0.067073	0.35255	0.60152	Additivity
GRMZM2G039365	3709.53	1990.35	0.89821	8.58e-22	1.66e-20	UP	2153.72	3205.06	-0.57352	2.82e-09	4.53e-08	DOWN	2465.91	1975.76	0.31971	0.002398	0.016922	UP	2406.36	2608.17	-0.11619	0.078439	0.23816	Additivity
GRMZM2G039711	801.719	456.173	0.81351	4.63e-09	2.75e-08	UP	518.764	692.76	-0.41728	0.0027494	0.010284	DOWN	593.975	452.833	0.39142	0.0073191	0.041237	UP	579.568	576.938	0.0065614	0.92534	0.98148	Additivity
GRMZM2G040069	2762.12	1682.47	0.7152	3.39e-13	3.22e-12	UP	1801.57	2386.55	-0.40567	6.16e-05	0.00038693	DOWN	2062.77	1670.16	0.3046	0.0049661	0.030476	UP	2012.71	2050.97	-0.027164	0.71691	0.87404	Additivity
GRMZM2G040326	962.974	162.865	2.5638	9.24e-62	8.68e-60	UP	407.214	832.095	-1.031	8.19e-08	9.85e-07	DOWN	466.278	161.68	1.528	0.00011204	0.0013206	UP	454.84	484.56	-0.091315	0.57436	0.78262	Additivity
GRMZM2G040349	627.199	270.21	1.2148	6.83e-12	5.66e-11	UP	377.592	541.758	-0.52082	0.0016154	0.0065978	DOWN	432.341	268.232	0.68869	3.94e-05	0.00053228	UP	421.828	406.62	0.052973	0.66774	0.8438	Additivity
GRMZM2G041028	1675.31	898.117	0.89945	2.48e-10	1.73e-09	UP	1032.74	1447.73	-0.48732	0.00024892	0.0013175	DOWN	1182.43	891.534	0.40739	0.00081003	0.0069888	UP	1153.92	1174.59	-0.025616	0.76519	0.90219	Additivity
GRMZM2G041175	262.132	17.0397	3.9433	1.7e-09	1.07e-08	UP	100.293	226.606	-1.176	0.012878	0.037932	DOWN	114.821	16.9142	2.7631	6.65e-07	1.51e-05	UP	112.099	115.785	-0.046673	0.88804	0.96509	Additivity
GRMZM2G041238	15145	10417.4	0.53985	2.17e-11	1.7e-10	UP	10892.8	13085.9	-0.26464	0.0018637	0.0074395	DOWN	12471.4	10340.9	0.27026	0.0035671	0.023275	UP	12171.7	11879.8	0.035019	0.54017	0.75907	Additivity
GRMZM2G041381	19969.6	10313.2	0.95331	7.63e-33	2.76e-31	UP	12741	17252.7	-0.43734	1.4e-07	1.61e-06	DOWN	14587.7	10237.6	0.51088	3.64e-08	1.11e-06	UP	14236.6	13834.5	0.041335	0.4792	0.71246	Additivity
GRMZM2G041881	3010	1805.99	0.73698	2.7e-14	2.83e-13	UP	2080.87	2600.88	-0.32181	0.0013094	0.0055195	DOWN	2382.5	1792.74	0.41031	0.00011284	0.0013293	UP	2324.98	2216.88	0.068689	0.29396	0.54264	Additivity
GRMZM2G042078	3006.34	2025.24	0.56991	2.07e-09	1.29e-08	UP	2137.17	2597.52	-0.28143	0.0042915	0.015015	DOWN	2446.96	2010.38	0.28352	0.0069011	0.039409	UP	2387.92	2335.97	0.031729	0.6292	0.82072	Additivity
GRMZM2G042164	1065.36	363.652	1.5507	1.35e-30	4.37e-29	UP	514.811	920.582	-0.8385	2.75e-10	5.2e-09	DOWN	589.457	360.984	0.70745	2.46e-06	4.82e-05	UP	575.12	634.809	-0.14246	0.15326	0.36555	Additivity
GRMZM2G042538	283.268	87.7597	1.6905	9.41e-14	9.43e-13	UP	122.721	244.68	-0.99552	3.63e-06	3.09e-05	DOWN	140.514	87.1136	0.68974	0.0086115	0.046961	UP	137.101	164.814	-0.2656	0.11827	0.31071	Additivity
GRMZM2G043117	355.406	133.476	1.4129	3.28e-12	2.8e-11	UP	175.211	307.126	-0.80974	3.66e-05	0.0002453	DOWN	200.611	132.494	0.59847	0.0071736	0.040642	UP	195.756	218.002	-0.15529	0.3126	0.56192	Additivity
GRMZM2G043275	1047.74	528.694	0.98677	7.32e-15	8.04e-14	UP	603.876	905.142	-0.58389	3.86e-06	3.26e-05	DOWN	691.424	524.82	0.39775	0.0042422	0.026879	UP	674.662	719.628	-0.093086	0.3109	0.56035	Additivity
GRMZM2G043279	10728.7	6066.67	0.8225	3.63e-23	7.63e-22	UP	7252.48	9270.26	-0.35414	0.00073039	0.0033405	DOWN	8303.5	6022.08	0.46346	0.00028714	0.0029156	UP	8104.25	7700.97	0.073637	0.32111	0.57136	Additivity
GRMZM2G044100	539.056	10.3566	5.7018	5.76e-98	1.2e-95	UP	238.712	465.685	-0.96408	5.09e-09	7.8e-08	DOWN	273.307	10.2812	4.7324	8.47e-50	7.5e-47	UP	266.746	228.794	0.22142	0.12699	0.32534	Additivity
GRMZM2G044265	425.516	186.572	1.1895	1.01e-10	7.4e-10	UP	275.474	367.682	-0.41654	0.01759	0.049038	DOWN	315.418	185.209	0.76811	5.7e-05	0.00073609	UP	307.743	276.182	0.15611	0.2057	0.44017	Additivity
GRMZM2G044762	15357.1	7898.35	0.95929	2.14e-32	7.61e-31	UP	9386.65	13267.7	-0.49923	2.69e-09	4.34e-08	DOWN	10747	7840.43	0.45493	1.53e-06	3.16e-05	UP	10488.9	10623.9	-0.018452	0.73567	0.88591	Additivity
GRMZM2G045675	71.016	5.34644	3.7315	3.12e-11	2.41e-10	UP	28.7249	61.3461	-1.0947	0.0089308	0.02789	DOWN	32.8886	5.30638	2.6318	0.00012196	0.0014214	UP	32.0952	32.306	-0.0094438	1	1	Additivity
GRMZM2G045977	2183.99	982.724	1.1521	4.29e-28	1.22e-26	UP	1194.05	1886.82	-0.6601	4.41e-10	8.12e-09	DOWN	1367.14	975.495	0.48695	3.13e-05	0.0004381	UP	1334.08	1434.02	-0.10422	0.16483	0.38283	Additivity
GRMZM2G046011	3932.96	2503.67	0.65157	7.08e-13	6.51e-12	UP	2706.2	3397.87	-0.32836	0.00043267	0.002129	DOWN	3098.43	2485.3	0.31812	0.0018986	0.014062	UP	3023.83	2980.22	0.020955	0.7635	0.90125	Additivity
GRMZM2G046458	951.273	366.501	1.376	1.8e-23	3.84e-22	UP	521.083	821.942	-0.65753	7.43e-07	7.39e-06	DOWN	596.613	363.822	0.71357	2.51e-06	4.91e-05	UP	582.22	590.611	-0.020644	0.83404	0.93867	Additivity
GRMZM2G047161	223.244	22.3301	3.3216	8.15e-27	2.15e-25	UP	88.0277	192.906	-1.1319	5.26e-06	4.32e-05	DOWN	100.79	22.1653	2.185	4.47e-09	1.64e-07	UP	98.3434	103.697	-0.076479	0.74961	0.89332	Additivity
GRMZM2G047613	246.384	54.6806	2.1718	8.35e-17	1.09e-15	UP	108.114	212.908	-0.97768	2.59e-05	0.00018023	DOWN	123.78	54.2803	1.1893	8.18e-05	0.0010055	UP	120.82	130.734	-0.11378	0.54509	0.76293	Additivity
GRMZM2G047727	12393.5	7798.42	0.66832	3.12e-16	3.85e-15	UP	8565.27	10708.3	-0.32216	0.00017907	0.0009897	DOWN	9806.75	7741.2	0.34122	0.00027264	0.0027942	UP	9570.46	9330.92	0.03657	0.51924	0.74371	Additivity
GRMZM2G047813	78533.2	45545.1	0.78601	3.48e-24	7.76e-23	UP	50649.5	67855.6	-0.42192	2.98e-07	3.21e-06	DOWN	57991.4	45210.3	0.35919	5.8e-05	0.0007449	UP	56591.2	57005.9	-0.010533	0.86452	0.95384	Additivity
GRMZM2G048013	2720.13	1806.53	0.59046	1.56e-09	9.83e-09	UP	1963.3	2350.36	-0.2596	0.01055	0.03208	DOWN	2247.88	1793.27	0.32597	0.0022727	0.016196	UP	2193.64	2098.54	0.063939	0.33684	0.5863	Additivity
GRMZM2G048297	110.262	8.20368	3.7485	2.5e-16	3.12e-15	UP	41.7518	95.2675	-1.1901	0.00058758	0.0027626	DOWN	47.8052	8.14389	2.5534	6.52e-06	0.00011166	UP	46.6447	49.7079	-0.091761	0.79446	0.91854	Additivity
GRMZM2G048804	403.415	173.726	1.2154	1.28e-10	9.26e-10	UP	253.864	348.588	-0.45747	0.010461	0.031861	DOWN	290.664	172.459	0.7531	0.00014496	0.0016479	UP	283.64	260.13	0.12483	0.33847	0.58823	Additivity
GRMZM2G049422	1255.44	317.23	1.9846	1.05e-30	3.41e-29	UP	524.87	1084.87	-1.0475	1.83e-15	7.65e-14	DOWN	600.955	314.922	0.93226	1.95e-09	7.64e-08	UP	586.433	688.701	-0.23191	0.014221	0.072841	Additivity
GRMZM2G049487	1024.11	536.506	0.9327	3.16e-13	3.01e-12	UP	602.408	884.801	-0.55461	1.3e-05	9.71e-05	DOWN	689.713	532.577	0.37301	0.0080767	0.044627	UP	673.14	713.35	-0.083704	0.34574	0.59498	Additivity
GRMZM2G049525	1084.46	593.588	0.86945	1.85e-12	1.62e-11	UP	762.249	936.834	-0.29753	0.012306	0.03651	DOWN	872.721	589.233	0.56668	2.03e-05	0.00029962	UP	851.741	770.224	0.14514	0.10276	0.28344	Additivity
GRMZM2G049675	165.925	27.7485	2.58	2.45e-15	2.79e-14	UP	70.8853	143.336	-1.0158	0.00023381	0.001249	DOWN	81.1635	27.5455	1.559	4.94e-05	0.00064922	UP	79.1892	83.7772	-0.081254	0.74411	0.89095	Additivity
GRMZM2G050833	15733.8	8744.65	0.8474	2.43e-25	5.87e-24	UP	9413.27	13595	-0.5303	5.77e-10	1.04e-08	DOWN	10777.8	8680.54	0.3122	0.00082632	0.007108	UP	10517.5	11217.5	-0.092958	0.10119	0.28038	Additivity
GRMZM2G051079	115.218	3.95379	4.865	8.75e-22	1.69e-20	UP	53.825	99.5346	-0.88692	0.0059175	0.019724	DOWN	61.6288	3.92453	3.973	1.64e-11	8.69e-10	UP	60.1328	49.5986	0.27785	0.31552	0.56529	Additivity
GRMZM2G051197	93.1602	13.6062	2.7755	3.64e-10	2.48e-09	UP	39.7624	80.5022	-1.0176	0.0059714	0.019868	DOWN	45.5269	13.5055	1.7532	0.00075627	0.0065916	UP	44.4239	45.4203	-0.032002	0.97458	1	Additivity
GRMZM2G051630	1762.55	1110.83	0.66603	5.78e-10	3.84e-09	UP	1198.79	1522.88	-0.34522	0.0015689	0.0064409	DOWN	1372.54	1102.68	0.31583	0.0071021	0.040307	UP	1339.51	1328.51	0.011904	0.89042	0.96604	Additivity
GRMZM2G051720	198.537	0	Inf	9.13e-28	2.54e-26	UP	91.624	171.459	-0.90406	0.014173	0.041039	DOWN	104.917	0	Inf	4.48e-13	2.99e-11	UP	102.329	82.3357	0.31362	0.36328	0.61212	Additivity
GRMZM2G051790	432.955	67.9347	2.672	9.03e-33	3.24e-31	UP	196.086	373.98	-0.93147	1.84e-07	2.08e-06	DOWN	224.518	67.4357	1.7352	1.41e-12	8.62e-11	UP	219.058	216.487	0.017035	0.93399	0.9848	Additivity
GRMZM2G051879	30151.9	17468.6	0.78749	1.41e-23	3.01e-22	UP	19488.5	26049.9	-0.41865	3.9e-07	4.12e-06	DOWN	22313.6	17340.6	0.36377	7.17e-05	0.00090127	UP	21774.2	21921.3	-0.0097159	0.85237	0.94838	Additivity
GRMZM2G051890	1584.48	858.203	0.88462	3.13e-15	3.53e-14	UP	990.762	1369.04	-0.46656	4.2e-05	0.00027732	DOWN	1134.4	851.901	0.41317	0.000657	0.0058663	UP	1106.89	1117.42	-0.013661	0.89961	0.96978	Additivity
GRMZM2G051896	139.065	15.3108	3.1831	1.9e-16	2.4e-15	UP	60.3657	120.185	-0.99346	0.0012136	0.0051733	DOWN	69.1178	15.2008	2.1849	1.49e-06	3.11e-05	UP	67.4401	64.9263	0.054804	0.82415	0.93393	Additivity
GRMZM2G052100	76.6569	0.464217	7.3675	9.58e-19	1.47e-17	UP	16.5972	66.2309	-1.9966	1.42e-05	0.00010558	DOWN	19.0036	0.460618	5.3666	3.65e-05	0.00050266	UP	18.542	31.6559	-0.77168	0.064674	0.20961	Additivity
GRMZM2G052288	174.505	0.928434	7.5543	6.18e-24	1.35e-22	UP	47.8294	150.834	-1.657	6.88e-06	5.51e-05	DOWN	54.7631	0.921236	5.8935	8.34e-14	6.06e-12	UP	53.4376	71.3595	-0.41725	0.11963	0.31323	Additivity
GRMZM2G052423	147.01	0.464217	8.3069	6.78e-36	2.78e-34	UP	37.8003	126.99	-1.7482	5.47e-08	6.82e-07	DOWN	43.2794	0.460618	6.554	1.24e-11	6.7e-10	UP	42.2356	60.981	-0.5299	0.061268	0.20277	Additivity
GRMZM2G053307	123.07	7.33129	4.0693	1.95e-19	3.15e-18	UP	40.2802	106.352	-1.4007	3.79e-05	0.00025256	DOWN	46.1196	7.27792	2.6638	5.31e-06	9.4e-05	UP	45.0035	54.3281	-0.27166	0.37162	0.61979	Additivity
GRMZM2G053507	765.69	0.816354	9.8733	2.7e-119	8.74e-117	UP	253.644	661.412	-1.3827	8.25e-16	3.62e-14	DOWN	290.426	0.810718	8.4848	8.34e-44	5.2e-41	UP	283.339	317.629	-0.16481	0.4296	0.67147	Additivity
GRMZM2G053692	75.6606	0	Inf	1.15e-19	1.89e-18	UP	25.9184	65.3849	-1.335	0.0016574	0.0067372	DOWN	29.671	0	Inf	4.47e-06	8.1e-05	UP	28.9758	31.0724	-0.10078	0.8157	0.92978	Additivity
GRMZM2G054012	3294.73	526.982	2.6443	1.39e-133	5.84e-131	UP	1419.65	2846.48	-1.0036	1.2e-23	1.2e-21	DOWN	1625.4	523.105	1.6356	6.99e-40	3.35e-37	UP	1586.34	1646.13	-0.053382	0.55659	0.77111	Additivity
GRMZM2G054193	599.25	259.925	1.2051	5.28e-14	5.39e-13	UP	366.037	517.774	-0.50034	0.0011439	0.0049192	DOWN	419.11	258.025	0.69982	3.84e-05	0.00052235	UP	408.919	387.782	0.076572	0.47877	0.71191	Additivity
GRMZM2G054224	168.599	25.1873	2.7428	4.8e-16	5.85e-15	UP	84.9206	145.714	-0.77896	0.0046867	0.016211	DOWN	97.2346	25.0028	1.9594	1.17e-07	3.16e-06	UP	94.8654	82.5054	0.20139	0.33191	0.58192	Additivity
GRMZM2G054378	284.551	6.1628	5.529	6.01e-55	4.7e-53	UP	154.796	245.792	-0.66707	0.014986	0.042934	DOWN	177.252	6.1171	4.8568	5.67e-11	2.86e-09	UP	172.888	121.441	0.50959	0.063421	0.20709	Additivity
GRMZM2G054509	204.594	16.1673	3.6616	1.16e-27	3.18e-26	UP	60.3384	176.795	-1.5509	1.3e-08	1.85e-07	DOWN	69.0871	16.0482	2.106	2.02e-06	4.05e-05	UP	67.4075	92.667	-0.45915	0.049018	0.17511	Additivity
GRMZM2G054559	1283.54	579.277	1.1478	1.84e-20	3.23e-19	UP	685.936	1109.13	-0.69329	1.8e-08	2.5e-07	DOWN	785.372	575.028	0.44974	0.0008437	0.0072386	UP	766.382	841.04	-0.13411	0.13282	0.33472	Additivity
GRMZM2G055052	285.39	89.7044	1.6697	2.76e-13	2.65e-12	UP	134.141	246.558	-0.87818	3.58e-05	0.0002404	DOWN	153.583	89.0484	0.78635	0.0025201	0.017637	UP	149.886	166.389	-0.15069	0.36057	0.60918	Additivity
GRMZM2G055172	974.016	577.004	0.75536	4.61e-09	2.74e-08	UP	680.102	841.592	-0.30737	0.017675	0.049228	DOWN	778.707	572.78	0.4431	0.0010589	0.0086561	UP	759.804	713.937	0.089829	0.30072	0.55013	Additivity
GRMZM2G055216	2252.12	1264.56	0.83265	2.27e-16	2.85e-15	UP	1385.04	1945.71	-0.49037	2.26e-06	2.01e-05	DOWN	1585.8	1255.26	0.33722	0.0026599	0.018459	UP	1547.56	1614.2	-0.060828	0.39923	0.64605	Additivity
GRMZM2G055464	347.246	159.456	1.1228	1.22e-08	6.88e-08	UP	212.983	300.012	-0.49428	0.0088263	0.027665	DOWN	243.868	158.29	0.62353	0.0026328	0.01831	UP	237.919	229.388	0.052678	0.69275	0.85925	Additivity
GRMZM2G055549	60.795	0	Inf	4e-16	4.9e-15	UP	15.5615	52.5153	-1.7548	0.00042043	0.0020782	DOWN	17.8183	0	Inf	1.28e-05	0.00020068	UP	17.3826	25.223	-0.53709	0.24445	0.48788	Additivity
GRMZM2G055575	714.572	256.611	1.4775	1.57e-10	1.12e-09	UP	357.615	617.532	-0.78811	0.00026447	0.0013918	DOWN	409.474	254.746	0.68471	0.0091728	0.049271	UP	399.482	432.392	-0.11421	0.3411	0.59089	Additivity
GRMZM2G055968	1037.27	306.762	1.7576	3.42e-37	1.47e-35	UP	500.095	896.176	-0.84158	1.39e-10	2.74e-09	DOWN	572.6	304.511	0.91103	4.29e-09	1.59e-07	UP	558.708	594.163	-0.088766	0.37419	0.62231	Additivity
GRMZM2G056038	1110.72	494.815	1.1665	6.37e-20	1.07e-18	UP	595.974	959.628	-0.68723	5.15e-08	6.47e-07	DOWN	682.364	491.194	0.47425	0.00083247	0.0071529	UP	665.883	726.7	-0.12609	0.16476	0.38275	Additivity
GRMZM2G056231	14650.5	9136.43	0.68125	3.37e-17	4.57e-16	UP	10323.4	12658.1	-0.29414	0.00065524	0.0030391	DOWN	11819.5	9069.35	0.3821	0.0006892	0.0060938	UP	11535.8	10988	0.070191	0.30403	0.55363	Additivity
GRMZM2G056350	3505.11	1844.32	0.92637	1.55e-22	3.13e-21	UP	2381.72	3028.44	-0.34657	0.00032022	0.0016376	DOWN	2726.95	1830.81	0.57481	5.32e-08	1.57e-06	UP	2661.16	2445	0.12223	0.062407	0.20506	Additivity
GRMZM2G056462	3098.96	1877.7	0.72282	5.63e-14	5.74e-13	UP	2220.79	2677.69	-0.26991	0.0063982	0.021016	DOWN	2542.68	1863.93	0.448	2.36e-05	0.0003425	UP	2481.42	2293.56	0.11358	0.085741	0.2529	Additivity
GRMZM2G056513	244.639	18.3362	3.7379	4.61e-33	1.68e-31	UP	124.545	211.352	-0.76298	0.010164	0.031095	DOWN	142.616	18.2041	2.9698	0.0001412	0.0016114	UP	139.087	110.921	0.32646	0.23792	0.47977	Additivity
GRMZM2G056569	6589.41	3910.35	0.75285	2.59e-18	3.86e-17	UP	4329.89	5693.33	-0.39494	1.08e-05	8.21e-05	DOWN	4957.52	3881.68	0.35294	0.00031091	0.0031171	UP	4837.86	4835.45	0.00071897	0.99121	1	Additivity
GRMZM2G056743	120.239	2.44906	5.6175	1.26e-24	2.89e-23	UP	26.1084	103.895	-1.9925	7.21e-08	8.77e-07	DOWN	29.8947	2.43215	3.6196	1.37e-05	0.00021368	UP	29.1643	50.6578	-0.79658	0.015235	0.076755	Additivity
GRMZM2G056870	6072.7	3824.77	0.66696	3.1e-14	3.23e-13	UP	4220.29	5247.38	-0.31426	0.0010444	0.0045557	DOWN	4832.13	3796.76	0.34789	0.00038839	0.0037548	UP	4715.05	4571.93	0.044468	0.43233	0.67435	Additivity
GRMZM2G056986	268.668	65.0214	2.0468	8.34e-12	6.84e-11	UP	130.297	232.045	-0.8326	0.00022526	0.0012104	DOWN	149.188	64.5429	1.2088	1.08e-05	0.0001733	UP	145.568	146.719	-0.011361	0.95434	0.99327	Additivity
GRMZM2G057608	5316.19	3448.93	0.62424	6.16e-13	5.7e-12	UP	3916.19	4592.88	-0.22995	0.0098703	0.030326	DOWN	4483.79	3423.6	0.38921	7.79e-05	0.00096417	UP	4375.86	4062.85	0.10707	0.081221	0.24375	Additivity
GRMZM2G057652	143.799	11.173	3.686	4.49e-20	7.64e-19	UP	54.5341	124.28	-1.1884	0.00011556	0.00067495	DOWN	62.4367	11.0919	2.4929	4.54e-07	1.08e-05	UP	60.9406	64.5468	-0.082942	0.78325	0.91179	Additivity
GRMZM2G057852	8797.21	2671.08	1.7196	7.57e-50	5.15e-48	UP	4127.93	7599.58	-0.8805	4.54e-17	2.31e-15	DOWN	4726.41	2651.46	0.83396	5.36e-13	3.51e-11	UP	4611.68	5088.98	-0.14208	0.18126	0.40661	Additivity
GRMZM2G057907	477.971	154.934	1.6253	4.32e-19	6.83e-18	UP	299.597	412.972	-0.46302	0.0046586	0.016123	DOWN	343.009	153.794	1.1572	1.44e-07	3.83e-06	UP	334.805	280.719	0.2542	0.042473	0.15903	Additivity
GRMZM2G058227	162.85	11.6933	3.7998	1.11e-23	2.4e-22	UP	55.8964	140.675	-1.3315	4.37e-06	3.64e-05	DOWN	63.9993	11.6078	2.463	3.56e-07	8.6e-06	UP	62.4514	73.6284	-0.23753	0.34073	0.59051	Additivity
GRMZM2G058896	433.532	0.816354	9.0527	8.37e-49	5.48e-47	UP	146.131	374.443	-1.3575	1.48e-07	1.7e-06	DOWN	167.323	0.810718	7.6892	7.99e-34	2.78e-31	UP	163.237	180.358	-0.1439	0.58693	0.79168	Additivity
GRMZM2G059325	1360.6	575.315	1.2418	5.56e-25	1.31e-23	UP	761.836	1175.44	-0.62565	1.11e-07	1.31e-06	DOWN	872.277	571.104	0.61103	4.67e-06	8.4e-05	UP	851.173	874.334	-0.038733	0.64352	0.83019	Additivity
GRMZM2G060027	709.666	343.666	1.0461	1.85e-12	1.62e-11	UP	447.632	613.19	-0.45402	0.0017699	0.0071303	DOWN	512.543	341.159	0.58723	0.0044556	0.027954	UP	500.046	478.745	0.062804	0.52064	0.74453	Additivity
GRMZM2G060183	494.808	176.511	1.4871	5.69e-17	7.54e-16	UP	239.067	427.502	-0.83852	6.54e-07	6.59e-06	DOWN	273.707	175.223	0.64344	0.004561	0.028468	UP	267.17	299.639	-0.16547	0.18264	0.40839	Additivity
GRMZM2G060322	802.95	0.816354	9.9419	2.5e-55	1.99e-53	UP	374.131	693.505	-0.89036	8.51e-05	0.00051697	DOWN	428.377	0.810718	9.0455	2.28e-99	1.75e-95	UP	417.966	334.591	0.32099	0.15633	0.37068	Additivity
GRMZM2G060451	1275	708.223	0.84822	1.77e-12	1.56e-11	UP	848.802	1101.7	-0.37623	0.0017791	0.0071601	DOWN	971.843	703.046	0.4671	0.00029151	0.00295	UP	948.364	908.864	0.061376	0.45828	0.69571	Additivity
GRMZM2G060669	3649.09	1197.2	1.6079	3.22e-60	2.89e-58	UP	1883.79	3152.83	-0.74301	3.05e-14	1.06e-12	DOWN	2156.91	1188.44	0.8599	9.12e-15	7.44e-13	UP	2104.59	2154.42	-0.033761	0.63582	0.82502	Additivity
GRMZM2G061280	1486.85	705.79	1.0749	3.51e-19	5.58e-18	UP	841.935	1284.82	-0.60978	2.17e-07	2.42e-06	DOWN	963.976	700.613	0.46038	0.00031741	0.0031638	UP	940.705	993.43	-0.078676	0.35434	0.60311	Additivity
GRMZM2G061613	87.6519	0	Inf	1.02e-22	2.08e-21	UP	29.2701	75.7348	-1.3715	0.00053516	0.00255	DOWN	33.512	0	Inf	5.24e-10	2.24e-08	UP	32.7074	36.1396	-0.14396	0.71331	0.87219	Additivity
GRMZM2G061723	950.903	400.941	1.2459	1.82e-20	3.2e-19	UP	551.553	821.485	-0.57473	8.57e-06	6.7e-05	DOWN	631.487	398	0.66598	6.47e-06	0.00011087	UP	616.322	610.083	0.014678	0.91984	0.9788	Additivity
GRMZM2G061758	263.977	35.1919	2.9071	9.5e-27	2.49e-25	UP	103.671	228.013	-1.1371	4.74e-07	4.9e-06	DOWN	118.701	34.9339	1.7646	8.02e-08	2.27e-06	UP	115.824	128.469	-0.14949	0.42077	0.66392	Additivity
GRMZM2G062245	530.631	0.816354	9.3443	1.39e-70	1.61e-68	UP	215.49	458.335	-1.0888	1.55e-07	1.78e-06	DOWN	246.739	0.810718	8.2496	2.15e-43	1.3e-40	UP	240.72	220.669	0.12547	0.58086	0.78779	Additivity
GRMZM2G062289	1367.19	712.401	0.94045	1.32e-15	1.55e-14	UP	788.982	1181.32	-0.58233	9.91e-07	9.57e-06	DOWN	903.348	707.172	0.35322	0.0059575	0.035064	UP	881.536	948.758	-0.10602	0.21186	0.44787	Additivity
GRMZM2G062425	4589.67	2532.72	0.85771	4.33e-21	7.97e-20	UP	2701.07	3965.57	-0.554	3.79e-09	5.98e-08	DOWN	3092.64	2514.19	0.29874	0.003778	0.024473	UP	3017.78	3265.75	-0.11393	0.074124	0.22993	Additivity
GRMZM2G063550	1640.16	296.622	2.4671	2.55e-66	2.71e-64	UP	752.955	1417.28	-0.91249	5.56e-15	2.17e-13	DOWN	862.084	294.451	1.5498	2.4e-26	4.98e-24	UP	841.34	835.704	0.0096966	0.91877	0.97839	Additivity
GRMZM2G063647	449.039	148.267	1.5986	1e-16	1.3e-15	UP	231.652	387.868	-0.74361	1.35e-05	0.0001009	DOWN	265.234	147.179	0.84969	3.67e-05	0.00050421	UP	258.819	266.486	-0.042115	0.74193	0.88967	Additivity
GRMZM2G063896	34593.4	16939.2	1.0301	4.75e-39	2.2e-37	UP	19368.2	29886.4	-0.6258	3.08e-14	1.07e-12	DOWN	22175.8	16815.2	0.39922	1.38e-05	0.00021441	UP	21639.8	23480.6	-0.11779	0.02924	0.12292	Additivity
GRMZM2G064096	199.505	26.5959	2.9072	2.4e-20	4.16e-19	UP	104.08	172.41	-0.72816	0.0037987	0.01354	DOWN	119.171	26.4032	2.1742	3.77e-10	1.65e-08	UP	116.273	96.4054	0.27033	0.16498	0.3831	Additivity
GRMZM2G064133	5876.98	3537.92	0.73218	6.67e-17	8.79e-16	UP	3962.2	5078.15	-0.358	8.98e-05	0.00054098	DOWN	4536.46	3511.94	0.3693	0.00018182	0.0019789	UP	4427.31	4334.78	0.030474	0.61625	0.81245	Additivity
GRMZM2G064605	136.345	30.4619	2.1622	2.08e-10	1.47e-09	UP	64.2638	117.814	-0.87443	0.003468	0.012526	DOWN	73.5738	30.2354	1.283	0.0014488	0.011294	UP	71.8237	72.2864	-0.0092641	0.99564	1	Additivity
GRMZM2G064818	1126.19	429.234	1.3916	3.58e-09	2.15e-08	UP	649.795	973.296	-0.58289	0.010478	0.031905	DOWN	744.018	426.079	0.80422	8.72e-06	0.00014376	UP	725.897	693.739	0.065372	0.49263	0.72327	Additivity
GRMZM2G064948	966.898	257.636	1.908	9.53e-41	4.78e-39	UP	561.529	835.317	-0.57296	8.21e-06	6.46e-05	DOWN	642.9	255.74	1.3299	3.84e-12	2.23e-10	UP	627.498	538.944	0.21948	0.068158	0.21755	Additivity
GRMZM2G065757	10536.3	5511.14	0.93494	6.32e-29	1.89e-27	UP	6035.25	9103.56	-0.59302	1.08e-11	2.54e-10	DOWN	6910.19	5470.85	0.33696	0.00046431	0.0043588	UP	6742.81	7333.98	-0.12125	0.037467	0.14589	Additivity
GRMZM2G066191	536.727	167.171	1.6829	2.48e-21	4.64e-20	UP	225.983	463.802	-1.0373	1.08e-09	1.87e-08	DOWN	258.745	165.955	0.64074	0.0018805	0.01395	UP	252.476	311.365	-0.30246	0.0198	0.092908	Additivity
GRMZM2G066369	255.594	85.2228	1.5845	0.00010893	0.00033723	UP	129.943	220.726	-0.76437	0.0091662	0.028517	DOWN	148.78	84.5891	0.81464	0.0021296	0.015357	UP	145.184	152.276	-0.068809	0.76566	0.90236	Additivity
GRMZM2G066440	1966.35	1141.08	0.78512	1.13e-13	1.13e-12	UP	1403.35	1698.9	-0.27573	0.0092991	0.028871	DOWN	1606.78	1132.74	0.50436	1.21e-05	0.00019217	UP	1567.95	1430.21	0.13265	0.070272	0.22234	Additivity
GRMZM2G066469	2046.41	130.315	3.973	4.41e-113	1.18e-110	UP	771.895	1768.33	-1.1959	4.7e-23	4.41e-21	DOWN	883.775	129.363	2.7723	2.56e-65	3.46e-62	UP	862.487	912.536	-0.08138	0.33793	0.58757	Additivity
GRMZM2G067080	1408.05	689.486	1.0301	3.49e-18	5.15e-17	UP	825.445	1216.61	-0.55962	2.13e-06	1.9e-05	DOWN	945.113	684.455	0.46553	0.00034937	0.0034324	UP	922.214	954.477	-0.049609	0.55936	0.77331	Additivity
GRMZM2G067456	9253.49	4339.83	1.0924	1.63e-38	7.37e-37	UP	5964.26	7994.86	-0.42273	1.02e-06	9.81e-06	DOWN	6828.61	4307.92	0.6646	6.89e-07	1.56e-05	UP	6664.73	6167.11	0.11195	0.1662	0.38486	Additivity
GRMZM2G067476	3909.82	2306.42	0.76145	2.05e-16	2.58e-15	UP	2518.22	3378.24	-0.42386	9.82e-06	7.59e-05	DOWN	2883.28	2289.52	0.33267	0.0012949	0.010272	UP	2813.53	2860.9	-0.024088	0.72492	0.87896	Additivity
GRMZM2G067624	14840.3	5339.39	1.4748	4.62e-47	2.84e-45	UP	6871.54	12820.1	-0.8997	2.71e-23	2.62e-21	DOWN	7867.74	5300.21	0.5699	1.93e-09	7.58e-08	UP	7677.09	9035.84	-0.2351	0.0086377	0.050621	Additivity
GRMZM2G069208	2597	1655.77	0.64934	4.28e-11	3.26e-10	UP	1884.27	2243.78	-0.25193	0.011834	0.035337	DOWN	2157.38	1643.65	0.39238	0.00030803	0.003095	UP	2105.38	1968.91	0.096685	0.16183	0.37851	Additivity
GRMZM2G069229	761.322	220.467	1.7879	1.34e-30	4.34e-29	UP	334.016	657.844	-0.97783	3.97e-11	8.53e-10	DOWN	382.433	218.853	0.80525	6.14e-06	0.00010626	UP	373.197	432.756	-0.21362	0.056817	0.1938	Additivity
GRMZM2G069454	685.912	14.4225	5.5716	1.98e-118	6.15e-116	UP	334.26	592.526	-0.82591	2.67e-08	3.58e-07	DOWN	382.719	14.3163	4.7406	1.21e-66	2e-63	UP	373.451	291.79	0.35599	0.011434	0.062193	Additivity
GRMZM2G070047	3072.89	1434.53	1.099	3.39e-29	1.03e-27	UP	1742.54	2654.87	-0.60745	1e-09	1.74e-08	DOWN	1995.18	1424.04	0.48653	9.83e-06	0.00015996	UP	1946.75	2046.72	-0.072247	0.30114	0.55058	Additivity
GRMZM2G070061	1881.58	1030.31	0.86886	4.17e-16	5.1e-15	UP	1167.8	1625.62	-0.47719	9.97e-06	7.7e-05	DOWN	1337.08	1022.76	0.38662	0.00103	0.0084797	UP	1304.79	1334.62	-0.032609	0.66561	0.84282	Additivity
GRMZM2G070218	1387.99	546.318	1.3452	1.6e-28	4.71e-27	UP	788.16	1199.2	-0.60551	3.22e-07	3.45e-06	DOWN	902.443	542.324	0.73468	7.67e-06	0.00012881	UP	880.479	869.046	0.018856	0.80603	0.9249	Additivity
GRMZM2G070378	1512.97	451.299	1.7452	2.33e-25	5.65e-24	UP	679.693	1307.43	-0.94378	3.63e-09	5.73e-08	DOWN	778.246	448.006	0.79671	3.35e-06	6.32e-05	UP	759.315	866.73	-0.19088	0.032222	0.1312	Additivity
GRMZM2G071071	3245.77	2004.37	0.69542	3.22e-13	3.06e-12	UP	2328.38	2804.53	-0.26843	0.0064645	0.021195	DOWN	2665.89	1989.69	0.42208	6.11e-05	0.00077942	UP	2601.54	2423.01	0.10256	0.11567	0.30687	Additivity
GRMZM2G071268	508.899	195.928	1.3771	2.19e-15	2.51e-14	UP	285.857	439.699	-0.62122	0.00017006	0.00094532	DOWN	327.31	194.495	0.75092	0.00014941	0.0016875	UP	319.329	315.882	0.01566	0.87988	0.96144	Additivity
GRMZM2G071745	677.165	120.166	2.4945	3.47e-46	2.1e-44	UP	294.253	585.154	-0.99176	1.56e-10	3.07e-09	DOWN	336.906	119.284	1.498	1.09e-13	7.74e-12	UP	328.774	343.327	-0.06249	0.62291	0.81633	Additivity
GRMZM2G071808	200.365	0	Inf	4.15e-19	6.57e-18	UP	57.3431	173.207	-1.5948	0.012471	0.036913	DOWN	65.6373	0	Inf	0.0028194	0.019338	UP	64.1392	81.4354	-0.34445	0.49822	0.72789	Additivity
GRMZM2G071959	20318.7	12309.3	0.72306	8.79e-20	1.46e-18	UP	14096.5	17555	-0.31654	0.00014666	0.00083192	DOWN	16139.7	12218.9	0.4015	1.27e-05	0.00019937	UP	15750.7	15049.4	0.065713	0.23612	0.47788	Additivity
GRMZM2G071996	180.103	31.9984	2.4927	1.97e-14	2.09e-13	UP	59.2208	155.657	-1.3942	2.28e-06	2.03e-05	DOWN	67.8096	31.7649	1.0941	0.0056176	0.033544	UP	66.1504	90.9177	-0.45881	0.053933	0.18681	Additivity
GRMZM2G072174	258.178	95.275	1.4382	5.33e-10	3.56e-09	UP	141.062	223.048	-0.66103	0.0023606	0.009058	DOWN	161.519	94.5758	0.77216	0.0020125	0.014678	UP	157.571	158.093	-0.0047724	1	1	Additivity
GRMZM2G072550	291.691	70.2959	2.0529	3.7e-11	2.84e-10	UP	156.705	252.098	-0.68593	0.0087567	0.027492	DOWN	179.43	69.7755	1.3626	1.68e-06	3.43e-05	UP	175.051	157.168	0.15546	0.30201	0.55155	Additivity
GRMZM2G072578	556.287	98.4283	2.4987	6.25e-40	3.02e-38	UP	201.347	480.635	-1.2553	1.87e-13	5.85e-12	DOWN	230.536	97.7082	1.2384	6.64e-08	1.91e-06	UP	224.953	282.679	-0.32955	0.014671	0.074543	Additivity
GRMZM2G072729	2965.15	1692.13	0.80926	5.36e-17	7.13e-16	UP	2100.83	2561.83	-0.28622	0.0032156	0.011758	DOWN	2405.27	1679.72	0.51798	1.64e-05	0.00024998	UP	2347.57	2140.25	0.13339	0.070228	0.22223	Additivity
GRMZM2G072855	34635	20758.7	0.73851	5.05e-21	9.25e-20	UP	22683.6	29923	-0.3996	1.11e-06	1.06e-05	DOWN	25971.6	20606.8	0.33381	0.00028863	0.0029255	UP	25345.1	25563.5	-0.012379	0.79248	0.91763	Additivity
GRMZM2G073401	2702.17	771.411	1.8085	2.19e-65	2.27e-63	UP	1368.57	2334.66	-0.77054	7.38e-14	2.43e-12	DOWN	1566.99	765.764	1.033	5.15e-18	5.67e-16	UP	1528.98	1532.95	-0.0037433	0.97501	1	Additivity
GRMZM2G073628	770.529	394.818	0.96466	7.8e-12	6.42e-11	UP	497.124	665.73	-0.42133	0.0024812	0.0094391	DOWN	569.207	391.919	0.5384	0.00040209	0.0038582	UP	555.353	531.472	0.063412	0.49931	0.72883	Additivity
GRMZM2G073770	5124.79	3431.19	0.57879	8.82e-11	6.51e-10	UP	3605.85	4428.3	-0.29641	0.0015881	0.0065071	DOWN	4128.55	3406.04	0.27754	0.0051396	0.031273	UP	4028.77	3967.53	0.022098	0.6966	0.86187	Additivity
GRMZM2G073950	1797.36	773.181	1.217	4.57e-28	1.29e-26	UP	987.686	1552.83	-0.65278	3.47e-09	5.51e-08	DOWN	1130.85	767.495	0.55918	5.65e-06	9.91e-05	UP	1103.56	1160.51	-0.072583	0.35537	0.60406	Additivity
GRMZM2G074097	8226.21	1942.2	2.0825	9.94e-120	3.32e-117	UP	3261.43	7107.61	-1.1239	7.83e-12	1.9e-10	DOWN	3733.9	1927.9	0.95365	0.0058811	0.034739	UP	3645.19	4442.8	-0.28548	0.053707	0.18626	Additivity
GRMZM2G074300	15614.3	7755.05	1.0097	3.08e-35	1.22e-33	UP	9988.57	13491.2	-0.43367	3.42e-07	3.65e-06	DOWN	11436.4	7698.16	0.57105	1.08e-09	4.44e-08	UP	11160.6	10636.9	0.069347	0.21619	0.45267	Additivity
GRMZM2G075003	1003.88	541.813	0.88972	3.54e-12	3.01e-11	UP	670.212	867.381	-0.37205	0.0034743	0.012541	DOWN	767.36	537.827	0.51276	0.00015718	0.0017606	UP	748.844	706.653	0.083663	0.34507	0.59466	Additivity
GRMZM2G075676	561.805	86.1989	2.7043	1.39e-12	1.23e-11	UP	247.703	485.198	-0.96996	0.00058759	0.0027626	DOWN	283.622	85.5659	1.7289	3.18e-13	2.18e-11	UP	276.709	280.768	-0.021009	0.92993	0.98305	Additivity
GRMZM2G075712	249.333	16.1113	3.9519	4.43e-13	4.16e-12	UP	75.7372	215.316	-1.5074	5.14e-05	0.00033068	DOWN	86.7125	15.9929	2.4388	4.35e-09	1.6e-07	UP	84.6342	112.585	-0.4117	0.17909	0.40347	Additivity
GRMZM2G075839	2507.82	1223.51	1.0354	2.41e-24	5.42e-23	UP	1444.56	2166.66	-0.58485	1.25e-08	1.79e-07	DOWN	1653.97	1214.56	0.4455	9.43e-05	0.0011325	UP	1613.95	1699.14	-0.074216	0.29698	0.54588	Additivity
GRMZM2G076017	1571.46	821.185	0.93632	1.35e-16	1.72e-15	UP	1019.87	1357.72	-0.41279	0.0002345	0.0012515	DOWN	1167.7	815.181	0.51847	2.84e-05	0.00040234	UP	1139.56	1093.73	0.059224	0.47054	0.70551	Additivity
GRMZM2G076204	371.756	16.7595	4.4713	2.81e-57	2.37e-55	UP	164.308	321.249	-0.96729	0.00015657	0.00087904	DOWN	188.143	16.6379	3.4993	7.42e-08	2.11e-06	UP	183.511	161.752	0.18208	0.34679	0.59593	Additivity
GRMZM2G076394	104.377	0	Inf	6.77e-27	1.79e-25	UP	44.5037	90.1789	-1.0189	0.0035461	0.012756	DOWN	50.9613	0	Inf	2.1e-08	6.85e-07	UP	49.6989	42.6453	0.22083	0.4444	0.68404	Additivity
GRMZM2G076399	3796.84	1580.6	1.2643	1.59e-40	7.81e-39	UP	2079.17	3280.23	-0.65779	8.17e-12	1.97e-10	DOWN	2380.63	1569	0.60149	1.8e-07	4.67e-06	UP	2322.8	2424.74	-0.061968	0.42731	0.66948	Additivity
GRMZM2G076539	2057.98	1150.5	0.83897	1.55e-15	1.81e-14	UP	1379.58	1778.16	-0.36615	0.00062833	0.0029302	DOWN	1579.6	1142.08	0.4679	4.3e-05	0.00057393	UP	1541.24	1471.81	0.066499	0.34243	0.59186	Additivity
GRMZM2G076613	745.905	113.723	2.7135	3.57e-56	2.92e-54	UP	393.971	644.474	-0.71004	9.77e-07	9.45e-06	DOWN	451.098	112.89	1.9985	2.07e-17	2.15e-15	UP	440.109	368.866	0.25477	0.019453	0.091667	Additivity
GRMZM2G076621	142.43	19.6569	2.8571	2.74e-15	3.11e-14	UP	55.7324	123.044	-1.1426	0.00016172	0.0009049	DOWN	63.8149	19.5121	1.7095	9.33e-05	0.0011236	UP	62.2558	69.3477	-0.15564	0.56668	0.77759	Additivity
GRMZM2G076796	353.926	0	Inf	9.76e-85	1.58e-82	UP	124.438	305.805	-1.2972	3.1e-10	5.83e-09	DOWN	142.476	0	Inf	3.22e-39	1.48e-36	UP	139.036	145.949	-0.07001	0.70344	0.86619	Additivity
GRMZM2G076989	113.028	10.6929	3.402	1.89e-15	2.17e-14	UP	46.5751	97.6325	-1.0678	0.0013653	0.0057143	DOWN	53.3319	10.6128	2.3292	0.00015567	0.0017471	UP	52.0176	52.4002	-0.010575	1	1	Additivity
GRMZM2G077317	212.163	7.79551	4.7664	2.71e-37	1.17e-35	UP	69.7404	183.279	-1.394	8.3e-08	9.97e-07	DOWN	79.8553	7.73853	3.3673	3.97e-12	2.3e-10	UP	77.8995	91.6598	-0.23468	0.30439	0.55396	Additivity
GRMZM2G077400	505.251	0	Inf	3.94e-117	1.19e-114	UP	202.708	436.506	-1.1066	2.04e-10	3.92e-09	DOWN	232.107	0	Inf	3.71e-29	9.37e-27	UP	226.424	208.416	0.11956	0.49465	0.72485	Additivity
GRMZM2G077744	3632.05	792.653	2.196	3.4e-102	7.82e-100	UP	1708.39	3138.16	-0.87728	5.76e-19	3.56e-17	DOWN	1956.06	786.842	1.3138	1.36e-29	3.57e-27	UP	1908.68	1927.53	-0.014173	0.8522	0.94833	Additivity
GRMZM2G077769	298.134	112.451	1.4067	4.86e-11	3.69e-10	UP	163.656	257.55	-0.65419	0.0011712	0.0050145	DOWN	187.38	111.619	0.74739	0.0012315	0.0098293	UP	182.847	184.07	-0.0096136	0.97599	1	Additivity
GRMZM2G077789	166.968	21.3615	2.9665	3.05e-07	1.44e-06	UP	56.3596	144.176	-1.3551	0.0012112	0.0051641	DOWN	64.5305	21.2074	1.6054	0.00024255	0.0025298	UP	62.9658	81.2565	-0.36791	0.23963	0.48215	Additivity
GRMZM2G077797	1200.12	624.266	0.94294	8.14e-15	8.92e-14	UP	739.982	1036.92	-0.48674	6.12e-05	0.00038491	DOWN	847.229	619.671	0.45125	0.00058889	0.005339	UP	826.855	832.183	-0.0092653	0.91842	0.97839	Additivity
GRMZM2G078097	85.8816	0	Inf	3.3e-22	6.54e-21	UP	27.226	74.2157	-1.4467	0.00037886	0.0018992	DOWN	31.1722	0	Inf	2.33e-09	9.03e-08	UP	30.4214	35.2921	-0.21426	0.58588	0.79117	Additivity
GRMZM2G078174	2517.44	1231.71	1.0313	5.05e-24	1.11e-22	UP	1407.41	2175.06	-0.62801	1.19e-09	2.04e-08	DOWN	1611.43	1222.71	0.39826	0.00053275	0.0049015	UP	1572.49	1706.82	-0.11826	0.096878	0.27311	Additivity
GRMZM2G078314	37860.2	23560.2	0.68433	2.35e-18	3.52e-17	UP	25076.5	32710.6	-0.38342	3.35e-06	2.88e-05	DOWN	28711.7	23387.6	0.29589	0.0011593	0.0093667	UP	28017.5	28393.8	-0.019249	0.72355	0.87855	Additivity
GRMZM2G078569	5779.42	3669.1	0.6555	5.04e-14	5.17e-13	UP	4259.85	4993.37	-0.22921	0.01102	0.033256	DOWN	4877.32	3642.21	0.42127	1.86e-05	0.00027802	UP	4759.61	4372.24	0.12247	0.041735	0.15732	Additivity
GRMZM2G078926	495.162	105.704	2.2279	4.55e-31	1.52e-29	UP	217.671	427.793	-0.97477	1.55e-08	2.18e-07	DOWN	249.232	104.931	1.2481	1.87e-08	6.19e-07	UP	243.169	261.524	-0.10498	0.44932	0.68778	Additivity
GRMZM2G079397	1408.16	843.94	0.7386	9.51e-11	6.98e-10	UP	1000.71	1216.63	-0.28187	0.014366	0.041478	DOWN	1145.79	837.751	0.45175	0.00021034	0.0022375	UP	1118	1038.06	0.10702	0.16952	0.38985	Additivity
GRMZM2G079487	1407.18	604.168	1.2198	2.95e-24	6.62e-23	UP	724.854	1215.95	-0.74632	5.37e-10	9.74e-09	DOWN	829.928	599.736	0.46866	0.00042319	0.004032	UP	809.875	905.937	-0.16171	0.062072	0.20436	Additivity
GRMZM2G079583	1208.5	256.828	2.2344	1.35e-59	1.21e-57	UP	543.371	1044.07	-0.94221	9.12e-14	2.98e-12	DOWN	622.17	254.948	1.2871	3.67e-07	8.84e-06	UP	606.98	638.365	-0.072733	0.58679	0.79155	Additivity
GRMZM2G079850	1724.09	434.7	1.9877	1.05e-61	9.78e-60	UP	882.02	1489.42	-0.75587	1.73e-11	3.95e-10	DOWN	1009.91	431.515	1.2267	5.32e-17	5.46e-15	UP	985.361	948.916	0.054373	0.6028	0.80317	Additivity
GRMZM2G080380	765.942	431.715	0.82716	8.29e-07	3.66e-06	UP	492.195	661.92	-0.42743	0.0081473	0.025857	DOWN	563.532	428.548	0.39504	0.008039	0.044483	UP	549.969	547.967	0.005262	0.94958	0.99107	Additivity
GRMZM2G080466	27940.9	6118.3	2.1912	7.16e-42	3.73e-40	UP	13090.2	24144.8	-0.88322	4.21e-10	7.78e-09	DOWN	14987.3	6073.51	1.3031	8.33e-26	1.65e-23	UP	14627.4	14805.1	-0.017426	0.75654	0.89736	Additivity
GRMZM2G081155	1546.67	814.327	0.92549	5.58e-16	6.77e-15	UP	977.408	1336.45	-0.45137	9.06e-05	0.00054457	DOWN	1119.11	808.363	0.46927	0.00014415	0.0016427	UP	1091.99	1077.59	0.019149	0.78778	0.91476	Additivity
GRMZM2G081445	3390.42	1315.07	1.3663	1.77e-36	7.48e-35	UP	1874.16	2929.31	-0.64432	4.27e-11	9.1e-10	DOWN	2145.77	1305.36	0.71705	5.32e-05	0.00069511	UP	2094.24	2109.09	-0.010197	0.91088	0.97496	Additivity
GRMZM2G081915	569.454	137.478	2.0504	9.35e-31	3.06e-29	UP	233.232	491.942	-1.0767	6.16e-11	1.28e-09	DOWN	267.051	136.475	0.96848	3.64e-06	6.8e-05	UP	260.551	309.906	-0.25027	0.051035	0.18003	Additivity
GRMZM2G082198	2008.01	1285.95	0.64293	7.73e-10	5.06e-09	UP	1428.53	1734.96	-0.28038	0.0091569	0.028496	DOWN	1635.65	1276.54	0.35762	0.0039396	0.025346	UP	1595.89	1524.87	0.065678	0.34287	0.59222	Additivity
GRMZM2G082520	383.679	117.821	1.7033	3.31e-14	3.44e-13	UP	205.981	331.575	-0.68682	0.00034297	0.0017405	DOWN	235.831	116.963	1.0117	5.96e-06	0.00010381	UP	230.176	221.264	0.056974	0.69986	0.86384	Additivity
GRMZM2G082522	62.698	0	Inf	1.18e-16	1.51e-15	UP	25.2639	54.1517	-1.0999	0.012529	0.037056	DOWN	28.9246	0	Inf	1.02e-08	3.51e-07	UP	28.2331	25.6229	0.13996	0.76798	0.90357	Additivity
GRMZM2G082686	88.4045	0.872394	6.663	1.39e-20	2.47e-19	UP	21.2305	76.377	-1.847	1e-05	7.74e-05	DOWN	24.3065	0.865977	4.8109	6.39e-06	0.00010981	UP	23.7263	36.5395	-0.62297	0.096362	0.27229	Additivity
GRMZM2G083551	1096.13	374.433	1.5496	4.43e-31	1.48e-29	UP	515.657	947.161	-0.8772	1.88e-11	4.26e-10	DOWN	590.419	371.689	0.66764	8.63e-06	0.00014245	UP	576.09	653.803	-0.18256	0.060749	0.20182	Additivity
GRMZM2G083875	69.113	1.22453	5.8187	3.64e-15	4.08e-14	UP	26.0538	59.7097	-1.1965	0.0060987	0.020228	DOWN	29.8332	1.21608	4.6166	8.38e-07	1.84e-05	UP	29.0991	29.0089	0.0044791	1	1	Additivity
GRMZM2G084465	12445.6	7710.38	0.69077	2.21e-17	3.03e-16	UP	9013.85	10752.8	-0.25449	0.0026039	0.0098309	DOWN	10320.2	7653.82	0.43122	4.63e-06	8.33e-05	UP	10072.2	9312.95	0.11306	0.048567	0.17407	Additivity
GRMZM2G084547	6265.56	3448.77	0.86136	8.01e-23	1.65e-21	UP	3668.01	5413.69	-0.56162	7.08e-10	1.26e-08	DOWN	4199.77	3423.53	0.29483	0.0030045	0.020389	UP	4098.04	4451.7	-0.11942	0.052662	0.18388	Additivity
GRMZM2G084868	8847.11	5560.81	0.66991	7.71e-16	9.23e-15	UP	6336.98	7643.83	-0.2705	0.0017566	0.0070875	DOWN	7255.36	5519.94	0.39439	0.00049219	0.0045795	UP	7081.12	6659.45	0.088574	0.19503	0.42556	Additivity
GRMZM2G084944	179.067	10.9329	4.0337	1.56e-27	4.27e-26	UP	48.7831	154.681	-1.6648	9.74e-09	1.43e-07	DOWN	55.8562	10.8523	2.3637	3.36e-06	6.35e-05	UP	54.4992	79.9367	-0.55262	0.026698	0.11514	Additivity
GRMZM2G085038	1218.59	1.63271	9.5437	7.4e-237	1.7e-233	UP	363.038	1052.92	-1.5362	2.41e-30	3.7e-28	DOWN	415.686	1.62144	8.0021	8.38e-41	4.29e-38	UP	405.532	502.739	-0.30999	0.010058	0.056815	Additivity
GRMZM2G085474	2556.95	1546.48	0.72543	4.21e-13	3.97e-12	UP	1681.17	2209.36	-0.39416	0.00012191	0.00070721	DOWN	1924.86	1535.16	0.32636	0.0031258	0.021057	UP	1878.42	1891.44	-0.009965	0.89058	0.96604	Additivity
GRMZM2G085550	491.23	165.923	1.5659	2.82e-08	1.51e-07	UP	281.361	424.266	-0.59255	0.013071	0.038396	DOWN	322.161	164.701	0.96793	5.56e-06	9.77e-05	UP	314.308	294.151	0.095621	0.59239	0.79617	Additivity
GRMZM2G085711	310.236	4.77015	6.0232	1.29e-62	1.25e-60	UP	147.766	267.986	-0.85884	2.45e-05	0.00017186	DOWN	169.193	4.73524	5.1591	3.55e-35	1.36e-32	UP	165.073	131.047	0.33303	0.06604	0.21298	Additivity
GRMZM2G085921	276.159	0.872394	8.3063	1.91e-23	4.07e-22	UP	116.371	238.71	-1.0365	0.0034657	0.01252	DOWN	133.24	0.865977	7.2655	4.98e-34	1.79e-31	UP	130.022	113.003	0.20239	0.25742	0.50326	Additivity
GRMZM2G086486	1372.65	681.187	1.0108	1.54e-17	2.16e-16	UP	875.457	1186.02	-0.43802	0.00019013	0.0010413	DOWN	1002.35	676.2	0.56787	9.95e-06	0.00016158	UP	978.18	934.561	0.065811	0.42971	0.67148	Additivity
GRMZM2G086604	733.516	310.596	1.2398	8.11e-17	1.06e-15	UP	376.586	633.772	-0.75099	2.5e-07	2.73e-06	DOWN	431.169	308.325	0.4838	0.0035557	0.023246	UP	420.78	470.739	-0.16186	0.12825	0.32755	Additivity
GRMZM2G086636	2910.18	1862.17	0.64413	3.66e-11	2.81e-10	UP	2033.28	2514.68	-0.30656	0.0024312	0.009281	DOWN	2328.01	1848.51	0.33273	0.0017766	0.013356	UP	2271.83	2205.83	0.042537	0.51351	0.7395	Additivity
GRMZM2G086845	2255.89	1351.09	0.73957	4.2e-08	2.2e-07	UP	1565.54	1949.43	-0.3164	0.011065	0.033356	DOWN	1792.47	1341.18	0.41844	0.00017391	0.0019139	UP	1749.2	1658.27	0.077015	0.26244	0.50905	Additivity
GRMZM2G086882	2194.25	1386.91	0.66185	6.98e-11	5.22e-10	UP	1481.21	1895.78	-0.35601	0.00063231	0.0029482	DOWN	1695.94	1376.74	0.30083	0.0068042	0.038981	UP	1654.89	1656.62	-0.0015013	1	1	Additivity
GRMZM2G086971	974.589	588.849	0.7269	1.68e-08	9.33e-08	UP	669.855	842.124	-0.33018	0.011595	0.034718	DOWN	766.978	584.535	0.39189	0.003621	0.023566	UP	748.341	720.059	0.05558	0.50698	0.73431	Additivity
GRMZM2G087146	1091.82	428.76	1.3485	9.82e-25	2.27e-23	UP	638.651	943.313	-0.56271	7.65e-06	6.08e-05	DOWN	731.24	425.638	0.78072	5.56e-08	1.63e-06	UP	713.517	683.332	0.062361	0.50117	0.72998	Additivity
GRMZM2G087233	10203.6	6572.01	0.63467	5.26e-12	4.4e-11	UP	7363.02	8816.56	-0.25992	0.016038	0.045291	DOWN	8430.06	6523.68	0.36986	0.0050153	0.030712	UP	8227.77	7756.86	0.085028	0.26684	0.51365	Additivity
GRMZM2G087880	114.731	0	Inf	2.04e-29	6.25e-28	UP	31.6408	99.1271	-1.6475	5.02e-06	4.15e-05	DOWN	36.2292	0	Inf	8.55e-11	4.2e-09	UP	35.3449	47.3605	-0.42218	0.19633	0.4274	Additivity
GRMZM2G088797	1015.96	345.211	1.5573	8.04e-30	2.51e-28	UP	463.767	877.854	-0.92058	6.32e-12	1.56e-10	DOWN	531.007	342.688	0.63183	4.91e-05	0.00064551	UP	518.113	605.55	-0.22498	0.023996	0.10701	Additivity
GRMZM2G088880	5365.03	3194.04	0.7482	1.69e-17	2.35e-16	UP	3758.5	4635.31	-0.30251	0.0008562	0.0038329	DOWN	4303.28	3170.6	0.44068	9.06e-06	0.0001487	UP	4199.52	3943.47	0.09076	0.1383	0.34291	Additivity
GRMZM2G089598	184.661	9.42821	4.2918	1.73e-29	5.35e-28	UP	56.2776	159.572	-1.5036	1.26e-07	1.47e-06	DOWN	64.4382	9.35997	2.7833	3.04e-08	9.48e-07	UP	62.8681	80.8349	-0.36265	0.14361	0.35045	Additivity
GRMZM2G089631	104.288	2.04089	5.6752	1.17e-21	2.24e-20	UP	26.163	90.1235	-1.7844	4.08e-06	3.43e-05	DOWN	29.9562	2.02679	3.8856	6.06e-06	0.00010526	UP	29.2295	43.7454	-0.58171	0.09282	0.26591	Additivity
GRMZM2G090105	462.951	179.137	1.3698	1.59e-14	1.7e-13	UP	265.474	399.954	-0.59126	0.00042417	0.0020939	DOWN	303.956	177.82	0.77345	5.86e-05	0.00075115	UP	296.613	288.099	0.042019	0.75074	0.89407	Additivity
GRMZM2G090435	550.002	134.109	2.036	1.81e-29	5.57e-28	UP	209.961	475.263	-1.1786	1.29e-10	2.55e-09	DOWN	240.379	133.121	0.85257	0.0054674	0.032871	UP	234.658	298.532	-0.34733	0.0094322	0.054102	Additivity
GRMZM2G090594	444.04	207.453	1.0979	2.01e-08	1.1e-07	UP	258.989	383.539	-0.56648	0.0015429	0.0063434	DOWN	296.52	205.937	0.52593	0.0063248	0.036719	UP	289.411	296.757	-0.036162	0.73642	0.88637	Additivity
GRMZM2G090595	765.128	301.328	1.3444	8.27e-20	1.37e-18	UP	397.706	661.117	-0.7332	3.67e-07	3.89e-06	DOWN	455.361	299.112	0.60633	0.00017724	0.0019382	UP	444.337	477.947	-0.1052	0.33767	0.58743	Additivity
GRMZM2G091919	154.177	8.3718	4.2029	4.85e-25	1.15e-23	UP	43.2234	133.19	-1.6236	1.73e-07	1.96e-06	DOWN	49.4909	8.30967	2.5743	3.24e-06	6.15e-05	UP	48.2859	68.1185	-0.49644	0.065937	0.21271	Additivity
GRMZM2G091921	1425.24	572.266	1.3164	4.33e-28	1.23e-26	UP	703.297	1231.43	-0.80813	1.32e-11	3.07e-10	DOWN	805.244	568.063	0.50338	0.00017513	0.0019229	UP	785.797	897.316	-0.19146	0.026551	0.11471	Additivity
GRMZM2G092223	321.515	49.7265	2.6928	3.28e-28	9.46e-27	UP	123.539	277.824	-1.1692	3.54e-08	4.63e-07	DOWN	141.445	49.3607	1.5188	2.34e-07	5.89e-06	UP	138.039	158.943	-0.20343	0.24125	0.48411	Additivity
GRMZM2G092663	2682.36	1463.98	0.87361	2.04e-18	3.06e-17	UP	1649.83	2317.69	-0.49037	1.38e-06	1.29e-05	DOWN	1888.95	1453.26	0.37829	0.00068009	0.0060235	UP	1843.51	1898.48	-0.042388	0.53091	0.75274	Additivity
GRMZM2G092669	3602.03	1791.57	1.0076	8.66e-27	2.28e-25	UP	1956.34	3112.08	-0.66972	5.81e-12	1.45e-10	DOWN	2239.95	1778.38	0.3329	0.0015212	0.011778	UP	2185.73	2455.43	-0.16786	0.013098	0.06863	Additivity
GRMZM2G092975	3132.38	1742.42	0.84617	1.46e-18	2.21e-17	UP	1840.33	2706.38	-0.5564	1.82e-08	2.53e-07	DOWN	2107.09	1729.65	0.28477	0.0085874	0.046853	UP	2056.25	2236.33	-0.12112	0.072662	0.2271	Additivity
GRMZM2G093090	1145.41	41.675	4.7805	2.07e-10	1.46e-09	UP	295.863	988.989	-1.741	0.00065176	0.0030266	DOWN	338.737	41.364	3.0337	4.13e-33	1.32e-30	UP	330.617	502.12	-0.60287	0.13787	0.34231	Additivity
GRMZM2G093503	2625.97	1230.53	1.0936	1.38e-25	3.39e-24	UP	1430.42	2269.08	-0.66567	1.31e-10	2.59e-09	DOWN	1637.75	1221.49	0.42307	0.00017646	0.0019342	UP	1598.26	1746.08	-0.12762	0.077688	0.23669	Additivity
GRMZM2G093716	1472.06	655.567	1.167	3.12e-23	6.56e-22	UP	823.92	1271.84	-0.62634	7.36e-08	8.93e-07	DOWN	943.357	650.774	0.53565	3.97e-05	0.0005361	UP	920.547	962.954	-0.064975	0.43234	0.67435	Additivity
GRMZM2G093761	917.514	296.55	1.6295	3.22e-30	1.02e-28	UP	417.466	792.757	-0.92522	1.76e-11	4.01e-10	DOWN	477.974	294.377	0.69927	1.71e-05	0.000259	UP	466.461	538.798	-0.20799	0.041435	0.15647	Additivity
GRMZM2G094543	477.043	236.067	1.0149	1.96e-09	1.22e-08	UP	306.163	412.15	-0.42887	0.0088251	0.027665	DOWN	350.546	234.33	0.58106	0.0010427	0.0085595	UP	342.066	324.403	0.076489	0.5186	0.74319	Additivity
GRMZM2G094558	389.302	143.753	1.4373	1.85e-13	1.81e-12	UP	240.13	336.36	-0.48619	0.0061709	0.020415	DOWN	274.923	142.702	0.94602	0.00017517	0.0019229	UP	268.362	238.371	0.17097	0.2209	0.4587	Additivity
GRMZM2G095363	408.726	0.816354	8.9677	4.63e-93	8.66e-91	UP	154.28	353.145	-1.1947	4.89e-10	8.95e-09	DOWN	176.651	0.810718	7.7675	6.11e-45	4.14e-42	UP	172.348	168.845	0.029625	0.85008	0.94739	Additivity
GRMZM2G095511	270.367	120.758	1.1628	1.47e-07	7.22e-07	UP	160.33	233.608	-0.54305	0.010578	0.032133	DOWN	183.578	119.873	0.61488	0.0082298	0.045288	UP	179.109	176.636	0.020058	0.88547	0.96415	Additivity
GRMZM2G095892	10557	6620.87	0.6731	2.66e-16	3.31e-15	UP	7362.38	9120.87	-0.309	0.0003161	0.0016209	DOWN	8429.61	6572.33	0.35906	0.00014485	0.0016479	UP	8226.02	7945.65	0.050029	0.38332	0.6308	Additivity
GRMZM2G095964	2756.21	1259.21	1.1302	1.41e-29	4.39e-28	UP	1474.57	2381.06	-0.69131	6.72e-12	1.65e-10	DOWN	1688.3	1250.01	0.43363	0.00015471	0.0017397	UP	1647.57	1823.95	-0.14673	0.033759	0.13567	Additivity
GRMZM2G096240	2887.99	1393.08	1.0518	8.53e-27	2.25e-25	UP	1711.32	2495.02	-0.54395	4.05e-08	5.22e-07	DOWN	1959.35	1382.86	0.50273	5.14e-06	9.11e-05	UP	1912.17	1947.67	-0.02654	0.68119	0.85235	Additivity
GRMZM2G096303	417.75	45.7325	3.1913	2.08e-43	1.16e-41	UP	167.551	360.988	-1.1073	2.4e-08	3.25e-07	DOWN	191.853	45.3994	2.0793	2.64e-07	6.55e-06	UP	187.152	196.439	-0.069877	0.69962	0.8637	Additivity
GRMZM2G096343	1268.19	533.488	1.2492	4.98e-24	1.09e-22	UP	800.887	1095.65	-0.45212	0.00015024	0.00084931	DOWN	917.013	529.592	0.79206	9.02e-07	1.97e-05	UP	894.709	813.331	0.13758	0.10325	0.28414	Additivity
GRMZM2G096709	1942.49	980.473	0.98635	4.17e-20	7.12e-19	UP	1098.74	1678.22	-0.61108	1.72e-08	2.4e-07	DOWN	1258.02	973.305	0.37019	0.0020946	0.015175	UP	1227.59	1334.04	-0.11998	0.1132	0.30228	Additivity
GRMZM2G096824	695.642	374.056	0.89509	8.36e-10	5.45e-09	UP	434.499	601.018	-0.46806	0.0010745	0.0046633	DOWN	497.478	371.321	0.42197	0.0071318	0.040445	UP	485.485	489.829	-0.012851	0.89719	0.96876	Additivity
GRMZM2G097137	141.81	9.18816	3.948	1.03e-21	1.97e-20	UP	35.1564	122.519	-1.8011	5.93e-08	7.35e-07	DOWN	40.2547	9.12039	2.142	0.00023722	0.0024859	UP	39.2722	63.2965	-0.68862	0.016985	0.082964	Additivity
GRMZM2G097683	1649.19	610.82	1.4329	1.16e-23	2.51e-22	UP	896.71	1425.05	-0.6683	1.41e-08	2e-07	DOWN	1026.72	606.312	0.75992	2.04e-05	0.00030172	UP	1001.78	1008.32	-0.0093917	0.97721	1	Additivity
GRMZM2G097706	50.2625	2.09693	4.5831	1e-06	4.36e-06	UP	14.2265	43.4563	-1.611	0.013151	0.038588	DOWN	16.2864	2.08205	2.9676	0.0055506	0.033239	UP	15.9044	21.3446	-0.42444	0.40794	0.65262	Additivity
GRMZM2G098209	59.5552	0.464217	7.0033	1.72e-14	1.83e-13	UP	20.4667	51.4656	-1.3303	0.0062442	0.020594	DOWN	23.4372	0.460618	5.6691	0.00013201	0.0015239	UP	22.8533	24.4711	-0.09868	0.90747	0.97343	Additivity
GRMZM2G098335	1695.74	295.51	2.5206	9.43e-89	1.64e-86	UP	759.571	1465.09	-0.94773	2.37e-16	1.11e-14	DOWN	869.708	293.326	1.568	1.84e-13	1.29e-11	UP	848.547	859.203	-0.018006	0.90355	0.97158	Additivity
GRMZM2G098569	1102.46	499.321	1.1427	5.91e-18	8.59e-17	UP	613.442	952.663	-0.63504	7.5e-07	7.45e-06	DOWN	702.377	495.672	0.50286	0.00036285	0.0035542	UP	685.349	723.995	-0.07914	0.40547	0.65043	Additivity
GRMZM2G099101	3741.73	2032.72	0.88029	5.15e-21	9.44e-20	UP	2554.04	3233.03	-0.3401	0.00039718	0.0019772	DOWN	2924.23	2017.8	0.53527	2.68e-07	6.63e-06	UP	2853.78	2642.16	0.11116	0.084342	0.25015	Additivity
GRMZM2G099183	3000.84	1607.02	0.90098	5.69e-17	7.53e-16	UP	1945.64	2593.05	-0.41441	3.79e-05	0.00025256	DOWN	2227.65	1595.22	0.48177	7.8e-06	0.00013055	UP	2173.95	2104.14	0.047086	0.47399	0.70756	Additivity
GRMZM2G099352	17691.9	10536.4	0.74771	1.43e-20	2.52e-19	UP	12597	15286	-0.27913	0.00095126	0.0042021	DOWN	14423	10459.1	0.46361	5.72e-07	1.33e-05	UP	14075.1	13003	0.1143	0.038646	0.14909	Additivity
GRMZM2G099366	123.758	3.3775	5.1954	2.63e-24	5.92e-23	UP	47.7747	106.902	-1.162	0.00030945	0.0015904	DOWN	54.7016	3.35339	4.0279	2.32e-10	1.05e-08	UP	53.3724	52.7457	0.017041	0.98447	1	Additivity
GRMZM2G099522	2423.45	1107.39	1.1299	2.4e-19	3.85e-18	UP	1390.64	2094.17	-0.59063	0.0010876	0.0047111	DOWN	1592.31	1099.28	0.53457	0.008577	0.046808	UP	1553.44	1596.41	-0.039368	0.76021	0.89949	Additivity
GRMZM2G099598	1024.39	449.795	1.1874	1.3e-19	2.12e-18	UP	537.379	885.067	-0.71985	3.11e-08	4.1e-07	DOWN	615.279	446.494	0.4626	0.001417	0.011064	UP	600.403	665.848	-0.14926	0.11571	0.30688	Additivity
GRMZM2G100107	487.002	205.269	1.2464	3.48e-13	3.3e-12	UP	283.76	420.678	-0.56805	0.00046643	0.0022714	DOWN	324.9	203.763	0.67311	0.00028296	0.0028795	UP	317.017	312.899	0.018865	0.89227	0.96676	Additivity
GRMZM2G100225	10942.2	6734.08	0.70035	1.52e-17	2.13e-16	UP	7687.28	9453.99	-0.29845	0.00050392	0.0024212	DOWN	8801.5	6684.67	0.39689	2.58e-05	0.00037051	UP	8589.41	8161.21	0.073776	0.19834	0.43011	Additivity
GRMZM2G100467	13743.3	7989.28	0.78259	5.9e-22	1.15e-20	UP	9161.02	11873.9	-0.37422	1.05e-05	8.05e-05	DOWN	10488.9	7930.7	0.40335	1.65e-05	0.00025189	UP	10235.7	10000.4	0.033553	0.55508	0.77021	Additivity
GRMZM2G100641	2619.99	1299.55	1.0115	3.88e-24	8.6e-23	UP	1523.54	2263.5	-0.57113	1.76e-08	2.46e-07	DOWN	1744.39	1290.01	0.43534	9.54e-05	0.0011438	UP	1702.22	1786.14	-0.069422	0.32613	0.57623	Additivity
GRMZM2G100650	64.5546	0.816354	6.3052	1.03e-14	1.11e-13	UP	13.9806	55.7946	-1.9967	8.87e-05	0.00053516	DOWN	16.0096	0.810718	4.3036	0.00091938	0.0077549	UP	15.6111	26.4118	-0.75861	0.10828	0.29374	Additivity
GRMZM2G100889	876.146	430.906	1.0238	5.79e-14	5.9e-13	UP	524.623	756.958	-0.52893	7.93e-05	0.00048655	DOWN	600.687	427.757	0.48982	0.00090108	0.0076423	UP	586.101	595.39	-0.022686	0.83041	0.93702	Additivity
GRMZM2G101042	1558.5	740.518	1.0735	3.75e-21	6.94e-20	UP	964.031	1346.42	-0.48197	1.67e-05	0.00012166	DOWN	1103.76	735.086	0.58644	2.81e-06	5.4e-05	UP	1077.18	1045.23	0.04343	0.61171	0.80856	Additivity
GRMZM2G101221	188.933	0.408177	8.8545	9.98e-46	5.97e-44	UP	51.2357	163.221	-1.6716	4.37e-09	6.81e-08	DOWN	58.6656	0.405359	7.1772	8.86e-16	8.04e-14	UP	57.2345	78.153	-0.44942	0.072954	0.22766	Additivity
GRMZM2G101511	2879.89	1184.89	1.2813	1e-37	4.4e-36	UP	1614.59	2488.14	-0.6239	4.99e-10	9.12e-09	DOWN	1848.63	1176.16	0.65237	5.09e-09	1.85e-07	UP	1804.02	1829.5	-0.02023	0.77636	0.90818	Additivity
GRMZM2G101682	1495.33	553.537	1.4337	5.37e-33	1.95e-31	UP	806.886	1291.96	-0.67912	5.53e-09	8.46e-08	DOWN	923.853	549.491	0.74957	1.92e-08	6.31e-07	UP	901.523	917.161	-0.024809	0.7652	0.90219	Additivity
GRMZM2G101958	578.36	226.63	1.3516	1.44e-09	9.13e-09	UP	339.002	499.835	-0.56016	0.0061583	0.020385	DOWN	388.153	224.97	0.78689	7.82e-06	0.00013061	UP	378.726	359.749	0.074167	0.48655	0.71798	Additivity
GRMZM2G102021	1304.74	675.584	0.94955	1.74e-15	2.01e-14	UP	764.997	1127.3	-0.55935	3.14e-06	2.71e-05	DOWN	875.903	670.636	0.38524	0.0031095	0.020996	UP	854.676	904.322	-0.081459	0.34771	0.59681	Additivity
GRMZM2G102322	908.206	414.659	1.1311	4.22e-17	5.68e-16	UP	585.591	784.58	-0.42203	0.0010286	0.0044946	DOWN	670.472	411.616	0.70388	1.17e-06	2.51e-05	UP	654.297	600.226	0.12444	0.19546	0.4263	Additivity
GRMZM2G102356	2173.39	1223.93	0.82843	1.29e-14	1.39e-13	UP	1580.11	1877.66	-0.24891	0.015355	0.043787	DOWN	1809.19	1214.91	0.57449	4.26e-06	7.75e-05	UP	1765.37	1559.11	0.17924	0.01423	0.072874	Additivity
GRMZM2G102550	291.651	114.908	1.3438	7.54e-10	4.94e-09	UP	166.954	251.967	-0.59379	0.0033417	0.012152	DOWN	191.151	114.07	0.7448	0.0016491	0.012601	UP	186.553	182.739	0.029804	0.88014	0.96148	Additivity
GRMZM2G102674	657.26	209.951	1.6464	8.41e-25	1.96e-23	UP	292.373	567.825	-0.95764	4.75e-10	8.7e-09	DOWN	334.751	208.406	0.68369	0.00018893	0.0020428	UP	326.683	385.024	-0.23706	0.041741	0.15732	Additivity
GRMZM2G102802	190.148	30.6057	2.6352	2.23e-17	3.06e-16	UP	64.0726	164.308	-1.3586	7.28e-07	7.26e-06	DOWN	73.3585	30.383	1.2717	0.0012108	0.0097046	UP	71.5955	94.6484	-0.40271	0.074312	0.23018	Additivity
GRMZM2G103526	1933.47	1102.38	0.81057	4.36e-14	4.49e-13	UP	1231.14	1670.68	-0.44044	5.61e-05	0.00035629	DOWN	1409.61	1094.32	0.36526	0.0018283	0.013642	UP	1375.51	1393.48	-0.018731	0.82148	0.93236	Additivity
GRMZM2G104017	5033.67	3313.35	0.60332	1.5e-11	1.2e-10	UP	3476.01	4349.42	-0.32339	0.00054452	0.0025871	DOWN	3979.93	3289.1	0.27505	0.0058837	0.034745	UP	3883.56	3869.27	0.0053163	0.90955	0.97435	Additivity
GRMZM2G104538	1727.15	853.617	1.0167	5.79e-20	9.73e-19	UP	984.848	1492.36	-0.59962	1.05e-07	1.24e-06	DOWN	1127.63	847.35	0.41226	0.00069772	0.0061535	UP	1100.29	1173.35	-0.092739	0.25607	0.50137	Additivity
GRMZM2G104632	6664.16	4631.38	0.52498	9.41e-10	6.09e-09	UP	4917.58	5758.06	-0.22763	0.011363	0.034093	DOWN	5630.36	4597.42	0.2924	0.0025865	0.018037	UP	5494.67	5255.16	0.0643	0.27819	0.52588	Additivity
GRMZM2G105167	819.107	365.052	1.1659	3.31e-16	4.08e-15	UP	440.356	707.791	-0.68465	1.26e-06	1.19e-05	DOWN	504.207	362.384	0.47649	0.0022161	0.015877	UP	491.938	534.88	-0.12074	0.25411	0.49923	Additivity
GRMZM2G105192	832.585	14.2862	5.8649	1.11e-141	5.1e-139	UP	335.677	719.326	-1.0996	2.7e-14	9.52e-13	DOWN	384.343	14.1876	4.7597	7.73e-66	1.11e-62	UP	375.027	351.677	0.092745	0.43478	0.67683	Additivity
GRMZM2G105233	993.551	1.22453	9.6642	4.85e-202	6.21e-199	UP	354.402	858.463	-1.2764	4.19e-20	2.95e-18	DOWN	405.77	1.21608	8.3823	6.32e-96	2.91e-92	UP	395.993	410.154	-0.050692	0.64615	0.83161	Additivity
GRMZM2G105364	5968.02	2367.41	1.3339	3.75e-50	2.57e-48	UP	3029.89	5155.89	-0.76696	2.86e-17	1.48e-15	DOWN	3469.01	2350.14	0.56178	1.34e-05	0.00020899	UP	3385.62	3752.96	-0.14861	0.031611	0.12973	Additivity
GRMZM2G105387	356.23	131.747	1.435	7.39e-13	6.79e-12	UP	220.559	307.725	-0.48047	0.0085263	0.026864	DOWN	252.542	130.781	0.94937	7.34e-06	0.00012388	UP	246.386	218.748	0.17165	0.2147	0.45098	Additivity
GRMZM2G105415	237.937	99.8611	1.2526	6.81e-08	3.49e-07	UP	141.28	205.528	-0.54078	0.012779	0.03768	DOWN	161.765	99.1267	0.70655	0.0042973	0.027176	UP	157.831	152.502	0.049555	0.77354	0.90671	Additivity
GRMZM2G105712	5158.57	3271.53	0.657	2.12e-08	1.16e-07	UP	3601.09	4456.13	-0.30736	0.0034534	0.012483	DOWN	4123.01	3247.51	0.34437	0.00052431	0.0048412	UP	4023.82	3908.44	0.041974	0.60728	0.80573	Additivity
GRMZM2G106250	707.375	115.652	2.6127	1.72e-24	3.93e-23	UP	277.053	610.997	-1.141	1.72e-05	0.00012536	DOWN	317.243	114.807	1.4664	0.0013889	0.010908	UP	309.435	356.4	-0.20386	0.40349	0.64906	Additivity
GRMZM2G106552	253.688	46.7011	2.4415	1.38e-20	2.44e-19	UP	95.2763	219.158	-1.2018	2.97e-07	3.21e-06	DOWN	109.096	46.3574	1.2347	0.00081899	0.0070529	UP	106.419	130.031	-0.2891	0.13765	0.34191	Additivity
GRMZM2G106607	3435.47	1904.83	0.85085	5.29e-19	8.29e-18	UP	2120.95	2968.56	-0.48505	8.67e-07	8.51e-06	DOWN	2428.42	1890.87	0.36097	0.00066367	0.0059145	UP	2369.67	2445.87	-0.04566	0.51148	0.73764	Additivity
GRMZM2G107196	445.56	121.167	1.8786	3.44e-22	6.81e-21	UP	224.185	384.991	-0.78014	1.01e-05	7.78e-05	DOWN	256.682	120.279	1.0936	3.8e-07	9.14e-06	UP	250.483	248.969	0.0087437	0.95388	0.99305	Additivity
GRMZM2G107377	3893.15	2085.93	0.90025	9.07e-23	1.86e-21	UP	2213.76	3363.28	-0.60337	1.7e-10	3.31e-09	DOWN	2534.6	2070.59	0.29172	0.0076486	0.042702	UP	2473.68	2738.77	-0.14687	0.058495	0.19733	Additivity
GRMZM2G107473	4170.63	2392.26	0.80189	2.76e-18	4.1e-17	UP	2522.29	3603.74	-0.51476	7.1e-08	8.65e-07	DOWN	2887.9	2374.69	0.28228	0.0059662	0.035089	UP	2818.23	3011.97	-0.095921	0.14012	0.34518	Additivity
GRMZM2G107562	3003.47	1165.77	1.3654	3.17e-42	1.67e-40	UP	1562.43	2595	-0.73194	3.01e-13	9.12e-12	DOWN	1788.88	1157.22	0.62839	3.24e-08	9.99e-07	UP	1745.88	1870.7	-0.099621	0.14542	0.35328	Additivity
GRMZM2G108348	28082.3	19134.2	0.55351	2.5e-12	2.15e-11	UP	20872.4	24263.5	-0.21719	0.0093725	0.029057	DOWN	23897.9	18994.1	0.33134	0.00029623	0.0029881	UP	23320.9	21949.6	0.087425	0.10652	0.29038	Additivity
GRMZM2G108355	3919	1502.4	1.3832	1.12e-47	6.99e-46	UP	2112.91	3385.86	-0.68029	1.37e-12	3.72e-11	DOWN	2419.23	1491.4	0.69788	9.82e-11	4.79e-09	UP	2360.61	2432.99	-0.043566	0.51545	0.7409	Additivity
GRMZM2G108480	175.304	1.33661	7.0351	6.6e-40	3.19e-38	UP	58.5402	151.47	-1.3715	1.39e-06	1.29e-05	DOWN	67.024	1.3266	5.6589	3.87e-16	3.67e-14	UP	65.4148	72.7677	-0.15368	0.54649	0.76432	Additivity
GRMZM2G108819	59.1573	0	Inf	1.28e-15	1.5e-14	UP	21.0665	51.1136	-1.2788	0.0075675	0.024251	DOWN	24.1221	0	Inf	2.1e-07	5.35e-06	UP	23.5307	23.9279	-0.024151	1	1	Additivity
GRMZM2G108991	2296.86	969.565	1.2443	9.75e-28	2.7e-26	UP	1296.87	1984.74	-0.61391	7.58e-09	1.13e-07	DOWN	1484.85	962.451	0.62553	9.56e-08	2.64e-06	UP	1449.05	1469.69	-0.020402	0.79851	0.92081	Additivity
GRMZM2G109144	54.0038	0	Inf	1.7e-14	1.82e-13	UP	17.115	46.6363	-1.4462	0.0037869	0.013503	DOWN	19.5962	0	Inf	4.1e-06	7.51e-05	UP	19.1216	22.2984	-0.22173	0.65126	0.83489	Additivity
GRMZM2G109566	930.548	422.007	1.1408	1.18e-17	1.66e-16	UP	547.927	803.947	-0.55312	2.37e-05	0.00016654	DOWN	627.347	418.893	0.58268	5.37e-05	0.0007009	UP	612.225	611.867	0.00084371	0.99761	1	Additivity
GRMZM2G109589	288.132	113.187	1.348	8.28e-10	5.41e-09	UP	163.464	248.96	-0.60694	0.0035099	0.012644	DOWN	187.165	112.356	0.73623	0.0016497	0.012601	UP	182.619	179.526	0.024645	0.86414	0.95374	Additivity
GRMZM2G109618	238.797	52.3595	2.1893	1.23e-16	1.58e-15	UP	85.7389	206.325	-1.2669	1.91e-07	2.15e-06	DOWN	98.1655	51.9772	0.91734	0.0048606	0.029937	UP	95.8036	126.689	-0.40314	0.038924	0.14995	Additivity
GRMZM2G109831	311.207	23.7947	3.7092	9.87e-41	4.94e-39	UP	139.291	268.869	-0.94881	5.01e-06	4.14e-05	DOWN	159.487	23.621	2.7553	1.54e-17	1.62e-15	UP	155.61	141.28	0.13939	0.41466	0.65887	Additivity
GRMZM2G111022	1300.33	708.936	0.87515	1.87e-13	1.83e-12	UP	794.516	1123.6	-0.49998	3.18e-05	0.00021623	DOWN	909.666	703.726	0.37032	0.0039755	0.025517	UP	887.796	918.509	-0.049066	0.56568	0.77696	Additivity
GRMZM2G111045	542.705	182.418	1.5729	6.36e-20	1.07e-18	UP	261.249	468.877	-0.84378	2.55e-07	2.79e-06	DOWN	299.123	181.082	0.7241	0.00018056	0.0019698	UP	291.878	322.78	-0.14518	0.24699	0.49132	Additivity
GRMZM2G111146	1496.53	620.168	1.2709	1.32e-27	3.61e-26	UP	816.672	1292.81	-0.66268	7.28e-09	1.09e-07	DOWN	935.043	615.618	0.603	3.92e-06	7.25e-05	UP	912.511	955.302	-0.066114	0.40644	0.65121	Additivity
GRMZM2G111504	171.412	2.09693	6.353	2.93e-37	1.26e-35	UP	80.779	148.073	-0.87425	0.00094571	0.0041808	DOWN	92.4851	2.08205	5.4731	5.27e-21	7.17e-19	UP	90.2678	71.9585	0.32705	0.16036	0.37625	Additivity
GRMZM2G111521	1596.02	850.168	0.90866	2.6e-16	3.24e-15	UP	967.762	1378.81	-0.5107	4.97e-06	4.12e-05	DOWN	1108.05	843.923	0.39285	0.0012719	0.010113	UP	1081.24	1119.75	-0.050486	0.52854	0.75076	Additivity
GRMZM2G112210	629.866	122.047	2.3676	6.55e-41	3.3e-39	UP	314.858	544.273	-0.78963	3.69e-07	3.9e-06	DOWN	360.489	121.144	1.5732	1.39e-15	1.24e-13	UP	351.829	324.773	0.11544	0.33075	0.58048	Additivity
GRMZM2G112594	380.5	73.4091	2.3739	9.45e-28	2.62e-26	UP	143.679	328.69	-1.1939	9.22e-10	1.62e-08	DOWN	164.505	72.8711	1.1747	8.42e-06	0.0001395	UP	160.541	197.254	-0.29711	0.054866	0.18925	Additivity
GRMZM2G112656	1009.76	247.352	2.0294	1.36e-24	3.12e-23	UP	560.736	872.606	-0.63801	1.6e-05	0.00011765	DOWN	642.017	245.532	1.3867	9.29e-19	1.06e-16	UP	626.513	548.313	0.19235	0.041826	0.15744	Additivity
GRMZM2G113196	1912.04	979.482	0.96502	2.21e-19	3.56e-18	UP	1132.57	1651.97	-0.54459	4.5e-07	4.68e-06	DOWN	1296.7	972.29	0.41539	0.00049147	0.0045747	UP	1265.58	1319.26	-0.059933	0.41172	0.65626	Additivity
GRMZM2G113239	116.325	6.51494	4.1583	2.85e-19	4.56e-18	UP	46.0585	100.467	-1.1252	0.00053773	0.002558	DOWN	52.7308	6.4672	3.0274	1.21e-07	3.26e-06	UP	51.4775	51.7412	-0.0073696	0.97392	1	Additivity
GRMZM2G113414	1669.12	671.99	1.3126	8.29e-30	2.58e-28	UP	997.357	1442.28	-0.53217	2.94e-06	2.55e-05	DOWN	1141.95	667.08	0.77557	8.38e-10	3.49e-08	UP	1114.26	1051.33	0.083878	0.27813	0.52583	Additivity
GRMZM2G113863	3248.91	1279.83	1.344	6.62e-43	3.59e-41	UP	1851.34	2806.85	-0.60038	8.24e-10	1.45e-08	DOWN	2119.7	1270.43	0.73855	1.91e-11	1e-09	UP	2068.54	2035.05	0.023553	0.74368	0.89081	Additivity
GRMZM2G114192	785.509	372.448	1.0766	2.51e-14	2.64e-13	UP	505.928	678.618	-0.42367	0.0018535	0.0074061	DOWN	579.273	369.717	0.64782	1.74e-05	0.00026236	UP	565.247	526.299	0.103	0.3002	0.54939	Additivity
GRMZM2G114538	146.078	3.48958	5.3875	6.74e-29	2.02e-27	UP	61.4287	126.237	-1.0392	0.00052822	0.0025211	DOWN	70.3339	3.46391	4.3437	6.12e-14	4.55e-12	UP	68.632	61.6493	0.1548	0.5348	0.75545	Additivity
GRMZM2G114899	760.946	425.464	0.83876	2.62e-09	1.6e-08	UP	488.868	657.523	-0.4276	0.0024884	0.0094601	DOWN	559.738	422.339	0.40635	0.0059652	0.035089	UP	546.191	543.234	0.0078294	0.91747	0.97818	Additivity
GRMZM2G115013	605.443	238.123	1.3463	8.44e-17	1.1e-15	UP	363.613	523.159	-0.52485	0.00065798	0.0030499	DOWN	416.323	236.375	0.81663	2.02e-06	4.04e-05	UP	406.256	377.847	0.10459	0.34137	0.59122	Additivity
GRMZM2G115839	1158.71	429.746	1.431	2.67e-11	2.08e-10	UP	624.92	1000.85	-0.67949	8.24e-05	0.0005029	DOWN	715.482	426.576	0.74611	3.01e-05	0.00042415	UP	698.319	713.034	-0.030086	0.8137	0.92879	Additivity
GRMZM2G116135	9683.4	6603.65	0.55225	2.83e-11	2.2e-10	UP	7191.32	8366.72	-0.21841	0.012654	0.037361	DOWN	8233.72	6555.21	0.3289	0.00049646	0.0046081	UP	8034.98	7567.85	0.086412	0.1276	0.32627	Additivity
GRMZM2G116292	11872.2	7328.6	0.69598	8e-18	1.14e-16	UP	8513.12	10256.4	-0.26877	0.0013499	0.005664	DOWN	9747.2	7274.84	0.42207	6.63e-06	0.00011308	UP	9511.52	8879.93	0.099128	0.080492	0.24244	Additivity
GRMZM2G116681	1360.82	842.458	0.69179	3.44e-09	2.08e-08	UP	962.257	1175.82	-0.28918	0.014133	0.040953	DOWN	1101.75	836.315	0.39768	0.0015105	0.011716	UP	1075.1	1017.86	0.078922	0.32623	0.5763	Additivity
GRMZM2G116750	943.31	530.815	0.82952	2.71e-10	1.88e-09	UP	633.613	815.038	-0.36327	0.0048342	0.016641	DOWN	725.442	526.939	0.46122	0.0010583	0.0086541	UP	708.003	676.857	0.064904	0.50074	0.72961	Additivity
GRMZM2G116812	311.143	88.8479	1.8082	5.66e-16	6.85e-15	UP	133.896	268.777	-1.0053	1.1e-06	1.05e-05	DOWN	153.298	88.201	0.79747	0.0025163	0.017627	UP	149.632	176.78	-0.24054	0.12865	0.32813	Additivity
GRMZM2G116840	555.008	237.763	1.223	7.54e-14	7.62e-13	UP	313.575	479.456	-0.61259	8.99e-05	0.00054177	DOWN	359.035	236.025	0.60518	0.00071035	0.0062505	UP	350.337	358.551	-0.033435	0.77499	0.90751	Additivity
GRMZM2G116885	1036.14	368.71	1.4907	1.45e-28	4.28e-27	UP	487.507	895.144	-0.8767	1.92e-11	4.34e-10	DOWN	558.167	366.014	0.6088	7.37e-05	0.00092155	UP	544.719	628.242	-0.20581	0.030893	0.1277	Additivity
GRMZM2G117357	515.952	163.69	1.6563	1.7e-16	2.15e-15	UP	279.344	445.881	-0.67462	0.00093412	0.0041399	DOWN	319.851	162.491	0.97705	1.3e-06	2.75e-05	UP	312.054	300.296	0.055411	0.61611	0.8124	Additivity
GRMZM2G117614	1442.47	617.27	1.2246	7.61e-25	1.78e-23	UP	839.861	1246.38	-0.56952	1.32e-06	1.24e-05	DOWN	961.623	612.744	0.65019	5.4e-07	1.26e-05	UP	938.307	928.091	0.015793	0.82665	0.93505	Additivity
GRMZM2G118345	224.681	11.3411	4.3082	1.85e-35	7.42e-34	UP	57.5579	194.166	-1.7542	1.13e-10	2.26e-09	DOWN	65.9087	11.2577	2.5496	0.00013466	0.0015491	UP	64.2811	97.9323	-0.60739	0.0094143	0.05404	Additivity
GRMZM2G118490	2813.1	288.162	3.2872	8.33e-38	3.68e-36	UP	1285.15	2429.87	-0.91894	1.44e-08	2.05e-07	DOWN	1471.45	286.049	2.3629	4.87e-69	8.63e-66	UP	1435.87	1324.15	0.11686	0.48657	0.71798	Additivity
GRMZM2G119300	987.802	457.526	1.1104	3.62e-17	4.9e-16	UP	606.194	853.424	-0.49348	0.00011559	0.00067499	DOWN	694.063	454.178	0.61181	1.87e-05	0.00027878	UP	677.314	655.825	0.046513	0.63059	0.82165	Additivity
GRMZM2G119465	273.923	0.872394	8.2946	4.83e-15	5.37e-14	UP	88.6821	236.814	-1.417	0.0057835	0.019353	DOWN	101.537	0.865977	6.8735	6.24e-26	1.25e-23	UP	99.086	111.452	-0.16966	0.50829	0.73548	Additivity
GRMZM2G119809	5816.59	3896.85	0.57787	3.1e-11	2.4e-10	UP	4174.45	5025.92	-0.2678	0.0058337	0.019493	DOWN	4779.68	3868.21	0.30525	0.0043029	0.027189	UP	4663.67	4503.5	0.050419	0.36666	0.61535	Additivity
GRMZM2G120619	69.2887	0	Inf	5.24e-18	7.65e-17	UP	12.5364	59.8889	-2.2562	8.56e-06	6.69e-05	DOWN	14.3547	0	Inf	0.00012201	0.0014214	UP	14.0025	28.3388	-1.0171	0.02837	0.12016	Additivity
GRMZM2G121070	125.926	15.223	3.0483	4.09e-15	4.57e-14	UP	43.278	108.773	-1.3296	4.7e-05	0.00030567	DOWN	49.5524	15.1084	1.7136	0.00046259	0.004348	UP	48.3511	60.4193	-0.32146	0.25406	0.49923	Additivity
GRMZM2G121992	101.987	0	Inf	3.68e-26	9.32e-25	UP	21.5571	88.135	-2.0316	5.2e-07	5.36e-06	DOWN	24.684	0	Inf	1.45e-07	3.84e-06	UP	24.0778	41.8934	-0.79902	0.028899	0.12189	Additivity
GRMZM2G122039	491.134	159.728	1.6205	5e-19	7.87e-18	UP	252.746	424.347	-0.74755	9.6e-06	7.44e-05	DOWN	289.386	158.567	0.86791	1.73e-05	0.00026121	UP	282.383	289.245	-0.034642	0.79344	0.91805	Additivity
GRMZM2G122228	625.465	236.123	1.4054	1.59e-18	2.39e-17	UP	383.017	540.438	-0.49672	0.00099231	0.0043525	DOWN	438.536	234.385	0.90381	1.04e-07	2.85e-06	UP	427.957	385.125	0.15214	0.16526	0.38353	Additivity
GRMZM2G122431	136.983	3.54562	5.2718	6.62e-08	3.4e-07	UP	31.6681	118.438	-1.903	0.00421	0.014768	DOWN	36.26	3.51917	3.3651	2.53e-06	4.93e-05	UP	35.3775	57.5006	-0.70074	0.035458	0.14058	Additivity
GRMZM2G122481	2931.58	1840.44	0.67163	4.55e-12	3.83e-11	UP	2110.54	2533.13	-0.26331	0.0093703	0.029057	DOWN	2416.51	1826.94	0.4035	0.00013585	0.0015597	UP	2358.02	2202.88	0.098181	0.13014	0.33058	Additivity
GRMZM2G122656	1707.17	1019.14	0.74425	4.95e-12	4.15e-11	UP	1163.46	1474.77	-0.34206	0.0015213	0.0062646	DOWN	1332.15	1011.68	0.397	0.0007903	0.0068416	UP	1299.81	1259.22	0.045765	0.55011	0.76679	Additivity
GRMZM2G122787	233.089	67.4144	1.7897	2.49e-12	2.15e-11	UP	109.477	201.416	-0.87956	0.0001891	0.0010374	DOWN	125.343	66.9198	0.90538	0.0016883	0.012805	UP	122.33	132.159	-0.11149	0.5598	0.77345	Additivity
GRMZM2G122811	3345.53	1568.09	1.0932	2.87e-30	9.15e-29	UP	2017.48	2890.2	-0.51861	7.04e-08	8.58e-07	DOWN	2309.9	1556.59	0.56945	1.32e-07	3.54e-06	UP	2254.24	2233.03	0.013636	0.87184	0.95782	Additivity
GRMZM2G123029	2056.09	729.608	1.4947	6.79e-42	3.55e-40	UP	1052.39	1776.38	-0.75528	2.6e-12	6.81e-11	DOWN	1204.91	724.271	0.73432	4.02e-09	1.49e-07	UP	1175.95	1244.7	-0.081973	0.26807	0.51478	Additivity
GRMZM2G123063	1178.49	328.908	1.8412	7.39e-44	4.26e-42	UP	658.954	1018.06	-0.62758	2.97e-07	3.21e-06	DOWN	754.493	326.492	1.2085	1.33e-16	1.33e-14	UP	736.175	665.71	0.14516	0.16202	0.37876	Additivity
GRMZM2G123624	2029.89	1095.1	0.89033	3.14e-17	4.27e-16	UP	1261.6	1753.89	-0.4753	1.01e-05	7.79e-05	DOWN	1444.51	1087.06	0.41015	0.00036324	0.003555	UP	1409.49	1429.27	-0.020104	0.8212	0.93236	Additivity
GRMZM2G123972	3115.59	1389.6	1.1648	1.25e-25	3.08e-24	UP	1682.35	2691.4	-0.67788	9.09e-12	2.18e-10	DOWN	1926.18	1379.41	0.48169	1.39e-05	0.00021589	UP	1879.82	2043.32	-0.12032	0.13665	0.34066	Additivity
GRMZM2G124091	774.93	334.455	1.2123	6.32e-17	8.35e-16	UP	488.95	669.565	-0.45354	0.0011467	0.0049282	DOWN	559.831	332.001	0.7538	9.97e-07	2.15e-05	UP	546.288	500.348	0.12673	0.20265	0.43574	Additivity
GRMZM2G124143	4405.32	2528.41	0.80102	6.17e-19	9.65e-18	UP	2775.39	3805.78	-0.4555	7.79e-07	7.73e-06	DOWN	3177.66	2509.9	0.34034	0.00096854	0.0080837	UP	3101.11	3192.46	-0.041883	0.47946	0.7127	Additivity
GRMZM2G124409	469.342	224.99	1.0608	6.94e-10	4.56e-09	UP	302.076	405.549	-0.42497	0.010933	0.033079	DOWN	345.857	223.33	0.631	0.00041857	0.003993	UP	337.534	314.495	0.10199	0.39204	0.6394	Additivity
GRMZM2G124434	2816.34	1512.14	0.89723	7.76e-20	1.29e-18	UP	1597.61	2433.42	-0.60707	2.29e-09	3.74e-08	DOWN	1829.21	1501.03	0.28527	0.0088927	0.048142	UP	1784.95	1979.02	-0.14891	0.03514	0.13973	Additivity
GRMZM2G124791	5680.45	2900.69	0.96961	7.49e-28	2.09e-26	UP	3393.62	4908.11	-0.53234	6.87e-09	1.03e-07	DOWN	3885.6	2879.41	0.43236	1.51e-05	0.00023134	UP	3791.52	3912.06	-0.045152	0.48289	0.71546	Additivity
GRMZM2G125271	19854.7	10302.5	0.94648	3.56e-32	1.25e-30	UP	13534.8	17154.2	-0.34188	4.52e-05	0.00029575	DOWN	15496.8	10226.9	0.5996	9.12e-11	4.47e-09	UP	15122.3	13773.3	0.13481	0.014019	0.072107	Additivity
GRMZM2G125300	4961.36	2191.09	1.1791	1.55e-38	7.06e-37	UP	2605.99	4286.28	-0.7179	9.72e-15	3.64e-13	DOWN	2983.72	2175.06	0.45606	1.24e-05	0.00019648	UP	2911.74	3239.01	-0.15367	0.014265	0.072954	Additivity
GRMZM2G125668	3053.54	1741.41	0.81023	5.36e-17	7.13e-16	UP	1843.93	2638.48	-0.51692	2.26e-07	2.5e-06	DOWN	2111.19	1728.62	0.28844	0.0072009	0.040777	UP	2060.35	2199.62	-0.094367	0.16685	0.38577	Additivity
GRMZM2G125679	97.0987	0	Inf	4.36e-25	1.04e-23	UP	36.6553	83.8924	-1.1945	0.0012011	0.0051266	DOWN	41.9711	0	Inf	2.14e-12	1.28e-10	UP	40.9459	39.864	0.038636	0.91375	0.9765	Additivity
GRMZM2G125838	213.844	34.2793	2.6411	2.1e-19	3.37e-18	UP	98.2741	184.742	-0.91063	0.00019188	0.0010497	DOWN	112.529	34.0312	1.7254	0.00011637	0.0013674	UP	109.766	106.674	0.041234	0.83409	0.93867	Additivity
GRMZM2G126148	852.071	398.804	1.0953	3.98e-15	4.44e-14	UP	521.003	736.272	-0.49895	0.00024251	0.0012865	DOWN	596.504	395.881	0.59147	7.87e-05	0.00097232	UP	582.201	566.49	0.039468	0.70317	0.86609	Additivity
GRMZM2G126386	445.914	218.866	1.0267	6.26e-09	3.67e-08	UP	284.197	385.282	-0.43902	0.0095725	0.029609	DOWN	325.392	217.269	0.5827	0.0017555	0.013232	UP	317.539	302.659	0.06924	0.58571	0.79107	Additivity
GRMZM2G126397	22643.7	14857	0.60797	9.93e-15	1.08e-13	UP	16088.8	19562	-0.282	0.00053643	0.0025544	DOWN	18420.8	14748.2	0.3208	0.00052399	0.0048402	UP	17976.9	17418.1	0.045557	0.43298	0.67506	Additivity
GRMZM2G126408	188.069	3.32146	5.8233	2.59e-38	1.16e-36	UP	91.0528	162.493	-0.8356	0.001143	0.004917	DOWN	104.254	3.29813	4.9823	6.5e-22	9.78e-20	UP	101.724	79.2053	0.36098	0.091611	0.26392	Additivity
GRMZM2G126706	785.33	339.193	1.2112	3.03e-17	4.14e-16	UP	520.454	678.507	-0.38259	0.0052	0.017731	DOWN	595.906	336.699	0.82362	5.29e-08	1.56e-06	UP	581.47	507.253	0.197	0.044473	0.16396	Additivity
GRMZM2G126765	368.333	163.442	1.1722	1.9e-07	9.2e-07	UP	234.624	318.161	-0.43941	0.012195	0.036226	DOWN	268.627	162.232	0.72755	0.00073715	0.0064421	UP	262.174	240.717	0.12319	0.40191	0.64787	Additivity
GRMZM2G127067	2596.76	1511.65	0.78059	6.72e-11	5.04e-10	UP	1612.79	2243.95	-0.47648	5.03e-05	0.00032435	DOWN	1846.59	1500.57	0.29935	0.0066198	0.038143	UP	1801.91	1886.37	-0.066083	0.36643	0.61511	Additivity
GRMZM2G127080	399.304	166.251	1.2641	1.54e-11	1.22e-10	UP	236.094	344.95	-0.54702	0.0018981	0.0075448	DOWN	270.321	165.033	0.71192	0.00040536	0.0038847	UP	263.775	255.168	0.047865	0.73294	0.88428	Additivity
GRMZM2G127546	927.648	375.233	1.3058	1.56e-21	2.96e-20	UP	491.46	801.464	-0.70557	1.18e-07	1.38e-06	DOWN	562.685	372.481	0.59516	9.22e-05	0.0011134	UP	549.168	586.017	-0.093695	0.32706	0.57734	Additivity
GRMZM2G128491	2012.99	1013.65	0.98979	1.3e-20	2.3e-19	UP	1101.06	1739.13	-0.65947	9.6e-10	1.67e-08	DOWN	1260.67	1006.23	0.32523	0.0065736	0.037943	UP	1230.2	1380.97	-0.16679	0.027027	0.11614	Additivity
GRMZM2G128515	966.583	360.362	1.4234	3.58e-25	8.59e-24	UP	559.262	835.158	-0.57853	1.12e-05	8.49e-05	DOWN	640.349	357.723	0.84002	1.66e-08	5.55e-07	UP	624.793	593.576	0.073946	0.42217	0.66484	Additivity
GRMZM2G129015	8387.57	4466.9	0.90898	4.73e-27	1.26e-25	UP	5428.52	7246.66	-0.41676	1.91e-06	1.73e-05	DOWN	6215.41	4434.12	0.4872	4.29e-07	1.02e-05	UP	6065.36	5880.73	0.044599	0.44831	0.68724	Additivity
GRMZM2G129034	1693.61	868.127	0.96413	7.91e-18	1.13e-16	UP	1084.04	1463.42	-0.43292	0.0058362	0.019498	DOWN	1241.24	861.778	0.5264	0.0063601	0.036896	UP	1210.97	1167.85	0.052302	0.55656	0.77111	Additivity
GRMZM2G129146	123.114	1.74479	6.1408	1.62e-19	2.62e-18	UP	50.8818	106.414	-1.0645	0.0012784	0.0054066	DOWN	58.2575	1.73195	5.072	3.05e-13	2.1e-11	UP	56.8504	51.0194	0.15612	0.55962	0.7734	Additivity
GRMZM2G129597	170.792	29.5493	2.531	2.47e-15	2.81e-14	UP	65.0263	147.548	-1.1821	2.21e-05	0.00015648	DOWN	74.4516	29.3327	1.3438	0.00057393	0.0052239	UP	72.657	86.1996	-0.24658	0.28586	0.53299	Additivity
GRMZM2G130079	45735.4	30937.5	0.56396	4.78e-13	4.47e-12	UP	31720.3	39514.9	-0.31699	0.00010792	0.00063485	DOWN	36317.8	30710.9	0.24193	0.0082497	0.045387	UP	35443.5	35638.9	-0.0079318	0.85631	0.94988	Additivity
GRMZM2G130379	219.287	74.8737	1.5503	7.68e-10	5.03e-09	UP	109.776	189.417	-0.787	0.00073522	0.0033573	DOWN	125.69	74.3268	0.75791	0.0075762	0.042371	UP	122.649	131.401	-0.09944	0.5875	0.79214	Additivity
GRMZM2G130678	6266.4	3147.37	0.99349	4.69e-20	7.94e-19	UP	3623.55	5414.59	-0.57945	1.1e-09	1.9e-08	DOWN	4148.91	3124.42	0.40915	0.0033858	0.022402	UP	4048.21	4289.59	-0.083554	0.18024	0.40517	Additivity
GRMZM2G131254	958.447	471.941	1.0221	5.33e-15	5.91e-14	UP	557.301	828.006	-0.57118	1.05e-05	8.02e-05	DOWN	638.093	468.475	0.44579	0.0017625	0.013276	UP	622.644	651.679	-0.065753	0.4896	0.72095	Additivity
GRMZM2G131554	1698.87	805.531	1.0766	5.19e-22	1.02e-20	UP	995.838	1467.74	-0.55962	4.26e-07	4.47e-06	DOWN	1140.15	799.629	0.51183	3.85e-05	0.00052313	UP	1112.8	1138.06	-0.032393	0.64798	0.83267	Additivity
GRMZM2G131577	5278.76	3449.31	0.61389	2.7e-12	2.32e-11	UP	3821.13	4561.04	-0.25537	0.0055904	0.018818	DOWN	4375	3423.96	0.35362	0.00031498	0.0031469	UP	4269.43	4041.71	0.079076	0.18622	0.41347	Additivity
GRMZM2G132000	2621.08	1523.6	0.78268	6.5e-15	7.17e-14	UP	1708.78	2264.84	-0.40644	7.63e-05	0.00046979	DOWN	1956.48	1512.46	0.37136	0.00080108	0.006922	UP	1909.22	1905.09	0.0031224	0.96087	0.99586	Additivity
GRMZM2G132777	1979.28	1015.62	0.96262	3.3e-13	3.14e-12	UP	1152.57	1710.38	-0.56946	3.06e-06	2.64e-05	DOWN	1319.63	1008.16	0.38841	0.00099084	0.0082347	UP	1287.8	1363.16	-0.082045	0.29111	0.53927	Additivity
GRMZM2G132929	8291.07	3740.18	1.1485	2.89e-41	1.46e-39	UP	5246.92	7162.89	-0.44907	2.68e-07	2.92e-06	DOWN	6007.57	3712.8	0.69428	1.16e-12	7.25e-11	UP	5862.1	5454.77	0.1039	0.077963	0.23725	Additivity
GRMZM2G133331	1602.86	652.718	1.2961	4.48e-16	5.48e-15	UP	818.55	1384.55	-0.75827	2.83e-08	3.78e-07	DOWN	937.216	647.936	0.53253	4.01e-05	0.00054163	UP	914.523	1018.45	-0.15528	0.12243	0.31796	Additivity
GRMZM2G133400	605.862	157.047	1.9478	1.65e-29	5.09e-28	UP	253.155	523.542	-1.0483	1.17e-10	2.34e-09	DOWN	289.856	155.894	0.89477	7.14e-06	0.00012103	UP	282.832	333.965	-0.23975	0.058013	0.19622	Additivity
GRMZM2G133746	411.156	123.504	1.7351	2.75e-16	3.42e-15	UP	219.171	355.319	-0.69706	0.00014248	0.00080964	DOWN	250.94	122.6	1.0334	1.8e-06	3.65e-05	UP	244.882	235.52	0.056238	0.6737	0.84763	Additivity
GRMZM2G134062	892.029	463.961	0.94309	2.62e-12	2.25e-11	UP	558.826	770.705	-0.46378	0.00048792	0.0023595	DOWN	639.848	460.572	0.4743	0.0010471	0.00859	UP	624.311	619.665	0.010776	0.90479	0.97199	Additivity
GRMZM2G134107	2851.31	1578.94	0.85267	1.45e-18	2.2e-17	UP	1866.12	2463.32	-0.40056	4.18e-05	0.00027586	DOWN	2136.56	1567.35	0.44696	0.00024879	0.0025843	UP	2085.3	2033.26	0.03646	0.67922	0.85111	Additivity
GRMZM2G134430	2041.31	839.618	1.2817	3.04e-32	1.07e-30	UP	1127.9	1763.57	-0.64486	2.01e-09	3.31e-08	DOWN	1291.43	833.477	0.63175	1.84e-07	4.75e-06	UP	1260.09	1298.78	-0.043631	0.57254	0.78186	Additivity
GRMZM2G134604	842.868	251.625	1.744	2.16e-31	7.34e-30	UP	375.956	728.318	-0.954	2.77e-11	6.09e-10	DOWN	430.471	249.789	0.78521	2.01e-05	0.00029695	UP	419.991	483.292	-0.20254	0.063213	0.20676	Additivity
GRMZM2G134738	3253.84	2184.66	0.57473	8.58e-10	5.59e-09	UP	2390.14	2811.29	-0.23414	0.015589	0.0443	DOWN	2736.6	2168.63	0.3356	0.0012253	0.0097866	UP	2670.52	2525.38	0.080621	0.21415	0.45068	Additivity
GRMZM2G134761	499.079	228.263	1.1286	2.15e-11	1.69e-10	UP	293.107	431.152	-0.55677	0.00061191	0.0028633	DOWN	335.607	226.592	0.56668	0.0017658	0.013297	UP	327.444	329.99	-0.011173	0.94711	0.99083	Additivity
GRMZM2G135132	1974.78	70.5117	4.8077	1.66e-224	3.18e-221	UP	772.897	1706.32	-1.1425	8.82e-24	8.82e-22	DOWN	884.971	69.9969	3.6603	4.24e-36	1.77e-33	UP	863.415	851.89	0.019386	0.81708	0.9303	Additivity
GRMZM2G135586	165.567	26.1718	2.6613	1.95e-08	1.07e-07	UP	75.5186	143.115	-0.92227	0.0079415	0.025263	DOWN	86.4665	25.9793	1.7348	4.97e-06	8.84e-05	UP	84.3735	81.2921	0.053675	0.78836	0.91516	Additivity
GRMZM2G135783	3339.26	1377.64	1.2773	1.43e-39	6.77e-38	UP	1814.98	2884.99	-0.66861	9.77e-12	2.32e-10	DOWN	2078.09	1367.51	0.60371	3.15e-08	9.73e-07	UP	2027.84	2124.16	-0.066948	0.33129	0.58116	Additivity
GRMZM2G136262	1122.42	652.99	0.78148	2.97e-10	2.05e-09	UP	780.533	969.849	-0.3133	0.01162	0.034784	DOWN	893.673	648.213	0.46328	0.00042828	0.0040738	UP	872.105	815.994	0.095944	0.26145	0.50788	Additivity
GRMZM2G136508	162.227	25.7235	2.6569	3.02e-10	2.08e-09	UP	66.6879	140.218	-1.0722	0.0026048	0.0098327	DOWN	76.3609	25.5372	1.5802	0.00030545	0.0030731	UP	74.4867	80.1173	-0.10513	0.71757	0.87447	Additivity
GRMZM2G136599	2159.33	1070.7	1.012	5.24e-22	1.03e-20	UP	1478.3	1865.67	-0.33575	0.0012402	0.0052671	DOWN	1692.55	1062.85	0.67126	5.45e-09	1.96e-07	UP	1651.88	1470.7	0.16761	0.021982	0.10028	Additivity
GRMZM2G136624	777.835	0.816354	9.8961	2.04e-129	7.7e-127	UP	306.243	671.911	-1.1336	1.38e-14	5.04e-13	DOWN	350.646	0.810718	8.7566	1.36e-85	5.21e-82	UP	342.124	322.839	0.083705	0.65038	0.83427	Additivity
GRMZM2G136970	140.172	24.2589	2.5306	8.38e-13	7.63e-12	UP	61.1282	121.118	-0.9865	0.0011469	0.0049282	DOWN	69.9957	24.0816	1.5393	0.00088734	0.007551	UP	68.2735	70.9091	-0.054646	0.88573	0.96427	Additivity
GRMZM2G137596	1120.03	12.3415	6.5039	1.35e-192	1.48e-189	UP	402.776	967.737	-1.2646	2.85e-21	2.28e-19	DOWN	461.156	12.2527	5.2341	8.44e-84	2.43e-80	UP	450.042	468.458	-0.057858	0.57865	0.78623	Additivity
GRMZM2G137961	1741.73	933.164	0.90032	3.11e-16	3.84e-15	UP	1166.98	1504.9	-0.36688	0.00085936	0.0038433	DOWN	1336.14	926.339	0.52846	1.06e-05	0.00017118	UP	1303.89	1224.05	0.091162	0.2353	0.47663	Additivity
GRMZM2G138029	364.258	163.154	1.1587	2.13e-09	1.32e-08	UP	205.953	314.722	-0.61176	0.0010769	0.0046721	DOWN	235.809	161.956	0.54201	0.0090566	0.048749	UP	230.104	238.366	-0.050892	0.73575	0.88591	Additivity
GRMZM2G138103	2679.39	1351.94	0.98688	1.1e-15	1.3e-14	UP	1498.9	2315.32	-0.6273	4.14e-08	5.32e-07	DOWN	1716.16	1342.01	0.35479	0.0014684	0.011427	UP	1674.82	1833.22	-0.13037	0.068295	0.21785	Additivity
GRMZM2G138523	5287.04	2545.06	1.0548	9.55e-32	3.29e-30	UP	3079.24	4568.11	-0.56902	7.19e-10	1.28e-08	DOWN	3525.59	2526.43	0.48077	2.48e-06	4.85e-05	UP	3440.45	3559.41	-0.04904	0.43012	0.67194	Additivity
GRMZM2G138572	1359.43	742.207	0.87311	4.37e-14	4.5e-13	UP	938.796	1174.49	-0.32315	0.0047425	0.01636	DOWN	1074.86	736.744	0.54491	1.23e-05	0.00019445	UP	1049.01	962.288	0.12449	0.1288	0.32838	Additivity
GRMZM2G138800	1301.93	410.513	1.6651	4.85e-39	2.24e-37	UP	644.239	1124.88	-0.8041	4.92e-11	1.04e-09	DOWN	737.628	407.507	0.85607	2.26e-09	8.77e-08	UP	719.803	759.401	-0.07726	0.38911	0.63652	Additivity
GRMZM2G138907	607.389	277.317	1.1311	1.13e-12	1.02e-11	UP	359.169	524.858	-0.54726	0.00042205	0.0020848	DOWN	411.244	275.289	0.57905	0.00061618	0.005547	UP	401.261	399.983	0.0046018	0.94776	0.99107	Additivity
GRMZM2G139296	2040.97	1108.68	0.88042	6.26e-16	7.54e-15	UP	1257.14	1763.07	-0.48795	2.79e-06	2.43e-05	DOWN	1439.35	1100.55	0.38719	0.00089577	0.0076116	UP	1404.7	1445.98	-0.041782	0.53982	0.75878	Additivity
GRMZM2G139550	2901.35	1403.18	1.048	2.03e-18	3.04e-17	UP	1645.77	2507.12	-0.60727	2.34e-07	2.57e-06	DOWN	1884.36	1392.92	0.43597	8.63e-05	0.0010534	UP	1838.7	1953.58	-0.087435	0.22434	0.46308	Additivity
GRMZM2G139639	51.6135	0	Inf	9.62e-14	9.62e-13	UP	10.1657	44.5924	-2.1331	0.00017305	0.00095985	DOWN	11.6375	0	Inf	0.00077033	0.0066964	UP	11.365	21.0988	-0.89257	0.086246	0.25389	Additivity
GRMZM2G139680	3192.69	2024.72	0.65705	3.54e-12	3.01e-11	UP	2188.47	2758.48	-0.33395	0.00060204	0.0028219	DOWN	2505.67	2009.86	0.3181	0.002467	0.017351	UP	2445.3	2413.04	0.019158	0.77916	0.90967	Additivity
GRMZM2G139714	547.79	181.346	1.5949	2.19e-20	3.8e-19	UP	259.07	473.33	-0.86951	1.31e-07	1.52e-06	DOWN	296.621	180.013	0.72052	0.00019277	0.0020771	UP	289.469	323.462	-0.16019	0.20353	0.43687	Additivity
GRMZM2G139900	7179.5	4219.96	0.76665	1.17e-19	1.91e-18	UP	4711.9	6202.19	-0.39647	5.2e-06	4.28e-05	DOWN	5394.91	4189.05	0.36497	0.0001831	0.001989	UP	5264.66	5258.71	0.0016304	0.99384	1	Additivity
GRMZM2G140342	1291.85	763.52	0.7587	4.56e-11	3.47e-10	UP	886.057	1115.96	-0.33281	0.0035492	0.012763	DOWN	1014.5	757.915	0.42066	0.00078747	0.0068291	UP	989.987	948.249	0.062144	0.46167	0.69834	Additivity
GRMZM2G140758	1438.03	793.748	0.85734	7.45e-13	6.83e-12	UP	1001.96	1242.49	-0.3104	0.0070948	0.022957	DOWN	1147.22	787.968	0.54193	9.16e-05	0.0011086	UP	1119.45	1024.09	0.12845	0.10915	0.29528	Additivity
GRMZM2G142013	3294.18	1674.79	0.97594	3e-24	6.72e-23	UP	1987.69	2846.28	-0.51799	1.41e-07	1.63e-06	DOWN	2275.82	1662.49	0.45304	2.29e-05	0.0003337	UP	2220.83	2264.6	-0.028154	0.68975	0.85741	Additivity
GRMZM2G142640	15840.8	9496.79	0.73813	5.63e-20	9.48e-19	UP	11420.9	13686.4	-0.26107	0.0020781	0.008138	DOWN	13076.5	9427.15	0.47208	3.65e-07	8.8e-06	UP	12760.4	11679.4	0.12771	0.02056	0.095475	Additivity
GRMZM2G143086	1648.77	506.716	1.7021	4.9e-46	2.94e-44	UP	801.405	1424.67	-0.83003	2.19e-12	5.86e-11	DOWN	917.606	503.004	0.8673	4.16e-09	1.54e-07	UP	895.289	953.221	-0.090457	0.30348	0.55304	Additivity
GRMZM2G143403	185.904	0.872394	7.7354	2.07e-27	5.63e-26	UP	74.8915	160.553	-1.1002	0.0001711	0.00095065	DOWN	85.7509	0.865977	6.6297	6.88e-22	1.03e-19	UP	83.6635	77.7161	0.10638	0.72552	0.87923	Additivity
GRMZM2G143494	294.855	70.7359	2.0595	5.29e-18	7.71e-17	UP	154.035	254.815	-0.72619	0.00059586	0.0027952	DOWN	176.366	70.2179	1.3287	3.32e-07	8.09e-06	UP	172.095	159.127	0.11302	0.47035	0.70536	Additivity
GRMZM2G143651	4370.64	2200.04	0.99032	6.28e-27	1.67e-25	UP	2619.88	3776.52	-0.52755	2.62e-08	3.52e-07	DOWN	2999.63	2183.9	0.45788	9.71e-06	0.00015819	UP	2927.3	2991.64	-0.031367	0.62997	0.82123	Additivity
GRMZM2G143992	80.0865	0.408177	7.6162	1.18e-19	1.93e-18	UP	20.6033	69.1826	-1.7475	5.52e-05	0.00035092	DOWN	23.5909	0.405359	5.8629	2.24e-06	4.42e-05	UP	23.0162	33.174	-0.5274	0.18113	0.40655	Additivity
GRMZM2G144071	99.0663	9.89243	3.324	6.92e-13	6.37e-12	UP	39.899	85.6217	-1.1016	0.0025659	0.0097065	DOWN	45.6807	9.82059	2.2177	7.28e-05	0.00091211	UP	44.5869	45.727	-0.036428	0.95332	0.99282	Additivity
GRMZM2G144915	217.693	0	Inf	4.54e-54	3.44e-52	UP	57.4226	188.077	-1.7116	1.74e-10	3.38e-09	DOWN	65.7465	0	Inf	6.56e-19	7.62e-17	UP	64.1578	89.958	-0.48763	0.036689	0.14403	Additivity
GRMZM2G145226	1942.79	956.487	1.0223	2.58e-21	4.8e-20	UP	1103.92	1678.58	-0.60461	2.76e-08	3.69e-07	DOWN	1263.94	949.481	0.41272	0.00058213	0.005286	UP	1233.42	1319.56	-0.097387	0.20075	0.43315	Additivity
GRMZM2G145308	2921.36	1388.11	1.0735	2.28e-27	6.16e-26	UP	1800.4	2524.16	-0.48748	1.13e-06	1.08e-05	DOWN	2061.38	1377.94	0.5811	1.3e-07	3.48e-06	UP	2011.63	1956.14	0.040354	0.55618	0.77082	Additivity
GRMZM2G145573	1683.86	1052.62	0.67779	6e-10	3.98e-09	UP	1150.14	1454.96	-0.33917	0.0023429	0.0090036	DOWN	1316.84	1044.9	0.33372	0.004866	0.029942	UP	1285.14	1263.52	0.024477	0.75385	0.89548	Additivity
GRMZM2G145827	2044.29	1190.3	0.78028	1.31e-13	1.29e-12	UP	1425.94	1766.31	-0.30882	0.0036005	0.012916	DOWN	1632.64	1181.6	0.46646	5.14e-05	0.00067405	UP	1593.23	1488.62	0.097984	0.1812	0.4066	Additivity
GRMZM2G146012	1813.72	706.83	1.3595	3.14e-33	1.15e-31	UP	878.372	1567.12	-0.83522	1.35e-13	4.31e-12	DOWN	1005.7	701.664	0.51935	5.12e-05	0.00067172	UP	981.39	1130.84	-0.2045	0.010992	0.060618	Additivity
GRMZM2G146463	1764.27	956.254	0.88361	1.13e-15	1.32e-14	UP	1131.85	1524.47	-0.42963	0.00012221	0.00070859	DOWN	1295.95	949.26	0.44914	0.0001701	0.0018825	UP	1264.49	1244.46	0.023045	0.73655	0.88639	Additivity
GRMZM2G147145	2216.91	1438.67	0.62381	5.36e-10	3.57e-09	UP	1618.57	1915.24	-0.24281	0.017525	0.048869	DOWN	1853.23	1428.13	0.37592	0.00063842	0.0057227	UP	1808.27	1695.62	0.092792	0.18189	0.40735	Additivity
GRMZM2G147245	297.887	35.3918	3.0733	8.03e-31	2.63e-29	UP	101.627	257.414	-1.3408	2.4e-09	3.9e-08	DOWN	116.361	35.1368	1.7276	2.42e-07	6.07e-06	UP	113.538	141.594	-0.31859	0.086619	0.25458	Additivity
GRMZM2G147322	46.8577	0	Inf	1.18e-12	1.05e-11	UP	9.02071	40.4671	-2.1654	0.00028678	0.0014912	DOWN	10.3292	0	Inf	0.0017001	0.012877	UP	10.0753	19.0694	-0.92044	0.099175	0.27632	Additivity
GRMZM2G149108	2902.27	1560.29	0.89536	9.22e-20	1.52e-18	UP	1970.19	2507.63	-0.34799	0.00051012	0.0024458	DOWN	2255.82	1548.89	0.54242	5.85e-07	1.35e-05	UP	2201.13	2042.69	0.10777	0.10647	0.29028	Additivity
GRMZM2G149115	3184.48	2086.03	0.6103	1.05e-10	7.67e-10	UP	2207.52	2751.38	-0.31773	0.0010824	0.0046898	DOWN	2527.48	2070.74	0.28756	0.006376	0.036933	UP	2466.57	2443.74	0.013417	0.85192	0.94817	Additivity
GRMZM2G149145	235.59	46.845	2.3303	7.97e-18	1.14e-16	UP	134.821	203.546	-0.59431	0.0081968	0.025986	DOWN	154.368	46.505	1.7309	3.1e-09	1.18e-07	UP	150.622	122.528	0.29781	0.09171	0.26401	Additivity
GRMZM2G149265	392.114	135.437	1.5337	3.77e-15	4.22e-14	UP	232.688	338.719	-0.54169	0.0020703	0.0081117	DOWN	266.419	134.448	0.98665	2.7e-06	5.22e-05	UP	259.979	235.823	0.14069	0.31524	0.56509	Additivity
GRMZM2G149330	1401.74	854.929	0.71334	5.15e-06	2.01e-05	UP	950.131	1211.34	-0.35041	0.013576	0.039648	DOWN	1087.85	848.678	0.35819	0.0041125	0.026208	UP	1061.62	1039.05	0.031006	0.69201	0.85895	Additivity
GRMZM2G149410	89.046	0.928434	6.5836	9.9e-21	1.77e-19	UP	39.5165	76.9328	-0.96114	0.010296	0.031436	DOWN	45.2502	0.921236	5.6182	3.07e-07	7.54e-06	UP	44.1305	37.028	0.25316	0.41327	0.6579	Additivity
GRMZM2G149480	1997.93	1051.49	0.92607	1.11e-18	1.7e-17	UP	1368.93	1726.05	-0.33442	0.0013631	0.0057069	DOWN	1567.36	1043.76	0.58655	3.37e-07	8.2e-06	UP	1529.52	1394.72	0.13311	0.070586	0.22281	Additivity
GRMZM2G149534	623.032	93.5862	2.7349	1.78e-49	1.21e-47	UP	231.025	538.332	-1.2204	7.57e-14	2.48e-12	DOWN	264.518	92.8991	1.5096	1.21e-11	6.59e-10	UP	258.109	307.198	-0.25119	0.053398	0.1856	Additivity
GRMZM2G149975	4204.17	2388.96	0.81544	2.72e-19	4.36e-18	UP	2942.54	3632.11	-0.30375	0.00098642	0.0043341	DOWN	3369.06	2371.45	0.50657	7.56e-07	1.68e-05	UP	3287.78	3032.02	0.11683	0.067386	0.21593	Additivity
GRMZM2G150448	2594.85	1340.28	0.95311	2.47e-21	4.6e-20	UP	1706.22	2242.01	-0.39399	0.00010239	0.00060527	DOWN	1953.52	1330.46	0.55416	6e-07	1.38e-05	UP	1906.47	1795.64	0.086406	0.219	0.4566	Additivity
GRMZM2G150598	1855.63	1083.28	0.7765	3.9e-13	3.68e-12	UP	1222.52	1603.19	-0.39108	0.00029041	0.0015063	DOWN	1399.76	1075.36	0.38036	0.0012132	0.0097203	UP	1365.84	1353.85	0.012723	0.86821	0.95562	Additivity
GRMZM2G151656	79.5992	8.42784	3.2395	1.17e-10	8.47e-10	UP	27.5527	68.7751	-1.3197	0.0014769	0.006107	DOWN	31.5496	8.36493	1.9152	0.0025587	0.01787	UP	30.7729	37.1167	-0.27041	0.4853	0.71722	Additivity
GRMZM2G151706	1050.72	454.389	1.2094	2.24e-20	3.89e-19	UP	633.011	907.817	-0.52017	4.08e-05	0.00027023	DOWN	724.774	451.064	0.6842	1.41e-06	2.96e-05	UP	707.246	679.51	0.057718	0.53063	0.75256	Additivity
GRMZM2G151726	12137.3	8288.04	0.55034	1.24e-11	9.97e-11	UP	9010.77	10486.3	-0.21878	0.0095934	0.029653	DOWN	10316.7	8227.27	0.3265	0.00051847	0.0047931	UP	10068.6	9499.37	0.08396	0.145	0.35253	Additivity
GRMZM2G151826	11059.9	7597.27	0.54178	3.55e-11	2.73e-10	UP	8124.15	9555.7	-0.23414	0.0063101	0.020777	DOWN	9301.68	7541.54	0.30263	0.0012908	0.010248	UP	9077.61	8676.99	0.065118	0.2558	0.50115	Additivity
GRMZM2G152354	1870.59	576.877	1.6972	7.88e-33	2.84e-31	UP	967.522	1616.42	-0.74043	2.32e-08	3.15e-07	DOWN	1107.74	572.632	0.95193	3.33e-11	1.71e-09	UP	1081.15	1080.87	0.00036747	1	1	Additivity
GRMZM2G152451	56.3477	4.30593	3.71	6.17e-09	3.62e-08	UP	21.2031	48.6866	-1.1992	0.012961	0.038138	DOWN	24.2758	4.27463	2.5056	0.0018081	0.013544	UP	23.6937	25.3255	-0.096086	0.86446	0.95383	Additivity
GRMZM2G152461	887.076	358.922	1.3054	4.25e-21	7.84e-20	UP	478.157	766.37	-0.68056	4.47e-07	4.65e-06	DOWN	547.478	356.285	0.61977	4.75e-05	0.00062839	UP	534.213	560.73	-0.06989	0.49017	0.72141	Additivity
GRMZM2G152477	1679.33	362.252	2.2128	2.29e-72	2.74e-70	UP	710.843	1450.8	-1.0293	7.68e-19	4.66e-17	DOWN	813.913	359.583	1.1786	1.76e-10	8.12e-09	UP	794.113	890.127	-0.16467	0.16742	0.38666	Additivity
GRMZM2G152688	3364.45	2277.55	0.56289	1.72e-09	1.08e-08	UP	2441.04	2906.98	-0.25202	0.0098503	0.030287	DOWN	2794.9	2260.83	0.30595	0.0029301	0.019978	UP	2727.33	2619.52	0.058184	0.35578	0.60445	Additivity
GRMZM2G152862	664.363	182.69	1.8626	7.41e-30	2.31e-28	UP	418.035	573.933	-0.45726	0.0015743	0.0064572	DOWN	478.653	181.358	1.4001	1.61e-09	6.34e-08	UP	466.987	374.024	0.32025	0.010164	0.057215	Additivity
GRMZM2G152921	2581.8	1249.39	1.0472	4.62e-25	1.1e-23	UP	1652.31	2230.72	-0.43302	2.2e-05	0.00015594	DOWN	1891.83	1240.23	0.60918	4.99e-08	1.48e-06	UP	1846.08	1741.29	0.084309	0.22431	0.46307	Additivity
GRMZM2G153552	67.2101	3.48958	4.2676	6.74e-12	5.58e-11	UP	20.0582	58.0732	-1.5337	0.00096745	0.0042605	DOWN	22.9675	3.46391	2.7291	0.0011922	0.0095684	UP	22.404	29.5861	-0.40117	0.35045	0.59955	Additivity
GRMZM2G154218	23103.5	14660.8	0.65615	5.86e-17	7.75e-16	UP	17273.5	19959.4	-0.20851	0.0097764	0.03011	DOWN	19777	14553.2	0.44249	1.52e-06	3.15e-05	UP	19301.5	17491.2	0.14209	0.020167	0.094158	Additivity
GRMZM2G154344	1619.48	745.504	1.1192	7.45e-23	1.54e-21	UP	1041.92	1399.21	-0.42537	0.00015098	0.00085287	DOWN	1192.98	740.043	0.68888	2.46e-08	7.85e-07	UP	1164.03	1072.25	0.11848	0.12687	0.32522	Additivity
GRMZM2G154437	910.306	416.836	1.1269	5.1e-17	6.8e-16	UP	528.633	786.427	-0.57305	1.27e-05	9.52e-05	DOWN	605.248	413.771	0.54869	0.00018817	0.0020364	UP	590.694	601.687	-0.026602	0.76926	0.90433	Additivity
GRMZM2G155073	391.427	75.3379	2.3773	3.46e-28	9.94e-27	UP	186.084	338.169	-0.86179	3.84e-06	3.25e-05	DOWN	213.065	74.7874	1.5104	7.15e-10	3e-08	UP	207.889	202.426	0.038415	0.8021	0.92282	Additivity
GRMZM2G155323	1362.17	841.403	0.69503	2.01e-09	1.25e-08	UP	921.052	1176.96	-0.35371	0.0024626	0.0093838	DOWN	1054.55	835.245	0.33636	0.0072733	0.041096	UP	1029.14	1017.17	0.016887	0.84821	0.94634	Additivity
GRMZM2G155490	937.052	314.374	1.5756	2.08e-29	6.36e-28	UP	478.787	809.56	-0.75776	1.27e-08	1.83e-07	DOWN	548.176	312.065	0.81279	2.05e-07	5.25e-06	UP	535.003	557.412	-0.059199	0.53511	0.75562	Additivity
GRMZM2G155525	472.682	0.408177	10.177	6.56e-108	1.62e-105	UP	149.701	408.446	-1.4481	1.06e-14	3.95e-13	DOWN	171.409	0.405359	8.724	1.12e-41	6.3e-39	UP	167.229	194.546	-0.21829	0.17695	0.40057	Additivity
GRMZM2G155783	2013.61	384.717	2.3879	2.94e-89	5.24e-87	UP	889.081	1739.72	-0.96847	2.35e-18	1.36e-16	DOWN	1017.97	381.896	1.4144	4.72e-25	8.98e-23	UP	993.328	1039.59	-0.065678	0.41999	0.66323	Additivity
GRMZM2G156365	1259.09	569.016	1.1458	1.67e-20	2.94e-19	UP	664.3	1087.92	-0.71167	6.57e-09	9.96e-08	DOWN	760.578	564.858	0.42921	0.0019033	0.014087	UP	742.286	827.26	-0.15637	0.071641	0.22513	Additivity
GRMZM2G156673	13519.5	6944.08	0.96118	1.11e-31	3.81e-30	UP	9164.46	11681.1	-0.35005	4.2e-05	0.00027715	DOWN	10492.8	6893.17	0.60616	1.25e-10	5.98e-09	UP	10239.9	9336.14	0.1333	0.017998	0.086492	Additivity
GRMZM2G156785	18655.5	12506.6	0.57691	5.06e-13	4.72e-12	UP	12889.4	16117.9	-0.32248	0.00012516	0.00072262	DOWN	14758	12415	0.24941	0.0069143	0.039455	UP	14400.7	14478.6	-0.0077824	0.89696	0.96876	Additivity
GRMZM2G157296	1189.56	694.137	0.77714	1.21e-10	8.72e-10	UP	836.924	1027.83	-0.29643	0.013621	0.039756	DOWN	958.209	689.042	0.47575	0.0002206	0.0023368	UP	935.223	865.772	0.11132	0.19214	0.42149	Additivity
GRMZM2G157329	4982.86	3001.44	0.73132	2.77e-16	3.45e-15	UP	3669.81	4305.39	-0.23044	0.013535	0.039557	DOWN	4201.81	2979.44	0.49597	6.67e-07	1.52e-05	UP	4100.15	3679.42	0.1562	0.0098815	0.056116	Additivity
GRMZM2G157596	1014.18	381.316	1.4113	4.78e-26	1.2e-24	UP	550.241	876.099	-0.67103	1.7e-07	1.94e-06	DOWN	630.019	378.525	0.73501	7.13e-07	1.6e-05	UP	614.718	626.653	-0.027742	0.77791	0.90916	Additivity
GRMZM2G157878	1991.01	1045.27	0.92962	1.63e-18	2.45e-17	UP	1132.67	1720.05	-0.60272	1.98e-08	2.73e-07	DOWN	1296.88	1037.63	0.32176	0.0067246	0.038602	UP	1265.43	1390.38	-0.13584	0.071575	0.22508	Additivity
GRMZM2G158034	5932.04	3424.57	0.7926	8.26e-20	1.37e-18	UP	4359.04	5125.42	-0.23366	0.0093895	0.029102	DOWN	4990.76	3399.38	0.55399	1.17e-05	0.00018683	UP	4870.92	4297.8	0.1806	0.013767	0.071151	Additivity
GRMZM2G158141	147.981	6.73909	4.4567	2.22e-25	5.39e-24	UP	34.2573	127.874	-1.9002	9.41e-09	1.38e-07	DOWN	39.2231	6.68823	2.552	3.51e-05	0.00048525	UP	38.2758	64.2417	-0.74708	0.0096903	0.055253	Additivity
GRMZM2G158313	80.5059	3.43354	4.5513	1.11e-14	1.2e-13	UP	35.1291	69.5656	-0.98571	0.013082	0.038415	DOWN	40.2239	3.40865	3.5608	3.57e-07	8.61e-06	UP	39.2396	34.7558	0.17506	0.59543	0.79812	Additivity
GRMZM2G158568	10722	5134.41	1.0623	1.59e-37	6.91e-36	UP	7158.14	9262.61	-0.37183	1.17e-05	8.86e-05	DOWN	8195.84	5096.82	0.68529	7.82e-13	4.97e-11	UP	7997.49	7220.01	0.14755	0.010699	0.059416	Additivity
GRMZM2G159472	75.0871	0	Inf	9.04e-20	1.5e-18	UP	23.9836	64.8536	-1.4351	0.0012091	0.0051571	DOWN	27.4542	0	Inf	0.0011405	0.0092312	UP	26.8201	31.2333	-0.21977	0.63471	0.82459	Additivity
GRMZM2G159554	443.882	114.34	1.9569	5.83e-24	1.28e-22	UP	177.582	383.459	-1.1106	1.05e-09	1.81e-08	DOWN	203.328	113.498	0.84114	0.00022691	0.0023927	UP	198.393	245.139	-0.30524	0.032901	0.13326	Additivity
GRMZM2G159643	1790.03	594.284	1.5908	3.5e-43	1.93e-41	UP	878.236	1546.62	-0.81644	4.55e-13	1.34e-11	DOWN	1005.54	589.934	0.76934	3.65e-09	1.37e-07	UP	981.267	1060.43	-0.11193	0.16581	0.38426	Additivity
GRMZM2G159675	4662.73	2406.41	0.95429	7.54e-26	1.87e-24	UP	2769.12	4028.53	-0.54083	6.59e-09	9.98e-08	DOWN	3170.53	2388.79	0.40844	7.27e-05	0.00091139	UP	3093.93	3228.67	-0.061496	0.32784	0.57809	Additivity
GRMZM2G159901	171.233	27.7326	2.6263	4.48e-16	5.48e-15	UP	56.0056	147.962	-1.4016	1.27e-06	1.2e-05	DOWN	64.1223	27.5269	1.22	0.0028142	0.019314	UP	62.5818	85.1909	-0.44496	0.064263	0.20879	Additivity
GRMZM2G160151	764.647	388.143	0.97821	2.71e-12	2.33e-11	UP	468.673	660.573	-0.49514	0.00033055	0.0016842	DOWN	536.617	385.286	0.47796	0.001443	0.011252	UP	523.624	525.996	-0.0065224	0.96569	0.99816	Additivity
GRMZM2G160609	845.946	0.408177	11.017	3.91e-180	2.81e-177	UP	299.487	730.911	-1.2872	1.71e-18	1e-16	DOWN	342.894	0.405359	9.7243	2.3e-85	7.57e-82	UP	334.635	349	-0.060638	0.60449	0.80427	Additivity
GRMZM2G160611	44.5569	2.56114	4.1208	3.9e-08	2.05e-07	UP	14.6351	38.4786	-1.3946	0.010643	0.032312	DOWN	16.756	2.54267	2.7203	0.0071576	0.040571	UP	16.3537	19.5239	-0.25562	0.62649	0.81854	Additivity
GRMZM2G161146	523.876	168.684	1.6349	1.91e-20	3.35e-19	UP	231.844	452.655	-0.96526	1.14e-08	1.65e-07	DOWN	265.449	167.447	0.66473	0.00097981	0.0081629	UP	259.047	307.246	-0.24618	0.056268	0.19238	Additivity
GRMZM2G161161	242.076	15.5751	3.9581	7.35e-16	8.83e-15	UP	105.468	209.061	-0.98711	0.015314	0.0437	DOWN	120.773	15.4585	2.9658	0.00043603	0.0041322	UP	117.777	109.058	0.11095	0.74762	0.89199	Additivity
GRMZM2G161306	64.5114	4.54599	3.8269	3.1e-10	2.13e-09	UP	22.2935	55.7327	-1.3219	0.0035603	0.012793	DOWN	25.5226	4.51421	2.4992	0.0017299	0.013086	UP	24.9182	28.9749	-0.2176	0.59403	0.79716	Additivity
GRMZM2G161506	597.896	235.626	1.3434	4.45e-10	2.99e-09	UP	319.326	516.706	-0.69431	0.0001176	0.00068462	DOWN	365.616	233.907	0.6444	0.00032297	0.0032087	UP	356.779	373.003	-0.06416	0.60471	0.8045	Additivity
GRMZM2G161969	1305.28	673.896	0.95376	2.9e-14	3.02e-13	UP	849.783	1127.94	-0.40852	0.00073352	0.0033528	DOWN	972.967	668.959	0.54047	2.71e-05	0.00038649	UP	949.458	901.529	0.07473	0.3562	0.60477	Additivity
GRMZM2G162230	45.9941	0	Inf	2.58e-12	2.22e-11	UP	13.0542	39.7385	-1.606	0.0046006	0.015951	DOWN	14.9473	0	Inf	8.34e-05	0.0010221	UP	14.5821	18.7651	-0.36385	0.52038	0.74431	Additivity
GRMZM2G162266	515.361	0.464217	10.117	4.04e-117	1.19e-114	UP	211.838	445.25	-1.0717	4.77e-10	8.73e-09	DOWN	242.56	0.460618	9.0406	1.26e-33	4.19e-31	UP	236.629	212.962	0.15203	0.34007	0.58969	Additivity
GRMZM2G162284	1516.58	338.016	2.1657	1.63e-23	3.47e-22	UP	664.569	1309.98	-0.97905	2.37e-09	3.86e-08	DOWN	760.911	335.539	1.1812	5.76e-16	5.39e-14	UP	742.493	812.638	-0.13024	0.35033	0.59944	Additivity
GRMZM2G162535	512.77	171.021	1.5841	4.06e-19	6.44e-18	UP	242.825	443.065	-0.8676	3.06e-07	3.29e-06	DOWN	278.034	169.769	0.71169	0.00033508	0.0033104	UP	271.271	303.461	-0.16177	0.21991	0.45779	Additivity
GRMZM2G162727	299.414	0	Inf	1.77e-72	2.15e-70	UP	108.686	258.73	-1.2513	1.63e-08	2.29e-07	DOWN	124.443	0	Inf	1.42e-34	5.27e-32	UP	121.425	122.708	-0.015162	0.97799	1	Additivity
GRMZM2G163409	935.655	305.762	1.6136	2.79e-30	8.9e-29	UP	456.63	808.43	-0.8241	1.08e-09	1.86e-08	DOWN	522.807	303.516	0.78451	7.42e-07	1.66e-05	UP	510.247	551.066	-0.11103	0.26396	0.51064	Additivity
GRMZM2G163421	3399.31	1997.69	0.76691	4.63e-16	5.65e-15	UP	2339.31	2937.03	-0.32827	0.0006697	0.0030999	DOWN	2678.38	1983.05	0.43364	3.84e-05	0.00052235	UP	2613.86	2484.31	0.073333	0.2696	0.51635	Additivity
GRMZM2G163807	143.158	0.816354	7.4542	2.59e-33	9.6e-32	UP	52.6527	123.724	-1.2325	8.13e-05	0.00049717	DOWN	60.2898	0.810718	6.2166	1.85e-14	1.44e-12	UP	58.8105	58.9226	-0.0027491	0.98816	1	Additivity
GRMZM2G163939	13550.4	7076.52	0.93723	1.84e-30	5.91e-29	UP	8937.79	11707.1	-0.3894	4.33e-06	3.61e-05	DOWN	10233.3	7024.67	0.54277	8.5e-09	2.97e-07	UP	9986.42	9429.65	0.082764	0.14682	0.35535	Additivity
GRMZM2G163956	167.985	0	Inf	1.56e-17	2.18e-16	UP	53.3891	145.053	-1.442	0.00093787	0.0041533	DOWN	61.1284	0	Inf	1.19e-17	1.28e-15	UP	59.6509	70.0763	-0.23238	0.52385	0.74728	Additivity
GRMZM2G164020	39376.1	21709	0.85903	6.51e-28	1.82e-26	UP	25442.6	34021.6	-0.41921	8.46e-07	8.32e-06	DOWN	29129.8	21549.6	0.43484	0.00016003	0.0017882	UP	28430.6	27988.3	0.022623	0.7575	0.89794	Additivity
GRMZM2G164249	54.0684	0	Inf	2.98e-14	3.11e-13	UP	15.1256	46.7291	-1.6273	0.0020476	0.0080365	DOWN	17.3179	0	Inf	1.83e-05	0.00027331	UP	16.9008	21.6898	-0.35993	0.48638	0.71789	Additivity
GRMZM2G164672	87.2325	0	Inf	9.28e-23	1.9e-21	UP	39.0806	75.3518	-0.94719	0.010934	0.033079	DOWN	44.7498	0	Inf	3.79e-12	2.21e-10	UP	43.6487	35.9485	0.28001	0.38424	0.63168	Additivity
GRMZM2G164704	108.56	0	Inf	4.68e-28	1.32e-26	UP	26.4896	93.7729	-1.8237	1.37e-06	1.27e-05	DOWN	30.3336	0	Inf	9.71e-07	2.1e-05	UP	29.581	44.8356	-0.59998	0.079586	0.24053	Additivity
GRMZM2G165063	331.338	100.662	1.7188	1.41e-15	1.65e-14	UP	153.599	286.303	-0.89837	9.31e-06	7.22e-05	DOWN	175.865	99.9189	0.81564	0.00073496	0.0064279	UP	171.613	190.565	-0.15113	0.35216	0.6013	Additivity
GRMZM2G165208	7843.11	5119.01	0.61556	2.38e-13	2.29e-12	UP	5861.03	6775.99	-0.20928	0.015591	0.0443	DOWN	6710.62	5081.54	0.40118	3.18e-05	0.0004445	UP	6548.55	6015.65	0.12245	0.036704	0.14404	Additivity
GRMZM2G165461	774.64	249.168	1.6364	4.56e-27	1.22e-25	UP	347.071	669.368	-0.94757	1.04e-10	2.08e-09	DOWN	397.372	247.338	0.68401	7.43e-05	0.00092835	UP	387.819	453.389	-0.22537	0.04018	0.15332	Additivity
GRMZM2G165530	331.498	73.7453	2.1684	2.41e-13	2.32e-12	UP	150.491	286.314	-0.92792	0.00061657	0.0028829	DOWN	172.318	73.2027	1.2351	0.00027796	0.0028387	UP	168.095	177.552	-0.078965	0.74409	0.89095	Additivity
GRMZM2G165619	3813.4	2528.41	0.59285	7.02e-11	5.24e-10	UP	2813.84	3294.59	-0.22756	0.015112	0.043213	DOWN	3221.74	2509.86	0.36023	0.00039619	0.0038189	UP	3143.85	2944.18	0.094669	0.13436	0.33702	Additivity
GRMZM2G165747	3744.87	2247.9	0.73634	2.52e-15	2.86e-14	UP	2362.53	3235.72	-0.45375	2.44e-06	2.16e-05	DOWN	2704.98	2231.42	0.27765	0.0076966	0.04293	UP	2639.72	2760.84	-0.06472	0.32114	0.57136	Additivity
GRMZM2G165991	399.017	128.37	1.6361	5.29e-17	7.05e-16	UP	197.26	344.684	-0.80518	8.76e-06	6.84e-05	DOWN	225.848	127.428	0.82567	0.00017394	0.0019139	UP	220.42	234.664	-0.09034	0.50733	0.73455	Additivity
GRMZM2G166963	7027.45	4383.4	0.68095	2.21e-15	2.53e-14	UP	5179.73	6071.83	-0.22926	0.010262	0.031359	DOWN	5930.54	4351.32	0.44671	4.55e-06	8.22e-05	UP	5787.39	5274.25	0.13395	0.023023	0.10383	Additivity
GRMZM2G166979	131.126	0.464217	8.1419	1.49e-24	3.4e-23	UP	50.1727	113.244	-1.1745	0.0003476	0.0017601	DOWN	57.4496	0.460618	6.9626	1.8e-15	1.57e-13	UP	56.0426	54.684	0.035404	0.93308	0.98463	Additivity
GRMZM2G166985	6056.66	3925.15	0.62577	5.46e-13	5.08e-12	UP	4308.11	5232.98	-0.28058	0.0018408	0.0073667	DOWN	4932.58	3896.4	0.3402	0.00054505	0.0050006	UP	4813.57	4625.66	0.057445	0.34242	0.59186	Additivity
GRMZM2G166987	463.013	100.373	2.2057	4.95e-28	1.4e-26	UP	200.609	400.115	-0.99603	1.07e-05	8.18e-05	DOWN	229.706	99.643	1.2049	0.0012209	0.0097653	UP	224.072	244.623	-0.12659	0.4253	0.66741	Additivity
GRMZM2G167212	455.543	159.888	1.5105	5.86e-14	5.97e-13	UP	244.379	393.482	-0.68718	8.01e-05	0.00049101	DOWN	279.812	158.713	0.81803	4.11e-05	0.00055228	UP	273.01	275.457	-0.01287	0.93473	0.98531	Additivity
GRMZM2G167568	170.147	33.6152	2.3396	2.37e-10	1.66e-09	UP	70.2855	147.061	-1.0651	0.00085104	0.0038113	DOWN	80.4786	33.3677	1.2702	0.00056883	0.0051816	UP	78.5117	87.5594	-0.15735	0.53946	0.75846	Additivity
GRMZM2G168252	3406.8	1913.3	0.83235	1.2e-18	1.83e-17	UP	2291.85	2943.32	-0.36093	0.00018166	0.0010021	DOWN	2624.13	1899.29	0.46638	9.47e-06	0.00015472	UP	2560.48	2444.09	0.067116	0.29954	0.54879	Additivity
GRMZM2G168510	2520.31	1533.08	0.71717	9.14e-13	8.28e-12	UP	1638.33	2177.65	-0.41055	6.48e-05	0.00040596	DOWN	1875.82	1521.87	0.30167	0.0066828	0.038439	UP	1830.47	1870.02	-0.030835	0.66376	0.84173	Additivity
GRMZM2G168588	2911.12	1711.97	0.76592	1.69e-15	1.95e-14	UP	1878.49	2515.23	-0.42112	2.15e-05	0.00015319	DOWN	2150.74	1699.36	0.33984	0.0075332	0.042222	UP	2099.02	2125.96	-0.018393	0.79486	0.91867	Additivity
GRMZM2G168674	7339.74	4659.09	0.65568	6.51e-15	7.18e-14	UP	5195.11	6341.16	-0.28759	0.00095324	0.00421	DOWN	5948.05	4624.87	0.363	0.0001673	0.0018548	UP	5804.98	5553.67	0.063849	0.29129	0.53943	Additivity
GRMZM2G168693	160.438	0	Inf	1.32e-40	6.55e-39	UP	48.7831	138.6	-1.5065	5.18e-07	5.34e-06	DOWN	55.8562	0	Inf	3.21e-16	3.07e-14	UP	54.4992	66.4299	-0.2856	0.2848	0.53231	Additivity
GRMZM2G168893	791.387	174.167	2.1839	5.89e-43	3.22e-41	UP	333.905	683.843	-1.0342	2.38e-12	6.28e-11	DOWN	382.319	172.882	1.145	3.74e-10	1.64e-08	UP	373.027	419.713	-0.17012	0.14413	0.35126	Additivity
GRMZM2G169391	117.541	6.1628	4.2534	1.03e-19	1.7e-18	UP	37.0366	101.554	-1.4552	3.04e-05	0.000208	DOWN	42.41	6.1171	2.7935	8.21e-05	0.0010088	UP	41.3626	51.6211	-0.31963	0.3151	0.56489	Additivity
GRMZM2G170137	2017.28	1046.55	0.94677	4.64e-19	7.32e-18	UP	1127.71	1742.94	-0.62813	6.65e-09	1.01e-07	DOWN	1291.19	1038.88	0.31368	0.00771	0.042962	UP	1259.94	1398.58	-0.15061	0.048088	0.17272	Additivity
GRMZM2G170336	6150.01	2468.36	1.317	1.97e-49	1.32e-47	UP	3379.95	5313.52	-0.65267	6.14e-13	1.77e-11	DOWN	3869.86	2450.28	0.65934	8.89e-11	4.36e-09	UP	3776.59	3875.83	-0.037422	0.52656	0.74915	Additivity
GRMZM2G170400	10360	4615.81	1.1664	1.73e-43	9.7e-42	UP	6660.23	8951.37	-0.42654	9.64e-07	9.34e-06	DOWN	7625.66	4582	0.73488	2.32e-14	1.8e-12	UP	7441.55	6772.4	0.13594	0.017941	0.086327	Additivity
GRMZM2G170588	107.653	0	Inf	6.98e-28	1.95e-26	UP	36.0828	92.9824	-1.3656	0.00011691	0.00068142	DOWN	41.317	0	Inf	3.16e-12	1.87e-10	UP	40.3011	44.2925	-0.13624	0.69712	0.86226	Additivity
GRMZM2G171006	587.194	99.1008	2.5669	1.55e-43	8.72e-42	UP	238.659	507.332	-1.088	2.41e-11	5.33e-10	DOWN	273.237	98.3713	1.4738	7.84e-07	1.74e-05	UP	266.72	295.711	-0.14886	0.25721	0.50297	Additivity
GRMZM2G171111	1865.36	620.519	1.5879	6.99e-44	4.04e-42	UP	860.005	1611.68	-0.90615	6.87e-16	3.05e-14	DOWN	984.657	615.987	0.67672	2.35e-07	5.93e-06	UP	960.928	1106.19	-0.2031	0.011146	0.06113	Additivity
GRMZM2G172204	2051.45	558.678	1.8766	4.25e-07	1.96e-06	UP	992.87	1773.09	-0.83659	0.003817	0.013591	DOWN	1136.74	554.518	1.0356	0.0021883	0.015712	UP	1109.56	1139.61	-0.03855	0.85434	0.94917	Additivity
GRMZM2G172342	16484.3	9924.68	0.732	8.58e-20	1.42e-18	UP	11324.6	14242	-0.33069	8.2e-05	0.00050129	DOWN	12966.1	9851.94	0.39626	2.08e-05	0.0003065	UP	12653.4	12182	0.054776	0.33349	0.5828	Additivity
GRMZM2G172642	710.16	412.058	0.7853	2.25e-08	1.23e-07	UP	478.238	613.461	-0.35924	0.0092162	0.028642	DOWN	547.578	409.036	0.42084	0.0048113	0.029692	UP	534.271	517.485	0.046057	0.64635	0.83161	Additivity
GRMZM2G172758	1493.69	814.359	0.87514	1.36e-14	1.46e-13	UP	894.371	1290.55	-0.52904	4.18e-06	3.5e-05	DOWN	1024	808.381	0.34111	0.0061938	0.036122	UP	999.334	1056.81	-0.080675	0.3173	0.56723	Additivity
GRMZM2G173277	887.342	414.651	1.0976	7.51e-16	9.01e-15	UP	493.337	766.604	-0.63591	2.15e-06	1.93e-05	DOWN	564.857	411.616	0.45659	0.0023074	0.016378	UP	551.179	591.36	-0.10151	0.29986	0.54906	Additivity
GRMZM2G173424	1349.2	604.912	1.1573	1.27e-21	2.42e-20	UP	823.238	1165.79	-0.50193	2.53e-05	0.00017688	DOWN	942.58	600.492	0.65047	7.72e-07	1.71e-05	UP	919.772	883.733	0.057665	0.48691	0.71821	Additivity
GRMZM2G173660	380.098	163.802	1.2144	2.31e-10	1.62e-09	UP	206.688	328.406	-0.66803	0.00031772	0.0016284	DOWN	236.656	162.601	0.54145	0.0089659	0.048436	UP	230.905	245.325	-0.087393	0.55175	0.7684	Additivity
GRMZM2G174087	75.2413	2.26504	5.0539	2.89e-15	3.26e-14	UP	18.2053	65.0019	-1.8361	4.79e-05	0.00031066	DOWN	20.843	2.24783	3.213	0.00061368	0.0055289	UP	20.3461	32.0967	-0.65767	0.10309	0.28406	Additivity
GRMZM2G174204	1393.19	261.566	2.4131	7.65e-74	9.52e-72	UP	687.488	1203.54	-0.80787	1.13e-11	2.66e-10	DOWN	787.166	259.646	1.6001	4.62e-26	9.42e-24	UP	768.042	718.366	0.096466	0.42412	0.66649	Additivity
GRMZM2G174246	376.848	137.646	1.453	1.84e-13	1.79e-12	UP	203.691	325.565	-0.67656	0.00023099	0.001236	DOWN	233.214	136.64	0.77127	0.00038309	0.0037115	UP	227.597	230.54	-0.018536	0.89006	0.96596	Additivity
GRMZM2G174570	901.143	496.239	0.86072	1.14e-10	8.31e-10	UP	589.132	778.603	-0.4023	0.002385	0.0091317	DOWN	674.545	492.613	0.45346	0.0014135	0.011051	UP	658.178	640.603	0.039046	0.66762	0.84375	Additivity
GRMZM2G175827	80.0186	4.12191	4.2789	4.91e-14	5.03e-13	UP	31.2322	69.1581	-1.1469	0.0050473	0.017284	DOWN	35.7596	4.0903	3.128	6.38e-06	0.00010981	UP	34.8957	34.7289	0.0069112	0.98721	1	Additivity
GRMZM2G176028	317.669	132.972	1.2564	1.05e-09	6.79e-09	UP	184.939	274.421	-0.56934	0.0034066	0.012341	DOWN	211.756	131.997	0.6819	0.0019926	0.014561	UP	206.599	203.362	0.02278	0.87963	0.96134	Additivity
GRMZM2G176175	545.514	253.499	1.1056	8.27e-12	6.78e-11	UP	306.517	471.304	-0.62069	9.7e-05	0.00057724	DOWN	350.954	251.631	0.47997	0.0057327	0.034045	UP	342.45	361.812	-0.079347	0.52081	0.74466	Additivity
GRMZM2G177098	3907.6	1370.67	1.5114	1.63e-55	1.31e-53	UP	2111.06	3376.07	-0.67738	1.75e-12	4.72e-11	DOWN	2417.09	1360.64	0.82899	2.69e-14	2.07e-12	UP	2358.64	2356.18	0.0015005	0.99097	1	Additivity
GRMZM2G177720	13289.3	6885.75	0.94858	4.56e-31	1.52e-29	UP	8730.14	11481.1	-0.39518	2.9e-06	2.53e-05	DOWN	9995.62	6835.37	0.54828	7.07e-09	2.49e-07	UP	9754.26	9225.77	0.080362	0.16304	0.38038	Additivity
GRMZM2G177914	1073.57	471.244	1.1879	4.27e-20	7.28e-19	UP	567.167	927.553	-0.70966	2.96e-08	3.92e-07	DOWN	649.383	467.794	0.4732	0.00099453	0.0082587	UP	633.69	698.336	-0.14014	0.13045	0.33106	Additivity
GRMZM2G179005	30948.7	14920	1.0526	1.42e-40	7e-39	UP	19231.4	26738.7	-0.47546	8.67e-09	1.28e-07	DOWN	22019.1	14810.4	0.57214	3.82e-10	1.67e-08	UP	21487.4	20855.4	0.043064	0.42964	0.67147	Additivity
GRMZM2G179459	2255.26	1036.9	1.121	1.21e-26	3.16e-25	UP	1371.95	1948.6	-0.50621	1.49e-06	1.38e-05	DOWN	1570.84	1029.3	0.60987	1.38e-07	3.69e-06	UP	1532.86	1491.31	0.039652	0.58115	0.78801	Additivity
GRMZM2G179465	2663.62	747.064	1.8341	7.74e-67	8.28e-65	UP	1284.83	2301.08	-0.84074	2.82e-16	1.3e-14	DOWN	1471.08	741.61	0.98815	3.66e-16	3.49e-14	UP	1435.48	1507.64	-0.070759	0.36775	0.61628	Additivity
GRMZM2G179677	1759.35	879.413	1.0004	4.44e-20	7.56e-19	UP	1045.65	1519.96	-0.53963	8.99e-07	8.79e-06	DOWN	1197.23	872.942	0.45574	0.00014485	0.0016479	UP	1168.29	1202.46	-0.041585	0.6001	0.80093	Additivity
GRMZM2G179693	269.55	91.0008	1.5666	1.59e-11	1.27e-10	UP	130.325	232.873	-0.83743	0.00011709	0.00068186	DOWN	149.219	90.3383	0.72402	0.0058424	0.034564	UP	145.6	160.642	-0.14184	0.4052	0.65028	Additivity
GRMZM2G180930	3721.82	2132.51	0.80345	7.28e-18	1.05e-16	UP	2241.06	3215.77	-0.52099	7.46e-08	9.04e-07	DOWN	2565.96	2116.87	0.27756	0.0075235	0.042179	UP	2503.77	2688.96	-0.10295	0.12451	0.32152	Additivity
GRMZM2G181073	87.2541	0.408177	7.7399	2.38e-21	4.45e-20	UP	33.8761	75.3827	-1.154	0.0025473	0.0096474	DOWN	38.7842	0.405359	6.5801	2.11e-10	9.68e-09	UP	37.8591	36.0509	0.070606	0.87403	0.95877	Additivity
GRMZM2G181336	6734.47	3812.46	0.82084	6.96e-22	1.36e-20	UP	4498.25	5818.18	-0.37121	2.39e-05	0.00016797	DOWN	5150.16	3784.45	0.44453	4.2e-05	0.00056283	UP	5026.44	4845.54	0.052879	0.47467	0.70808	Additivity
GRMZM2G181542	2242.01	1032.26	1.119	1.42e-26	3.67e-25	UP	1305.22	1937.03	-0.56956	5.05e-08	6.36e-07	DOWN	1494.38	1024.71	0.54433	3.65e-06	6.81e-05	UP	1458.47	1485.42	-0.026418	0.68757	0.85608	Additivity
GRMZM2G301208	1788.66	918.439	0.96162	1.39e-18	2.1e-17	UP	1117.82	1545.46	-0.46734	2.21e-05	0.00015638	DOWN	1279.85	911.69	0.48936	4.1e-05	0.00055108	UP	1248.98	1234.32	0.017028	0.82059	0.93223	Additivity
GRMZM2G303091	142.118	0	Inf	6.76e-36	2.78e-34	UP	34.3393	122.816	-1.8386	4.09e-08	5.27e-07	DOWN	39.3154	0	Inf	1.28e-11	6.93e-10	UP	38.3736	58.3726	-0.60518	0.041103	0.15565	Additivity
GRMZM2G303775	3361.39	1844.79	0.8656	2.38e-16	2.97e-15	UP	2243.93	2903.91	-0.37197	8.52e-05	0.00051697	DOWN	2569.13	1831.21	0.48849	0.00043182	0.0040973	UP	2507.43	2387.4	0.070764	0.44004	0.68092	Additivity
GRMZM2G303865	83.9603	6.05072	3.7945	5.59e-05	0.00018238	UP	20.658	72.48	-1.8109	0.0085006	0.026805	DOWN	23.6524	6.00658	1.9774	0.0093208	0.049862	UP	23.0814	38.4022	-0.73446	0.13954	0.34454	Additivity
GRMZM2G304575	23755.5	13992.5	0.76361	1.01e-21	1.95e-20	UP	15455	20524.6	-0.40928	8.88e-07	8.7e-06	DOWN	17695.2	13890.1	0.3493	0.00017367	0.0019137	UP	17268.7	17390.7	-0.010153	0.82691	0.93524	Additivity
GRMZM2G305027	31040.8	11862.9	1.3877	2.39e-67	2.57e-65	UP	17829.1	26820.2	-0.58909	6.41e-12	1.58e-10	DOWN	20412.9	11775.7	0.79367	6.84e-10	2.89e-08	UP	19922.9	19216.8	0.052065	0.48862	0.72	Additivity
GRMZM2G305046	135274	68383.3	0.98416	2.7e-08	1.45e-07	UP	86624.3	116903	-0.43246	0.0091647	0.028516	DOWN	99179	67881.6	0.54701	1.38e-09	5.55e-08	UP	96793.7	92548.6	0.064702	0.29629	0.54518	Additivity
GRMZM2G305124	1067.47	637.624	0.74341	1.76e-09	1.1e-08	UP	741.753	922.292	-0.31428	0.010952	0.033113	DOWN	849.262	632.937	0.42415	0.0012376	0.0098647	UP	828.815	785.106	0.078163	0.371	0.61934	Additivity
GRMZM2G305167	306.609	0.408177	9.553	2.34e-49	1.57e-47	UP	137.519	264.824	-0.94541	0.00012747	0.00073343	DOWN	157.463	0.405359	8.6016	1.29e-27	3.01e-25	UP	153.611	127.505	0.26872	0.28475	0.53227	Additivity
GRMZM2G305267	64.0026	3.89775	4.0374	7.19e-11	5.36e-10	UP	20.1948	55.2943	-1.4531	0.001811	0.0072691	DOWN	23.1213	3.86927	2.5791	0.0018819	0.013956	UP	22.567	28.3383	-0.32854	0.43913	0.68001	Additivity
GRMZM2G306781	1041.15	537.643	0.95346	8.6e-09	4.96e-08	UP	671.986	899.709	-0.42103	0.0020901	0.0081753	DOWN	769.376	533.681	0.52771	0.00019868	0.0021302	UP	750.883	718.377	0.063847	0.4641	0.70011	Additivity
GRMZM2G307892	263.665	0.816354	8.3353	1.67e-61	1.55e-59	UP	74.1017	227.785	-1.6201	2.37e-11	5.27e-10	DOWN	84.8423	0.810718	6.7094	1.31e-21	1.88e-19	UP	82.7975	109.53	-0.40366	0.052499	0.18356	Additivity
GRMZM2G311680	744.844	227.975	1.7081	1.51e-28	4.45e-27	UP	314.775	643.536	-1.0317	4.54e-12	1.15e-10	DOWN	360.405	226.296	0.67141	0.00015134	0.0017069	UP	351.692	430.699	-0.29237	0.0098166	0.055835	Additivity
GRMZM2G313672	1891.39	1160.64	0.70453	3.6e-11	2.77e-10	UP	1261.25	1634.3	-0.37382	0.00064081	0.0029824	DOWN	1444.09	1152.12	0.32587	0.004524	0.028283	UP	1409.14	1407.22	0.001976	0.95466	0.99331	Additivity
GRMZM2G314520	281.738	22.8345	3.6251	7.53e-37	3.19e-35	UP	110.839	243.433	-1.1351	3.53e-07	3.75e-06	DOWN	126.906	22.6626	2.4854	4.76e-13	3.15e-11	UP	123.841	128.129	-0.049104	0.82077	0.93228	Additivity
GRMZM2G314692	482.971	92.3935	2.3861	2.77e-33	1.02e-31	UP	182.406	417.301	-1.1939	2.6e-11	5.74e-10	DOWN	208.846	91.7201	1.1871	6.93e-07	1.56e-05	UP	203.806	249.131	-0.28971	0.040207	0.15334	Additivity
GRMZM2G315088	948.757	0.408177	11.183	9.81e-199	1.19e-195	UP	261.634	819.644	-1.6474	9.51e-30	1.4e-27	DOWN	299.537	0.405359	9.5293	8.31e-27	1.77e-24	UP	292.414	392.503	-0.42469	0.020081	0.093895	Additivity
GRMZM2G317330	717.564	198.897	1.8511	5.23e-31	1.73e-29	UP	324.123	620.001	-0.93573	4.26e-10	7.87e-09	DOWN	371.103	197.443	0.91038	6.35e-07	1.45e-05	UP	362.158	403.472	-0.15585	0.16901	0.38915	Additivity
GRMZM2G318346	1852.44	1090.98	0.7638	8.9e-13	8.07e-12	UP	1233.97	1600.58	-0.37528	0.00056233	0.0026596	DOWN	1412.83	1082.97	0.3836	0.00095798	0.0080043	UP	1378.78	1353.74	0.026439	0.72241	0.87827	Additivity
GRMZM2G318475	6162.88	3503.07	0.81499	1.68e-20	2.94e-19	UP	3805.83	5325.14	-0.48461	1.11e-07	1.3e-06	DOWN	4357.52	3477.42	0.32549	0.001058	0.0086541	UP	4252.25	4436.65	-0.061244	0.31919	0.56898	Additivity
GRMZM2G318592	1119.84	555.763	1.0108	2.09e-08	1.14e-07	UP	645.113	967.321	-0.58444	8.25e-06	6.49e-05	DOWN	738.612	551.664	0.42103	0.0069455	0.039584	UP	720.846	764.179	-0.08422	0.45868	0.69596	Additivity
GRMZM2G319104	210.966	9.83639	4.4227	2.84e-34	1.09e-32	UP	102.717	182.291	-0.82756	0.00072185	0.0033061	DOWN	117.608	9.76533	3.5902	3.54e-18	3.94e-16	UP	114.762	92.0148	0.31871	0.11191	0.30005	Additivity
GRMZM2G320135	786.77	358.786	1.1328	8.14e-16	9.72e-15	UP	457.284	679.698	-0.5718	3.12e-05	0.00021224	DOWN	523.554	356.137	0.5559	0.0035971	0.023437	UP	510.99	518.859	-0.022047	0.83682	0.93953	Additivity
GRMZM2G321041	346.142	106.04	1.7068	3.78e-16	4.65e-15	UP	149.348	299.011	-1.0015	3.96e-07	4.17e-06	DOWN	170.993	105.262	0.69995	0.0042387	0.026871	UP	166.885	200.424	-0.2642	0.083173	0.24799	Additivity
GRMZM2G321404	1678.65	573.291	1.55	1.34e-40	6.64e-39	UP	778.003	1450.25	-0.89846	3.81e-15	1.51e-13	DOWN	890.746	569.076	0.64639	1.8e-05	0.00027015	UP	869.391	1003.62	-0.20714	0.026466	0.11443	Additivity
GRMZM2G321413	170.218	2.09693	6.343	7.87e-33	2.84e-31	UP	91.3794	147.017	-0.68604	0.0075232	0.024143	DOWN	104.631	2.08205	5.6512	4.34e-24	7.81e-22	UP	102.075	71.7605	0.50837	0.036603	0.14381	Additivity
GRMZM2G322618	764.903	230.2	1.7324	8.41e-19	1.3e-17	UP	324.723	661.013	-1.0255	2.38e-09	3.87e-08	DOWN	371.788	228.507	0.70224	7.17e-05	0.00090127	UP	362.836	438.399	-0.27293	0.015598	0.078001	Additivity
GRMZM2G322917	1148.24	268.489	2.0965	2.1e-52	1.52e-50	UP	544.007	992.024	-0.86675	9.68e-11	1.96e-09	DOWN	622.826	266.518	1.2246	5.5e-06	9.67e-05	UP	607.967	619.588	-0.027317	0.80794	0.92561	Additivity
GRMZM2G323287	55.663	0.408177	7.0914	9.06e-14	9.09e-13	UP	18.2327	48.069	-1.3986	0.0039727	0.014068	DOWN	20.8737	0.405359	5.6863	1.25e-05	0.00019791	UP	20.3787	23.2414	-0.18963	0.6796	0.85132	Additivity
GRMZM2G323679	6140.02	3238.92	0.92273	3e-26	7.62e-25	UP	3850.14	5304.66	-0.46235	2.15e-07	2.39e-06	DOWN	4408.1	3215.17	0.45526	7.03e-05	0.00088669	UP	4302.32	4290.84	0.0038571	1	1	Additivity
GRMZM2G326545	1463.11	656.231	1.1568	3.36e-16	4.14e-15	UP	812.935	1264.32	-0.63715	4.44e-07	4.63e-06	DOWN	930.789	651.437	0.51483	8.19e-05	0.0010072	UP	908.244	957.348	-0.075963	0.3799	0.62787	Additivity
GRMZM2G328168	674.29	2.20901	8.2538	1.14e-141	5.15e-139	UP	219.227	582.634	-1.4102	2.39e-18	1.38e-16	DOWN	250.993	2.19257	6.8389	5.43e-51	5e-48	UP	244.987	278.744	-0.18624	0.15503	0.36843	Additivity
GRMZM2G330792	39.0918	0	Inf	1.41e-10	1.01e-09	UP	9.67515	33.7731	-1.8035	0.0039369	0.013966	DOWN	11.0756	0	Inf	0.001328	0.010484	UP	10.8179	15.936	-0.55887	0.3424	0.59186	Additivity
GRMZM2G332838	27498.8	15927.6	0.78784	1.05e-23	2.27e-22	UP	17911.4	23756.7	-0.40746	6.86e-07	6.89e-06	DOWN	20507.7	15810.8	0.37525	4.26e-05	0.00056954	UP	20012.7	19997.1	0.0011262	0.99581	1	Additivity
GRMZM2G333980	466.64	99.6127	2.2279	6.84e-18	9.86e-17	UP	202.654	403.277	-0.99275	2.68e-06	2.35e-05	DOWN	232.037	98.8875	1.2305	8.16e-08	2.3e-06	UP	226.398	245.369	-0.11609	0.43526	0.67702	Additivity
GRMZM2G336909	652.393	181.602	1.845	3.56e-29	1.08e-27	UP	345.461	563.614	-0.70619	2.58e-06	2.27e-05	DOWN	395.55	180.271	1.1337	4.3e-10	1.85e-08	UP	385.936	367.961	0.068809	0.54565	0.76347	Additivity
GRMZM2G338916	1219.4	468.307	1.3807	2.23e-27	6.04e-26	UP	584.912	1053.65	-0.84911	1.28e-11	3e-10	DOWN	669.678	464.883	0.5266	0.00026849	0.0027554	UP	653.601	755.958	-0.2099	0.019779	0.092863	Additivity
GRMZM2G339503	4959.55	2467.28	1.0073	1.87e-29	5.75e-28	UP	2720.59	4284.7	-0.65527	1.17e-12	3.22e-11	DOWN	3114.89	2449.15	0.3469	0.00068129	0.0060318	UP	3040	3385.1	-0.15512	0.02636	0.11423	Additivity
GRMZM2G339736	1872.21	1059.22	0.82174	1.32e-10	9.47e-10	UP	1233.92	1617.28	-0.39032	0.00019133	0.001047	DOWN	1412.76	1051.48	0.42609	0.00033124	0.0032809	UP	1378.75	1350.44	0.029938	0.74371	0.89081	Additivity
GRMZM2G340807	1569.81	671.686	1.2247	7.88e-21	1.43e-19	UP	874.803	1356.08	-0.63241	2.02e-08	2.77e-07	DOWN	1001.61	666.786	0.58702	6.05e-06	0.00010518	UP	977.437	1014.79	-0.0541	0.47511	0.70847	Additivity
GRMZM2G341171	62.0781	0.928434	6.0631	2.5e-14	2.63e-13	UP	22.5108	53.6269	-1.2523	0.0067776	0.022089	DOWN	25.777	0.921236	4.8064	4.78e-06	8.57e-05	UP	25.1393	26.207	-0.060007	0.95504	0.99339	Additivity
GRMZM2G342509	1357.18	626.547	1.1151	9.81e-14	9.8e-13	UP	694.193	1172.8	-0.75654	1.36e-08	1.94e-07	DOWN	794.831	621.937	0.35388	0.0070095	0.039859	UP	775.585	896.41	-0.20888	0.017861	0.086112	Additivity
GRMZM2G342515	43788.6	24159.1	0.85799	5.82e-28	1.63e-26	UP	26006.9	37832.2	-0.54072	4.71e-11	9.99e-10	DOWN	29776.6	23982.1	0.31222	0.00062895	0.0056444	UP	29058.1	31170.2	-0.10123	0.058851	0.19803	Additivity
GRMZM2G342693	69.9302	0	Inf	3.71e-18	5.47e-17	UP	19.7042	60.4447	-1.6171	0.00049435	0.0023826	DOWN	22.5594	0	Inf	6.19e-07	1.42e-05	UP	22.0199	28.3388	-0.36397	0.40545	0.65043	Additivity
GRMZM2G342815	189.488	1.33661	7.1474	5.4e-30	1.7e-28	UP	99.0651	163.653	-0.72419	0.003108	0.011419	DOWN	113.429	1.3266	6.4179	5.44e-28	1.29e-25	UP	110.672	79.4116	0.47887	0.041533	0.15674	Additivity
GRMZM2G344279	965.575	542.149	0.8327	3.18e-08	1.7e-07	UP	636.585	834.076	-0.38983	0.0051684	0.017639	DOWN	728.836	538.159	0.43756	0.0044787	0.028072	UP	711.357	693.271	0.037155	0.77081	0.90544	Additivity
GRMZM2G345238	371.805	3.84171	6.5967	2.36e-77	3.29e-75	UP	165.1	321.175	-0.96002	5.02e-07	5.19e-06	DOWN	189.035	3.81401	5.6312	3.91e-41	2.09e-38	UP	184.456	156.06	0.24117	0.13946	0.34451	Additivity
GRMZM2G349651	12783.4	1620.35	2.9799	2.1e-100	4.64e-98	UP	5426.42	11043.1	-1.0251	1.82e-28	2.59e-26	DOWN	6213.03	1608.49	1.9496	3.38e-80	7.78e-77	UP	6062.89	6173.67	-0.026122	0.80594	0.9249	Additivity
GRMZM2G349655	211.145	29.3093	2.8488	1.75e-21	3.29e-20	UP	62.0832	182.402	-1.5548	4.42e-09	6.87e-08	DOWN	71.0802	29.0931	1.2888	0.0010879	0.0088489	UP	69.3747	103.051	-0.57088	0.0093279	0.05373	Additivity
GRMZM2G350919	134.954	3.48958	5.2733	6.62e-19	1.03e-17	UP	39.6804	116.548	-1.5544	8.04e-06	6.35e-05	DOWN	45.4347	3.46391	3.7133	2.62e-08	8.28e-07	UP	44.3261	57.7037	-0.38051	0.23477	0.47611	Additivity
GRMZM2G351232	259.372	0.464217	9.126	7.95e-62	7.56e-60	UP	88.7094	224.104	-1.337	1.65e-08	2.32e-07	DOWN	101.568	0.460618	7.7847	4.34e-27	9.33e-25	UP	99.1186	106.98	-0.11012	0.60089	0.8017	Additivity
GRMZM2G351318	1380.98	509.381	1.4389	6.11e-32	2.12e-30	UP	647.837	1193.08	-0.88099	2.64e-13	8.14e-12	DOWN	741.745	505.658	0.55276	7.62e-05	0.00094711	UP	723.828	847.096	-0.22688	0.0092162	0.053288	Additivity
GRMZM2G352159	1317.55	552.385	1.2541	6.16e-25	1.45e-23	UP	851.579	1138.32	-0.41869	0.00038412	0.0019201	DOWN	975.047	548.33	0.83043	2.3e-10	1.04e-08	UP	951.371	842.903	0.17464	0.034682	0.13839	Additivity
GRMZM2G354864	82.8067	5.8826	3.8152	1.08e-12	9.73e-12	UP	36.2194	71.5541	-0.98227	0.011855	0.035386	DOWN	41.4707	5.8408	2.8279	8.67e-06	0.00014304	UP	40.4641	37.0623	0.12669	0.7077	0.8686	Additivity
GRMZM2G355574	71.568	0.928434	6.2684	1.87e-16	2.36e-15	UP	24.5275	61.8464	-1.3343	0.0025603	0.009687	DOWN	28.086	0.921236	4.9301	6.3e-07	1.44e-05	UP	27.3927	29.6748	-0.11545	0.84374	0.94431	Additivity
GRMZM2G355773	19497.5	8175.93	1.2538	1.03e-20	1.83e-19	UP	10173	16842.5	-0.72735	7.69e-10	1.36e-08	DOWN	11647.9	8115.94	0.52124	2.11e-08	6.87e-07	UP	11365.6	12510	-0.1384	0.13932	0.34428	Additivity
GRMZM2G356618	292.98	98.0201	1.5797	1.04e-12	9.37e-12	UP	156.652	253.073	-0.69199	0.00062398	0.0029129	DOWN	179.36	97.3028	0.8823	0.00031594	0.0031552	UP	175.025	174.487	0.0044422	1	1	Additivity
GRMZM2G356938	1376.12	540.732	1.3476	8.04e-18	1.15e-16	UP	659.202	1189.17	-0.85117	1.22e-09	2.09e-08	DOWN	754.753	536.759	0.49173	0.00031441	0.0031426	UP	736.548	857.86	-0.21996	0.013009	0.068339	Additivity
GRMZM2G359018	2830.98	1630.9	0.79564	1.71e-16	2.17e-15	UP	1789.97	2445.75	-0.45034	4.96e-06	4.1e-05	DOWN	2049.41	1618.92	0.34018	0.0016655	0.012689	UP	2000.06	2052.83	-0.037575	0.5673	0.77818	Additivity
GRMZM2G360615	1748.57	1030.01	0.76352	1.84e-12	1.62e-11	UP	1104.44	1510.84	-0.45203	4.57e-05	0.00029832	DOWN	1264.53	1022.44	0.30658	0.0091837	0.049312	UP	1234	1277.77	-0.050282	0.52506	0.74818	Additivity
GRMZM2G361968	128.622	2.61718	5.619	1.96e-15	2.25e-14	UP	54.0435	111.182	-1.0407	0.0063294	0.020826	DOWN	61.8748	2.59793	4.5739	6.17e-13	3.99e-11	UP	60.3935	53.4487	0.17624	0.50495	0.73267	Additivity
GRMZM2G363540	45.772	0.928434	5.6235	2.9e-10	2e-09	UP	15.1529	39.5657	-1.3847	0.013619	0.039754	DOWN	17.3486	0.921236	4.2351	0.00033492	0.0033102	UP	16.9334	18.9494	-0.16228	0.81473	0.92919	Additivity
GRMZM2G364060	2898.73	1835.55	0.65921	5.37e-12	4.48e-11	UP	1935.8	2504.22	-0.37143	0.00013937	0.00079254	DOWN	2216.4	1822.11	0.28261	0.0087644	0.04765	UP	2162.89	2193.75	-0.020437	0.74242	0.8901	Additivity
GRMZM2G366065	694.212	228.279	1.6046	5.36e-13	4.99e-12	UP	338.131	599.622	-0.82647	2.41e-06	2.13e-05	DOWN	387.144	226.61	0.77266	1.31e-05	0.00020521	UP	377.802	412.039	-0.12515	0.31667	0.56657	Additivity
GRMZM2G366910	379.848	134.757	1.4951	0.00013679	0.00041531	UP	178.127	328.339	-0.88228	0.011418	0.034241	DOWN	203.951	133.766	0.60852	0.0059143	0.034876	UP	199.005	227.708	-0.19438	0.20831	0.44323	Additivity
GRMZM2G367092	416.134	189.429	1.1354	1.89e-09	1.18e-08	UP	237.947	359.617	-0.59582	0.0010148	0.0044437	DOWN	272.446	188.046	0.53488	0.0068603	0.039234	UP	265.833	273.667	-0.041897	0.78804	0.91494	Additivity
GRMZM2G368902	477.2	137.246	1.7978	1.72e-22	3.46e-21	UP	283.298	412.23	-0.54113	0.00089775	0.0039964	DOWN	324.36	136.235	1.2515	2.78e-10	1.25e-08	UP	316.543	271.869	0.21949	0.085659	0.2527	Additivity
GRMZM2G369884	316.651	0.408177	9.5995	5.38e-75	6.96e-73	UP	146.351	273.544	-0.90235	8.42e-06	6.6e-05	DOWN	167.56	0.405359	8.6913	6.3e-44	4.14e-41	UP	163.537	131.164	0.31824	0.068679	0.21887	Additivity
GRMZM2G370741	43.9154	0	Inf	6.3e-12	5.24e-11	UP	15.0983	37.9229	-1.3287	0.014759	0.042383	DOWN	17.2871	0	Inf	1.84e-05	0.00027482	UP	16.8682	18.1264	-0.10379	0.88219	0.96242	Additivity
GRMZM2G370797	147.386	0	Inf	1.51e-37	6.55e-36	UP	61.6734	127.311	-1.0456	0.00035347	0.001787	DOWN	70.619	0	Inf	7.16e-17	7.23e-15	UP	68.8857	61.1715	0.17135	0.50107	0.72994	Additivity
GRMZM2G370999	221.319	1.74479	6.9869	2.96e-49	1.97e-47	UP	81.8955	191.239	-1.2235	1.25e-06	1.18e-05	DOWN	93.7711	1.73195	5.7587	3.64e-22	5.58e-20	UP	91.4853	92.0829	-0.0093939	1	1	Additivity
GRMZM2G372440	98.869	1.85687	5.7346	2.18e-21	4.1e-20	UP	26.7082	85.4115	-1.6771	1.45e-05	0.00010724	DOWN	30.5796	1.84247	4.0529	1.68e-06	3.44e-05	UP	29.8417	41.6885	-0.48232	0.16362	0.38117	Additivity
GRMZM2G373459	96.4356	0.408177	7.8842	1.19e-23	2.58e-22	UP	23.6558	83.3057	-1.8162	5.21e-06	4.28e-05	DOWN	27.0852	0.405359	6.0622	2.66e-07	6.6e-06	UP	26.429	39.959	-0.5964	0.095546	0.27082	Additivity
GRMZM2G373928	1433.4	698.227	1.0377	1.69e-18	2.54e-17	UP	778.759	1238.61	-0.66948	2.41e-08	3.26e-07	DOWN	891.666	693.095	0.36345	0.004362	0.027487	UP	870.026	967.406	-0.15306	0.07701	0.23528	Additivity
GRMZM2G375085	241.12	0	Inf	2.5e-59	2.21e-57	UP	105.579	208.345	-0.98066	3.08e-05	0.00021067	DOWN	120.887	0	Inf	1.16e-33	3.93e-31	UP	117.947	99.084	0.25141	0.19512	0.42571	Additivity
GRMZM2G376957	9445.08	4016.42	1.2337	1.4e-48	9.05e-47	UP	5253.32	8159.85	-0.63531	3.11e-13	9.38e-12	DOWN	6014.95	3986.88	0.59329	9.26e-08	2.57e-06	UP	5869.04	6077.42	-0.050333	0.53214	0.75383	Additivity
GRMZM2G377797	13915	7072.68	0.97631	8.94e-33	3.21e-31	UP	8123.79	12022.8	-0.56555	3.42e-11	7.43e-10	DOWN	9301.13	7020.78	0.40578	3.07e-05	0.00043199	UP	9077.71	9567.02	-0.075741	0.1731	0.39485	Additivity
GRMZM2G378770	821.328	148.58	2.4667	8.37e-43	4.52e-41	UP	373.203	709.519	-0.92688	6.37e-11	1.32e-09	DOWN	427.323	147.473	1.5349	1.95e-06	3.92e-05	UP	416.897	419.826	-0.010099	0.98366	1	Additivity
GRMZM2G380015	1512.03	453.18	1.7383	2.69e-45	1.59e-43	UP	665.036	1306.51	-0.97421	3.52e-16	1.59e-14	DOWN	761.417	449.867	0.75919	8.1e-08	2.29e-06	UP	743.127	868.015	-0.22411	0.009514	0.054436	Additivity
GRMZM2G381025	132.385	20.1771	2.7139	2.19e-13	2.12e-12	UP	46.0858	114.393	-1.3116	4.52e-05	0.0002959	DOWN	52.7615	20.028	1.3975	0.0026286	0.018286	UP	51.5101	64.9123	-0.33364	0.21377	0.45034	Additivity
GRMZM2G381267	5332.62	2685.07	0.98989	3.05e-28	8.82e-27	UP	3214.68	4607.77	-0.5194	2.38e-08	3.22e-07	DOWN	3680.73	2665.39	0.46565	3.85e-06	7.12e-05	UP	3591.5	3650.44	-0.023483	0.74019	0.88873	Additivity
GRMZM2G384706	131.015	0.408177	8.3263	3.68e-32	1.29e-30	UP	37.3644	113.157	-1.5986	1.33e-06	1.25e-05	DOWN	42.779	0.405359	6.7216	1.76e-11	9.29e-10	UP	41.7538	54.5225	-0.38495	0.18358	0.40974	Additivity
GRMZM2G385287	18433.4	11295.8	0.70654	1.32e-18	2.01e-17	UP	12097.6	15926.6	-0.39672	2.33e-06	2.07e-05	DOWN	13850.9	11213	0.30481	0.0010736	0.0087544	UP	13517.7	13723.1	-0.021751	0.67189	0.84632	Additivity
GRMZM2G389233	4256.61	2518.05	0.7574	9.94e-17	1.29e-15	UP	2954.26	3677.67	-0.316	0.00069114	0.0031844	DOWN	3382.45	2499.62	0.43636	2.2e-05	0.00032164	UP	3301	3121.62	0.080608	0.21241	0.44863	Additivity
GRMZM2G389567	1607.86	789.443	1.0262	4.42e-18	6.48e-17	UP	919.938	1388.94	-0.59438	3.26e-06	2.8e-05	DOWN	1053.25	783.674	0.42652	0.0042166	0.026776	UP	1028	1094.18	-0.090009	0.32995	0.57987	Additivity
GRMZM2G389948	356.477	0.408177	9.7704	6.95e-32	2.41e-30	UP	168.642	307.86	-0.86831	0.0050365	0.017252	DOWN	193.1	0.405359	8.8959	1.08e-29	2.85e-27	UP	188.376	148.647	0.34172	0.23517	0.47658	Additivity
GRMZM2G393349	1542.01	750.722	1.0385	9.71e-20	1.6e-18	UP	884.803	1332.24	-0.59043	2.46e-07	2.69e-06	DOWN	1013.07	745.22	0.44299	0.00044695	0.0042183	UP	988.567	1043.32	-0.077773	0.33981	0.58954	Additivity
GRMZM2G395244	4488.1	2566.72	0.80618	1.1e-18	1.68e-17	UP	2802.34	3877.95	-0.46866	6.55e-07	6.59e-06	DOWN	3208.55	2547.95	0.33258	0.0012645	0.010061	UP	3131.13	3240.73	-0.049638	0.43034	0.6721	Additivity
GRMZM2G395983	820.06	225.253	1.8642	2.17e-34	8.34e-33	UP	339.251	708.575	-1.0626	2e-13	6.24e-12	DOWN	388.404	223.607	0.7966	0.001396	0.010952	UP	379.138	460.129	-0.27931	0.0094782	0.054275	Additivity
GRMZM2G396477	261.454	0.408177	9.3231	1.25e-62	1.22e-60	UP	108.25	225.852	-1.061	2.45e-06	2.17e-05	DOWN	123.942	0.405359	8.2563	6.58e-33	2.07e-30	UP	120.943	108.396	0.15802	0.43038	0.67213	Additivity
GRMZM2G397044	953.287	435.148	1.1314	2.91e-17	3.97e-16	UP	594.286	823.665	-0.4709	0.00028787	0.0014958	DOWN	680.416	431.957	0.65553	5.41e-06	9.54e-05	UP	664.061	628.495	0.079413	0.40745	0.65227	Additivity
GRMZM2G400156	364.789	95.387	1.9352	6.78e-20	1.13e-18	UP	160.196	315.191	-0.97639	5.43e-07	5.57e-06	DOWN	183.407	94.6863	0.95382	9.73e-05	0.0011624	UP	179.025	201.77	-0.17255	0.25246	0.49748	Additivity
GRMZM2G400439	58.9816	0.872394	6.0791	1.06e-13	1.05e-12	UP	17.0877	50.9343	-1.5757	0.0012183	0.0051877	DOWN	19.5655	0.865977	4.4978	9.31e-05	0.0011209	UP	19.089	24.6321	-0.36779	0.42013	0.66339	Additivity
GRMZM2G401581	30717.4	9068.82	1.7601	2.99e-105	7.24e-103	UP	15330.5	26537.5	-0.79163	1.16e-21	9.69e-20	DOWN	17552.6	9002.3	0.96332	4.62e-25	8.87e-23	UP	17129.2	17613.4	-0.040208	0.54924	0.76612	Additivity
GRMZM2G403190	264.816	0.872394	8.2458	9.12e-62	8.6e-60	UP	78.4357	228.779	-1.5444	1.02e-10	2.06e-09	DOWN	89.7986	0.865977	6.6962	2.26e-18	2.53e-16	UP	87.6629	110.018	-0.3277	0.10462	0.2869	Additivity
GRMZM2G403475	137.384	9.76445	3.8145	2.42e-20	4.19e-19	UP	67.125	118.722	-0.82266	0.005972	0.019868	DOWN	76.8529	9.69152	2.9873	1.71e-10	7.9e-09	UP	75.0082	61.2289	0.29284	0.2326	0.47313	Additivity
GRMZM2G403915	490.916	27.9885	4.1326	8.47e-68	9.37e-66	UP	238.792	424.106	-0.82867	1e-06	9.64e-06	DOWN	273.416	27.7851	3.2987	3.13e-34	1.14e-31	UP	266.764	218.103	0.29056	0.03358	0.13516	Additivity
GRMZM2G404603	177.673	36.8246	2.2705	8.36e-14	8.42e-13	UP	72.4389	153.483	-1.0832	5.86e-05	0.00037014	DOWN	82.9414	36.5554	1.182	0.0011232	0.0091135	UP	80.9281	93.3572	-0.20612	0.3553	0.60399	Additivity
GRMZM2G404769	439.829	1.22453	8.4886	6.42e-98	1.33e-95	UP	144.633	380.051	-1.3938	2.9e-13	8.79e-12	DOWN	165.598	1.21608	7.0893	5.96e-41	3.12e-38	UP	161.603	181.56	-0.16799	0.30101	0.55047	Additivity
GRMZM2G405385	786.924	270.314	1.5416	1.96e-25	4.78e-24	UP	388.414	679.846	-0.80761	1.2e-08	1.73e-07	DOWN	444.708	268.324	0.72888	1.11e-05	0.00017717	UP	434.015	471.219	-0.11865	0.25789	0.50379	Additivity
GRMZM2G407249	6020.69	3716.28	0.69607	9.83e-16	1.16e-14	UP	3867.49	5202	-0.42767	2.26e-06	2.02e-05	DOWN	4428.03	3688.99	0.26344	0.0072756	0.041098	UP	4321.46	4493.77	-0.056407	0.34756	0.59674	Additivity
GRMZM2G407683	248.204	0	Inf	8.66e-30	2.69e-28	UP	113.401	214.353	-0.91856	0.0010731	0.004658	DOWN	129.838	0	Inf	6.06e-36	2.45e-33	UP	126.707	103.291	0.29478	0.26381	0.51047	Additivity
GRMZM2G409372	956.411	481.681	0.98955	3.62e-14	3.74e-13	UP	581.663	826.252	-0.5064	9.02e-05	0.00054243	DOWN	666.003	478.149	0.47807	0.00070199	0.0061818	UP	649.802	656.244	-0.014233	0.90427	0.97194	Additivity
GRMZM2G410033	307.309	92.0254	1.7396	6.3e-08	3.24e-07	UP	161.393	265.609	-0.71873	0.0092642	0.028775	DOWN	184.794	91.3515	1.0164	3.29e-05	0.00045846	UP	180.3	175.412	0.039659	0.765	0.90219	Additivity
GRMZM2G410644	170.946	10.5808	4.014	3.61e-26	9.13e-25	UP	57.3679	147.696	-1.3643	2.05e-06	1.84e-05	DOWN	65.685	10.5022	2.6449	4.83e-08	1.44e-06	UP	64.0926	76.0376	-0.24656	0.32804	0.57828	Additivity
GRMZM2G414047	540.253	167.691	1.6878	7.14e-19	1.11e-17	UP	284.961	466.672	-0.71165	7e-06	5.59e-05	DOWN	326.261	166.471	0.97076	6.33e-07	1.45e-05	UP	318.412	315.04	0.015361	0.95911	0.99534	Additivity
GRMZM2G418258	20483.4	13825.9	0.56708	6.52e-13	6.01e-12	UP	14752.7	17696.8	-0.26251	0.0015909	0.0065164	DOWN	16891.2	13724.4	0.29953	0.0010406	0.0085455	UP	16483.1	15943.9	0.047984	0.37876	0.62665	Additivity
GRMZM2G419085	1803.45	1146.6	0.6534	1.58e-09	9.97e-09	UP	1245.47	1558.3	-0.32328	0.0034941	0.012597	DOWN	1426.04	1138.23	0.32522	0.0054434	0.03275	UP	1391.46	1364.7	0.02802	0.69291	0.85928	Additivity
GRMZM2G419290	153.557	39.0896	1.9739	3.8e-10	2.58e-09	UP	70.94	132.665	-0.90312	0.0014322	0.0059486	DOWN	81.225	38.8032	1.0657	0.0030814	0.020844	UP	79.2544	84.4159	-0.091025	0.71548	0.87354	Additivity
GRMZM2G422295	129.819	12.5657	3.3689	7.71e-17	1.01e-15	UP	47.0669	112.169	-1.2529	9.69e-05	0.00057711	DOWN	53.8853	12.4738	2.111	3.1e-05	0.00043487	UP	52.6043	60.0813	-0.19174	0.4855	0.71734	Additivity
GRMZM2G422750	224.703	40.5383	2.4707	3.22e-17	4.37e-16	UP	124.329	194.197	-0.64336	0.0067274	0.021969	DOWN	142.353	40.2403	1.8228	1.97e-09	7.73e-08	UP	138.905	113.828	0.28725	0.10821	0.2936	Additivity
GRMZM2G423636	688.611	207.006	1.734	4.44e-28	1.26e-26	UP	331.672	594.867	-0.84281	1.37e-08	1.95e-07	DOWN	379.747	205.476	0.88607	6.14e-07	1.41e-05	UP	370.593	396.408	-0.097151	0.40883	0.65345	Additivity
GRMZM2G424577	1010.17	495.895	1.0265	2.38e-15	2.71e-14	UP	580.114	872.753	-0.58924	4.25e-06	3.55e-05	DOWN	664.191	492.263	0.43217	0.0024661	0.017349	UP	648.222	685.65	-0.080984	0.36903	0.61744	Additivity
GRMZM2G427097	1536.86	936.462	0.7147	7.76e-11	5.77e-10	UP	1033.37	1327.63	-0.3615	0.00093503	0.0041426	DOWN	1183.13	929.6	0.34792	0.0043162	0.027258	UP	1154.7	1143.42	0.014165	0.90716	0.97332	Additivity
GRMZM2G428555	1453.74	558.853	1.3792	2.06e-24	4.66e-23	UP	696.759	1255.92	-0.85001	5.84e-13	1.69e-11	DOWN	797.738	554.722	0.52415	0.0083984	0.046007	UP	778.569	902.414	-0.21296	0.060164	0.20096	Additivity
GRMZM2G431018	539.698	67.8385	2.992	5.57e-50	3.8e-48	UP	187.093	466.24	-1.3173	2.6e-14	9.16e-13	DOWN	214.219	67.3437	1.6695	2.23e-11	1.17e-09	UP	209.015	260.001	-0.31491	0.0234	0.10502	Additivity
GRMZM2G431504	390.452	107.289	1.8636	4.66e-20	7.9e-19	UP	163.358	337.354	-1.0462	4.03e-08	5.2e-07	DOWN	187.025	106.497	0.81242	0.0060584	0.035531	UP	182.568	218.772	-0.26099	0.07606	0.23343	Additivity
GRMZM2G432926	250.943	45.4448	2.4652	8.05e-21	1.46e-19	UP	113.975	216.824	-0.92781	4.21e-05	0.00027767	DOWN	130.484	45.1042	1.5325	0.0040658	0.025974	UP	127.391	127.593	-0.0022792	0.99972	1	Additivity
GRMZM2G434191	328.485	0.872394	8.5566	9.19e-76	1.22e-73	UP	142.071	283.814	-0.99833	1.07e-06	1.03e-05	DOWN	162.665	0.865977	7.5534	2.06e-41	1.13e-38	UP	158.737	136.023	0.22278	0.19471	0.42528	Additivity
GRMZM2G436007	733.938	166.403	2.141	9.58e-40	4.59e-38	UP	323.741	634.087	-0.96984	6.64e-11	1.37e-09	DOWN	370.673	165.181	1.1661	4.18e-10	1.81e-08	UP	361.702	393.104	-0.12011	0.29608	0.54503	Additivity
GRMZM2G439457	2033.23	1263.9	0.68589	3.44e-11	2.65e-10	UP	1405.17	1756.71	-0.32213	0.002452	0.0093541	DOWN	1608.89	1254.62	0.35882	0.0013803	0.010844	UP	1569.9	1522.65	0.044086	0.52255	0.74627	Additivity
GRMZM2G444278	107.298	0	Inf	1.1e-27	3.04e-26	UP	33.7668	92.6923	-1.4568	5.31e-05	0.00033957	DOWN	38.6613	0	Inf	1.89e-11	9.96e-10	UP	37.7288	44.4358	-0.23606	0.47255	0.7068	Additivity
GRMZM2G444643	488.636	134.669	1.8593	5.23e-24	1.15e-22	UP	253.699	422.148	-0.73463	1.28e-05	9.61e-05	DOWN	290.488	133.673	1.1198	1.11e-05	0.00017715	UP	283.404	274.435	0.046398	0.71416	0.87275	Additivity
GRMZM2G445905	1300.97	776.551	0.74444	1.59e-10	1.13e-09	UP	912.657	1124.09	-0.30061	0.010995	0.033198	DOWN	1044.95	770.83	0.43895	0.00037622	0.0036634	UP	1019.74	955.586	0.093741	0.24058	0.48331	Additivity
GRMZM2G445944	951.427	376.418	1.3378	1.8e-22	3.62e-21	UP	472.927	822.091	-0.79768	3.14e-09	5.02e-08	DOWN	541.473	373.66	0.53516	0.00048633	0.0045323	UP	528.431	595.708	-0.17289	0.078485	0.23819	Additivity
GRMZM2G451254	16070.6	8979.44	0.83972	1.13e-25	2.79e-24	UP	11148.8	13883.7	-0.3165	0.00013245	0.00075859	DOWN	12764.7	8913.54	0.51809	2.77e-08	8.7e-07	UP	12457.6	11505.8	0.11466	0.054823	0.18916	Additivity
GRMZM2G452026	818.971	284.736	1.5242	3.43e-14	3.55e-13	UP	444.554	707.742	-0.67086	3.56e-05	0.00023961	DOWN	509.001	282.659	0.8486	1.7e-07	4.45e-06	UP	496.68	490.664	0.017581	0.84797	0.94624	Additivity
GRMZM2G453111	1273.55	431.659	1.5609	5.31e-35	2.1e-33	UP	644.511	1100.27	-0.77158	2.63e-10	4.98e-09	DOWN	737.944	428.493	0.78424	3.14e-08	9.73e-07	UP	720.089	759.887	-0.077608	0.38557	0.63315	Additivity
GRMZM2G454830	33.8703	0	Inf	3.5e-09	2.11e-08	UP	7.00397	29.2713	-2.0632	0.0038188	0.013595	DOWN	8.02019	0	Inf	0.0076968	0.04293	UP	7.82184	13.6501	-0.80333	0.2441	0.4876	Additivity
GRMZM2G454928	854.718	252.562	1.7588	2.07e-13	2.01e-12	UP	439.863	738.246	-0.74705	0.0035059	0.012632	DOWN	503.662	250.71	1.0064	0.002129	0.015357	UP	491.312	491.839	-0.0015475	1	1	Additivity
GRMZM2G456086	1351.79	804.499	0.74871	8.44e-11	6.25e-10	UP	913.311	1167.91	-0.35475	0.0022167	0.0085758	DOWN	1045.7	798.597	0.38893	0.0017747	0.013354	UP	1020.44	993.589	0.038472	0.63774	0.82612	Additivity
GRMZM2G456644	183.579	68.0308	1.4321	9.75e-08	4.9e-07	UP	105.552	158.602	-0.58745	0.017707	0.049299	DOWN	120.848	67.5277	0.83964	0.0034888	0.022925	UP	117.954	112.327	0.070517	0.73228	0.88374	Additivity
GRMZM2G458448	224.728	11.6933	4.2644	2.59e-35	1.03e-33	UP	65.4895	194.16	-1.5679	1.56e-09	2.63e-08	DOWN	74.9827	11.6078	2.6915	4.93e-09	1.79e-07	UP	73.1715	98.9066	-0.43479	0.04953	0.17641	Additivity
GRMZM2G458607	283.286	1.68875	7.3902	4.37e-63	4.29e-61	UP	80.5059	244.78	-1.6043	1.14e-11	2.68e-10	DOWN	92.1776	1.67669	5.7807	9.71e-22	1.42e-19	UP	89.9419	117.408	-0.38447	0.060213	0.20107	Additivity
GRMZM2G458718	385.431	0.816354	8.8831	3.07e-88	5.31e-86	UP	133.157	332.995	-1.3224	1.03e-10	2.07e-09	DOWN	152.476	0.810718	7.5552	3.55e-12	2.08e-10	UP	148.713	159.272	-0.098961	0.71143	0.87127	Additivity
GRMZM2G458888	709.694	289.298	1.2946	9.08e-18	1.29e-16	UP	476.657	613.084	-0.36313	0.0090445	0.028188	DOWN	545.77	287.192	0.92628	9.85e-07	2.13e-05	UP	532.5	450.875	0.24005	0.019963	0.093457	Additivity
GRMZM2G460544	3900.59	1354.02	1.5264	1.22e-23	2.63e-22	UP	1806.87	3370.46	-0.89945	1.78e-18	1.04e-16	DOWN	2068.74	1344.01	0.62221	0.00087472	0.0074658	UP	2019	2335.94	-0.21036	0.023592	0.1056	Additivity
GRMZM2G463267	42.2993	0	Inf	2.45e-11	1.91e-10	UP	13.5174	36.5521	-1.4351	0.014061	0.040766	DOWN	15.4785	0	Inf	5.79e-05	0.0007449	UP	15.0966	16.9268	-0.16509	0.83457	0.93888	Additivity
GRMZM2G463445	71.4354	0	Inf	1.2e-18	1.84e-17	UP	21.6937	61.7291	-1.5087	0.00076898	0.0034907	DOWN	24.8377	0	Inf	1.4e-07	3.73e-06	UP	24.2407	29.1385	-0.26549	0.53708	0.75669	Additivity
GRMZM2G463913	517.396	182.73	1.5016	7.19e-18	1.03e-16	UP	321.205	447.004	-0.47679	0.0028948	0.010748	DOWN	367.78	181.395	1.0197	3.5e-08	1.07e-06	UP	358.829	312.684	0.19859	0.093185	0.26649	Additivity
GRMZM2G463983	71.9442	0	Inf	8.8e-19	1.36e-17	UP	24.2829	62.1675	-1.3562	0.0018893	0.0075191	DOWN	27.8009	0	Inf	2.13e-08	6.9e-07	UP	27.139	29.1385	-0.10256	0.83148	0.93738	Additivity
GRMZM2G465333	5897.91	3708.57	0.66934	5.43e-15	6.01e-14	UP	4122.83	5095.27	-0.30552	0.0005197	0.0024835	DOWN	4720.35	3681.33	0.35867	0.00025526	0.0026402	UP	4606.86	4445.74	0.051359	0.45272	0.69085	Additivity
GRMZM2G465953	188.775	13.4941	3.8063	1.05e-26	2.76e-25	UP	51.345	163.141	-1.6678	6.98e-09	1.05e-07	DOWN	58.7886	13.395	2.1338	1e-05	0.00016308	UP	57.3648	84.5461	-0.55957	0.023337	0.10482	Additivity
GRMZM2G467059	2839.6	1329.93	1.0943	4.03e-28	1.15e-26	UP	1769.14	2453.44	-0.47176	2.62e-06	2.3e-05	DOWN	2025.6	1320.17	0.61762	2.2e-08	7.13e-07	UP	1976.62	1891.33	0.063632	0.35058	0.59973	Additivity
GRMZM2G473104	81.8999	0.408177	7.6485	5.34e-20	9e-19	UP	22.6201	70.7636	-1.6454	0.00011178	0.00065488	DOWN	25.9	0.405359	5.9976	5.44e-07	1.27e-05	UP	25.2697	33.765	-0.41812	0.28652	0.53394	Additivity
GRMZM2G473709	1050.51	471.78	1.1549	1.15e-18	1.76e-17	UP	556.568	907.743	-0.70573	5.29e-08	6.63e-07	DOWN	637.229	468.329	0.44429	0.0022536	0.016096	UP	621.923	687.921	-0.14551	0.11551	0.30653	Additivity
GRMZM2G475899	29882.8	15808.5	0.91862	5.38e-31	1.78e-29	UP	19950.3	25818.3	-0.37199	7.03e-06	5.61e-05	DOWN	22842.1	15692.8	0.54159	4.35e-09	1.6e-07	UP	22290.6	20906.7	0.09247	0.092326	0.26522	Additivity
GRMZM2G476555	5000.87	2384.99	1.0682	5.74e-32	2e-30	UP	2790.62	4320.95	-0.63076	1.4e-11	3.24e-10	DOWN	3195.14	2367.53	0.4325	2.66e-05	0.0003811	UP	3117.99	3353.64	-0.10511	0.096565	0.2727	Additivity
GRMZM2G477609	1762.6	948.491	0.894	3.57e-16	4.39e-15	UP	1118.69	1522.87	-0.44498	4.89e-05	0.00031634	DOWN	1280.84	941.558	0.44397	0.00024335	0.0025358	UP	1249.98	1241.94	0.0093125	0.93007	0.98315	Additivity
GRMZM2G479112	303.864	104.543	1.5393	9.12e-13	8.26e-12	UP	156.27	262.49	-0.74822	0.0002058	0.0011178	DOWN	178.921	103.77	0.78594	0.0009535	0.0079784	UP	174.609	182.047	-0.060187	0.70929	0.86967	Additivity
GRMZM2G481184	137.918	0	Inf	2.57e-35	1.03e-33	UP	37.3644	119.123	-1.6727	2.98e-07	3.21e-06	DOWN	42.779	0	Inf	1.4e-12	8.59e-11	UP	41.7538	57.3516	-0.45793	0.10904	0.29512	Additivity
GRMZM2G481194	1186.96	563.631	1.0744	1.35e-18	2.05e-17	UP	637.454	1025.41	-0.6858	2.3e-08	3.14e-07	DOWN	729.854	559.476	0.38353	0.0043824	0.027595	UP	712.242	795.384	-0.15928	0.073033	0.22766	Additivity
GRMZM2G481452	1305.18	663.628	0.9758	2.79e-16	3.46e-15	UP	801.897	1127.72	-0.49192	4.12e-05	0.00027243	DOWN	918.159	658.751	0.47901	0.00018975	0.0020507	UP	895.876	896.871	-0.0016011	0.98541	1	Additivity
GRMZM2G492252	784.491	236.178	1.7319	7.09e-30	2.22e-28	UP	358.188	677.741	-0.92002	1.79e-10	3.47e-09	DOWN	410.12	234.459	0.80671	4.01e-06	7.37e-05	UP	400.166	452.796	-0.17826	0.10018	0.27838	Additivity
GRMZM2G512386	942.804	553.881	0.76738	3.53e-09	2.13e-08	UP	629.413	814.531	-0.37196	0.0037064	0.01325	DOWN	720.657	549.842	0.3903	0.0053551	0.032295	UP	703.221	690.348	0.026656	0.7885	0.91527	Additivity
GRMZM2G530589	89.5333	0	Inf	2.52e-23	5.33e-22	UP	36.7919	77.3403	-1.0718	0.0039102	0.013884	DOWN	42.1248	0	Inf	2.07e-12	1.24e-10	UP	41.1089	36.8915	0.15616	0.65974	0.83968	Additivity
GRMZM2G547542	457.135	221.828	1.0432	1.1e-09	7.07e-09	UP	283.925	394.89	-0.47594	0.0035937	0.012895	DOWN	325.076	220.198	0.56198	0.0021618	0.01556	UP	317.253	309.223	0.036986	0.79219	0.91743	Additivity
GRMZM2G552160	35.508	0	Inf	1.08e-09	6.94e-09	UP	7.03129	30.673	-2.1251	0.0020781	0.008138	DOWN	8.05094	0	Inf	0.0076399	0.042675	UP	7.85443	14.4976	-0.88423	0.17767	0.40147	Additivity
GRMZM2G555422	186.252	34.4876	2.4331	4.15e-11	3.17e-10	UP	81.051	160.98	-0.98998	0.00047389	0.0023048	DOWN	92.801	34.2337	1.4387	4.65e-05	0.00061731	UP	90.5541	94.6305	-0.063525	0.82268	0.93316	Additivity
GRMZM2G588623	597.97	76.7305	2.9622	1.35e-53	9.96e-52	UP	216.2	516.594	-1.2567	2.53e-14	8.95e-13	DOWN	247.538	76.1693	1.7004	4.89e-13	3.23e-11	UP	241.567	288.741	-0.25735	0.0487	0.17442	Additivity
GRMZM2G590027	962.783	74.0088	3.7014	2.13e-101	4.81e-99	UP	458.48	831.748	-0.85929	1.25e-10	2.48e-09	DOWN	524.949	73.4797	2.8368	2.91e-43	1.72e-40	UP	512.226	438.79	0.22325	0.043186	0.16087	Additivity
GRMZM2G700973	55.1541	0	Inf	8.79e-15	9.59e-14	UP	17.197	47.6305	-1.4697	0.0029379	0.010879	DOWN	19.6884	0	Inf	4.01e-06	7.37e-05	UP	19.2194	22.7938	-0.24608	0.59917	0.8002	Additivity
GRMZM2G701310	530.821	180.201	1.5586	7.12e-19	1.11e-17	UP	271.304	458.682	-0.75758	5.11e-06	4.21e-05	DOWN	310.646	178.889	0.7962	0.00066428	0.0059176	UP	303.073	315.944	-0.060001	0.66264	0.84115	Additivity
GRMZM2G703307	224.595	0	Inf	1.15e-55	9.34e-54	UP	78.0259	194.043	-1.3143	1.71e-07	1.94e-06	DOWN	89.3374	0	Inf	2.74e-25	5.39e-23	UP	87.174	92.7871	-0.090026	0.69688	0.86213	Additivity
GRMZM2G703309	156.435	6.21884	4.6528	5.13e-28	1.44e-26	UP	37.773	135.117	-1.8388	5.36e-09	8.21e-08	DOWN	43.2486	6.17236	2.8088	3.99e-06	7.35e-05	UP	42.203	68.1589	-0.69155	0.011591	0.062807	Additivity
GRMZM2G703348	2197.3	2.5051	9.7766	3.93e-110	1.01e-107	UP	733.416	1897.97	-1.3718	1.11e-13	3.6e-12	DOWN	839.701	2.48741	8.3991	8.29e-121	1.91e-116	UP	819.555	913.88	-0.15716	0.43501	0.67696	Additivity
GRMZM2G703624	62.3864	0	Inf	2.73e-16	3.4e-15	UP	16.3252	53.9235	-1.7238	0.00053759	0.0025578	DOWN	18.6876	0	Inf	0.0019759	0.014485	UP	18.2557	25.5097	-0.4827	0.28223	0.52978	Additivity
GRMZM5G801031	2895.44	1894.44	0.61201	1.41e-10	1.01e-09	UP	2030.88	2501.62	-0.30076	0.0023454	0.0090102	DOWN	2325.28	1880.52	0.30628	0.0035295	0.02312	UP	2269.08	2219.61	0.031805	0.62242	0.81604	Additivity
GRMZM5G801241	3405.67	1824	0.90083	5.47e-14	5.58e-13	UP	2100.13	2942.94	-0.48678	7.25e-05	0.00044901	DOWN	2404.6	1810.63	0.4093	0.00011385	0.0013406	UP	2346.32	2388.22	-0.025537	0.74421	0.89095	Additivity
GRMZM5G803275	1485.52	959.392	0.63078	2.44e-08	1.32e-07	UP	1044.81	1283.58	-0.29693	0.0098279	0.030232	DOWN	1196.26	952.374	0.32893	0.0067454	0.038703	UP	1167.36	1131.92	0.044477	0.56853	0.77916	Additivity
GRMZM5G805387	1620.8	710.76	1.1893	9.62e-26	2.38e-24	UP	1055.76	1400.15	-0.4073	0.00021012	0.0011394	DOWN	1208.83	705.551	0.77679	3.56e-10	1.57e-08	UP	1179.48	1056.32	0.1591	0.070086	0.22192	Additivity
GRMZM5G806108	522.177	238.491	1.1306	7.52e-12	6.2e-11	UP	295.424	451.092	-0.61063	0.00013494	0.00077075	DOWN	338.254	236.744	0.51478	0.0041747	0.026524	UP	330.056	345.194	-0.064695	0.59293	0.79652	Additivity
GRMZM5G808811	3302.11	2301.8	0.52063	2.02e-08	1.11e-07	UP	2414.26	2852.92	-0.24086	0.011627	0.034799	DOWN	2764.18	2284.91	0.27472	0.008112	0.04478	UP	2697.62	2609.82	0.047739	0.47543	0.70877	Additivity
GRMZM5G809195	69.2241	7.44337	3.2172	2.06e-09	1.28e-08	UP	26.1084	59.7961	-1.1955	0.0055669	0.018764	DOWN	29.8947	7.38843	2.0165	0.0025468	0.017808	UP	29.1643	32.5034	-0.15639	0.71405	0.87275	Additivity
GRMZM5G814314	3634.24	2188.1	0.73197	3.82e-07	1.77e-06	UP	2324.21	3140.57	-0.43429	0.0013154	0.0055396	DOWN	2661.13	2172.1	0.29295	0.0052845	0.031969	UP	2596.79	2678.75	-0.04483	0.51697	0.74207	Additivity
GRMZM5G817255	2885.14	1762.95	0.71065	2.11e-13	2.04e-12	UP	1962.78	2492.6	-0.34476	0.00046524	0.002268	DOWN	2247.32	1750.07	0.36079	0.00084577	0.0072536	UP	2192.9	2148.24	0.029688	0.66737	0.84352	Additivity
GRMZM5G820822	399.368	103.775	1.9443	1.47e-21	2.79e-20	UP	197.422	345.043	-0.80549	1.17e-05	8.85e-05	DOWN	226.041	103.015	1.1337	6.75e-07	1.53e-05	UP	220.576	220.928	-0.0023006	1	1	Additivity
GRMZM5G821139	2088.04	1281.78	0.704	5.48e-12	4.57e-11	UP	1393.11	1803.85	-0.37277	0.00029752	0.0015369	DOWN	1595.02	1272.38	0.32604	0.0042198	0.02678	UP	1556.65	1557.9	-0.001154	0.95619	0.99402	Additivity
GRMZM5G822440	290.59	58.1702	2.3206	1.71e-21	3.22e-20	UP	106.751	251.029	-1.2336	2.2e-08	3e-07	DOWN	122.226	57.7442	1.0818	0.00028393	0.0028869	UP	119.269	151.659	-0.34661	0.050687	0.17918	Additivity
GRMZM5G823017	2143.39	1167.97	0.8759	3.07e-17	4.18e-16	UP	1299.19	1851.76	-0.51129	1.18e-06	1.12e-05	DOWN	1487.53	1159.42	0.35952	0.0018318	0.013664	UP	1451.5	1518.89	-0.065473	0.37369	0.62176	Additivity
GRMZM5G824964	4389.36	1720.77	1.351	1.96e-47	1.21e-45	UP	2593.58	3792.15	-0.54807	4.94e-09	7.61e-08	DOWN	2969.59	1708.17	0.79781	3.73e-14	2.83e-12	UP	2897.59	2746.68	0.077165	0.22931	0.46888	Additivity
GRMZM5G827266	24568.2	13962.5	0.81524	1.48e-24	3.38e-23	UP	15882.9	21227.8	-0.41849	6.34e-07	6.4e-06	DOWN	18185.2	13860.1	0.39183	1.96e-05	0.00029097	UP	17745.8	17688.9	0.0046296	0.91977	0.97878	Additivity
GRMZM5G829831	439.789	200.066	1.1363	1.6e-10	1.14e-09	UP	284.413	379.921	-0.41771	0.012478	0.036923	DOWN	325.655	198.604	0.71345	0.00013634	0.0015645	UP	317.72	290.417	0.12963	0.29464	0.5434	Additivity
GRMZM5G831102	2693.29	1043.15	1.3684	2.38e-41	1.21e-39	UP	1396.76	2326.8	-0.73627	5.18e-13	1.52e-11	DOWN	1599.23	1035.47	0.62709	4.14e-08	1.25e-06	UP	1560.58	1677.36	-0.1041	0.1839	0.41022	Additivity
GRMZM5G832805	407.088	21.4577	4.2458	1.78e-59	1.58e-57	UP	128.88	351.743	-1.4485	2.71e-13	8.3e-12	DOWN	147.564	21.2993	2.7925	8.22e-17	8.27e-15	UP	143.992	179.158	-0.31524	0.057295	0.19466	Additivity
GRMZM5G833389	3491.11	2044.58	0.77188	4.66e-12	3.92e-11	UP	2328.98	3016.74	-0.37329	0.00032061	0.0016389	DOWN	2666.56	2029.58	0.3938	0.00016649	0.0018478	UP	2602.26	2542.66	0.033424	0.59296	0.79652	Additivity
GRMZM5G833593	618.239	223.533	1.4677	4.44e-13	4.16e-12	UP	389.012	534.008	-0.45705	0.0033799	0.012262	DOWN	445.41	221.893	1.0053	4.39e-09	1.62e-07	UP	434.613	377.611	0.20283	0.088482	0.25786	Additivity
GRMZM5G834286	584.939	0.464217	10.299	2.74e-131	1.09e-128	UP	157.331	505.337	-1.6834	9.26e-22	7.78e-20	DOWN	180.154	0.460618	8.6114	6.34e-17	6.45e-15	UP	175.721	242.024	-0.46186	0.027868	0.11864	Additivity
GRMZM5G835704	3237.73	1624.36	0.99511	4.22e-25	1.01e-23	UP	1868.84	2797.37	-0.58193	3.01e-09	4.83e-08	DOWN	2139.7	1612.43	0.40817	0.00016352	0.0018192	UP	2088.24	2215.03	-0.085039	0.20061	0.43298	Additivity
GRMZM5G836174	164.176	13.9023	3.5619	3.95e-22	7.79e-21	UP	57.2052	141.848	-1.3101	5.84e-06	4.76e-05	DOWN	65.4921	13.8004	2.2466	1.51e-06	3.13e-05	UP	63.9366	75.0674	-0.23154	0.34091	0.59064	Additivity
GRMZM5G837108	12780	6287.82	1.0233	1.69e-22	3.4e-21	UP	8094.35	11043.2	-0.44818	1.36e-06	1.27e-05	DOWN	9267.67	6241.79	0.57025	1.91e-09	7.54e-08	UP	9043.89	8666.37	0.061516	0.26909	0.51585	Additivity
GRMZM5G837595	723.872	122.039	2.5684	5.28e-51	3.7e-49	UP	392.011	625.405	-0.6739	3.11e-06	2.69e-05	DOWN	448.834	121.145	1.8894	1.23e-23	2.06e-21	UP	438	364.855	0.26361	0.018211	0.087187	Additivity
GRMZM5G841871	232.848	0	Inf	9e-58	7.65e-56	UP	93.37	201.144	-1.1072	3.31e-06	2.84e-05	DOWN	106.901	0	Inf	6.48e-30	1.76e-27	UP	104.336	96.2725	0.11603	0.6082	0.80631	Additivity
GRMZM5G843141	154.486	17.6879	3.1266	5.91e-18	8.59e-17	UP	73.5838	133.487	-0.85924	0.0023942	0.0091653	DOWN	84.2497	17.5591	2.2625	4.51e-08	1.36e-06	UP	82.2178	73.0114	0.17133	0.46493	0.70078	Additivity
GRMZM5G850455	15454.3	10617.4	0.54158	1.15e-11	9.34e-11	UP	11494.7	13352.2	-0.21611	0.0099543	0.030556	DOWN	13160.7	10539.4	0.32045	0.0005134	0.0047481	UP	12843.8	12124.6	0.083124	0.13671	0.3407	Additivity
GRMZM5G854284	986.088	5.12228	7.5888	1.34e-54	1.03e-52	UP	546.369	851.693	-0.64046	0.0061553	0.020378	DOWN	625.603	5.08534	6.9428	1.42e-42	8.19e-40	UP	610.327	413	0.56344	0.014986	0.07583	Additivity
GRMZM5G856011	111.523	3.3775	5.0452	1.65e-21	3.13e-20	UP	42.215	96.3481	-1.1905	0.00051888	0.0024806	DOWN	48.3364	3.35339	3.8494	6.13e-09	2.19e-07	UP	47.1592	47.7263	-0.017244	0.99672	1	Additivity
GRMZM5G856734	1013.31	394.866	1.3596	4.12e-24	9.11e-23	UP	540.05	875.507	-0.69703	8.93e-08	1.06e-06	DOWN	618.334	391.975	0.65763	9.52e-06	0.00015532	UP	603.399	631.811	-0.066379	0.48731	0.71864	Additivity
GRMZM5G856738	586.416	122.855	2.255	1.01e-35	4.1e-34	UP	274.961	506.727	-0.88198	5.92e-05	0.00037368	DOWN	314.791	121.956	1.368	0.00072052	0.006316	UP	307.322	307.654	-0.0015571	0.97698	1	Additivity
GRMZM5G859330	366.849	6.51494	5.8153	4.53e-71	5.3e-69	UP	112.938	316.907	-1.4885	4.95e-13	1.45e-11	DOWN	129.307	6.4672	4.3215	7.62e-24	1.32e-21	UP	126.192	155.261	-0.29907	0.082747	0.24717	Additivity
GRMZM5G860632	324.614	23.9787	3.7589	1.04e-42	5.56e-41	UP	143.651	280.448	-0.96517	2.43e-06	2.15e-05	DOWN	164.482	23.8053	2.7886	1.52e-16	1.5e-14	UP	160.469	147.012	0.12635	0.4503	0.68859	Additivity
GRMZM5G865967	185.506	16.8155	3.4636	3.51e-12	2.99e-11	UP	68.4588	160.201	-1.2266	0.0039614	0.014033	DOWN	78.3933	16.6931	2.2315	0.0048078	0.029678	UP	76.4468	86.319	-0.17522	0.66424	0.84202	Additivity
GRMZM5G869161	73.0946	2.15297	5.0854	1.12e-14	1.21e-13	UP	30.4424	63.1618	-1.053	0.011038	0.033288	DOWN	34.851	2.13731	4.0273	9.25e-06	0.00015145	UP	34.0297	31.0246	0.13338	0.74439	0.89098	Additivity
GRMZM5G869299	236.719	37.4728	2.6593	2.06e-21	3.87e-20	UP	104.869	204.51	-0.96357	4.14e-05	0.00027353	DOWN	120.079	37.2003	1.6906	3.78e-06	7.03e-05	UP	117.139	118.017	-0.010775	0.99497	1	Additivity
GRMZM5G871154	56.3261	5.53046	3.3483	4.16e-08	2.19e-07	UP	22.1842	48.6557	-1.1331	0.01649	0.046367	DOWN	25.3996	5.4907	2.2097	0.003646	0.023695	UP	24.7878	26.1389	-0.076567	0.88981	0.96591	Additivity
GRMZM5G873431	148.469	1.33661	6.7954	1.06e-33	4e-32	UP	51.155	128.281	-1.3264	1.29e-05	9.64e-05	DOWN	58.5649	1.3266	5.4642	1.23e-11	6.65e-10	UP	57.1763	61.7153	-0.11021	0.68223	0.85288	Additivity
GRMZM5G873455	103642	59139.7	0.80941	2.4e-25	5.8e-24	UP	61680.9	89549.7	-0.53786	5.02e-11	1.06e-09	DOWN	70621.3	58706.8	0.26658	0.0033851	0.022402	UP	68918.7	74787.7	-0.1179	0.026377	0.11426	Additivity
GRMZM5G874163	2003.3	1089.33	0.87893	1.48e-07	7.29e-07	UP	1398.99	1730.39	-0.30671	0.017411	0.048616	DOWN	1601.78	1081.33	0.56687	7.38e-07	1.65e-05	UP	1563.1	1420.88	0.13763	0.12474	0.32179	Additivity
GRMZM5G875564	424.415	212.024	1.0013	1.21e-08	6.84e-08	UP	260.595	366.613	-0.49245	0.0036106	0.012948	DOWN	298.377	210.47	0.50352	0.0074169	0.041713	UP	291.136	290.885	0.0012441	1	1	Additivity
GRMZM5G877388	6566.59	4170.62	0.65488	2.45e-14	2.58e-13	UP	4532.49	5673.35	-0.3239	0.00026906	0.0014127	DOWN	5189.48	4140.1	0.32593	0.00090138	0.0076423	UP	5064.24	4971.84	0.026566	0.67014	0.84549	Additivity
GRMZM5G878322	207.981	38.6973	2.4261	5.63e-17	7.47e-16	UP	102.145	179.685	-0.81485	0.00081837	0.00368	DOWN	116.954	38.4164	1.6061	9.1e-07	1.99e-05	UP	114.117	106.762	0.096117	0.63606	0.82513	Additivity
GRMZM5G878558	365.122	91.9134	1.99	9.66e-21	1.73e-19	UP	166.271	315.45	-0.92388	1.93e-06	1.75e-05	DOWN	190.382	91.241	1.0611	1.26e-05	0.00019838	UP	185.738	200.684	-0.11165	0.48351	0.71587	Additivity
GRMZM5G886109	1993.59	1195.39	0.73789	1.88e-12	1.65e-11	UP	1310.25	1722.44	-0.39461	0.00023066	0.0012345	DOWN	1500.22	1186.63	0.3383	0.0030678	0.02077	UP	1463.79	1470.23	-0.0063326	0.96174	0.99631	Additivity
GRMZM5G887054	10356.3	5653.31	0.87334	1.81e-25	4.4e-24	UP	6636.19	8948.26	-0.43125	7.93e-07	7.84e-06	DOWN	7598.18	5611.93	0.43716	4.88e-06	8.71e-05	UP	7414.51	7332.33	0.01608	0.77275	0.90626	Additivity
GRMZM5G887752	54.2226	0	Inf	7.78e-11	5.78e-10	UP	18.7505	46.8774	-1.322	0.017339	0.048444	DOWN	21.4663	0	Inf	1.29e-06	2.73e-05	UP	20.9584	21.8331	-0.058993	0.9703	1	Additivity
GRMZM5G893343	2098.95	814.016	1.3665	3.27e-36	1.36e-34	UP	1068.36	1813.67	-0.76352	2.2e-12	5.87e-11	DOWN	1223.2	808.03	0.59818	8.95e-07	1.96e-05	UP	1193.78	1304.2	-0.12762	0.096743	0.27309	Additivity
GRMZM5G893931	62.1891	0.872394	6.1555	2.05e-14	2.17e-13	UP	20.658	53.7133	-1.3786	0.0029128	0.010804	DOWN	23.6524	0.865977	4.7715	9.06e-06	0.0001487	UP	23.0814	26.1183	-0.17833	0.69719	0.86228	Additivity
GRMZM5G895534	658.497	295.317	1.1569	5.21e-14	5.33e-13	UP	347.423	568.943	-0.71159	2.5e-06	2.2e-05	DOWN	397.797	293.162	0.44034	0.009349	0.049966	UP	388.124	431.77	-0.15374	0.17164	0.39346	Additivity
GRMZM5G896883	551.087	42.7072	3.6897	1.94e-65	2.02e-63	UP	191.345	476.165	-1.3153	2.63e-14	9.26e-13	DOWN	219.083	42.3962	2.3695	1.06e-18	1.21e-16	UP	213.783	250.155	-0.22668	0.10739	0.29204	Additivity
GRMZM5G897265	78.5383	1.22453	6.0031	1.75e-17	2.43e-16	UP	22.1022	67.8364	-1.6179	0.00015664	0.00087922	DOWN	25.3073	1.21608	4.3792	1.09e-05	0.00017485	UP	24.69	33.0853	-0.42226	0.27805	0.52572	Additivity
GRMZM5G899149	10443.6	3502.59	1.5761	6.89e-76	9.22e-74	UP	6018.39	9023.46	-0.5843	1.9e-11	4.3e-10	DOWN	6890.79	3476.9	0.98687	4.66e-24	8.32e-22	UP	6724.38	6204.71	0.11604	0.045326	0.16615	Additivity
GRMZM5G899476	109.731	0	Inf	2.94e-28	8.53e-27	UP	48.7024	94.7981	-0.96087	0.0036115	0.012949	DOWN	55.7555	0	Inf	1.1e-09	4.48e-08	UP	54.441	44.9312	0.27698	0.36942	0.61777	Additivity
GRMZM6G007923	1986.06	1127.62	0.81663	1.99e-14	2.1e-13	UP	1252.58	1716.09	-0.45422	2.84e-05	0.00019546	DOWN	1434.17	1119.38	0.35752	0.0022627	0.016146	UP	1399.45	1429.48	-0.030622	0.69487	0.86052	Additivity
GRMZM6G056015	653.849	121.119	2.4325	7.76e-44	4.46e-42	UP	318.565	564.973	-0.82659	6.81e-08	8.32e-07	DOWN	364.73	120.223	1.6011	1.07e-14	8.63e-13	UP	355.985	334.419	0.090159	0.45374	0.69176	Additivity
GRMZM6G435471	9943.88	6901.84	0.52683	1.15e-10	8.38e-10	UP	7102.87	8591.24	-0.27447	0.0013539	0.0056766	DOWN	8132.32	6851.13	0.24732	0.008478	0.046355	UP	7936.67	7839.56	0.017761	0.77162	0.90582	Additivity
GRMZM6G475484	931.784	153.717	2.5997	5.25e-62	5.01e-60	UP	379.636	805.065	-1.0845	7.2e-15	2.77e-13	DOWN	434.681	152.597	1.5102	1.98e-16	1.93e-14	UP	424.114	467.548	-0.14066	0.19562	0.4265	Additivity
GRMZM6G741620	3997.44	2527.05	0.66162	5.33e-13	4.96e-12	UP	2942.15	3453.77	-0.2313	0.01443	0.041634	DOWN	3368.66	2508.56	0.42532	3.2e-05	0.00044684	UP	3287.16	3018.85	0.12284	0.050596	0.17903	Additivity
GRMZM6G798998	1393.13	822.305	0.76059	2.76e-09	1.69e-08	UP	921.404	1203.82	-0.38571	0.0011328	0.0048787	DOWN	1054.98	816.305	0.37003	0.0033637	0.022297	UP	1029.45	1019.57	0.013909	0.8567	0.94988	Additivity
GRMZM6G865522	268.951	102.294	1.3946	7.28e-10	4.78e-09	UP	164.202	232.379	-0.50101	0.016134	0.045537	DOWN	187.995	101.54	0.88864	0.00019891	0.0021316	UP	183.499	165.964	0.1449	0.37118	0.61947	Additivity
GRMZM6G866436	1212.42	650.725	0.89776	1.78e-13	1.74e-12	UP	788.353	1047.57	-0.41013	0.00073707	0.0033638	DOWN	902.641	645.965	0.4827	0.00022896	0.002411	UP	880.786	852.422	0.047224	0.5721	0.78152	Additivity
GRMZM6G910222	2451.29	1344.46	0.86651	5.68e-18	8.27e-17	UP	1584.45	2117.56	-0.41842	3.09e-05	0.00021103	DOWN	1814.15	1334.62	0.44286	7.33e-05	0.00091759	UP	1770.2	1743.89	0.021596	0.77498	0.90751	Additivity
AC149818.2_FG001	279.57	182.81	0.61286	0.002601	0.0061417	UP	197.804	241.562	-0.28833	0.15914	0.27858	FALSE	226.48	181.468	0.31967	0.11793	0.3153	FALSE	220.993	213.896	0.047092	0.73348	0.88436	Additivity
AC177897.2_FG002	62.6085	26.892	1.2192	0.0073821	0.015715	UP	31.0956	54.0963	-0.79882	0.068749	0.14619	FALSE	35.6058	26.6981	0.41538	0.43369	0.6861	FALSE	34.7327	40.2438	-0.21247	0.55968	0.7734	Additivity
AC183932.3_FG007	624.87	454.276	0.45999	0.0015156	0.0037636	UP	487.21	539.876	-0.14808	0.344	0.49211	FALSE	557.804	450.954	0.30678	0.12099	0.31968	FALSE	544.48	504.036	0.11135	0.34748	0.59674	Additivity
AC184130.4_FG012	142.516	70.72	1.0109	0.00058584	0.0015805	UP	96.3393	123.168	-0.35443	0.22822	0.36464	FALSE	110.312	70.1994	0.65206	0.024642	0.10492	FALSE	107.611	96.1827	0.16197	0.39375	0.64088	Additivity
AC187279.3_FG004	11.7476	0	Inf	0.0013256	0.0033313	UP	5.66898	10.1461	-0.83977	0.4184	0.56573	FALSE	6.48825	0	Inf	0.17287	0.40113	FALSE	6.34363	4.66739	0.44269	0.70433	0.86659	Additivity
AC190491.1_FG002	22.1227	0	Inf	3.71e-06	1.48e-05	UP	6.02291	19.1252	-1.6669	0.053673	0.12027	FALSE	6.89641	0	Inf	0.016263	0.076289	FALSE	6.72771	8.53509	-0.34329	0.76258	0.90062	Additivity
AC190609.3_FG003	582.639	377.73	0.62525	3.15e-05	0.0001079	UP	412.153	503.348	-0.28838	0.047522	0.1088	FALSE	471.877	374.969	0.33164	0.045629	0.16595	FALSE	460.581	445.845	0.046913	0.70644	0.86804	Additivity
AC191771.3_FG008	394.036	263.614	0.5799	0.001094	0.002791	UP	268.2	340.454	-0.34415	0.050204	0.11387	FALSE	307.073	261.692	0.23072	0.21992	0.4656	FALSE	299.674	305.373	-0.027174	0.82657	0.93505	Additivity
AC192362.3_FG003	328.22	193.959	0.75891	9.1e-05	0.00028584	UP	211.593	283.579	-0.42246	0.027777	0.0711	FALSE	242.275	192.542	0.33147	0.10063	0.28439	FALSE	236.376	240.21	-0.023213	0.89908	0.96961	Additivity
AC194112.3_FG001	184.908	127.217	0.53951	0.020342	0.038695	UP	108.142	159.707	-0.56251	0.018416	0.050939	FALSE	123.811	126.285	-0.028548	0.91188	0.97599	FALSE	120.852	145.588	-0.26864	0.12556	0.32332	Additivity
AC194176.3_FG002	27.742	4.93827	2.49	0.0016957	0.0041687	UP	7.57645	23.979	-1.6622	0.027507	0.070604	FALSE	8.67432	4.90102	0.82367	0.47223	0.71608	FALSE	8.46668	13.7319	-0.69767	0.30463	0.55401	Additivity
AC194970.5_FG005	1638.46	1209.23	0.43826	4.45e-05	0.00014765	UP	1197.21	1415.65	-0.24179	0.028168	0.071821	FALSE	1370.73	1200.36	0.19148	0.099669	0.28241	FALSE	1337.74	1330.36	0.0079769	0.92874	0.98271	Additivity
AC196259.2_FG010	6.76974	0	Inf	0.026424	0.048644	UP	4.03349	5.84807	-0.53593	0.74943	0.84052	FALSE	4.61811	0	Inf	0.073111	0.22985	FALSE	4.50687	2.3337	0.94951	0.43865	0.67967	Additivity
AC196489.3_FG002	7164.86	5301.26	0.4346	2.04e-07	9.81e-07	UP	5437.08	6190.45	-0.18721	0.066121	0.1417	FALSE	6225	5262.27	0.24239	0.091203	0.26598	FALSE	6075.72	5822.12	0.061512	0.4676	0.70324	Additivity
AC197578.4_FG001	351.407	236.955	0.56853	0.0015219	0.0037773	UP	239.801	303.575	-0.34021	0.05806	0.1281	FALSE	274.562	235.214	0.22316	0.23241	0.48144	FALSE	267.931	273.174	-0.027961	0.84308	0.94401	Additivity
AC197699.3_FG003	178.2	83.6377	1.0913	0.00015082	0.00045448	UP	100.374	154.02	-0.61773	0.019454	0.053311	FALSE	114.921	83.0233	0.46906	0.097547	0.27852	FALSE	112.157	117.941	-0.072539	0.74602	0.89185	Additivity
AC198418.3_FG005	654.25	512.864	0.35127	0.010212	0.020993	UP	578.992	565.256	0.034638	0.78777	0.86768	FALSE	662.947	509.084	0.38099	0.045407	0.16536	FALSE	646.806	546.891	0.24208	0.021636	0.099213	Additivity
AC198509.3_FG004	14.5788	2.09693	2.7975	0.02102	0.039821	UP	7.46717	12.604	-0.75525	0.47326	0.6162	FALSE	8.55134	2.08205	2.0381	0.13813	0.34852	FALSE	8.33631	6.84645	0.28405	0.70802	0.86892	Additivity
AC199782.5_FG003	129.643	71.4083	0.86038	0.0029721	0.0069381	UP	80.9703	111.99	-0.46791	0.094631	0.18732	FALSE	92.7003	70.8811	0.38717	0.2292	0.47717	FALSE	90.496	92.0417	-0.024434	0.91399	0.97664	Additivity
AC202439.3_FG001	108.162	60.3391	0.84203	0.0083365	0.017542	UP	60.5309	93.4209	-0.62607	0.14702	0.26293	FALSE	69.2939	59.9	0.21017	0.76464	0.9055	FALSE	67.6753	77.5489	-0.19648	0.51619	0.74146	Additivity
AC203535.4_FG002	1979.44	1377.79	0.52274	0.00017895	0.00053203	UP	1475.44	1710.39	-0.21318	0.048339	0.11032	FALSE	1689.29	1367.63	0.30473	0.028321	0.11654	FALSE	1648.62	1559.04	0.0806	0.2713	0.51789	Additivity
AC203535.4_FG006	55.9498	27.4122	1.0293	0.026667	0.04902	UP	25.7545	48.3346	-0.90823	0.04846	0.11057	FALSE	29.4865	27.2139	0.11571	0.89185	0.96664	FALSE	28.7802	37.8486	-0.39516	0.2676	0.51429	Additivity
AC203909.3_FG006	133.513	61.0835	1.1281	0.00021533	0.00063177	UP	84.7852	115.356	-0.44421	0.11849	0.22324	FALSE	97.0724	60.6369	0.67887	0.032983	0.13086	FALSE	94.7421	87.984	0.10676	0.6374	0.82584	Additivity
AC203972.3_FG001	90.0637	27.3964	1.717	1.36e-05	4.96e-05	UP	57.5579	77.8097	-0.43493	0.21457	0.34832	FALSE	65.9087	27.1954	1.2771	0.014084	0.068179	FALSE	64.2811	51.8254	0.31073	0.22927	0.46885	Additivity
AC203985.4_FG005	2127.28	1666.56	0.35214	0.00033297	0.00094356	UP	1697.91	1837.84	-0.11425	0.25302	0.39311	FALSE	1944.01	1654.31	0.2328	0.030643	0.12394	FALSE	1897.17	1780.64	0.091453	0.19143	0.42046	Additivity
AC204254.3_FG001	30.308	6.69895	2.1777	0.0042121	0.0094885	UP	10.6016	26.2022	-1.3054	0.060797	0.13249	FALSE	12.1379	6.65152	0.86776	0.40224	0.65917	FALSE	11.8468	16.0181	-0.4352	0.47951	0.71273	Additivity
AC204292.4_FG003	39.7548	12.8459	1.6298	0.0059173	0.012896	UP	20.658	34.3598	-0.73402	0.19115	0.31971	FALSE	23.6524	12.7501	0.89148	0.16731	0.39269	FALSE	23.0814	22.9393	0.0089129	0.99359	1	Additivity
AC204530.4_FG003	34.777	10.989	1.6621	0.0099924	0.020602	UP	11.6646	30.0618	-1.3658	0.033991	0.083459	FALSE	13.3539	10.9076	0.29193	0.75853	0.90268	FALSE	13.0387	19.8856	-0.60892	0.25554	0.50069	Additivity
AC204868.3_FG004	221.165	125.6	0.81628	0.00044777	0.001237	UP	135.667	191.091	-0.49419	0.03006	0.075632	FALSE	155.33	124.683	0.31708	0.20118	0.43983	FALSE	151.592	159.118	-0.069899	0.68416	0.85379	Additivity
AC205369.3_FG001	16.9907	0.408177	5.3794	0.00031322	0.00089193	UP	2.9978	14.6789	-2.2918	0.030696	0.076896	FALSE	3.43283	0.405359	3.0821	0.30082	0.55987	FALSE	3.34756	7.00795	-1.0659	0.31839	0.56809	Additivity
AC205471.4_FG008	1058.94	548.36	0.94943	8.6e-07	3.79e-06	UP	690.457	915.092	-0.40637	0.025001	0.06533	FALSE	790.577	544.312	0.53847	0.01435	0.069135	FALSE	771.317	731.073	0.07731	0.47015	0.70536	Additivity
AC206156.3_FG003	12.7869	0	Inf	0.00084455	0.0022075	UP	2.47995	11.0539	-2.1562	0.086791	0.17524	FALSE	2.8402	0	Inf	0.22828	0.47589	FALSE	2.7679	5.21058	-0.91265	0.51438	0.74013	Additivity
AC206223.3_FG001	98.9122	47.9256	1.0454	0.0028026	0.0065729	UP	46.7676	85.4734	-0.86997	0.018197	0.050425	FALSE	53.5387	47.5735	0.17042	0.77747	0.91193	FALSE	52.2854	66.3714	-0.34415	0.19386	0.42397	Additivity
AC206223.3_FG007	32.3651	6.57098	2.3003	0.0068456	0.014704	UP	11.6646	27.9869	-1.2626	0.089105	0.17884	FALSE	13.3539	6.52246	1.0338	0.26739	0.52167	FALSE	13.0387	16.4064	-0.33145	0.60162	0.80232	Additivity
AC206223.3_FG010	565.401	388.727	0.54052	0.00037823	0.0010607	UP	403.159	488.534	-0.27711	0.069605	0.14762	FALSE	461.587	385.876	0.25846	0.10142	0.28556	FALSE	450.499	443.239	0.023438	0.84081	0.94218	Additivity
AC206968.3_FG003	1260.82	918.589	0.45688	7.79e-05	0.00024767	UP	927.291	1089.31	-0.23232	0.04683	0.10753	FALSE	1061.71	911.876	0.21948	0.07893	0.24227	FALSE	1036.05	1018.69	0.024386	0.77517	0.90753	Additivity
AC206980.3_FG007	19.4241	2.15297	3.1734	0.0026033	0.0061462	UP	9.18463	16.7847	-0.86985	0.28454	0.4291	FALSE	10.5137	2.13731	2.2984	0.09153	0.26647	FALSE	10.2708	8.93494	0.20102	0.81681	0.9303	Additivity
AC208346.3_FG004	1164.12	950.948	0.2918	0.013761	0.027336	UP	900.23	1005.84	-0.16003	0.18766	0.31554	FALSE	1030.72	943.99	0.1268	0.31514	0.57556	FALSE	1005.87	995.132	0.015478	0.85978	0.9512	Additivity
AC209626.2_FG013	166.986	99.8051	0.74254	0.0041046	0.0092717	UP	111.902	144.275	-0.36659	0.15002	0.26665	FALSE	128.122	99.0715	0.37097	0.16139	0.38463	FALSE	125.033	122.667	0.027566	0.89129	0.96638	Additivity
AC209858.4_FG004	580.242	449.851	0.36721	0.017409	0.033637	UP	376.561	501.441	-0.4132	0.057884	0.12782	FALSE	431.122	446.55	-0.050725	0.7641	0.90521	FALSE	420.827	481.67	-0.19482	0.086123	0.25366	Additivity
AC211972.4_FG003	21.768	0	Inf	0.0062432	0.013535	UP	12.8369	18.835	-0.55313	0.73081	0.82605	FALSE	14.6929	0	Inf	0.047777	0.17152	FALSE	14.361	8.67843	0.72665	0.44418	0.68388	Additivity
AC212112.4_FG002	536.956	402.645	0.41529	0.0048764	0.010828	UP	424.088	463.838	-0.12926	0.36056	0.50893	FALSE	485.564	399.695	0.28076	0.069149	0.22163	FALSE	473.827	440.452	0.10538	0.32828	0.57847	Additivity
AC213099.3_FG002	688.536	541.188	0.3474	0.014257	0.02819	UP	486.61	594.979	-0.29007	0.10076	0.19684	FALSE	557.119	537.22	0.052474	0.77022	0.90819	FALSE	543.802	575.978	-0.08293	0.40333	0.64903	Additivity
AC213600.3_FG002	781.811	586.36	0.41503	0.0019535	0.0047351	UP	610.037	675.499	-0.14706	0.28245	0.42681	FALSE	698.466	582.066	0.26301	0.057115	0.19473	FALSE	681.592	639.913	0.091033	0.32476	0.5753	Additivity
AC214448.3_FG007	1321.88	1000.24	0.40224	0.0025988	0.0061371	UP	1018.24	1142.13	-0.16564	0.19951	0.33007	FALSE	1165.79	992.87	0.23163	0.24526	0.49659	FALSE	1137.88	1085.11	0.068514	0.54443	0.76246	Additivity
AC215309.3_FG001	25.4412	6.75499	1.9131	0.017198	0.033286	UP	13.572	21.9906	-0.69625	0.33745	0.48521	FALSE	15.54	6.70678	1.2123	0.17456	0.40348	FALSE	15.1618	13.6298	0.15368	0.79424	0.91842	Additivity
AC215723.3_FG001	125.239	77.0425	0.70095	0.022263	0.041839	UP	82.1413	108.223	-0.39783	0.18599	0.31331	FALSE	94.0478	76.4826	0.29826	0.35289	0.61297	FALSE	91.7786	93.149	-0.021381	0.94637	0.99072	Additivity
AC217887.3_FG003	48.0081	22.29	1.1069	0.025842	0.047674	UP	32.1859	41.4614	-0.36534	0.41452	0.56192	FALSE	36.8526	22.1286	0.73586	0.1609	0.38391	FALSE	35.9572	31.6812	0.18265	0.6268	0.8188	Additivity
AC217965.2_FG012	126.278	70.3277	0.84444	0.0060275	0.013106	UP	78.9262	109.131	-0.46749	0.11991	0.22544	FALSE	90.3605	69.8126	0.37221	0.24784	0.49996	FALSE	88.21	89.4384	-0.019952	0.94615	0.99067	Additivity
AC225147.4_FG003	1533.31	1128.72	0.44196	6.82e-05	0.00021969	UP	1129.48	1324.86	-0.23018	0.043793	0.10203	FALSE	1293.21	1120.47	0.20686	0.081714	0.24743	FALSE	1261.98	1243.36	0.021443	0.77802	0.90916	Additivity
AC233863.1_FG001	29.0035	5.5865	2.3762	0.0020314	0.0049096	UP	9.59319	25.0597	-1.3853	0.047549	0.10885	FALSE	10.9834	5.54596	0.98581	0.3536	0.61366	FALSE	10.7201	14.7684	-0.46219	0.46743	0.70324	Additivity
AC233865.1_FG001	40020	32040.5	0.32083	3.03e-05	0.00010413	UP	30587.1	34574.8	-0.1768	0.027843	0.071237	FALSE	35020.4	31805.7	0.13891	0.129	0.33359	FALSE	34176.9	33895.2	0.011941	0.85123	0.94802	Additivity
AC233866.1_FG006	12341.5	10124.1	0.28573	0.00044401	0.0012276	UP	10076.4	10663.2	-0.081668	0.33909	0.48702	FALSE	11536.7	10049.9	0.19906	0.034114	0.13416	FALSE	11259.5	10573.6	0.090673	0.11116	0.29885	Additivity
AC233893.1_FG006	798.249	604.441	0.40124	0.0019937	0.0048239	UP	678.284	689.678	-0.024033	0.8744	0.92751	FALSE	776.563	599.993	0.37216	0.082455	0.24886	FALSE	758.016	655.981	0.20857	0.10279	0.28346	Additivity
AC233922.1_FG005	1000.03	749.13	0.41675	0.001214	0.0030747	UP	697.308	864.182	-0.30954	0.15853	0.27769	FALSE	798.336	743.635	0.1024	0.63573	0.83	FALSE	779.301	816.233	-0.066802	0.58389	0.78969	Additivity
AC233935.1_FG005	31.0606	11.1011	1.4844	0.024231	0.045057	UP	15.5341	26.8444	-0.78918	0.22366	0.35873	FALSE	17.7875	11.0181	0.69099	0.33998	0.60154	FALSE	17.3501	18.4402	-0.087918	0.95748	0.99457	Additivity
AC233979.1_FG010	409.016	300.407	0.44524	0.0078353	0.016592	UP	320.443	353.342	-0.141	0.39034	0.53837	FALSE	366.902	298.21	0.29907	0.080544	0.24528	FALSE	357.996	331.918	0.10912	0.35591	0.60453	Additivity
AC234160.1_FG003	18.9152	2.96932	2.6713	0.008536	0.01792	UP	8.47555	16.3462	-0.94758	0.27481	0.41838	FALSE	9.70586	2.94803	1.7191	0.1589	0.38085	FALSE	9.46302	9.15796	0.047276	0.96554	0.9981	Additivity
AC234519.1_FG004	14.5573	0	Inf	0.00024901	0.00072258	UP	6.02291	12.573	-1.0618	0.27615	0.41977	FALSE	6.89641	0	Inf	0.016263	0.076289	FALSE	6.72771	6.05806	0.15126	0.90297	0.97122	Additivity
AC234528.1_FG004	347.866	252.658	0.46135	0.0098243	0.020303	UP	230.561	300.537	-0.38239	0.03927	0.093424	FALSE	263.995	250.802	0.073965	0.67052	0.85197	FALSE	257.555	279.967	-0.12037	0.3877	0.63537	Additivity
AC235541.1_FG002	805.596	634.974	0.34336	0.0079571	0.01682	UP	641.049	695.989	-0.11863	0.36832	0.51697	FALSE	733.988	630.321	0.21967	0.10185	0.28608	FALSE	716.188	676.872	0.081455	0.36351	0.61215	Additivity
GRMZM2G000254	832.41	639.577	0.38018	0.0026305	0.0062012	UP	612.869	719.147	-0.23071	0.078952	0.16311	FALSE	701.723	634.872	0.14444	0.26565	0.51971	FALSE	684.705	689.385	-0.0098277	0.94898	0.99107	Additivity
GRMZM2G000261	61.7233	23.3865	1.4001	0.002548	0.0060308	UP	30.3331	53.3367	-0.81424	0.064328	0.13863	FALSE	34.728	23.2156	0.58101	0.27476	0.53024	FALSE	33.8993	37.5986	-0.14942	0.69196	0.85895	Additivity
GRMZM2G000292	486.665	351.766	0.46831	0.0034436	0.0079279	UP	377.186	420.487	-0.15679	0.32649	0.4739	FALSE	431.854	349.192	0.30652	0.060331	0.2023	FALSE	421.458	391.134	0.10773	0.33869	0.58836	Additivity
GRMZM2G000393	1160.52	901.318	0.36466	0.0017903	0.0043756	UP	968.17	1002.64	-0.05047	0.67054	0.7812	FALSE	1108.52	894.722	0.30913	0.011826	0.05967	FALSE	1081.69	967.685	0.16068	0.045677	0.16697	Additivity
GRMZM2G000592	317.49	221.82	0.51732	0.006845	0.014704	UP	219.171	274.31	-0.32375	0.090283	0.1806	FALSE	250.94	220.198	0.18854	0.34644	0.60675	FALSE	244.882	251.085	-0.036092	0.80125	0.92247	Additivity
GRMZM2G000823	1167.61	957.327	0.28648	0.016646	0.032312	UP	847.605	1008.88	-0.2513	0.038977	0.092918	FALSE	970.456	950.329	0.030236	0.84164	0.94391	FALSE	947.088	1000.23	-0.078757	0.33185	0.58187	Additivity
GRMZM2G000825	1876.14	1576.85	0.25072	0.011889	0.02404	UP	1456.23	1620.87	-0.15454	0.13291	0.24342	FALSE	1667.27	1565.26	0.091085	0.40867	0.66421	FALSE	1627.22	1627.94	-0.00063119	0.97644	1	Additivity
GRMZM2G001084	1387.91	1132.85	0.29296	0.011638	0.02358	UP	1065.33	1199.31	-0.17091	0.15495	0.27309	FALSE	1219.75	1124.57	0.11721	0.34115	0.60203	FALSE	1190.32	1185.37	0.0060172	0.94003	0.98827	Additivity
GRMZM2G001106	299.438	212.735	0.4932	0.012096	0.024398	UP	196.769	258.692	-0.39473	0.041781	0.098302	FALSE	225.286	211.189	0.093228	0.7126	0.87632	FALSE	219.873	239.251	-0.12185	0.36984	0.61816	Additivity
GRMZM2G001223	68.3173	17.7038	1.9482	3.41e-05	0.00011598	UP	33.6302	59.0056	-0.81109	0.046466	0.10686	FALSE	38.5075	17.5777	1.1314	0.041493	0.15473	FALSE	37.5658	37.6712	-0.0040414	1	1	Additivity
GRMZM2G001255	414.567	266.968	0.63494	0.00020417	0.00060173	UP	270.27	358.172	-0.40625	0.018656	0.051455	FALSE	309.452	265.008	0.22368	0.20693	0.44853	FALSE	301.953	315.434	-0.063012	0.6339	0.82388	Additivity
GRMZM2G001447	20.0656	0.872394	4.5236	0.00020701	0.00060953	UP	7.0586	17.3405	-1.2967	0.12974	0.23925	FALSE	8.08168	0.865977	3.2223	0.04929	0.17544	FALSE	7.88703	8.48731	-0.10583	0.99788	1	Additivity
GRMZM2G001466	72.962	36.7526	0.9893	0.013222	0.026374	UP	53.6076	63.0444	-0.23393	0.54061	0.67669	FALSE	61.3744	36.4816	0.75047	0.058129	0.19695	FALSE	59.9116	49.4239	0.27763	0.31845	0.56814	Additivity
GRMZM2G001668	988.773	769.139	0.3624	0.003136	0.0072883	UP	693.375	854.307	-0.30112	0.018349	0.050778	FALSE	793.901	763.498	0.056335	0.65234	0.84039	FALSE	774.647	824.101	-0.089283	0.32381	0.57428	Additivity
GRMZM2G001755	970.142	730.833	0.40865	0.001326	0.003332	UP	694.334	838.295	-0.27183	0.035461	0.086354	FALSE	794.96	725.487	0.13193	0.33624	0.59769	FALSE	775.867	795.026	-0.035193	0.67965	0.85133	Additivity
GRMZM2G001875	28.0967	9.65237	1.5414	0.025076	0.046452	UP	11.9639	24.2692	-1.0204	0.13223	0.24246	FALSE	13.7006	9.58101	0.51599	0.53893	0.76553	FALSE	13.3576	16.8722	-0.33698	0.59564	0.79824	Additivity
GRMZM2G001889	55.8388	16.9276	1.7219	0.00065049	0.0017355	UP	23.765	48.2482	-1.0216	0.030859	0.077242	FALSE	27.2082	16.8037	0.69527	0.25374	0.50717	FALSE	26.5594	31.9336	-0.26585	0.5052	0.73271	Additivity
GRMZM2G001977	189.84	131.115	0.53395	0.024601	0.045677	UP	118.253	164.012	-0.47192	0.048712	0.11105	FALSE	135.387	130.155	0.056862	0.85163	0.94784	FALSE	132.152	149.254	-0.17557	0.30975	0.55934	Additivity
GRMZM2G002227	181.432	120.63	0.58884	0.016319	0.031757	UP	108.85	156.762	-0.52624	0.035972	0.087393	FALSE	124.627	119.744	0.057662	0.83012	0.93872	FALSE	121.62	139.846	-0.20145	0.27644	0.52385	Additivity
GRMZM2G002416	1141.64	924.665	0.3041	0.011067	0.022543	UP	995.481	986.492	0.013086	0.86105	0.91901	FALSE	1139.77	917.881	0.31237	0.010088	0.052994	FALSE	1112.29	969.875	0.19767	0.01295	0.068089	Additivity
GRMZM2G002440	1040.19	802.986	0.3734	0.0019623	0.0047539	UP	855.018	898.689	-0.071869	0.5489	0.68453	FALSE	978.946	797.105	0.29646	0.019566	0.087916	FALSE	955.359	864.674	0.14389	0.088149	0.25716	Additivity
GRMZM2G002529	118.78	48.7821	1.2839	6.13e-05	0.00019897	UP	71.2119	102.604	-0.52689	0.080391	0.16512	FALSE	81.5409	48.4209	0.75189	0.040664	0.15241	FALSE	79.5407	75.3242	0.07858	0.7228	0.8783	Additivity
GRMZM2G002616	5553.48	4509.84	0.30032	0.000667	0.0017773	UP	4508.15	4798.49	-0.090046	0.34556	0.49382	FALSE	5161.63	4476.83	0.20535	0.036498	0.14042	FALSE	5036.99	4732.33	0.090012	0.1294	0.32932	Additivity
GRMZM2G002617	1293.74	966.242	0.4211	0.0002431	0.00070615	UP	929.443	1117.73	-0.26613	0.021897	0.058692	FALSE	1064.18	959.192	0.14985	0.23681	0.48576	FALSE	1038.43	1058.79	-0.028017	0.72102	0.87733	Additivity
GRMZM2G002910	1477.55	1073.94	0.4603	1.94e-05	6.88e-05	UP	1080.64	1276.37	-0.24016	0.054869	0.12252	FALSE	1237.33	1066.07	0.21492	0.067541	0.21851	FALSE	1207.25	1193.97	0.015958	0.83484	0.93895	Additivity
GRMZM2G003028	529.631	413.586	0.3568	0.01866	0.035802	UP	396.48	457.558	-0.20671	0.17058	0.29382	FALSE	453.953	410.566	0.14493	0.37259	0.63199	FALSE	442.989	442.969	6.5767e-05	0.99582	1	Additivity
GRMZM2G003064	542.905	339.465	0.67744	1.11e-05	4.09e-05	UP	371.514	469.019	-0.33623	0.028508	0.072448	FALSE	425.383	336.976	0.33612	0.036449	0.1403	FALSE	415.035	408.173	0.024051	0.81702	0.9303	Additivity
GRMZM2G003108	590.043	406.871	0.53625	0.00046928	0.001291	UP	433.026	509.889	-0.23573	0.13379	0.24471	FALSE	495.801	403.896	0.29578	0.056339	0.19272	FALSE	483.804	462.846	0.06389	0.52809	0.75041	Additivity
GRMZM2G003377	1008.75	810.437	0.31579	0.012482	0.025091	UP	786.58	871.661	-0.14817	0.26942	0.4122	FALSE	900.626	804.513	0.16281	0.20429	0.44467	FALSE	878.747	854.353	0.040615	0.60667	0.80536	Additivity
GRMZM2G003385	3827.94	2991.59	0.35566	0.00010311	0.0003208	UP	3062.58	3307.57	-0.11102	0.26361	0.4052	FALSE	3506.53	2969.64	0.23976	0.016602	0.07758	FALSE	3421.8	3196.15	0.09842	0.10948	0.29587	Additivity
GRMZM2G003417	228.354	157.487	0.53604	0.017498	0.033778	UP	156.734	197.322	-0.33224	0.14059	0.25395	FALSE	179.452	156.337	0.19894	0.39415	0.65106	FALSE	175.123	179.417	-0.03495	0.84314	0.94401	Additivity
GRMZM2G003520	151.102	82.501	0.87304	0.0015396	0.0038195	UP	84.3208	130.529	-0.63041	0.021112	0.056945	FALSE	96.5498	81.8995	0.23742	0.43565	0.68766	FALSE	94.188	107.19	-0.18655	0.37935	0.62725	Additivity
GRMZM2G004188	534.1	421.574	0.34132	0.022372	0.042	UP	392.939	461.417	-0.23177	0.12173	0.22784	FALSE	449.888	418.489	0.10438	0.52297	0.75446	FALSE	439.069	449.381	-0.033492	0.74101	0.88915	Additivity
GRMZM2G004290	315.72	233.69	0.43405	0.020749	0.039377	UP	227.239	272.791	-0.26359	0.16508	0.28648	FALSE	260.168	231.971	0.1655	0.38948	0.64774	FALSE	253.935	256.298	-0.01336	0.92749	0.98231	Additivity
GRMZM2G004422	284.551	203.203	0.48576	0.011934	0.024118	UP	211.784	245.792	-0.21484	0.25207	0.39201	FALSE	242.49	201.718	0.26559	0.18643	0.41822	FALSE	236.604	228.05	0.053125	0.7163	0.87377	Additivity
GRMZM2G004445	328.621	246.079	0.4173	0.020448	0.038863	UP	240.374	283.863	-0.23992	0.17448	0.29871	FALSE	275.216	244.28	0.17203	0.37387	0.63336	FALSE	268.576	269.298	-0.0038738	0.96974	0.99996	Additivity
GRMZM2G004534	2873.39	2468.41	0.21917	0.02506	0.04643	UP	2362.01	2482.9	-0.072009	0.52059	0.65916	FALSE	2704.41	2450.31	0.14235	0.16628	0.39148	FALSE	2639.03	2519.14	0.067076	0.28769	0.53552	Additivity
GRMZM2G004703	5502.59	4074.79	0.43338	5.72e-07	2.59e-06	UP	4173.16	4754.28	-0.18809	0.03844	0.092018	FALSE	4778.04	4044.89	0.24032	0.013822	0.067152	FALSE	4662.86	4475.53	0.059157	0.32585	0.57597	Additivity
GRMZM2G004768	570.138	370.807	0.62064	4.3e-05	0.00014294	UP	397.379	492.56	-0.30978	0.038704	0.092477	FALSE	454.984	368.096	0.30573	0.056146	0.19224	FALSE	443.985	436.551	0.024361	0.83657	0.93945	Additivity
GRMZM2G004988	976.116	804.29	0.27934	0.025568	0.047226	UP	784.43	843.439	-0.10464	0.43429	0.58058	FALSE	898.138	798.395	0.16983	0.18289	0.41385	FALSE	876.449	837.266	0.065985	0.43016	0.67195	Additivity
GRMZM2G004990	510.895	355.289	0.52404	0.00052675	0.0014353	UP	346.416	441.322	-0.34933	0.023041	0.061232	FALSE	396.634	352.674	0.16948	0.28328	0.54029	FALSE	387.037	403.614	-0.060505	0.59954	0.80048	Additivity
GRMZM2G005024	944.768	631.229	0.5818	5.32e-06	2.06e-05	UP	633.782	816.329	-0.36516	0.10883	0.20889	FALSE	725.593	626.599	0.21162	0.45777	0.70532	FALSE	708.357	730.866	-0.045131	0.74995	0.8935	Additivity
GRMZM2G005036	2154.67	1839.68	0.22801	0.021968	0.041356	UP	1756.55	1861.6	-0.083795	0.42386	0.57051	FALSE	2011.2	1826.2	0.13921	0.19596	0.43243	FALSE	1962.51	1885.86	0.05748	0.39717	0.64402	Additivity
GRMZM2G005107	1021.29	767.505	0.41214	0.0098578	0.020361	UP	697.33	882.579	-0.33988	0.025473	0.066339	FALSE	798.401	761.895	0.067521	0.63519	0.82987	FALSE	779.175	835.566	-0.10081	0.25067	0.49529	Additivity
GRMZM2G005251	955.011	660.217	0.53258	3.55e-05	0.00012036	UP	722.156	825.191	-0.19242	0.14114	0.25467	FALSE	826.842	655.399	0.33524	0.012527	0.062323	FALSE	806.847	751.487	0.10255	0.24237	0.48545	Additivity
GRMZM2G005374	210.547	116.004	0.85996	0.00030891	0.00088063	UP	158.339	181.908	-0.20019	0.491	0.63294	FALSE	181.308	115.157	0.65485	0.076638	0.23727	FALSE	176.848	149.64	0.24102	0.21331	0.44983	Additivity
GRMZM2G005788	2912.87	2337.67	0.31737	0.00072277	0.001914	UP	2262	2516.79	-0.15398	0.11827	0.22297	FALSE	2589.83	2320.49	0.15843	0.12348	0.32422	FALSE	2527.57	2465.2	0.036044	0.58723	0.79197	Additivity
GRMZM2G006042	3732.5	3230.91	0.2082	0.026073	0.048074	UP	3230.95	3225.18	0.0025792	0.91464	0.95437	FALSE	3699.31	3207.23	0.20593	0.039549	0.14915	FALSE	3609.93	3286.37	0.13548	0.027412	0.11735	Additivity
GRMZM2G006119	16.2381	1.22453	3.7291	0.0033721	0.0077797	UP	2.47995	14.0367	-2.5008	0.028214	0.071867	FALSE	2.8402	1.21608	1.2238	0.69214	0.86405	FALSE	2.7679	7.0626	-1.3514	0.22113	0.45895	Additivity
GRMZM2G006144	1484.98	1145.4	0.37459	0.00051624	0.0014089	UP	1096.19	1282.94	-0.22696	0.038392	0.091932	FALSE	1255.04	1136.99	0.14251	0.26902	0.52356	FALSE	1224.96	1233.42	-0.0099316	0.8686	0.95573	Additivity
GRMZM2G006219	137.273	70.9918	0.95132	0.0016897	0.0041555	UP	104.107	118.635	-0.18847	0.54367	0.67985	FALSE	119.201	70.4761	0.7582	0.0096493	0.05122	FALSE	116.306	94.6761	0.29685	0.13115	0.3319	Additivity
GRMZM2G006277	161.08	87.4795	0.88076	0.00093415	0.0024167	UP	107.542	139.156	-0.3718	0.14087	0.25437	FALSE	123.126	86.8373	0.50375	0.068871	0.22114	FALSE	120.175	113.771	0.079006	0.70396	0.86659	Additivity
GRMZM2G006416	179.131	119.83	0.58003	0.019309	0.03694	UP	103.616	154.773	-0.5789	0.023232	0.061616	FALSE	118.639	118.952	-0.003798	1	1	FALSE	115.759	138.569	-0.25948	0.16673	0.38558	Additivity
GRMZM2G006678	261.938	178.624	0.5523	0.0092937	0.019319	UP	206.906	226.327	-0.12943	0.54682	0.68253	FALSE	236.902	177.323	0.41791	0.045691	0.1661	FALSE	231.166	204.979	0.17345	0.22674	0.46588	Additivity
GRMZM2G007130	617.193	483.114	0.35336	0.012717	0.025503	UP	437.523	533.237	-0.28542	0.052026	0.11719	FALSE	500.95	479.567	0.062933	0.66228	0.84676	FALSE	488.826	515.85	-0.077631	0.46387	0.70001	Additivity
GRMZM2G007206	653.741	450.675	0.53663	0.00019039	0.00056327	UP	446.544	564.818	-0.33898	0.019401	0.053211	FALSE	511.279	447.379	0.19261	0.20646	0.44796	FALSE	498.901	514.28	-0.043801	0.67745	0.85007	Additivity
GRMZM2G007306	380.17	253.194	0.5864	0.0012417	0.0031369	UP	242.829	328.363	-0.43535	0.072823	0.15287	FALSE	278.009	251.336	0.14551	0.55531	0.77769	FALSE	271.39	295.084	-0.12076	0.42268	0.66532	Additivity
GRMZM2G007475	295.855	199.25	0.57031	0.0036295	0.0083053	UP	195.432	255.592	-0.38718	0.049697	0.11291	FALSE	223.771	197.793	0.17803	0.38518	0.64403	FALSE	218.316	230.182	-0.076357	0.61462	0.81121	Additivity
GRMZM2G007587	412.911	297.246	0.47417	0.0034419	0.0079249	UP	284.25	356.671	-0.32743	0.04819	0.11004	FALSE	325.462	295.059	0.14149	0.39671	0.65375	FALSE	317.565	331.742	-0.06301	0.62115	0.81545	Additivity
GRMZM2G007647	575.909	408.984	0.4938	0.0012451	0.0031442	UP	435.206	497.63	-0.19338	0.21645	0.35078	FALSE	498.303	405.997	0.29555	0.05632	0.19269	FALSE	486.214	458.794	0.083744	0.4126	0.657	Additivity
GRMZM2G007914	223.469	144.977	0.62425	0.004186	0.0094361	UP	154.117	193.011	-0.32466	0.12094	0.22674	FALSE	176.458	143.918	0.29407	0.20748	0.44921	FALSE	172.192	171.374	0.0068706	1	1	Additivity
GRMZM2G008061	432.594	253.914	0.76867	1.16e-05	4.28e-05	UP	283.487	373.827	-0.39909	0.023653	0.062461	FALSE	324.593	252.055	0.36489	0.041361	0.15448	FALSE	316.692	315.119	0.007182	0.9229	0.97995	Additivity
GRMZM2G008259	4324.47	3632.59	0.25152	0.0051655	0.011399	UP	3266.58	3736.3	-0.19383	0.036694	0.088809	FALSE	3740.06	3606.03	0.052651	0.62536	0.82446	FALSE	3649.88	3754.1	-0.040619	0.49689	0.72675	Additivity
GRMZM2G008444	1553.38	1224.21	0.34355	0.0016998	0.0041768	UP	1210.67	1342.14	-0.14872	0.18554	0.31271	FALSE	1386.16	1215.26	0.18983	0.10678	0.29501	FALSE	1352.69	1304.31	0.052547	0.4908	0.72196	Additivity
GRMZM2G008507	48.5386	19.7129	1.3	0.0098648	0.020374	UP	27.226	41.9307	-0.62302	0.19044	0.31893	FALSE	31.1722	19.5674	0.67181	0.22254	0.46899	FALSE	30.4214	30.5154	-0.0044534	1	1	Additivity
GRMZM2G008649	1104.7	840.075	0.39506	0.00085283	0.0022274	UP	801.409	954.49	-0.25219	0.041032	0.096804	FALSE	917.58	833.899	0.13796	0.26044	0.51441	FALSE	895.408	909.539	-0.022591	0.81479	0.92921	Additivity
GRMZM2G008764	753.498	616.206	0.29019	0.021806	0.041099	UP	586.027	650.921	-0.15152	0.23891	0.37706	FALSE	670.973	611.675	0.13349	0.31747	0.57774	FALSE	654.779	644.994	0.021724	0.82257	0.93309	Additivity
GRMZM2G009163	341.003	246.816	0.46635	0.022708	0.042533	UP	246.342	294.702	-0.25859	0.18878	0.31683	FALSE	282.051	244.998	0.20319	0.26168	0.51548	FALSE	275.238	272.991	0.011826	0.90166	0.97065	Additivity
GRMZM2G009253	1762.19	1247.29	0.49857	3.72e-06	1.49e-05	UP	1296.73	1522.72	-0.23177	0.040754	0.096306	FALSE	1484.73	1238.15	0.26202	0.021065	0.092979	FALSE	1448.73	1399.99	0.049367	0.47334	0.70721	Additivity
GRMZM2G009475	69.6219	33.7833	1.0432	0.01012	0.020834	UP	35.2384	60.1481	-0.77137	0.058285	0.12844	FALSE	40.3469	33.5335	0.26685	0.55555	0.77778	FALSE	39.3699	46.7716	-0.24854	0.45253	0.69073	Additivity
GRMZM2G009478	868.075	670.623	0.37232	0.002585	0.0061088	UP	673.291	749.9	-0.15547	0.20938	0.34217	FALSE	770.894	665.697	0.21167	0.10632	0.29417	FALSE	752.25	722.338	0.058537	0.51433	0.74012	Additivity
GRMZM2G009530	552.768	419.093	0.3994	0.0085721	0.017991	UP	384.817	477.628	-0.31172	0.044738	0.10372	FALSE	440.59	416.019	0.082786	0.60487	0.81102	FALSE	429.99	454.128	-0.078798	0.4684	0.70395	Additivity
GRMZM2G009638	1607.49	1277.85	0.33109	0.0020832	0.0050209	UP	1285.81	1388.93	-0.1113	0.32707	0.47464	FALSE	1472.19	1268.47	0.21487	0.059023	0.19892	FALSE	1436.65	1354.19	0.08528	0.24517	0.48872	Additivity
GRMZM2G009653	456.777	327.124	0.48165	0.0031881	0.0073966	UP	330.446	394.668	-0.25623	0.12238	0.22885	FALSE	378.346	324.723	0.2205	0.18511	0.41676	FALSE	369.205	365.165	0.015874	0.88802	0.96509	Additivity
GRMZM2G009719	415.202	270.794	0.61662	0.019128	0.036629	UP	307.824	358.864	-0.22133	0.40755	0.55521	FALSE	352.455	268.803	0.39089	0.022934	0.099253	FALSE	343.896	316.074	0.12171	0.27855	0.52626	Additivity
GRMZM2G009808	1535.47	1243.94	0.30377	0.0065368	0.014108	UP	1252.4	1326.8	-0.083257	0.5924	0.7194	FALSE	1433.89	1234.83	0.21562	0.12744	0.33091	FALSE	1399.54	1305.72	0.10011	0.25658	0.50212	Additivity
GRMZM2G009869	541.622	405.878	0.41624	0.0061007	0.013251	UP	435.424	467.908	-0.1038	0.47727	0.62041	FALSE	498.549	402.92	0.30724	0.050186	0.17751	FALSE	486.474	444.514	0.13014	0.22267	0.4611	Additivity
GRMZM2G009944	45.5963	11.0609	2.0434	0.00045675	0.0012591	UP	18.8051	39.3865	-1.0666	0.038713	0.09249	FALSE	21.5278	10.9814	0.97114	0.21649	0.46141	FALSE	21.0236	24.7142	-0.23333	0.59257	0.79626	Additivity
GRMZM2G009948	637.349	444.472	0.51999	0.00032275	0.00091657	UP	435.945	550.633	-0.33695	0.019132	0.05258	FALSE	499.124	441.225	0.17788	0.26147	0.51517	FALSE	487.133	504.298	-0.049959	0.60515	0.80453	Additivity
GRMZM2G010037	195.61	95.1227	1.0401	0.0034785	0.0079947	UP	97.3477	169.082	-0.79651	0.032635	0.08076	FALSE	111.466	94.4286	0.23931	0.3962	0.6533	FALSE	108.738	131.041	-0.26917	0.17684	0.40051	Additivity
GRMZM2G010136	649.451	490.973	0.40358	0.0039889	0.0090361	UP	508.515	561.069	-0.14189	0.3171	0.46427	FALSE	582.253	487.38	0.2566	0.10631	0.29417	FALSE	568.066	534.72	0.087276	0.36317	0.61204	Additivity
GRMZM2G010221	511.619	380.404	0.42754	0.0056445	0.012355	UP	430.165	442.07	-0.039386	0.83547	0.90121	FALSE	492.522	377.603	0.38332	0.011982	0.060227	FALSE	480.62	416.091	0.208	0.04665	0.16933	Additivity
GRMZM2G010348	2726.43	1940.59	0.49052	5.01e-07	2.29e-06	UP	2038.11	2355.83	-0.209	0.039046	0.093053	FALSE	2333.5	1926.36	0.27662	0.0096604	0.05122	FALSE	2277.4	2173.47	0.067391	0.32141	0.57157	Additivity
GRMZM2G010351	229.551	152.997	0.58531	0.0075071	0.01596	UP	144.879	198.31	-0.45291	0.038045	0.09131	FALSE	165.874	151.878	0.12718	0.6075	0.81264	FALSE	161.896	177.699	-0.13437	0.39505	0.64226	Additivity
GRMZM2G010389	376.16	229.063	0.7156	8.33e-05	0.00026323	UP	258.143	325.016	-0.33234	0.064036	0.13816	FALSE	295.559	227.384	0.37832	0.043474	0.16001	FALSE	288.44	278.869	0.048682	0.71176	0.87133	Additivity
GRMZM2G010406	4963.98	4146.33	0.25966	0.002916	0.0068204	UP	3843.07	4288.94	-0.15836	0.08396	0.17091	FALSE	4400.07	4115.9	0.096318	0.32682	0.58814	FALSE	4294.2	4291.63	0.00086243	0.99996	1	Additivity
GRMZM2G010466	52.1439	22.5543	1.2091	0.01267	0.025425	UP	31.6408	45.0617	-0.51012	0.286	0.43077	FALSE	36.2292	22.3863	0.69454	0.16192	0.38552	FALSE	35.3449	33.2989	0.086029	0.79206	0.91743	Additivity
GRMZM2G010636	43.937	16.8155	1.3856	0.010698	0.021877	UP	20.1128	37.9538	-0.91613	0.079574	0.16404	FALSE	23.029	16.6931	0.4642	0.48357	0.72474	FALSE	22.4692	27.1297	-0.27193	0.54262	0.76107	Additivity
GRMZM2G010669	738.157	223.197	1.7256	2.22e-25	5.39e-24	UP	529.52	637.88	-0.2686	0.57478	0.70594	FALSE	606.365	221.561	1.4525	0.035961	0.13899	FALSE	591.294	423.838	0.48036	0.13788	0.34231	Additivity
GRMZM2G010823	1817.37	1441.89	0.33389	0.0014894	0.0037054	UP	1367.11	1570.25	-0.19987	0.065449	0.14047	FALSE	1565.27	1431.33	0.12905	0.25898	0.51276	FALSE	1527.5	1530.6	-0.0029296	0.97045	1	Additivity
GRMZM2G011129	919.105	715.418	0.36144	0.0045833	0.010237	UP	696.353	794.166	-0.18962	0.24536	0.38448	FALSE	797.252	710.176	0.16686	0.34596	0.60639	FALSE	778.199	765.861	0.023057	0.85363	0.94886	Additivity
GRMZM2G011213	741.303	532.328	0.47775	0.00040627	0.0011312	UP	589.515	640.497	-0.11966	0.38953	0.53754	FALSE	674.967	528.412	0.35316	0.01054	0.054795	FALSE	658.674	593.058	0.15139	0.10403	0.28568	Additivity
GRMZM2G011222	700.623	494.535	0.50257	0.00025602	0.0007406	UP	491.399	605.248	-0.30063	0.11702	0.22107	FALSE	562.666	490.918	0.1968	0.36949	0.62907	FALSE	548.905	558.002	-0.023713	0.88665	0.96439	Additivity
GRMZM2G011355	1873.93	1407.37	0.41307	6.51e-05	0.00021019	UP	1484.45	1618.94	-0.12512	0.22973	0.36665	FALSE	1699.66	1397.08	0.28283	0.012172	0.060965	FALSE	1658.49	1537.73	0.10907	0.13033	0.33088	Additivity
GRMZM2G011615	1291.77	946.353	0.4489	0.00057872	0.0015627	UP	1085.3	1116.07	-0.04033	0.74808	0.83973	FALSE	1242.66	939.459	0.40353	0.020061	0.089667	FALSE	1212.47	1047.12	0.21152	0.011389	0.062078	Additivity
GRMZM2G012102	118.978	68.7669	0.7909	0.01185	0.023965	UP	97.4023	102.814	-0.078007	0.8467	0.90974	FALSE	111.528	68.265	0.70819	0.016917	0.078764	FALSE	108.803	85.998	0.33934	0.093835	0.26775	Additivity
GRMZM2G012178	826.963	660.202	0.32492	0.013176	0.026295	UP	597.827	714.54	-0.25729	0.057936	0.12793	FALSE	684.489	655.361	0.062737	0.64249	0.83444	FALSE	667.941	697.99	-0.063485	0.50643	0.73397	Additivity
GRMZM2G012209	1087.4	907.169	0.26144	0.025602	0.047284	UP	853.491	939.515	-0.13854	0.25562	0.39642	FALSE	977.199	900.506	0.11792	0.33581	0.5974	FALSE	953.653	939.212	0.022013	0.79088	0.91674	Additivity
GRMZM2G012280	1401.82	1099.49	0.35047	0.0015562	0.0038563	UP	1084.98	1211.1	-0.15864	0.1552	0.27336	FALSE	1242.25	1091.45	0.18671	0.1217	0.32113	FALSE	1212.28	1175.17	0.044854	0.57965	0.78695	Additivity
GRMZM2G012636	33.8487	4.19385	3.0128	8.76e-05	0.00027581	UP	15.0436	29.2404	-0.95881	0.11425	0.21698	FALSE	17.2257	4.16411	2.0485	0.026443	0.11065	FALSE	16.803	15.8611	0.083228	0.89988	0.96995	Additivity
GRMZM2G012841	2401.44	1917.01	0.32504	0.00079537	0.0020887	UP	1801.44	2074.62	-0.2037	0.040742	0.096287	FALSE	2062.6	1903	0.11619	0.2867	0.54421	FALSE	2012.63	2032.8	-0.014391	0.8324	0.93801	Additivity
GRMZM2G013236	197.756	124.288	0.67004	0.010927	0.022293	UP	131.358	170.922	-0.37984	0.46765	0.61091	FALSE	150.421	123.374	0.28597	0.56958	0.7876	FALSE	146.68	147.895	-0.011896	0.97253	1	Additivity
GRMZM2G013463	728.896	590.738	0.30319	0.022213	0.041759	UP	618.926	629.696	-0.02489	0.83326	0.89969	FALSE	708.608	586.415	0.27307	0.11695	0.31353	FALSE	691.663	621.469	0.15439	0.15907	0.37467	Additivity
GRMZM2G013634	662.636	416.348	0.67043	2.87e-06	1.17e-05	UP	455.702	572.475	-0.32912	0.020555	0.055766	FALSE	521.754	413.292	0.33621	0.026301	0.11034	FALSE	509.179	499.036	0.029029	0.79074	0.91663	Additivity
GRMZM2G013639	318.508	226.198	0.49374	0.0098134	0.020286	UP	209.523	275.187	-0.3933	0.040776	0.096349	FALSE	239.896	224.547	0.095392	0.65381	0.84145	FALSE	234.097	253.988	-0.11765	0.39362	0.64088	Additivity
GRMZM2G013677	427.314	317.551	0.42831	0.010543	0.02159	UP	288.504	369.095	-0.3554	0.027869	0.071263	FALSE	330.318	315.216	0.067514	0.68868	0.86214	FALSE	322.372	348.945	-0.11428	0.33114	0.58098	Additivity
GRMZM2G014116	1927.55	1641	0.2322	0.021897	0.041249	UP	1653.51	1665.32	-0.010274	0.92272	0.95985	FALSE	1893.21	1628.98	0.21687	0.047786	0.17152	FALSE	1847.4	1685.16	0.13261	0.057955	0.19609	Additivity
GRMZM2G014300	2531.14	1920.2	0.39853	3.96e-05	0.00013262	UP	1960.52	2186.84	-0.15761	0.11547	0.21868	FALSE	2244.71	1906.13	0.23588	0.026832	0.11202	FALSE	2190.48	2084.89	0.071274	0.2909	0.53927	Additivity
GRMZM2G014313	3206.04	2453.16	0.38615	4.1e-05	0.00013704	UP	2509.37	2770.14	-0.14263	0.14778	0.26383	FALSE	2873.09	2435.19	0.23857	0.021385	0.094193	FALSE	2803.85	2649.94	0.081449	0.20909	0.44423	Additivity
GRMZM2G014975	945.804	722.749	0.38805	0.007113	0.015206	UP	656.145	817.305	-0.31686	0.081154	0.16636	FALSE	751.292	717.473	0.06645	0.72394	0.88325	FALSE	732.976	780.786	-0.09116	0.40052	0.647	Additivity
GRMZM2G015040	581.75	410.857	0.50176	0.00075613	0.0019938	UP	393.155	502.657	-0.35448	0.020789	0.056259	FALSE	450.151	407.838	0.14241	0.34787	0.6082	FALSE	439.25	461.795	-0.072209	0.5246	0.74776	Additivity
GRMZM2G015067	436.912	323.074	0.43548	0.0078872	0.016691	UP	303.627	377.47	-0.31406	0.061322	0.13343	FALSE	347.652	320.707	0.11639	0.48866	0.72915	FALSE	339.193	355.325	-0.067033	0.59708	0.79883	Additivity
GRMZM2G015295	27708.9	19057.8	0.53997	2.88e-08	1.55e-07	UP	20092.3	23942.8	-0.25295	0.039093	0.093127	FALSE	23003.9	18917.7	0.28214	0.039751	0.14966	FALSE	22452.3	21715.1	0.048167	0.55445	0.76993	Additivity
GRMZM2G015384	3312.44	2805.34	0.23972	0.0099524	0.020533	UP	2684.99	2861.9	-0.092056	0.33601	0.4836	FALSE	3074.17	2784.82	0.14261	0.17195	0.39957	FALSE	3000.05	2887.86	0.054985	0.40176	0.64773	Additivity
GRMZM2G015578	596.089	413.226	0.52859	0.00032122	0.0009129	UP	419.782	514.989	-0.2949	0.045346	0.10488	FALSE	480.63	410.197	0.22861	0.13911	0.35027	FALSE	469.034	469.871	-0.0025719	0.98512	1	Additivity
GRMZM2G015727	242.492	164.49	0.55994	0.0087933	0.018404	UP	188.702	209.512	-0.15092	0.47192	0.61484	FALSE	216.05	163.283	0.40399	0.058104	0.19689	FALSE	210.859	188.881	0.1588	0.29189	0.54	Additivity
GRMZM2G015880	655.795	522.299	0.32837	0.024036	0.044748	UP	514.868	566.671	-0.13831	0.36092	0.50922	FALSE	589.502	518.482	0.1852	0.20822	0.4503	FALSE	575.264	552.927	0.057134	0.5585	0.77277	Additivity
GRMZM2G015906	235.544	154.461	0.60875	0.007128	0.015234	UP	154.362	203.553	-0.39909	0.080614	0.16546	FALSE	176.743	153.334	0.20498	0.37384	0.63336	FALSE	172.446	180.288	-0.064156	0.72389	0.87864	Additivity
GRMZM2G016066	136.983	38.2892	1.839	0.0057252	0.01252	UP	56.4688	118.438	-1.0686	0.057657	0.12742	FALSE	64.6535	38.011	0.76631	0.052507	0.1829	FALSE	63.0962	76.1911	-0.27207	0.29516	0.54399	Additivity
GRMZM2G016106	1198.19	974.448	0.2982	0.0087063	0.018255	UP	895.159	1035.25	-0.20977	0.081588	0.16703	FALSE	1024.93	967.278	0.083522	0.46356	0.70999	FALSE	1000.12	1020.75	-0.029454	0.75288	0.89509	Additivity
GRMZM2G016351	122.629	38.0491	1.6884	6.36e-07	2.86e-06	UP	64.4265	105.938	-0.7175	0.018762	0.051695	FALSE	73.7667	37.7714	0.96567	0.0099963	0.052609	FALSE	71.9796	71.1862	0.015989	0.96971	0.99996	Additivity
GRMZM2G016705	664.915	507.124	0.39083	0.0047648	0.010612	UP	505.029	574.433	-0.18577	0.18216	0.308	FALSE	578.242	503.41	0.19994	0.1678	0.39331	FALSE	564.251	549.449	0.038351	0.70192	0.8652	Additivity
GRMZM2G016802	175.612	107.096	0.71349	0.0061551	0.013358	UP	105.77	151.766	-0.52092	0.046547	0.107	FALSE	121.102	106.313	0.18791	0.49368	0.73303	FALSE	118.175	129.88	-0.13625	0.48871	0.72004	Additivity
GRMZM2G016923	1449.08	1103.2	0.39344	0.0026234	0.0061851	UP	1064.73	1251.85	-0.23356	0.032351	0.080224	FALSE	1219.04	1095.07	0.15472	0.31665	0.577	FALSE	1189.76	1195.59	-0.0070437	0.93057	0.98331	Additivity
GRMZM2G017142	516.07	319.249	0.69289	7.97e-06	3e-05	UP	348.023	445.831	-0.35732	0.022215	0.05937	FALSE	398.482	316.892	0.33052	0.078657	0.24177	FALSE	388.801	385.626	0.011833	0.89533	0.96825	Additivity
GRMZM2G017244	121.06	74.0096	0.70993	0.018105	0.034847	UP	76.4177	104.561	-0.45237	0.11748	0.22176	FALSE	87.498	73.4604	0.25228	0.40032	0.65727	FALSE	85.3698	89.7078	-0.071507	0.78429	0.91255	Additivity
GRMZM2G017349	476.58	367.286	0.37581	0.020236	0.038506	UP	414.465	411.706	0.0096358	0.97515	0.99296	FALSE	474.566	364.576	0.38039	0.089902	0.26363	FALSE	462.995	395.354	0.22785	0.075834	0.2333	Additivity
GRMZM2G017404	520.363	384.821	0.43533	0.0039742	0.0090054	UP	438.638	449.511	-0.035325	0.8129	0.88536	FALSE	502.244	382.007	0.39479	0.023414	0.1009	FALSE	490.004	424.046	0.20857	0.051523	0.1813	Additivity
GRMZM2G017486	607.284	448.955	0.4358	0.0019472	0.0047228	UP	464.452	524.635	-0.17578	0.20785	0.34039	FALSE	531.759	445.646	0.25487	0.14194	0.35445	FALSE	519.007	493.495	0.072719	0.49094	0.72198	Additivity
GRMZM2G017678	561.466	439.415	0.35361	0.013808	0.027422	UP	446.929	485.075	-0.11816	0.40824	0.55579	FALSE	511.693	436.176	0.23037	0.22394	0.47069	FALSE	499.437	469.113	0.090365	0.41549	0.65997	Additivity
GRMZM2G017835	4734.21	4083.21	0.21342	0.015767	0.030824	UP	3812.59	4090.39	-0.10147	0.27975	0.4239	FALSE	4365.27	4053.29	0.10698	0.27667	0.5325	FALSE	4259.74	4164.73	0.032542	0.58405	0.78976	Additivity
GRMZM2G017940	106.28	59.235	0.84335	0.0074841	0.015917	UP	63.7721	91.8154	-0.52581	0.10107	0.19735	FALSE	73.0203	58.7941	0.31263	0.41616	0.67121	FALSE	71.237	75.3467	-0.080918	0.79421	0.91842	Additivity
GRMZM2G018020	1974.03	1523.75	0.37352	0.00023486	0.00068384	UP	1522.97	1705.47	-0.16328	0.11165	0.21319	FALSE	1743.7	1512.59	0.20513	0.067973	0.21923	FALSE	1701.78	1640.81	0.05263	0.4841	0.71632	Additivity
GRMZM2G018030	1212.4	855.97	0.50223	1.49e-05	5.38e-05	UP	862.154	1047.47	-0.28089	0.018196	0.050425	FALSE	987.145	849.69	0.21633	0.079337	0.24292	FALSE	963.225	964.146	-0.001379	1	1	Additivity
GRMZM2G018082	873.555	696.746	0.32627	0.010889	0.022224	UP	666.179	754.773	-0.18013	0.17144	0.29481	FALSE	762.742	691.64	0.14117	0.2909	0.54903	FALSE	744.337	737.134	0.01403	0.87754	0.9603	Additivity
GRMZM2G018197	6827.1	4161.94	0.71402	5.03e-17	6.73e-16	UP	4807.13	5898.65	-0.29521	0.079067	0.16328	FALSE	5503.62	4131.32	0.41378	0.076369	0.23673	FALSE	5372.32	5066.31	0.08461	0.53306	0.75439	Additivity
GRMZM2G018217	1126.89	820.457	0.45785	0.00012061	0.00036993	UP	820.538	973.572	-0.24672	0.040961	0.096667	FALSE	939.502	814.462	0.20605	0.1068	0.29502	FALSE	916.704	910.492	0.0098093	0.90595	0.97262	Additivity
GRMZM2G018403	247.094	153.909	0.68298	0.0015564	0.0038563	UP	187.857	213.489	-0.18453	0.38378	0.53187	FALSE	215.089	152.781	0.49347	0.021704	0.095363	FALSE	209.888	185.075	0.18151	0.22273	0.46112	Additivity
GRMZM2G018770	5413.8	4010.25	0.43295	2.38e-05	8.32e-05	UP	4527.44	4677.14	-0.04693	0.63231	0.75124	FALSE	5183.54	3980.73	0.3809	0.015657	0.074156	FALSE	5059.24	4405.28	0.19969	0.033949	0.13627	Additivity
GRMZM2G018837	790.19	571.866	0.46652	0.00068103	0.0018128	UP	599.162	682.855	-0.18863	0.19225	0.32112	FALSE	686.021	567.676	0.27318	0.048346	0.17283	FALSE	669.42	634.16	0.078063	0.38301	0.63045	Additivity
GRMZM2G018885	528.814	364.636	0.5363	0.00039903	0.001113	UP	366.718	456.823	-0.31696	0.037992	0.091212	FALSE	419.887	361.96	0.21417	0.17605	0.40594	FALSE	409.695	416.124	-0.022464	0.8585	0.95045	Additivity
GRMZM2G018946	500.316	280.703	0.8338	3.29e-07	1.54e-06	UP	349.328	432.27	-0.30735	0.23811	0.37611	FALSE	400	278.642	0.52159	0.11592	0.31181	FALSE	390.168	358.177	0.12342	0.46606	0.70179	Additivity
GRMZM2G019251	3142.57	2544.71	0.30444	0.0013157	0.0033091	UP	2325.34	2715.38	-0.22371	0.02331	0.061775	FALSE	2662.34	2526.06	0.075809	0.47454	0.71752	FALSE	2598.36	2672.2	-0.040424	0.52671	0.74918	Additivity
GRMZM2G019777	79.266	19.953	1.9901	7.37e-06	2.79e-05	UP	40.7161	68.5159	-0.75084	0.060112	0.13148	FALSE	46.62	19.807	1.2349	0.010782	0.055624	FALSE	45.4854	42.9457	0.082891	0.77432	0.90727	Additivity
GRMZM2G020140	874.323	587.073	0.57463	0.00029842	0.00085305	UP	587.091	755.582	-0.364	0.025081	0.065501	FALSE	672.18	582.766	0.20593	0.13854	0.34933	FALSE	656.011	676.524	-0.044421	0.65007	0.83416	Additivity
GRMZM2G020142	743.586	573.467	0.37479	0.0044829	0.010041	UP	526.015	642.387	-0.28834	0.032924	0.081318	FALSE	602.263	569.261	0.081304	0.56475	0.78455	FALSE	587.723	617.876	-0.07218	0.45116	0.68929	Additivity
GRMZM2G020158	86.301	43.2115	0.99796	0.0085076	0.017867	UP	37.0105	74.5987	-1.0112	0.019147	0.052613	FALSE	42.3708	42.8935	-0.017688	0.99292	1	FALSE	41.3697	58.3476	-0.4961	0.089292	0.25935	Additivity
GRMZM2G020162	11.8802	0	Inf	0.001283	0.0032331	UP	4.06081	10.2635	-1.3377	0.2412	0.3799	FALSE	4.64885	0	Inf	0.072592	0.22869	FALSE	4.53947	4.66739	-0.040094	1	1	Additivity
GRMZM2G020446	1347.81	1119.5	0.26776	0.017572	0.033905	UP	1159.98	1164.53	-0.0056435	0.98216	0.99741	FALSE	1328.12	1111.31	0.25713	0.029404	0.12003	FALSE	1296.07	1162.35	0.1571	0.040466	0.15402	Additivity
GRMZM2G020500	474.764	369.647	0.36106	0.022184	0.041712	UP	388.523	410.193	-0.078304	0.62874	0.74881	FALSE	444.839	366.935	0.27776	0.080101	0.24451	FALSE	434.105	395.578	0.13408	0.22125	0.4591	Additivity
GRMZM2G021015	725.559	580.109	0.32277	0.012183	0.024562	UP	642.688	626.732	0.036271	0.87721	0.92952	FALSE	735.833	575.857	0.35367	0.010053	0.052835	FALSE	718.143	614.987	0.22371	0.017294	0.084033	Additivity
GRMZM2G021129	1805.45	1534.38	0.23471	0.021608	0.040765	UP	1430.55	1559.86	-0.12484	0.23529	0.37291	FALSE	1637.9	1523.13	0.10481	0.34972	0.60982	FALSE	1598.46	1576.1	0.020329	0.79283	0.91775	Additivity
GRMZM2G021149	2096.77	1564.23	0.42271	2.32e-05	8.13e-05	UP	1529.79	1811.56	-0.2439	0.10255	0.19941	FALSE	1751.45	1552.73	0.17374	0.36888	0.62847	FALSE	1709.61	1711.38	-0.0014946	0.96813	0.99911	Additivity
GRMZM2G021331	5896.38	4656.8	0.34049	7.72e-05	0.00024586	UP	4740.23	5094.6	-0.10401	0.25149	0.39135	FALSE	5427.24	4622.64	0.2315	0.01729	0.080039	FALSE	5296.7	4952.48	0.096941	0.10542	0.28831	Additivity
GRMZM2G021464	481.136	335.591	0.51974	0.0010535	0.0026968	UP	373.042	415.689	-0.15617	0.32866	0.4763	FALSE	427.122	333.125	0.35858	0.025386	0.10728	FALSE	416.781	380.178	0.13261	0.22692	0.46603	Additivity
GRMZM2G021704	182.45	124.28	0.55391	0.025696	0.047432	UP	125.065	157.639	-0.33394	0.17098	0.29429	FALSE	143.192	123.374	0.21491	0.41512	0.67029	FALSE	139.746	142.55	-0.028669	0.87755	0.9603	Additivity
GRMZM2G021831	130.084	58.5625	1.1514	0.00018995	0.00056203	UP	73.939	112.404	-0.60429	0.040343	0.095521	FALSE	84.6494	58.131	0.54219	0.1277	0.3313	FALSE	82.6416	84.716	-0.035768	0.8861	0.96432	Additivity
GRMZM2G022014	694.736	491.541	0.49915	0.00038077	0.0010673	UP	505.055	600.228	-0.24907	0.077494	0.16058	FALSE	578.281	487.952	0.24503	0.095967	0.27548	FALSE	564.244	553.39	0.028022	0.77475	0.90751	Additivity
GRMZM2G022192	675.691	497.633	0.44128	0.0011285	0.0028707	UP	507.128	583.696	-0.20287	0.13435	0.24558	FALSE	580.643	493.976	0.23321	0.10175	0.28588	FALSE	566.602	549.109	0.045242	0.64988	0.8341	Additivity
GRMZM2G022213	610.624	458.254	0.41414	0.0037907	0.0086338	UP	486.768	527.531	-0.11602	0.42029	0.5677	FALSE	557.346	454.896	0.29303	0.045474	0.16555	FALSE	543.8	500.481	0.11976	0.22608	0.46521	Additivity
GRMZM2G022269	3716.76	3099.41	0.26205	0.0038596	0.0087742	UP	3172.15	3211.28	-0.017688	0.85601	0.91602	FALSE	3631.92	3076.69	0.23935	0.017655	0.081298	FALSE	3544.47	3211.82	0.14218	0.023488	0.1053	Additivity
GRMZM2G022403	1817.99	1337.4	0.44291	3.62e-05	0.00012235	UP	1340.8	1570.84	-0.22844	0.039149	0.093241	FALSE	1535.19	1327.64	0.20956	0.091967	0.2674	FALSE	1497.95	1474.82	0.022447	0.74498	0.8912	Additivity
GRMZM2G022506	216.366	124.936	0.79228	0.00050904	0.001391	UP	162.837	186.904	-0.19886	0.35491	0.50318	FALSE	186.449	124.019	0.58822	0.010288	0.053762	FALSE	181.909	157.061	0.21189	0.18182	0.4073	Additivity
GRMZM2G022694	474.606	356.433	0.4131	0.010816	0.022087	UP	352.768	410.113	-0.2173	0.18994	0.31829	FALSE	403.891	353.816	0.19097	0.24431	0.49536	FALSE	394.195	387.909	0.023193	0.84439	0.94476	Additivity
GRMZM2G022836	55.6846	23.6107	1.2378	0.0076823	0.016303	UP	25.8091	48.0999	-0.89815	0.048673	0.111	FALSE	29.548	23.4366	0.3343	0.55457	0.77733	FALSE	28.8454	35.6373	-0.30505	0.40779	0.65247	Additivity
GRMZM2G023020	1006.1	792.437	0.3444	0.0048892	0.010853	UP	726.355	869.245	-0.25909	0.037533	0.090363	FALSE	831.636	786.64	0.080249	0.55502	0.7776	FALSE	811.589	844.748	-0.057773	0.49532	0.72532	Additivity
GRMZM2G023073	1162.11	939.28	0.30712	0.0076101	0.016164	UP	936.863	1004.05	-0.099917	0.41879	0.56612	FALSE	1072.62	932.381	0.20215	0.178	0.40794	FALSE	1046.94	987.65	0.084104	0.36597	0.61466	Additivity
GRMZM2G023110	2252.56	1666.52	0.43473	1.39e-05	5.05e-05	UP	1708.06	1946.26	-0.18834	0.073604	0.15422	FALSE	1955.7	1654.29	0.24147	0.024563	0.10473	FALSE	1908.25	1830.86	0.059733	0.36604	0.61467	Additivity
GRMZM2G023279	582.108	441.183	0.39991	0.0053978	0.01186	UP	442.539	502.879	-0.18441	0.19801	0.32821	FALSE	506.683	437.945	0.21033	0.16267	0.38637	FALSE	494.466	479.687	0.04378	0.68567	0.85482	Additivity
GRMZM2G023392	1723.66	1385.83	0.31472	0.0027345	0.0064245	UP	1256.76	1489.25	-0.24488	0.024905	0.065101	FALSE	1438.93	1375.67	0.064857	0.56812	0.78671	FALSE	1404.2	1461.57	-0.057771	0.43909	0.68001	Additivity
GRMZM2G023575	1023.99	763.655	0.42321	0.00061394	0.0016482	UP	739.707	884.715	-0.25826	0.038591	0.092293	FALSE	846.939	758.082	0.1599	0.23204	0.481	FALSE	826.45	836.7	-0.017783	0.83581	0.93931	Additivity
GRMZM2G023694	272.757	163.041	0.74238	0.00034534	0.00097542	UP	186.957	235.652	-0.33395	0.099073	0.19435	FALSE	214.057	161.846	0.40338	0.058896	0.19876	FALSE	208.892	200.706	0.057672	0.70513	0.86711	Additivity
GRMZM2G024104	1537.1	914.076	0.74982	0.0013551	0.003397	UP	984.659	1328.48	-0.43208	0.05048	0.11434	FALSE	1127.4	907.379	0.31322	0.010267	0.0537	FALSE	1100.14	1124.51	-0.0316	0.73782	0.88722	Additivity
GRMZM2G024119	564.189	434.139	0.37802	0.0093159	0.019357	UP	446.896	487.378	-0.1251	0.38374	0.53185	FALSE	511.696	430.962	0.24772	0.10001	0.28313	FALSE	499.245	468.768	0.090874	0.37504	0.62324	Additivity
GRMZM2G024155	11.7691	0	Inf	0.0016085	0.0039742	UP	1.52622	10.1771	-2.7373	0.053412	0.1198	FALSE	1.74716	0	Inf	0.47352	0.71692	FALSE	1.70637	4.76295	-1.4809	0.31193	0.56149	Additivity
GRMZM2G024247	409.167	298.222	0.4563	0.008156	0.017184	UP	340.829	353.559	-0.052904	0.80155	0.87732	FALSE	390.238	296.035	0.39859	0.017636	0.081257	FALSE	380.791	329.63	0.20815	0.069754	0.22126	Additivity
GRMZM2G024293	2112.77	1806.01	0.22633	0.024148	0.044936	UP	1664.82	1825.33	-0.13279	0.19071	0.31922	FALSE	1906.13	1792.82	0.08842	0.44237	0.69346	FALSE	1860.17	1852.27	0.006144	0.95878	0.99518	Additivity
GRMZM2G024389	256.3	173.102	0.56621	0.004981	0.01103	UP	171.013	221.374	-0.37238	0.064746	0.13928	FALSE	195.808	171.832	0.18844	0.37704	0.63685	FALSE	191.053	199.99	-0.065955	0.67307	0.8471	Additivity
GRMZM2G024561	339.681	222.644	0.60944	0.00092199	0.0023896	UP	217.971	293.46	-0.42903	0.021368	0.057527	FALSE	249.571	221.008	0.17535	0.35894	0.61844	FALSE	243.527	260.645	-0.098001	0.48388	0.71613	Additivity
GRMZM2G024563	284.702	207.141	0.45884	0.022559	0.042292	UP	198.841	246.008	-0.3071	0.12975	0.23925	FALSE	227.657	205.624	0.14685	0.48231	0.72346	FALSE	222.192	229.167	-0.044592	0.76162	0.89999	Additivity
GRMZM2G024705	14.3136	2.15297	2.733	0.021443	0.040507	UP	2.9978	12.3693	-2.0448	0.073748	0.15448	FALSE	3.43283	2.13731	0.6836	0.79972	0.92352	FALSE	3.34756	6.81739	-1.0261	0.35064	0.59974	Additivity
GRMZM2G024823	1166.35	777.951	0.58425	9.51e-07	4.16e-06	UP	866.549	1007.8	-0.21786	0.093349	0.18526	FALSE	992.121	772.23	0.36148	0.02263	0.098399	FALSE	968.354	900.905	0.10416	0.26378	0.51047	Additivity
GRMZM2G024865	668.646	481.128	0.47482	0.002115	0.0050863	UP	517.866	577.818	-0.15804	0.30448	0.45056	FALSE	592.935	477.615	0.31202	0.034616	0.13545	FALSE	578.612	535.765	0.111	0.25428	0.49937	Additivity
GRMZM2G025078	1625.34	1136.4	0.51627	2.08e-06	8.63e-06	UP	1191.92	1404.34	-0.2366	0.034349	0.084123	FALSE	1364.71	1128.07	0.27473	0.018461	0.083983	FALSE	1331.69	1285.65	0.050766	0.49343	0.72365	Additivity
GRMZM2G025173	29.5124	9.82049	1.5875	0.018363	0.03529	UP	18.5593	25.4981	-0.45825	0.47087	0.61379	FALSE	21.2511	9.74678	1.1245	0.10639	0.29426	FALSE	20.7302	17.4426	0.24912	0.58795	0.7925	Additivity
GRMZM2G025214	3044.62	2548.35	0.2567	0.0048755	0.010827	UP	2628.34	2630.35	-0.0011036	0.95505	0.98127	FALSE	3009.27	2529.65	0.25048	0.014733	0.070625	FALSE	2936.89	2637.72	0.15499	0.017117	0.083513	Additivity
GRMZM2G025236	647.545	461.568	0.48844	0.00077315	0.0020359	UP	514.403	559.501	-0.12124	0.42245	0.56936	FALSE	588.988	458.195	0.36228	0.013543	0.066211	FALSE	574.67	517.307	0.15171	0.11865	0.31142	Additivity
GRMZM2G025480	806.632	559.868	0.52682	9.38e-05	0.00029409	UP	573.518	696.965	-0.28125	0.038604	0.092304	FALSE	656.649	555.774	0.24062	0.090623	0.26493	FALSE	640.809	635.782	0.011363	0.91409	0.97665	Additivity
GRMZM2G025793	68.2278	33.6152	1.0212	0.013641	0.027138	UP	36.4926	58.9501	-0.69189	0.087956	0.17705	FALSE	41.7782	33.3677	0.3243	0.49262	0.73202	FALSE	40.79	46.0654	-0.17547	0.58378	0.78969	Additivity
GRMZM2G025806	1329.25	1112.7	0.25655	0.021541	0.040662	UP	1048.86	1148.4	-0.1308	0.25448	0.39487	FALSE	1200.93	1104.57	0.12068	0.31356	0.57354	FALSE	1171.78	1152.62	0.023787	0.75299	0.89512	Additivity
GRMZM2G025870	165.703	100.173	0.7261	0.0053782	0.011819	UP	100.401	143.164	-0.51189	0.047782	0.10924	FALSE	114.952	99.4401	0.20913	0.46258	0.70902	FALSE	112.19	122.49	-0.12672	0.51191	0.73806	Additivity
GRMZM2G026117	891.073	636.246	0.48596	0.00022261	0.00065073	UP	661.655	769.989	-0.21876	0.10481	0.20292	FALSE	757.562	631.593	0.26237	0.054234	0.18725	FALSE	739.283	711.512	0.05524	0.53645	0.75641	Additivity
GRMZM2G026147	801.954	546.206	0.55407	0.0043286	0.0097243	UP	544.819	692.659	-0.34637	0.040571	0.095952	FALSE	623.799	542.213	0.20222	0.15962	0.38198	FALSE	608.707	629.451	-0.048345	0.58699	0.79168	Additivity
GRMZM2G026188	80.3948	39.4978	1.0253	0.0087348	0.018309	UP	60.6104	69.4792	-0.19702	0.63964	0.7568	FALSE	69.403	39.2085	0.82383	0.042734	0.15807	FALSE	67.6938	54.1325	0.32253	0.19667	0.42799	Additivity
GRMZM2G026311	953.774	772.356	0.30438	0.01487	0.029264	UP	820.271	824.073	-0.006671	0.96703	0.98828	FALSE	939.153	766.704	0.29269	0.023563	0.1014	FALSE	916.576	811.82	0.17509	0.04142	0.15644	Additivity
GRMZM2G026490	2546.6	2082.32	0.29038	0.0024016	0.0057116	UP	2019.47	2200.27	-0.12371	0.21918	0.35381	FALSE	2312.18	2067.01	0.1617	0.12033	0.31853	FALSE	2256.46	2176.77	0.051874	0.43611	0.67772	Additivity
GRMZM2G026556	1956.24	1611.53	0.27965	0.0061505	0.01335	UP	1554.26	1689.85	-0.12067	0.20853	0.34119	FALSE	1779.53	1599.74	0.15366	0.17157	0.399	FALSE	1736.66	1684.1	0.044338	0.56632	0.77733	Additivity
GRMZM2G026654	242.227	136.717	0.82516	0.00021323	0.00062641	UP	163.736	209.277	-0.35404	0.1028	0.19982	FALSE	187.481	135.719	0.46612	0.040942	0.15332	FALSE	182.905	173.995	0.07205	0.63629	0.82516	Additivity
GRMZM2G026889	122.916	72.2966	0.76568	0.0111	0.022604	UP	78.2159	106.204	-0.44131	0.14675	0.26258	FALSE	89.5611	71.7656	0.31958	0.29403	0.55211	FALSE	87.3625	89.3153	-0.031894	0.9486	0.99107	Additivity
GRMZM2G026983	157.274	100.693	0.64331	0.014981	0.029466	UP	90.9435	135.883	-0.57932	0.032231	0.079993	FALSE	104.131	99.956	0.059035	0.84143	0.94385	FALSE	101.593	119.254	-0.23123	0.25442	0.49947	Additivity
GRMZM2G027166	221.81	159.272	0.47783	0.023885	0.044491	UP	138.392	191.578	-0.46918	0.031338	0.078247	FALSE	158.455	158.106	0.0031879	1	1	FALSE	154.614	178.335	-0.20592	0.2033	0.43651	Additivity
GRMZM2G027198	20.1982	4.71411	2.0992	0.02227	0.04185	UP	7.54913	17.4578	-1.2095	0.15643	0.27495	FALSE	8.64357	4.67998	0.88512	0.47205	0.71595	FALSE	8.43409	10.5964	-0.32927	0.7109	0.87076	Additivity
GRMZM2G027307	998.575	757.324	0.39896	0.0013587	0.003404	UP	704.196	862.755	-0.29297	0.020002	0.054554	FALSE	806.276	751.799	0.10093	0.46901	0.71369	FALSE	786.794	823.03	-0.064959	0.44918	0.68767	Additivity
GRMZM2G027439	580.887	350.543	0.72867	1.67e-06	7.04e-06	UP	393.891	501.928	-0.34968	0.023119	0.061374	FALSE	450.989	347.957	0.37419	0.016408	0.076801	FALSE	440.091	428.249	0.039349	0.69285	0.85926	Additivity
GRMZM2G027728	1450.44	1221.1	0.2483	0.026238	0.048339	UP	1238.68	1253.29	-0.01691	0.95306	0.98014	FALSE	1418.28	1212.15	0.22658	0.046102	0.16707	FALSE	1383.82	1258.19	0.13731	0.059288	0.19886	Additivity
GRMZM2G027976	131.08	80.9244	0.6958	0.016895	0.032739	UP	89.3353	113.25	-0.34221	0.23641	0.3742	FALSE	102.292	80.3334	0.34862	0.23781	0.48699	FALSE	99.789	97.7939	0.029136	0.8821	0.96242	Additivity
GRMZM2G028014	115.129	62.18	0.88872	0.0051675	0.011402	UP	63.0369	99.4791	-0.6582	0.037763	0.090785	FALSE	72.1733	61.7239	0.22563	0.52066	0.75279	FALSE	70.4362	80.8418	-0.19878	0.41353	0.65813	Additivity
GRMZM2G028036	160.571	98.2284	0.709	0.0061362	0.013324	UP	101.354	138.717	-0.45275	0.083715	0.17059	FALSE	116.054	97.5053	0.25124	0.34029	0.60176	FALSE	113.212	119.281	-0.075336	0.74198	0.88967	Additivity
GRMZM2G028046	247.957	163.21	0.60337	0.0042312	0.0095288	UP	177.963	214.217	-0.2675	0.2031	0.33454	FALSE	203.767	162.012	0.33082	0.12023	0.31849	FALSE	198.81	190.617	0.060711	0.6773	0.85001	Additivity
GRMZM2G028054	54.9752	25.5796	1.1038	0.019913	0.037962	UP	32.5399	47.5196	-0.54631	0.25868	0.39961	FALSE	37.2608	25.3896	0.55342	0.26128	0.51509	FALSE	36.3413	35.9921	0.013929	0.9373	0.98698	Additivity
GRMZM2G028089	959.175	718.94	0.41592	0.00080015	0.0021003	UP	759.577	828.685	-0.12563	0.30531	0.45141	FALSE	869.666	713.677	0.28519	0.029968	0.12181	FALSE	848.745	785.63	0.11148	0.20776	0.44242	Additivity
GRMZM2G028216	575.027	444.872	0.37024	0.011537	0.023391	UP	476.602	496.802	-0.059886	0.69999	0.80408	FALSE	545.708	441.612	0.30535	0.038338	0.14589	FALSE	532.435	477.979	0.15566	0.1184	0.31101	Additivity
GRMZM2G028266	188.8	123.232	0.61549	0.0090902	0.018949	UP	145.342	163.104	-0.16634	0.46076	0.60476	FALSE	166.406	122.324	0.444	0.060938	0.20374	FALSE	162.41	144.227	0.17131	0.31434	0.564	Additivity
GRMZM2G028346	2163.25	1579.92	0.45335	8.6e-06	3.23e-05	UP	1656.18	1869.09	-0.17448	0.098022	0.19268	FALSE	1896.27	1568.36	0.2739	0.013117	0.064516	FALSE	1850.39	1748.55	0.081673	0.23993	0.48255	Additivity
GRMZM2G028535	1809.39	1448.04	0.3214	0.0023218	0.0055398	UP	1504.27	1563.38	-0.055608	0.63622	0.75394	FALSE	1722.33	1437.43	0.26087	0.0195	0.087672	FALSE	1680.68	1530.13	0.13539	0.056747	0.19365	Additivity
GRMZM2G028766	1532.43	1275.98	0.26422	0.012844	0.025709	UP	1248.09	1323.97	-0.085148	0.44006	0.5854	FALSE	1429.01	1266.61	0.17404	0.12515	0.327	FALSE	1394.47	1323.31	0.07557	0.30727	0.55649	Additivity
GRMZM2G028779	16.0839	3.0814	2.384	0.020699	0.039285	UP	5.99559	13.8884	-1.2119	0.1925	0.32135	FALSE	6.86567	3.05855	1.1666	0.40152	0.65865	FALSE	6.69512	8.15341	-0.28429	0.81249	0.92815	Additivity
GRMZM2G028902	342.003	227.574	0.58767	0.0015661	0.0038781	UP	230.044	295.479	-0.36115	0.051735	0.11664	FALSE	263.394	225.91	0.22148	0.25415	0.50752	FALSE	257.015	264.395	-0.04084	0.77502	0.90751	Additivity
GRMZM2G028929	3561.07	2998.93	0.24786	0.007095	0.015172	UP	2960.75	3076.94	-0.055537	0.5842	0.71337	FALSE	3389.87	2976.92	0.18741	0.062972	0.20855	FALSE	3308.28	3090.06	0.098447	0.11787	0.31007	Additivity
GRMZM2G029101	68.5146	27.4524	1.3195	0.0025765	0.0060902	UP	32.7311	59.2157	-0.85532	0.04572	0.1056	FALSE	37.476	27.2506	0.45968	0.35027	0.61031	FALSE	36.5695	42.6749	-0.22275	0.53373	0.75459	Additivity
GRMZM2G029242	124.909	68.9911	0.85639	0.0040282	0.009117	UP	82.4406	107.896	-0.38821	0.17366	0.29768	FALSE	94.3944	68.486	0.46289	0.13547	0.34439	FALSE	92.0975	88.9674	0.049885	0.82866	0.93618	Additivity
GRMZM2G030118	26.4806	4.41801	2.5835	0.0041474	0.0093619	UP	10.5469	22.8984	-1.1184	0.13612	0.24799	FALSE	12.0764	4.38514	1.4615	0.1502	0.36777	FALSE	11.7816	12.8436	-0.1245	0.94893	0.99107	Additivity
GRMZM2G030252	35.0886	3.95379	3.1497	0.00058833	0.0015863	UP	15.0983	30.2901	-1.0045	0.089	0.17871	FALSE	17.2871	3.92453	2.1391	0.018858	0.085364	FALSE	16.8682	16.6811	0.016092	1	1	Additivity
GRMZM2G030272	534.054	409.696	0.38243	0.012218	0.024625	UP	376.366	461.424	-0.29396	0.060462	0.13199	FALSE	430.932	406.697	0.083507	0.59753	0.80556	FALSE	420.48	441.873	-0.071596	0.52848	0.75073	Additivity
GRMZM2G030877	161.08	76.9388	1.066	8.72e-05	0.00027451	UP	98.3834	139.156	-0.50021	0.05653	0.12559	FALSE	112.652	76.3718	0.56076	0.047301	0.17018	FALSE	109.897	107.998	0.025141	0.8865	0.96439	Additivity
GRMZM2G031177	73.2704	28.845	1.3449	0.0043474	0.0097626	UP	30.1146	63.341	-1.0727	0.022246	0.059427	FALSE	34.4821	28.6325	0.26819	0.5881	0.79971	FALSE	33.6386	44.9545	-0.41835	0.229	0.46865	Additivity
GRMZM2G031311	639.868	498.064	0.36144	0.011756	0.023798	UP	509.826	552.863	-0.11691	0.42808	0.57472	FALSE	583.729	494.418	0.23957	0.10105	0.28498	FALSE	569.631	533.536	0.09444	0.33831	0.58813	Additivity
GRMZM2G031338	24.5561	6.10676	2.0076	0.014195	0.02808	UP	11.1467	21.231	-0.92955	0.21786	0.35243	FALSE	12.7613	6.06184	1.0739	0.26558	0.5197	FALSE	12.4591	12.8026	-0.039242	1	1	Additivity
GRMZM2G031802	957.885	675.784	0.50329	8.63e-05	0.00027209	UP	673.046	827.71	-0.29842	0.022791	0.06065	FALSE	770.609	670.838	0.20003	0.13713	0.34694	FALSE	751.996	759.972	-0.015221	0.88229	0.96242	Additivity
GRMZM2G031824	958.043	786.603	0.28446	0.022395	0.042036	UP	693.949	827.79	-0.25444	0.049205	0.11194	FALSE	794.546	780.836	0.025112	0.84438	0.94514	FALSE	775.331	820.568	-0.081811	0.36217	0.61089	Additivity
GRMZM2G031952	464.851	354.984	0.38901	0.016075	0.031346	UP	370.942	401.659	-0.11478	0.51212	0.65177	FALSE	424.729	352.379	0.26941	0.089093	0.26197	FALSE	414.39	383.185	0.11295	0.28912	0.53727	Additivity
GRMZM2G032028	48.3413	9.70841	2.3159	0.021719	0.04095	UP	19.2957	41.7206	-1.1125	0.16568	0.2872	FALSE	22.0897	9.63627	1.1968	0.091953	0.26739	FALSE	21.5706	25.4658	-0.23949	0.66457	0.84211	Additivity
GRMZM2G032107	732.631	513.247	0.51343	0.00020892	0.00061468	UP	539.314	633.013	-0.23111	0.099204	0.19449	FALSE	617.496	509.49	0.27737	0.053286	0.18481	FALSE	602.559	580.008	0.055029	0.56416	0.7758	Additivity
GRMZM2G032350	694.184	515.817	0.42846	0.0017177	0.0042165	UP	509.988	599.727	-0.23384	0.094214	0.18667	FALSE	583.931	512.032	0.18956	0.1801	0.41059	FALSE	569.747	566.207	0.0089905	0.91226	0.97567	Additivity
GRMZM2G032419	1109.7	813.944	0.44717	0.00014254	0.00043128	UP	853.139	958.751	-0.16838	0.15702	0.2757	FALSE	976.782	807.957	0.27376	0.028032	0.11576	FALSE	953.308	897.827	0.086506	0.30444	0.55396	Additivity
GRMZM2G032423	1107.97	891.649	0.31337	0.0095895	0.019864	UP	906.825	957.362	-0.078241	0.55158	0.68665	FALSE	1038.27	885.122	0.23024	0.064383	0.21166	FALSE	1013.2	939.293	0.10927	0.17847	0.40261	Additivity
GRMZM2G032648	710.07	489.396	0.53696	8.87e-05	0.00027911	UP	512.558	613.405	-0.25912	0.30499	0.45111	FALSE	586.804	485.814	0.27247	0.40213	0.65907	FALSE	572.89	559.283	0.034679	0.89097	0.96626	Additivity
GRMZM2G032847	1157.35	827.052	0.48478	4.36e-05	0.00014494	UP	857.197	999.922	-0.22219	0.062607	0.1356	FALSE	981.448	821.003	0.25752	0.042925	0.15868	FALSE	957.769	926.301	0.048196	0.57411	0.78262	Additivity
GRMZM2G033017	120.107	68.7912	0.80402	0.0080946	0.017072	UP	84.6486	103.777	-0.29393	0.32729	0.47487	FALSE	96.9187	68.2831	0.50525	0.094937	0.27344	FALSE	94.5791	86.391	0.13064	0.53844	0.75775	Additivity
GRMZM2G033027	97.7186	35.7121	1.4522	6.91e-05	0.00022222	UP	49.6002	84.4173	-0.76719	0.026482	0.068531	FALSE	56.7955	35.4498	0.68	0.090913	0.26554	FALSE	55.3977	59.5312	-0.10382	0.75052	0.89385	Additivity
GRMZM2G033029	875.147	693.36	0.33592	0.0098742	0.02039	UP	639.035	756.181	-0.24284	0.068097	0.14513	FALSE	731.662	688.287	0.088167	0.52647	0.75716	FALSE	714.013	736.103	-0.043956	0.63077	0.82176	Additivity
GRMZM2G033199	1626.15	1318.87	0.30215	0.0037807	0.0086153	UP	1178.35	1404.9	-0.25371	0.020424	0.055481	FALSE	1349.17	1309.19	0.043391	0.68816	0.86202	FALSE	1316.53	1385.68	-0.073852	0.33446	0.58386	Additivity
GRMZM2G033356	810.438	626.115	0.37227	0.0042881	0.0096437	UP	562.401	700.238	-0.31625	0.01855	0.051198	FALSE	643.901	621.514	0.051053	0.71403	0.87669	FALSE	628.462	672.631	-0.097991	0.28942	0.53764	Additivity
GRMZM2G033555	348.819	241.749	0.52897	0.0035156	0.0080703	UP	271.224	301.321	-0.15182	0.37445	0.52302	FALSE	310.545	239.987	0.37185	0.046123	0.16712	FALSE	303.015	275.668	0.13646	0.29194	0.54	Additivity
GRMZM2G033626	2377.64	1980.15	0.26392	0.0076727	0.016286	UP	1868.32	2054.41	-0.13698	0.18952	0.31778	FALSE	2139.12	1965.62	0.12203	0.2524	0.50573	FALSE	2087.58	2051.4	0.025224	0.7088	0.86935	Additivity
GRMZM2G033867	612.04	483.121	0.34124	0.016743	0.032476	UP	541.604	528.76	0.034625	0.83016	0.89758	FALSE	620.112	479.586	0.37074	0.010528	0.054756	FALSE	605.138	514.659	0.23365	0.017545	0.084935	Additivity
GRMZM2G033971	239.285	153.957	0.6362	0.003877	0.0088082	UP	178.127	206.733	-0.21486	0.31442	0.46168	FALSE	203.951	152.836	0.41624	0.061449	0.20501	FALSE	199.005	182.271	0.12672	0.4102	0.65489	Additivity
GRMZM2G034183	471.556	348.061	0.43809	0.0058718	0.012805	UP	325.458	407.414	-0.32402	0.046199	0.10645	FALSE	372.635	345.507	0.10905	0.50903	0.74519	FALSE	363.637	382.844	-0.074258	0.52828	0.75054	Additivity
GRMZM2G034326	2556.17	2095.79	0.28649	0.0037612	0.0085761	UP	2120.03	2208.68	-0.059103	0.59575	0.72204	FALSE	2427.35	2080.45	0.22249	0.035713	0.13842	FALSE	2368.69	2188.51	0.11414	0.08398	0.24947	Additivity
GRMZM2G034453	583.678	414.938	0.49228	0.00095695	0.0024688	UP	437.414	504.256	-0.20516	0.16277	0.2835	FALSE	500.827	411.911	0.28198	0.070314	0.22418	FALSE	488.695	466.306	0.067659	0.52597	0.74875	Additivity
GRMZM2G034647	3224.48	2731.44	0.23941	0.0091415	0.019046	UP	2411.26	2785.87	-0.20834	0.030096	0.075696	FALSE	2760.77	2711.41	0.026023	0.80277	0.92488	FALSE	2694.2	2810.28	-0.060857	0.34369	0.59319	Additivity
GRMZM2G034697	600.866	459.839	0.38591	0.0074774	0.015904	UP	423.053	519.145	-0.2953	0.046296	0.10664	FALSE	484.37	456.462	0.085614	0.56906	0.78721	FALSE	472.707	496.298	-0.070261	0.50329	0.7317	Additivity
GRMZM2G034724	39.9985	14.1264	1.5015	0.0092319	0.019201	UP	22.0749	34.5636	-0.64685	0.24034	0.37883	FALSE	25.2766	14.0214	0.85017	0.16812	0.39382	FALSE	24.6574	24.0507	0.035945	0.93171	0.98393	Additivity
GRMZM2G035063	2956.44	2367.79	0.32032	0.00070155	0.0018623	UP	2134.19	2554.15	-0.25915	0.042243	0.099203	FALSE	2443.44	2350.51	0.055942	0.78813	0.9177	FALSE	2384.97	2507.01	-0.072	0.41697	0.66113	Additivity
GRMZM2G035153	276.52	172.862	0.67776	0.00072571	0.0019215	UP	179.898	238.863	-0.40901	0.04106	0.096851	FALSE	205.984	171.593	0.26354	0.20665	0.44817	FALSE	200.965	207.962	-0.049372	0.76648	0.903	Additivity
GRMZM2G035282	73.0515	40.2982	0.8582	0.024208	0.045028	UP	42.2163	63.0999	-0.57984	0.1718	0.29531	FALSE	48.3279	40.0007	0.27283	0.66879	0.85097	FALSE	47.1988	51.6074	-0.12883	0.69408	0.86009	Additivity
GRMZM2G035477	1411.88	1166.51	0.27542	0.011185	0.022756	UP	1183.04	1219.85	-0.044201	0.69244	0.79858	FALSE	1354.51	1157.94	0.2262	0.05036	0.17776	FALSE	1321.9	1213.6	0.12333	0.10583	0.28911	Additivity
GRMZM2G035665	1593.03	1336.7	0.2531	0.015582	0.030502	UP	1381.14	1376.27	0.0050915	0.98387	0.99854	FALSE	1581.35	1326.9	0.2531	0.024966	0.10593	FALSE	1543.13	1382.12	0.15898	0.029984	0.125	Additivity
GRMZM2G035719	569.605	428.905	0.4093	0.0065974	0.01422	UP	446.788	492.159	-0.13953	0.37106	0.51975	FALSE	511.564	425.767	0.26485	0.080962	0.24585	FALSE	499.155	467.056	0.09589	0.34457	0.59413	Additivity
GRMZM2G035848	49.3558	21.3456	1.2093	0.019244	0.036822	UP	26.0538	42.6658	-0.71159	0.16714	0.28942	FALSE	29.8332	21.1888	0.49362	0.36902	0.62856	FALSE	29.0991	31.4319	-0.11125	0.85178	0.94817	Additivity
GRMZM2G035899	706.085	548.391	0.36464	0.0069913	0.014983	UP	504.182	610.022	-0.27491	0.050421	0.11426	FALSE	577.289	544.368	0.084709	0.53514	0.76284	FALSE	563.24	588.406	-0.063062	0.54797	0.76533	Additivity
GRMZM2G035948	314.569	200.507	0.64973	0.00069694	0.001852	UP	206.469	271.797	-0.3966	0.043662	0.10181	FALSE	236.41	199.027	0.24832	0.2678	0.52216	FALSE	230.644	237.716	-0.043572	0.81381	0.92879	Additivity
GRMZM2G036455	233.931	155.654	0.58774	0.0070801	0.015144	UP	163.002	202.114	-0.31027	0.15042	0.26719	FALSE	186.625	154.513	0.27242	0.22636	0.47377	FALSE	182.144	180.36	0.014203	0.94945	0.99107	Additivity
GRMZM2G036505	201.738	121.759	0.72846	0.018004	0.034665	UP	125.065	174.374	-0.4795	0.10222	0.19904	FALSE	143.192	120.869	0.24451	0.34056	0.60194	FALSE	139.746	148.225	-0.084989	0.6556	0.8378	Additivity
GRMZM2G036508	9.60097	0.408177	4.5559	0.024884	0.046155	UP	1.98942	8.30593	-2.0618	0.17593	0.30029	FALSE	2.27831	0.405359	2.4907	0.53328	0.7616	FALSE	2.22084	3.82678	-0.78503	0.69481	0.86052	Additivity
GRMZM2G037094	1194.18	929.899	0.36088	0.0020379	0.0049232	UP	885.839	1031.84	-0.2201	0.070922	0.14958	FALSE	1014.25	923.077	0.13589	0.26438	0.51843	FALSE	989.726	995.211	-0.0079726	0.94889	0.99107	Additivity
GRMZM2G037200	933.419	764.336	0.28832	0.024041	0.044753	UP	722.949	806.535	-0.15784	0.22549	0.36121	FALSE	827.725	758.745	0.12554	0.3537	0.61366	FALSE	807.831	798.573	0.016631	0.86891	0.95593	Additivity
GRMZM2G037379	496.822	350.622	0.50281	0.0012966	0.0032639	UP	364.539	429.225	-0.23566	0.13305	0.24365	FALSE	417.385	348.049	0.26209	0.10348	0.28928	FALSE	407.285	394.871	0.044658	0.68765	0.85613	Additivity
GRMZM2G037431	283.53	195.488	0.53642	0.0074001	0.01575	UP	215.49	244.983	-0.18506	0.37319	0.522	FALSE	246.739	194.053	0.34654	0.077157	0.23824	FALSE	240.72	222.383	0.11431	0.38896	0.6365	Additivity
GRMZM2G037683	1657.47	1391.63	0.25221	0.016568	0.032187	UP	1360.67	1432.05	-0.073762	0.50715	0.64733	FALSE	1557.91	1381.42	0.17346	0.12179	0.32117	FALSE	1520.28	1437.32	0.080956	0.26428	0.5109	Additivity
GRMZM2G037698	2959.56	2391.8	0.30729	0.0010078	0.0025886	UP	2442.6	2556.94	-0.066	0.49357	0.63507	FALSE	2796.68	2374.27	0.23623	0.02232	0.097404	FALSE	2729.06	2517.86	0.11621	0.073014	0.22766	Additivity
GRMZM2G037725	1627.23	1373.66	0.2444	0.017944	0.034562	UP	1304.18	1405.8	-0.10826	0.30352	0.44952	FALSE	1493.22	1363.58	0.13102	0.24647	0.49816	FALSE	1457.19	1416.26	0.041101	0.58583	0.79114	Additivity
GRMZM2G038195	1219.94	886.367	0.46083	8.01e-05	0.00025402	UP	882.297	1054.06	-0.25662	0.032121	0.079753	FALSE	1010.19	879.87	0.19926	0.10883	0.29873	FALSE	985.806	982.874	0.0042975	0.95863	0.99506	Additivity
GRMZM2G038356	2417.86	1912.64	0.33817	0.00052133	0.0014224	UP	1810.03	2089.07	-0.20685	0.042405	0.099463	FALSE	2072.37	1898.59	0.12636	0.23294	0.48191	FALSE	2022.46	2031.83	-0.0066704	0.9279	0.98243	Additivity
GRMZM2G038384	624.318	496.736	0.3298	0.01868	0.035834	UP	471.426	539.375	-0.19426	0.17562	0.29999	FALSE	539.765	493.091	0.13048	0.36968	0.62919	FALSE	526.717	526.425	0.00080067	0.99596	1	Additivity
GRMZM2G038636	623.386	463.168	0.42859	0.0032713	0.0075707	UP	441.503	538.622	-0.28685	0.052038	0.1172	FALSE	505.498	459.779	0.13676	0.37503	0.63472	FALSE	493.307	507.627	-0.041283	0.69139	0.85856	Additivity
GRMZM2G039089	524.832	357.745	0.55292	0.00028979	0.00083015	UP	363.039	453.371	-0.32057	0.035894	0.08724	FALSE	415.677	355.125	0.22714	0.15752	0.37896	FALSE	405.572	411.075	-0.019443	0.87762	0.9603	Additivity
GRMZM2G039187	200.878	113.795	0.81988	0.00082946	0.0021715	UP	137.846	173.577	-0.33252	0.16642	0.28834	FALSE	157.832	112.964	0.48252	0.051412	0.18047	FALSE	154.002	144.18	0.09508	0.57101	0.78093	Additivity
GRMZM2G039238	1476.49	1200.35	0.29872	0.0094132	0.019534	UP	1209.86	1275.87	-0.076642	0.60261	0.72732	FALSE	1385.19	1191.53	0.21727	0.075144	0.23429	FALSE	1351.95	1256.29	0.10588	0.17427	0.39692	Additivity
GRMZM2G039385	779.291	510.798	0.60941	6.65e-06	2.54e-05	UP	541.197	673.27	-0.31503	0.019097	0.052514	FALSE	619.634	507.058	0.28927	0.045489	0.16558	FALSE	604.729	598.539	0.014843	0.90494	0.97212	Additivity
GRMZM2G039542	1007.66	744.68	0.43632	0.00042334	0.0011747	UP	713.408	870.691	-0.28743	0.02474	0.064744	FALSE	816.82	739.213	0.14403	0.26306	0.51689	FALSE	797.097	817.803	-0.036997	0.69206	0.85895	Additivity
GRMZM2G039592	665.467	479.504	0.47282	0.00079332	0.002084	UP	465.674	574.933	-0.30407	0.034243	0.083935	FALSE	533.193	475.993	0.16372	0.26602	0.52011	FALSE	520.236	534.524	-0.039088	0.72142	0.87761	Additivity
GRMZM2G039622	487.773	314.341	0.63388	9.74e-05	0.00030421	UP	337.887	421.42	-0.31872	0.045399	0.10497	FALSE	386.859	312.047	0.31004	0.071613	0.22693	FALSE	377.548	371.837	0.021992	0.87833	0.96065	Additivity
GRMZM2G039725	374.963	233.842	0.68122	0.00018337	0.0005439	UP	244.243	324.028	-0.4078	0.028115	0.071726	FALSE	279.65	232.119	0.26876	0.1426	0.35572	FALSE	272.887	280.14	-0.037845	0.81674	0.9303	Additivity
GRMZM2G039824	375.852	240.532	0.64393	0.00032338	0.00091813	UP	248.957	324.72	-0.3833	0.032569	0.080665	FALSE	285.053	238.77	0.25561	0.16936	0.39551	FALSE	278.129	285.339	-0.036919	0.80019	0.92187	Additivity
GRMZM2G039900	535.691	380.659	0.4929	0.0014542	0.0036269	UP	405.039	462.826	-0.19241	0.20467	0.3364	FALSE	463.742	377.88	0.29539	0.067035	0.21736	FALSE	452.589	427.739	0.08147	0.47026	0.70536	Additivity
GRMZM2G039930	624.956	462.592	0.43401	0.0030899	0.0071891	UP	423.516	539.999	-0.35054	0.018626	0.051385	FALSE	484.901	459.208	0.078542	0.62611	0.82511	FALSE	473.222	508	-0.10231	0.32206	0.5722	Additivity
GRMZM2G040164	4064.24	3086.47	0.39703	1.46e-05	5.29e-05	UP	3053.03	3511.77	-0.20196	0.03444	0.084302	FALSE	3495.51	3063.87	0.19015	0.063055	0.20869	FALSE	3411.43	3346.15	0.027873	0.66972	0.84519	Additivity
GRMZM2G040209	2095.89	1769.09	0.24455	0.012535	0.025188	UP	1565.21	1810.74	-0.21022	0.03979	0.094426	FALSE	1792.07	1756.11	0.029244	0.78753	0.91726	FALSE	1748.93	1823.33	-0.060109	0.38481	0.6324	Additivity
GRMZM2G040452	315.587	232.129	0.44311	0.018581	0.035669	UP	236.586	272.674	-0.20481	0.28071	0.42485	FALSE	270.875	230.424	0.23334	0.21948	0.4652	FALSE	264.362	255.503	0.049176	0.72044	0.87694	Additivity
GRMZM2G040477	11124.3	7977.69	0.47968	2.97e-09	1.81e-08	UP	8288.87	9611.14	-0.21353	0.17282	0.29663	FALSE	9489.86	7919.05	0.26106	0.19768	0.43487	FALSE	9263.25	8908.03	0.056412	0.65249	0.83566	Additivity
GRMZM2G040587	782.301	569.472	0.4581	0.00060928	0.0016375	UP	559.673	675.839	-0.2721	0.040726	0.09626	FALSE	640.801	565.319	0.18081	0.21509	0.4592	FALSE	625.322	632.532	-0.01654	0.84642	0.94546	Additivity
GRMZM2G040618	808.004	618.935	0.38458	0.0036356	0.0083167	UP	599.326	698.132	-0.22016	0.10376	0.20129	FALSE	686.205	614.402	0.15946	0.24764	0.49977	FALSE	669.615	668.36	0.0027057	0.97517	1	Additivity
GRMZM2G040736	16.6359	0.816354	4.349	0.0045432	0.01016	UP	8.06698	14.3887	-0.83484	0.39543	0.54388	FALSE	9.23621	0.810718	3.51	0.027552	0.11419	FALSE	9.01375	7.15129	0.33392	0.65299	0.83617	Additivity
GRMZM2G040945	1079.9	866.47	0.31767	0.0079745	0.016845	UP	782.794	933.056	-0.25333	0.041782	0.098302	FALSE	896.276	860.119	0.059407	0.63243	0.82832	FALSE	874.573	914.346	-0.064162	0.46439	0.70035	Additivity
GRMZM2G041822	2326.66	1922.99	0.27491	0.0064179	0.013878	UP	1939.24	2010.44	-0.052018	0.66664	0.77807	FALSE	2220.28	1908.89	0.21801	0.043484	0.16002	FALSE	2166.96	1999.04	0.11637	0.089285	0.25935	Additivity
GRMZM2G042027	787.146	535.122	0.55676	7.27e-05	0.00023311	UP	580.604	680.019	-0.22802	0.082036	0.16784	FALSE	664.761	531.175	0.32365	0.02372	0.10185	FALSE	648.729	614.33	0.078602	0.40145	0.64762	Additivity
GRMZM2G042146	1850.76	1369.34	0.43464	3.22e-05	0.00011	UP	1438.13	1599.11	-0.15308	0.15396	0.27191	FALSE	1646.55	1359.29	0.2766	0.014304	0.068971	FALSE	1607.01	1504.02	0.095554	0.19345	0.42342	Additivity
GRMZM2G042636	6202.93	5072.5	0.29025	0.00044661	0.001234	UP	4950.88	5358.75	-0.11421	0.18239	0.3083	FALSE	5668.55	5035.25	0.17092	0.071835	0.22729	FALSE	5531.57	5310.6	0.058815	0.31781	0.56761	Additivity
GRMZM2G042660	69.5324	22.2741	1.6423	0.00026115	0.00075401	UP	34.312	60.0926	-0.80848	0.054159	0.1212	FALSE	39.2846	22.11	0.82926	0.097684	0.27877	FALSE	38.341	40.3121	-0.072326	0.87709	0.96014	Additivity
GRMZM2G042754	371.78	284	0.38856	0.027224	0.049943	UP	286.624	321.212	-0.16437	0.34452	0.49267	FALSE	328.162	281.922	0.21911	0.22657	0.4739	FALSE	320.281	307.192	0.060199	0.64752	0.83242	Additivity
GRMZM2G042897	166.964	92.8017	0.84732	0.0013559	0.0033985	UP	103.344	144.244	-0.48105	0.059412	0.13042	FALSE	118.324	92.1255	0.36107	0.2043	0.44467	FALSE	115.472	119.213	-0.04599	0.81623	0.93022	Additivity
GRMZM2G043030	990.449	611.82	0.69498	0.0046193	0.010305	UP	667.075	855.398	-0.35875	0.10331	0.20059	FALSE	763.791	607.327	0.3307	0.01279	0.063257	FALSE	745.254	743.398	0.0035979	0.99019	1	Additivity
GRMZM2G043115	35.8411	0	Inf	5.53e-05	0.00018062	UP	6.21415	30.9323	-2.3155	0.042383	0.099449	FALSE	7.11163	0	Inf	0.26711	0.5214	FALSE	6.95588	14.7063	-1.0801	0.28057	0.52849	Additivity
GRMZM2G043198	1474.41	1172.54	0.33051	0.0030536	0.0071098	UP	1139.27	1274.05	-0.16131	0.17183	0.29532	FALSE	1304.38	1163.93	0.16436	0.1603	0.383	FALSE	1273.04	1240.67	0.037158	0.62805	0.81978	Additivity
GRMZM2G043212	510.756	351.871	0.53759	0.00066882	0.001782	UP	377.43	441.342	-0.22569	0.16347	0.28433	FALSE	432.14	349.284	0.3071	0.05353	0.18546	FALSE	421.712	400.255	0.075337	0.48234	0.7151	Additivity
GRMZM2G043903	920.499	728.129	0.33822	0.0070658	0.015118	UP	753.227	795.364	-0.07853	0.56091	0.69518	FALSE	862.4	722.778	0.25481	0.047319	0.17022	FALSE	841.626	772.857	0.12298	0.1525	0.36456	Additivity
GRMZM2G044174	210.457	114.196	0.88202	0.00018908	0.00055976	UP	137.383	181.852	-0.40456	0.08526	0.17275	FALSE	157.301	113.351	0.47273	0.047288	0.17018	FALSE	153.487	147.96	0.05291	0.7333	0.88428	Additivity
GRMZM2G044273	61.0387	18.0961	1.754	0.0002494	0.00072345	UP	34.7479	52.7191	-0.6014	0.14661	0.26239	FALSE	39.785	17.9645	1.1471	0.028726	0.11781	FALSE	38.8229	34.9851	0.15017	0.68317	0.85344	Additivity
GRMZM2G044382	1087.33	835.24	0.38053	0.0016806	0.0041351	UP	862.65	939.49	-0.1231	0.31731	0.46449	FALSE	987.673	829.128	0.25244	0.047855	0.17168	FALSE	963.931	900.763	0.097782	0.24892	0.49334	Additivity
GRMZM2G044495	808.427	634.198	0.35018	0.0067886	0.014598	UP	607.096	698.447	-0.20223	0.12119	0.22705	FALSE	695.078	629.547	0.14286	0.30298	0.56222	FALSE	678.389	677.138	0.0026638	1	1	Additivity
GRMZM2G044584	661.797	537.266	0.30075	0.026666	0.04902	UP	554.739	571.709	-0.043473	0.72918	0.82477	FALSE	635.16	533.332	0.25209	0.074883	0.23385	FALSE	619.779	564.651	0.13439	0.16354	0.38102	Additivity
GRMZM2G044684	515.758	368.182	0.48628	0.0016329	0.0040268	UP	418.991	445.602	-0.088838	0.56846	0.70084	FALSE	479.73	365.479	0.39243	0.011739	0.059322	FALSE	468.128	411.975	0.18435	0.083294	0.24816	Additivity
GRMZM2G044832	753.585	525.237	0.5208	9.46e-05	0.00029612	UP	578.587	651.045	-0.17022	0.19958	0.33011	FALSE	662.452	521.373	0.3455	0.01293	0.06383	FALSE	646.476	595.279	0.11903	0.20838	0.44331	Additivity
GRMZM2G044851	52.5666	6.92311	2.9247	0.0012564	0.0031713	UP	17.0877	45.3764	-1.409	0.038168	0.09151	FALSE	19.5655	6.87256	1.5094	0.056802	0.19397	FALSE	19.089	25.4386	-0.41428	0.39549	0.64248	Additivity
GRMZM2G044963	7267.51	5833.66	0.31706	0.00018319	0.00054351	UP	5936.13	6279.17	-0.081051	0.37494	0.52343	FALSE	6796.69	5790.94	0.23103	0.015611	0.073987	FALSE	6632.15	6158.85	0.10682	0.06259	0.2054	Additivity
GRMZM2G045082	13.1632	1.74479	2.9154	0.021531	0.040647	UP	2.56191	11.375	-2.1506	0.073097	0.15338	FALSE	2.93243	1.73195	0.7597	0.82131	0.93389	FALSE	2.86569	6.10583	-1.0913	0.3421	0.59163	Additivity
GRMZM2G045287	434.984	296.102	0.55487	0.0016174	0.0039937	UP	284.033	375.87	-0.40418	0.019613	0.053695	FALSE	325.207	293.916	0.14596	0.38838	0.64675	FALSE	317.343	338.798	-0.094381	0.46868	0.70423	Additivity
GRMZM2G045330	2304.04	1838.14	0.32592	0.0012324	0.0031166	UP	1695.61	1990.8	-0.23154	0.027106	0.069786	FALSE	1941.42	1824.69	0.089458	0.41806	0.67269	FALSE	1894.47	1945.52	-0.038367	0.59107	0.79528	Additivity
GRMZM2G045331	1148.66	864.67	0.40973	0.00047128	0.0012963	UP	827.138	992.407	-0.2628	0.027683	0.070962	FALSE	947.019	858.332	0.14186	0.26464	0.51875	FALSE	924.235	942.423	-0.028115	0.72435	0.8788	Additivity
GRMZM2G045971	1268.51	951.134	0.41542	0.0049424	0.010957	UP	953.978	1096.19	-0.20046	0.24295	0.38185	FALSE	1092.22	944.136	0.21019	0.19969	0.43765	FALSE	1066.06	1035.27	0.042283	0.67467	0.84827	Additivity
GRMZM2G046201	4309.76	3160.6	0.44741	9.22e-07	4.04e-06	UP	3101.63	3723.51	-0.26364	0.026724	0.069017	FALSE	3551.08	3137.34	0.17871	0.30011	0.55924	FALSE	3466.06	3487.78	-0.0090132	0.91089	0.97496	Additivity
GRMZM2G046576	1056.56	864.589	0.28929	0.013681	0.027198	UP	831.249	912.775	-0.13498	0.25882	0.3998	FALSE	951.763	858.258	0.14919	0.23256	0.48158	FALSE	928.681	905.492	0.036481	0.65788	0.83866	Additivity
GRMZM2G046676	3426.66	2852.72	0.26447	0.0040083	0.0090755	UP	2782.26	2960.59	-0.08963	0.35266	0.50078	FALSE	3185.57	2831.82	0.16982	0.09554	0.27471	FALSE	3108.57	2959.71	0.070798	0.26297	0.50964	Additivity
GRMZM2G046924	3472.94	2762.83	0.33001	0.00035758	0.0010077	UP	2721.81	3000.66	-0.14072	0.14745	0.26344	FALSE	3116.36	2742.59	0.18432	0.070925	0.22541	FALSE	3041.04	2929.04	0.054135	0.39005	0.63728	Additivity
GRMZM2G047042	370.322	275.108	0.42878	0.014137	0.027982	UP	269.617	319.921	-0.24681	0.15418	0.27215	FALSE	308.697	273.097	0.17678	0.33898	0.60065	FALSE	301.25	302.163	-0.0043639	0.97141	1	Additivity
GRMZM2G047097	1917.99	1500.87	0.3538	0.00054126	0.0014705	UP	1487.45	1657.15	-0.15586	0.14756	0.26358	FALSE	1703.09	1489.85	0.19299	0.076978	0.23783	FALSE	1661.84	1603.56	0.051501	0.45222	0.69055	Additivity
GRMZM2G047105	55.2436	0	Inf	5.16e-07	2.35e-06	UP	40.5783	47.686	-0.23286	0.81619	0.8877	FALSE	46.4747	0	Inf	0.011738	0.059322	FALSE	45.2828	23.0503	0.97418	0.27926	0.52698	Additivity
GRMZM2G047238	492.855	299.711	0.71759	0.00034848	0.00098381	UP	333.823	425.941	-0.35157	0.10053	0.19657	FALSE	382.227	297.509	0.36149	0.029684	0.12087	FALSE	372.93	363.773	0.035866	0.70831	0.86903	Additivity
GRMZM2G047299	25.4628	4.71411	2.4333	0.019988	0.038096	UP	4.44206	22.0215	-2.3096	0.040711	0.096243	FALSE	5.08776	4.67998	0.12053	1	1	FALSE	4.95615	12.6002	-1.3462	0.084259	0.25003	Additivity
GRMZM2G047316	511.246	369.919	0.46681	0.0025736	0.0060839	UP	368.901	441.681	-0.25977	0.089957	0.18011	FALSE	422.364	367.212	0.20187	0.2217	0.46816	FALSE	412.223	411.633	0.0020676	0.99862	1	Additivity
GRMZM2G047376	782.162	608.234	0.36284	0.0080053	0.016902	UP	555.334	675.858	-0.28336	0.22598	0.36181	FALSE	635.879	603.79	0.074705	0.7613	0.90416	FALSE	620.298	651.666	-0.071173	0.6589	0.83931	Additivity
GRMZM2G047434	3580.86	2867.34	0.32059	0.022413	0.042057	UP	2691.07	3093.44	-0.20103	0.027855	0.071252	FALSE	3081.11	2846.44	0.11429	0.45648	0.70452	FALSE	3006.92	3039.2	-0.015403	0.78092	0.91056	Additivity
GRMZM2G047509	391.76	280.999	0.47941	0.0046036	0.010276	UP	279.864	338.429	-0.27412	0.10329	0.20058	FALSE	320.427	278.937	0.20006	0.26157	0.51533	FALSE	312.713	314.34	-0.0074876	0.94974	0.99107	Additivity
GRMZM2G047860	1012.8	778.679	0.37925	0.0016195	0.0039984	UP	782.927	875.001	-0.16041	0.23051	0.36743	FALSE	896.455	772.968	0.21382	0.14839	0.36485	FALSE	874.617	839.959	0.058332	0.48548	0.71734	Additivity
GRMZM2G047889	47.123	8.77998	2.4241	3.96e-05	0.00013262	UP	19.1044	40.7018	-1.0912	0.033614	0.082694	FALSE	21.8745	8.71503	1.3277	0.065139	0.21304	FALSE	21.3425	24.3209	-0.18847	0.70704	0.86831	Additivity
GRMZM2G048117	831.432	640.12	0.37726	0.0045973	0.010266	UP	683.864	718.4	-0.071078	0.62602	0.74662	FALSE	783.009	635.444	0.30126	0.02564	0.1082	FALSE	764.024	689.622	0.14781	0.095617	0.27095	Additivity
GRMZM2G048324	146.208	33.519	2.125	0.005457	0.011976	UP	47.884	126.423	-1.4006	0.034254	0.083953	FALSE	54.8246	33.2758	0.72035	0.092203	0.26773	FALSE	53.5028	77.2297	-0.52954	0.063059	0.20647	Additivity
GRMZM2G048537	256.498	179.641	0.51383	0.010839	0.022132	UP	182.189	221.585	-0.28242	0.16044	0.28037	FALSE	208.592	178.317	0.22623	0.27662	0.53246	FALSE	203.585	202.978	0.0043009	0.9975	1	Additivity
GRMZM2G048551	194.262	131.716	0.56058	0.019201	0.036756	UP	118.907	167.878	-0.49757	0.044201	0.10279	FALSE	136.133	130.744	0.058277	0.84683	0.94614	FALSE	132.895	150.647	-0.18089	0.30493	0.55426	Additivity
GRMZM2G048883	1276.73	1003.89	0.34685	0.0023452	0.0055887	UP	1012.48	1103.09	-0.12365	0.29502	0.44032	FALSE	1159.26	996.538	0.21821	0.069481	0.22238	FALSE	1131.2	1070.25	0.079907	0.3063	0.55569	Additivity
GRMZM2G049013	1374.72	1089.46	0.33552	0.00185	0.0045098	UP	1092.2	1187.6	-0.12081	0.25666	0.39731	FALSE	1250.5	1081.46	0.20952	0.075731	0.23547	FALSE	1220.44	1158.19	0.075531	0.34671	0.59593	Additivity
GRMZM2G049346	1097.33	913.589	0.26438	0.025283	0.04679	UP	796.179	948.148	-0.25202	0.040848	0.09645	FALSE	911.567	906.862	0.0074657	0.93876	0.98745	FALSE	889.665	945.595	-0.08796	0.29878	0.54792	Additivity
GRMZM2G049429	1363.56	990.942	0.46051	4.77e-05	0.00015772	UP	1045.27	1178.09	-0.17257	0.12975	0.23925	FALSE	1196.78	983.696	0.28288	0.020184	0.090057	FALSE	1167.92	1100.1	0.086305	0.28089	0.52874	Additivity
GRMZM2G049895	2612.3	1992.94	0.39042	3.95e-05	0.00013231	UP	2024.27	2256.76	-0.15685	0.10059	0.19661	FALSE	2317.67	1978.34	0.22838	0.032612	0.12984	FALSE	2261.84	2160.21	0.066325	0.34196	0.59158	Additivity
GRMZM2G050118	1042.12	832.527	0.32395	0.0064393	0.013919	UP	772.329	900.288	-0.22117	0.067492	0.14412	FALSE	884.292	826.438	0.097615	0.45444	0.70281	FALSE	862.889	882.281	-0.032063	0.70407	0.86659	Additivity
GRMZM2G050126	569.58	449.082	0.34292	0.025426	0.047009	UP	394.488	492.196	-0.31925	0.064816	0.1394	FALSE	451.691	445.795	0.018957	0.8965	0.96884	FALSE	440.689	477.278	-0.11507	0.30628	0.55569	Additivity
GRMZM2G050216	19.4025	1.68875	3.5222	0.0011986	0.0030382	UP	5.58703	16.7537	-1.5843	0.06797	0.14492	FALSE	6.39601	1.67669	1.9316	0.24562	0.49697	FALSE	6.24584	8.79846	-0.49436	0.56622	0.77729	Additivity
GRMZM2G050484	436.27	336.319	0.37539	0.022452	0.042123	UP	359.932	376.914	-0.066511	0.6936	0.79937	FALSE	412.121	333.863	0.30381	0.064877	0.21258	FALSE	402.094	362.488	0.1496	0.18165	0.40704	Additivity
GRMZM2G050628	611.947	448.682	0.44771	0.0023052	0.0055041	UP	419.454	528.773	-0.33413	0.027435	0.070444	FALSE	480.261	445.389	0.10875	0.46637	0.71186	FALSE	468.643	494.543	-0.077607	0.47868	0.71187	Additivity
GRMZM2G050821	83.6487	30.8299	1.44	0.0002338	0.00068086	UP	54.6694	72.2517	-0.4023	0.2481	0.38753	FALSE	62.5988	30.604	1.0324	0.010833	0.055847	FALSE	61.0639	51.2191	0.25364	0.34674	0.59593	Additivity
GRMZM2G051004	2349.04	1812.23	0.3743	0.00014737	0.00044473	UP	1745.28	2029.56	-0.21771	0.031621	0.078825	FALSE	1998.21	1798.95	0.15156	0.16754	0.39301	FALSE	1950.21	1950.65	-0.0003274	0.97481	1	Additivity
GRMZM2G051101	542.551	395.931	0.45451	0.0024362	0.0057846	UP	399.423	468.729	-0.23084	0.12669	0.23478	FALSE	457.324	393.025	0.2186	0.15925	0.38138	FALSE	446.271	438.562	0.025141	0.81804	0.93093	Additivity
GRMZM2G051138	521.048	355.808	0.55032	0.00038892	0.0010875	UP	361.405	450.129	-0.31672	0.039868	0.094564	FALSE	413.799	353.209	0.22841	0.16609	0.39119	FALSE	403.775	408.185	-0.015673	0.89123	0.96636	Additivity
GRMZM2G051153	714.07	534.89	0.41682	0.0021013	0.0050561	UP	506.26	616.957	-0.28529	0.039046	0.093053	FALSE	579.617	530.954	0.12651	0.49433	0.73361	FALSE	565.757	583.586	-0.044764	0.66155	0.84074	Additivity
GRMZM2G051458	1971.05	1679.77	0.23071	0.017677	0.034098	UP	1609.47	1702.8	-0.081323	0.41224	0.55965	FALSE	1842.78	1667.43	0.14426	0.17751	0.40756	FALSE	1798.21	1724.34	0.060524	0.38535	0.63296	Additivity
GRMZM2G051571	182.496	119.614	0.60948	0.0091931	0.019131	UP	143.405	157.632	-0.13647	0.61702	0.73917	FALSE	164.206	118.731	0.46781	0.1603	0.383	FALSE	160.175	140.108	0.19311	0.32375	0.57422	Additivity
GRMZM2G051697	146.193	95.4029	0.61576	0.018261	0.035124	UP	94.5957	126.255	-0.4165	0.10594	0.20463	FALSE	108.31	94.7049	0.19366	0.49961	0.73741	FALSE	105.683	112.182	-0.086089	0.66881	0.84451	Additivity
GRMZM2G051771	2554.93	2099.27	0.28339	0.0038621	0.0087776	UP	1889.15	2207.63	-0.22476	0.060663	0.13228	FALSE	2162.92	2083.87	0.05371	0.65317	0.84095	FALSE	2111.06	2188.51	-0.051987	0.45234	0.69055	Additivity
GRMZM2G051942	77.5852	32.7027	1.2464	0.0025001	0.0059229	UP	35.0471	67.0523	-0.93599	0.021786	0.058443	FALSE	40.1317	32.4651	0.30585	0.52532	0.756	FALSE	39.1418	49.3492	-0.33432	0.30696	0.55622	Additivity
GRMZM2G052105	210.081	102.862	1.0302	2.92e-05	0.00010056	UP	127.301	181.531	-0.51198	0.029591	0.074697	FALSE	145.747	102.112	0.51332	0.049852	0.17673	FALSE	142.26	142.294	-0.00034263	1	1	Additivity
GRMZM2G052123	15.9513	1.28057	3.6388	0.0029129	0.0068139	UP	7.54913	13.771	-0.86725	0.31894	0.4661	FALSE	8.64357	1.27134	2.7653	0.063715	0.21023	FALSE	8.43409	7.16946	0.23437	0.80541	0.92465	Additivity
GRMZM2G052341	906.386	713.986	0.34423	0.0067479	0.014517	UP	711.445	783.136	-0.13851	0.29227	0.4376	FALSE	814.581	708.757	0.20077	0.12653	0.32925	FALSE	794.869	760.41	0.063941	0.45991	0.69678	Additivity
GRMZM2G052474	127.364	79.74	0.67558	0.019388	0.037066	UP	82.1413	110.033	-0.42175	0.14299	0.25733	FALSE	94.0478	79.154	0.24873	0.41097	0.66603	FALSE	91.7786	95.5571	-0.058204	0.80959	0.92644	Additivity
GRMZM2G052569	2115.11	1807.62	0.22665	0.019217	0.036783	UP	1865.58	1827.38	0.029845	0.7992	0.87536	FALSE	2135.93	1794.32	0.25143	0.060708	0.20325	FALSE	2084.69	1850.76	0.17171	0.03219	0.13113	Additivity
GRMZM2G052650	2230.15	1702.93	0.38912	9.07e-05	0.0002848	UP	1716.22	1926.87	-0.16703	0.10832	0.20814	FALSE	1965	1690.42	0.21714	0.043226	0.15949	FALSE	1917.52	1841.03	0.058732	0.38729	0.63487	Additivity
GRMZM2G052855	690.711	489.181	0.49771	0.00030446	0.0008688	UP	509.526	596.714	-0.22788	0.09895	0.19414	FALSE	583.391	485.592	0.26472	0.066482	0.21621	FALSE	569.272	550.296	0.048909	0.61967	0.81434	Additivity
GRMZM2G052920	42.1667	16.9276	1.3167	0.017564	0.03389	UP	29.3794	36.4347	-0.31051	0.54175	0.67782	FALSE	33.635	16.8037	1.0012	0.075324	0.23475	FALSE	32.8378	26.3163	0.3194	0.40832	0.65308	Additivity
GRMZM2G053299	3216.75	2496.59	0.36565	0.00010086	0.00031415	UP	2399.68	2779.31	-0.21188	0.029291	0.07407	FALSE	2747.5	2478.32	0.14876	0.15833	0.38029	FALSE	2681.26	2679.98	0.00068831	0.99914	1	Additivity
GRMZM2G053554	519.984	402.694	0.36878	0.014338	0.028322	UP	352.85	449.258	-0.34849	0.025534	0.066481	FALSE	403.984	399.731	0.015266	0.92035	0.98007	FALSE	394.293	432.099	-0.13209	0.22921	0.46885	Additivity
GRMZM2G053767	1168.71	903.215	0.37177	0.0012232	0.0030953	UP	953.868	1009.65	-0.081991	0.44891	0.59363	FALSE	1092.1	896.601	0.28457	0.022178	0.096945	FALSE	1065.89	972.677	0.13203	0.11356	0.30306	Additivity
GRMZM2G053927	473.946	339.273	0.48228	0.0026073	0.0061539	UP	380.099	409.458	-0.10734	0.50127	0.64165	FALSE	435.212	336.792	0.36986	0.02234	0.097469	FALSE	424.628	379.653	0.16152	0.14155	0.3474	Additivity
GRMZM2G053958	138.448	75.9142	0.8669	0.0022893	0.0054679	UP	100.781	119.592	-0.24689	0.35886	0.50728	FALSE	115.4	75.3585	0.6148	0.053316	0.18486	FALSE	112.567	98.35	0.19479	0.31989	0.56987	Additivity
GRMZM2G054120	41.2815	13.9023	1.5702	0.0069801	0.014964	UP	17.5782	35.6752	-1.0211	0.070031	0.14829	FALSE	20.1273	13.8004	0.54445	0.43652	0.68852	FALSE	19.6361	24.478	-0.31798	0.51635	0.74154	Additivity
GRMZM2G054252	85.3511	33.7992	1.3364	0.00059931	0.0016138	UP	56.3596	73.7463	-0.38791	0.27874	0.42257	FALSE	64.5305	33.5521	0.94358	0.0177	0.081432	FALSE	62.9658	53.0461	0.24732	0.35243	0.60148	Additivity
GRMZM2G054387	23.1405	1.28057	4.1756	0.0001251	0.00038276	UP	7.08592	20.0021	-1.4971	0.066249	0.14195	FALSE	8.11243	1.27134	2.6738	0.082575	0.24916	FALSE	7.91962	9.92575	-0.32574	0.72625	0.87978	Additivity
GRMZM2G054811	1227.67	927.899	0.40388	0.00043028	0.0011922	UP	927.887	1060.48	-0.1927	0.13538	0.24706	FALSE	1062.42	921.087	0.20595	0.085584	0.25512	FALSE	1036.61	1010.76	0.036434	0.64656	0.83161	Additivity
GRMZM2G055020	1050.22	824.484	0.34913	0.012398	0.024937	UP	840.322	907.173	-0.11044	0.48293	0.62569	FALSE	962.171	818.422	0.23345	0.13781	0.34803	FALSE	938.742	881.371	0.090979	0.37867	0.62664	Additivity
GRMZM2G055125	503.918	332.222	0.60104	0.00023291	0.00067859	UP	372.088	435.469	-0.22693	0.17558	0.29998	FALSE	426.029	329.79	0.3694	0.02396	0.10265	FALSE	415.719	387.074	0.103	0.34153	0.59132	Additivity
GRMZM2G055255	786.523	641.514	0.29401	0.022001	0.041409	UP	686.734	679.563	0.015144	0.95659	0.98235	FALSE	786.229	636.788	0.30414	0.22664	0.4739	FALSE	767.486	670.55	0.1948	0.19221	0.42152	Additivity
GRMZM2G055320	577.858	404.718	0.5138	0.00062751	0.0016799	UP	428.148	499.26	-0.22168	0.13884	0.25169	FALSE	490.212	401.759	0.28708	0.065375	0.21361	FALSE	478.366	457.998	0.062774	0.55637	0.77098	Additivity
GRMZM2G055619	3374.31	2794.44	0.27203	0.0034707	0.0079815	UP	2689.63	2915.59	-0.11638	0.24148	0.38026	FALSE	3079.47	2773.93	0.15075	0.13742	0.34743	FALSE	3005.28	2902.51	0.050198	0.42767	0.66979	Additivity
GRMZM2G055809	540.555	367.398	0.5571	0.00038823	0.0010858	UP	408.008	467.106	-0.19515	0.22621	0.36216	FALSE	467.153	364.706	0.35716	0.023654	0.10164	FALSE	455.865	421.341	0.11362	0.282	0.5295	Additivity
GRMZM2G056056	73.8688	32.4066	1.1887	0.0042457	0.0095594	UP	41.7245	63.8349	-0.61345	0.12501	0.23255	FALSE	47.7745	32.1702	0.57051	0.1993	0.43723	FALSE	46.6121	47.7065	-0.03348	0.96764	0.99888	Additivity
GRMZM2G056377	766.307	619.984	0.30569	0.017208	0.033297	UP	654.406	662.006	-0.016657	0.86505	0.92099	FALSE	749.257	615.434	0.28386	0.0353	0.13724	FALSE	731.208	652.455	0.1644	0.074004	0.22979	Additivity
GRMZM2G056400	65.264	27.9568	1.2231	0.0037195	0.0084893	UP	40.4715	56.3749	-0.47815	0.22272	0.35779	FALSE	46.3348	27.748	0.73971	0.10506	0.29215	FALSE	45.2317	41.8384	0.1125	0.74055	0.88888	Additivity
GRMZM2G057129	754.137	407.296	0.88875	2.29e-10	1.61e-09	UP	512.194	651.545	-0.34718	0.028812	0.073074	FALSE	586.472	404.301	0.53663	0.015188	0.07231	FALSE	572.149	531.765	0.1056	0.366	0.61466	Additivity
GRMZM2G057150	3331.57	2431.54	0.45433	1.21e-06	5.22e-06	UP	2457.46	2878.63	-0.22822	0.019679	0.053826	FALSE	2813.66	2413.7	0.2212	0.031925	0.12772	FALSE	2745.8	2689.01	0.030152	0.63678	0.82547	Additivity
GRMZM2G057251	2721.32	2249.44	0.27474	0.0052783	0.011616	UP	2052.37	2351.35	-0.1962	0.051542	0.11628	FALSE	2349.83	2233.01	0.073567	0.52013	0.75247	FALSE	2293.26	2341.69	-0.030147	0.63314	0.82334	Additivity
GRMZM2G057486	441.14	274.107	0.6865	3.55e-05	0.00012017	UP	301.259	381.057	-0.339	0.034145	0.08374	FALSE	344.918	272.101	0.34211	0.054788	0.1886	FALSE	336.635	331.59	0.021786	0.90285	0.97118	Additivity
GRMZM2G057508	1514.07	1132.76	0.41859	0.0001278	0.00039035	UP	1094.57	1308.05	-0.25706	0.020908	0.056496	FALSE	1253.26	1124.48	0.15642	0.19291	0.4281	FALSE	1222.88	1240.18	-0.020273	0.79437	0.91852	Additivity
GRMZM2G057525	1088.37	889.049	0.29184	0.012701	0.025478	UP	780.152	940.33	-0.26941	0.02723	0.070027	FALSE	893.234	882.523	0.017404	0.88427	0.963	FALSE	871.689	930.282	-0.093854	0.26711	0.51375	Additivity
GRMZM2G057567	178.912	83.1016	1.1063	1.68e-05	6.01e-05	UP	107.785	154.532	-0.51975	0.060319	0.1318	FALSE	123.42	82.4889	0.5813	0.087727	0.25936	FALSE	120.389	119.021	0.016483	0.92562	0.98162	Additivity
GRMZM2G057942	1127.76	853.04	0.40277	0.00052289	0.0014262	UP	826.209	974.232	-0.23776	0.041978	0.098682	FALSE	945.974	846.798	0.15978	0.2107	0.45379	FALSE	923.127	929.179	-0.0094278	0.89623	0.96868	Additivity
GRMZM2G057950	343.286	200.218	0.77784	4.01e-05	0.00013405	UP	223.968	296.591	-0.40518	0.028682	0.072777	FALSE	256.428	198.751	0.36759	0.06475	0.21223	FALSE	250.262	249.972	0.0016727	1	1	Additivity
GRMZM2G058261	423.817	279.502	0.60058	0.00039036	0.0010912	UP	276.645	366.119	-0.40427	0.022246	0.059427	FALSE	316.765	277.463	0.19112	0.41986	0.67425	FALSE	309.026	327.059	-0.081825	0.54227	0.76084	Additivity
GRMZM2G058300	1408.63	1033.63	0.44657	4.84e-05	0.00015963	UP	1048.37	1216.94	-0.2151	0.056536	0.12559	FALSE	1200.38	1026.05	0.22638	0.054151	0.18699	FALSE	1171.2	1141.84	0.036621	0.61976	0.81434	Additivity
GRMZM2G058374	951.183	669.205	0.50728	7.88e-05	0.00025039	UP	672.147	821.887	-0.29016	0.025769	0.067002	FALSE	769.577	664.316	0.2122	0.12008	0.31826	FALSE	751	754.561	-0.0068262	0.94431	0.98975	Additivity
GRMZM2G058407	824.354	615.341	0.42188	0.0012656	0.0031921	UP	636.721	712.255	-0.16173	0.2182	0.35277	FALSE	728.99	610.828	0.25513	0.062952	0.20853	FALSE	711.52	672.907	0.080498	0.39541	0.64238	Additivity
GRMZM2G058472	359.549	178.168	1.0129	8.19e-08	4.15e-07	UP	225.627	310.59	-0.46107	0.054004	0.12089	FALSE	258.354	176.862	0.54672	0.076394	0.23677	FALSE	252.012	245.533	0.037577	0.8112	0.92754	Additivity
GRMZM2G058702	1231.46	903.127	0.44737	0.00012693	0.00038778	UP	886.139	1064.03	-0.26393	0.027864	0.071263	FALSE	1014.59	896.508	0.17851	0.14973	0.36712	FALSE	990.085	996.559	-0.0094022	0.92266	0.97989	Additivity
GRMZM2G058872	875.77	664.459	0.39837	0.0018858	0.0045915	UP	617.286	756.637	-0.29366	0.024166	0.063465	FALSE	706.763	659.599	0.099637	0.47826	0.72049	FALSE	689.707	721.695	-0.065405	0.46732	0.7032	Additivity
GRMZM2G058923	2106.72	1519.48	0.47143	3.38e-06	1.36e-05	UP	1578.6	1820.23	-0.20548	0.047955	0.10954	FALSE	1807.38	1508.33	0.26095	0.0187	0.084871	FALSE	1763.94	1691.48	0.060516	0.40497	0.65013	Additivity
GRMZM2G059042	298.951	181.178	0.7225	0.00027088	0.00077957	UP	188.239	258.285	-0.4564	0.020574	0.055798	FALSE	215.519	179.847	0.26105	0.21352	0.45737	FALSE	210.345	221.235	-0.072824	0.61618	0.81245	Additivity
GRMZM2G059266	860.944	688.11	0.32328	0.012987	0.025976	UP	727.824	743.898	-0.031516	0.8507	0.91245	FALSE	833.339	683.073	0.28686	0.029004	0.11874	FALSE	813.151	727.208	0.16115	0.06336	0.20695	Additivity
GRMZM2G059565	273.553	162.745	0.7492	0.00032445	0.00092083	UP	179.68	236.356	-0.39553	0.056003	0.12459	FALSE	205.729	161.551	0.34876	0.10303	0.28855	FALSE	200.744	200.645	0.00071177	0.9929	1	Additivity
GRMZM2G059618	691.836	527.038	0.39252	0.0040405	0.009144	UP	586.191	597.745	-0.02816	0.84882	0.91108	FALSE	671.157	523.161	0.3594	0.0095605	0.050813	FALSE	654.975	569.936	0.20064	0.033408	0.13478	Additivity
GRMZM2G060170	652.368	500.506	0.3823	0.0065533	0.014136	UP	522.663	563.651	-0.10892	0.44986	0.59446	FALSE	598.422	496.832	0.26841	0.061354	0.2048	FALSE	583.992	539.528	0.11425	0.24261	0.48561	Additivity
GRMZM2G060369	317.024	200.395	0.66175	0.00059218	0.0015958	UP	254.166	273.933	-0.10806	0.57601	0.70686	FALSE	290.994	198.917	0.54882	0.016659	0.077793	FALSE	284.038	238.273	0.25347	0.056234	0.19231	Additivity
GRMZM2G060373	5625.11	4705.29	0.2576	0.003243	0.0075112	UP	4624.6	4860.06	-0.071644	0.43295	0.57938	FALSE	5294.96	4670.91	0.18092	0.06813	0.21955	FALSE	5167.11	4873.14	0.084507	0.16001	0.37593	Additivity
GRMZM2G060465	34.9096	12.6217	1.4677	0.02134	0.040325	UP	22.6201	30.1791	-0.41595	0.51192	0.65155	FALSE	25.9	12.529	1.0477	0.10133	0.28555	FALSE	25.2697	20.8014	0.28073	0.4968	0.72675	Additivity
GRMZM2G060470	468.327	340.425	0.46018	0.0040713	0.0092046	UP	311.286	404.604	-0.37827	0.020126	0.05482	FALSE	356.41	337.934	0.076797	0.6626	0.84693	FALSE	347.797	377.876	-0.11967	0.30321	0.55287	Additivity
GRMZM2G060842	174.752	105.535	0.72758	0.0041389	0.0093447	UP	105.251	150.969	-0.52042	0.041094	0.0969	FALSE	120.518	104.765	0.20209	0.5303	0.75964	FALSE	117.556	129.341	-0.13783	0.49167	0.72259	Additivity
GRMZM2G060856	1207.81	1007.64	0.26142	0.025104	0.046489	UP	966.645	1043.59	-0.11049	0.36537	0.51421	FALSE	1106.77	1000.26	0.14598	0.23206	0.481	FALSE	1080.03	1043.72	0.049339	0.53412	0.7551	Additivity
GRMZM2G060857	840.549	619.295	0.4407	0.00068184	0.0018148	UP	587.799	726.23	-0.3051	0.021453	0.057716	FALSE	672.997	614.752	0.13059	0.34257	0.60319	FALSE	656.779	682.146	-0.054673	0.55706	0.77137	Additivity
GRMZM2G060868	1123.39	914.005	0.29759	0.010008	0.02063	UP	842.372	970.596	-0.20441	0.089347	0.17923	FALSE	964.468	907.286	0.088176	0.46497	0.71077	FALSE	941.226	957.815	-0.025206	0.77014	0.90494	Additivity
GRMZM2G060924	1346.11	1046.3	0.36349	0.0012445	0.003143	UP	1026.44	1163.03	-0.18025	0.12126	0.22709	FALSE	1175.24	1038.64	0.17826	0.13564	0.34465	FALSE	1146.78	1121.87	0.03168	0.67712	0.84991	Additivity
GRMZM2G061043	987.444	785.298	0.33046	0.0070106	0.015017	UP	826.399	853.202	-0.046048	0.74872	0.84007	FALSE	946.197	779.527	0.27954	0.025208	0.10669	FALSE	923.315	831.63	0.15088	0.068381	0.21809	Additivity
GRMZM2G061206	806.101	578.284	0.47918	0.00033948	0.00096051	UP	615.082	696.496	-0.17934	0.17765	0.30218	FALSE	704.213	574.052	0.29483	0.040117	0.15082	FALSE	687.345	645.525	0.090561	0.34807	0.59694	Additivity
GRMZM2G061287	1960.07	1601.74	0.29127	0.0042958	0.009659	UP	1625.57	1693.46	-0.059029	0.588	0.71607	FALSE	1861.25	1590.01	0.22723	0.037802	0.14433	FALSE	1816.09	1676.96	0.11499	0.096843	0.27309	Additivity
GRMZM2G061662	1181.63	962.009	0.29665	0.0094488	0.019599	UP	925.027	1020.82	-0.14216	0.21987	0.3546	FALSE	1059.13	954.972	0.14936	0.22553	0.47251	FALSE	1033.47	1010.02	0.033104	0.68458	0.85406	Additivity
GRMZM2G061735	1749.73	1398.86	0.32288	0.012088	0.024386	UP	1489.86	1511.63	-0.020926	0.80769	0.88142	FALSE	1705.79	1388.55	0.29686	0.033287	0.13175	FALSE	1664.75	1478.66	0.17102	0.029164	0.12271	Additivity
GRMZM2G061777	463.26	308.49	0.5866	0.00042369	0.0011754	UP	338.077	400.251	-0.24355	0.13443	0.2457	FALSE	387.082	306.244	0.33796	0.050508	0.17807	FALSE	377.737	358.573	0.075114	0.53155	0.75332	Additivity
GRMZM2G062045	589.849	445.929	0.40353	0.0057502	0.012569	UP	486.008	509.61	-0.068414	0.63498	0.7532	FALSE	556.451	442.662	0.33005	0.027076	0.11275	FALSE	543.046	484.959	0.16321	0.10972	0.29642	Additivity
GRMZM2G062342	225.677	155.806	0.53451	0.016286	0.031699	UP	162.593	195.012	-0.2623	0.25258	0.39262	FALSE	186.164	154.66	0.26748	0.21981	0.46553	FALSE	181.655	176.806	0.039033	0.78631	0.91392	Additivity
GRMZM2G062394	2093.96	1598.03	0.38994	0.00012415	0.00038004	UP	1599.41	1809.21	-0.17781	0.090464	0.18086	FALSE	1831.25	1586.32	0.20714	0.060781	0.20339	FALSE	1787.06	1728.96	0.047682	0.5003	0.72945	Additivity
GRMZM2G062641	351.138	208.59	0.75137	6.85e-05	0.00022037	UP	241.926	303.409	-0.3267	0.082166	0.16795	FALSE	277.003	207.061	0.41984	0.028252	0.11636	FALSE	270.275	257.58	0.069409	0.58248	0.78913	Additivity
GRMZM2G062761	542.773	390.495	0.47504	0.0017735	0.0043391	UP	459.787	468.902	-0.028321	0.84945	0.91158	FALSE	526.459	387.645	0.44158	0.018213	0.08315	FALSE	513.632	436.265	0.23553	0.023178	0.10433	Additivity
GRMZM2G062841	1622.82	1167.84	0.47467	1.13e-05	4.18e-05	UP	1238.09	1402.11	-0.17948	0.10397	0.20159	FALSE	1417.56	1159.29	0.29017	0.01259	0.062499	FALSE	1383.3	1302.37	0.086979	0.24624	0.49021	Additivity
GRMZM2G062848	250.126	155.294	0.68765	0.0014585	0.0036368	UP	173.685	216.089	-0.31515	0.13096	0.2408	FALSE	198.864	154.163	0.36733	0.10196	0.28624	FALSE	194.049	187.339	0.050775	0.7573	0.8978	Additivity
GRMZM2G063156	110.57	48.6458	1.1846	0.00059956	0.0016142	UP	66.6618	95.5641	-0.51961	0.11169	0.21325	FALSE	76.3217	48.2922	0.6603	0.067959	0.21922	FALSE	74.4938	71.5072	0.059031	0.82146	0.93236	Additivity
GRMZM2G063511	926.606	732.082	0.33995	0.0073553	0.01567	UP	791.023	800.625	-0.017406	0.93514	0.96772	FALSE	905.705	726.722	0.31764	0.013466	0.065952	FALSE	883.743	778.396	0.18312	0.030411	0.12623	Additivity
GRMZM2G063700	3037.12	2142.14	0.50365	2.82e-07	1.33e-06	UP	2198.99	2624.4	-0.25514	0.056198	0.12494	FALSE	2517.66	2126.42	0.24366	0.046468	0.16797	FALSE	2457.28	2408.69	0.028816	0.71259	0.87163	Additivity
GRMZM2G063754	972.983	768.794	0.33982	0.0048776	0.01083	UP	730.194	840.548	-0.20305	0.098261	0.19307	FALSE	836.056	763.166	0.1316	0.31024	0.57008	FALSE	815.788	818.856	-0.0054152	0.95904	0.99531	Additivity
GRMZM2G063765	85.6843	46.093	0.89448	0.016924	0.032791	UP	48.6477	74.0055	-0.60526	0.07902	0.16321	FALSE	55.694	45.7492	0.28378	0.59372	0.80319	FALSE	54.3758	60.1694	-0.14606	0.61874	0.81382	Additivity
GRMZM2G063949	3257.87	2677.72	0.28293	0.0027889	0.006543	UP	2433.8	2815.04	-0.20995	0.03453	0.084476	FALSE	2786.58	2658.09	0.068106	0.50911	0.7452	FALSE	2719.33	2791.6	-0.037843	0.57081	0.78086	Additivity
GRMZM2G064328	1011.48	807.612	0.32473	0.0064081	0.013859	UP	730.551	873.827	-0.25836	0.035	0.085437	FALSE	836.447	801.693	0.061225	0.63778	0.83118	FALSE	816.251	855.514	-0.067777	0.42809	0.67027	Additivity
GRMZM2G064366	797.361	544.133	0.55127	5.06e-05	0.00016625	UP	581.584	688.987	-0.24449	0.07797	0.1614	FALSE	665.893	540.149	0.30193	0.031532	0.12667	FALSE	649.783	623.145	0.06039	0.50967	0.7365	Additivity
GRMZM2G064600	802.296	551.465	0.54086	4.88e-05	0.00016108	UP	566.325	693.223	-0.29169	0.031222	0.078	FALSE	648.396	547.408	0.24426	0.07931	0.24292	FALSE	632.839	628.5	0.0099249	0.92678	0.98209	Additivity
GRMZM2G064603	112.806	63.3887	0.83155	0.0078165	0.016556	UP	61.1829	97.4597	-0.67168	0.036025	0.087498	FALSE	70.0572	62.9215	0.15498	0.63401	0.82903	FALSE	68.3387	80.61	-0.23826	0.34562	0.59487	Additivity
GRMZM2G064612	1642.54	1300.62	0.33673	0.0013995	0.0034994	UP	1212.83	1419.09	-0.22659	0.037026	0.089453	FALSE	1388.62	1291.08	0.10507	0.36246	0.62179	FALSE	1355.15	1382.48	-0.028812	0.69499	0.86054	Additivity
GRMZM2G064753	2118.23	1809.19	0.22751	0.022002	0.041409	UP	1682.29	1830.17	-0.12155	0.24295	0.38185	FALSE	1926.12	1795.91	0.10098	0.34758	0.60793	FALSE	1879.76	1852.56	0.021029	0.7674	0.90335	Additivity
GRMZM2G064767	550.758	398.419	0.46713	0.0022716	0.0054295	UP	378.438	475.837	-0.33041	0.031838	0.079238	FALSE	433.302	395.513	0.13165	0.42609	0.67946	FALSE	422.799	443.505	-0.06898	0.52909	0.75126	Additivity
GRMZM2G064799	2915.71	2244.06	0.37774	8.22e-05	0.00026003	UP	2199.07	2519.41	-0.19619	0.051451	0.11609	FALSE	2517.79	2227.59	0.17667	0.091005	0.26561	FALSE	2457.22	2414.81	0.025118	0.70403	0.86659	Additivity
GRMZM2G064870	1104.7	858.684	0.36346	0.0016854	0.0041465	UP	905.297	954.422	-0.076236	0.52718	0.66482	FALSE	1036.54	852.361	0.28223	0.019517	0.087731	FALSE	1011.45	920.257	0.13632	0.089811	0.26032	Additivity
GRMZM2G064914	879.776	676.216	0.37965	0.0029005	0.0067882	UP	657.647	760.052	-0.20878	0.10106	0.19734	FALSE	752.983	671.281	0.1657	0.23065	0.47905	FALSE	734.769	730.646	0.0081187	0.94907	0.99107	Additivity
GRMZM2G064954	528.61	383.341	0.46358	0.0029095	0.0068067	UP	405.635	456.749	-0.17122	0.2909	0.4361	FALSE	464.452	380.533	0.28751	0.064453	0.21179	FALSE	453.148	425.247	0.091682	0.37167	0.61981	Additivity
GRMZM2G065245	56.1935	25.6516	1.1314	0.013356	0.02662	UP	41.3433	48.5384	-0.23147	0.57158	0.70351	FALSE	47.3356	25.4634	0.8945	0.052426	0.18287	FALSE	46.1954	36.9939	0.32046	0.31684	0.56683	Additivity
GRMZM2G065566	2993.44	2545.2	0.23403	0.014585	0.028753	UP	2225.89	2586.38	-0.21655	0.027291	0.070121	FALSE	2548.5	2526.59	0.012455	0.94361	0.98941	FALSE	2487.16	2614.64	-0.072114	0.2588	0.50488	Additivity
GRMZM2G065599	779.134	605.753	0.36314	0.0068218	0.014663	UP	592.376	673.19	-0.1845	0.17798	0.30271	FALSE	678.247	601.321	0.17368	0.21381	0.45761	FALSE	661.858	649.418	0.027375	0.77091	0.90544	Additivity
GRMZM2G066024	10247.5	7835.02	0.38727	0.00067207	0.0017898	UP	7433.3	8855.12	-0.25251	0.039886	0.094586	FALSE	8510.58	7777.45	0.12996	0.18862	0.42138	FALSE	8306.08	8452.56	-0.02522	0.70153	0.86493	Additivity
GRMZM2G066051	982.065	699.69	0.4891	0.001311	0.0032978	UP	709.344	848.62	-0.25863	0.084218	0.17129	FALSE	812.197	694.589	0.22567	0.20824	0.45031	FALSE	792.439	783.633	0.016122	0.83246	0.93801	Additivity
GRMZM2G066067	43.4928	5.53046	2.9753	0.0011648	0.0029587	UP	13.0542	37.6082	-1.5265	0.035327	0.086089	FALSE	14.9473	5.4907	1.4448	0.11854	0.31601	FALSE	14.5821	20.4084	-0.48496	0.37711	0.62522	Additivity
GRMZM2G066222	7904.64	6341.5	0.31788	0.00011731	0.00036107	UP	6474.93	6829.49	-0.076914	0.37011	0.51866	FALSE	7413.34	6294.92	0.23594	0.012659	0.062735	FALSE	7235.13	6693.53	0.11225	0.053524	0.1859	Additivity
GRMZM2G066290	2133.95	1740.83	0.29375	0.0040653	0.0091928	UP	1551.04	1843.91	-0.24953	0.030102	0.075704	FALSE	1775.82	1728.07	0.039326	0.7369	0.89062	FALSE	1733.21	1820.99	-0.071281	0.30334	0.55293	Additivity
GRMZM2G066618	388.219	274.708	0.49897	0.0035962	0.0082365	UP	297.825	335.39	-0.17138	0.30278	0.44876	FALSE	340.985	272.691	0.32244	0.06744	0.21833	FALSE	332.806	308.941	0.10735	0.39443	0.6417	Additivity
GRMZM2G066815	1915.59	1434.41	0.41733	0.0014188	0.0035444	UP	1393.84	1655.38	-0.24809	0.085882	0.17375	FALSE	1595.85	1423.91	0.16447	0.15101	0.36888	FALSE	1557.49	1564.11	-0.0061193	0.93841	0.98752	Additivity
GRMZM2G066981	626.727	434.924	0.52707	0.00031624	0.00089975	UP	477.531	541.519	-0.18142	0.22192	0.35683	FALSE	546.754	431.736	0.34074	0.022478	0.097877	FALSE	533.543	493.626	0.11219	0.26377	0.51047	Additivity
GRMZM2G067183	420.939	320	0.39554	0.015379	0.030156	UP	330.799	363.668	-0.13666	0.40894	0.55661	FALSE	378.755	317.648	0.25384	0.12324	0.32381	FALSE	369.589	346.758	0.091993	0.42242	0.66506	Additivity
GRMZM2G067306	1632.31	1333.96	0.2912	0.0060369	0.013123	UP	1299.22	1410.39	-0.11845	0.29382	0.43906	FALSE	1487.53	1324.15	0.16785	0.13256	0.33967	FALSE	1451.69	1393.74	0.058779	0.41811	0.66163	Additivity
GRMZM2G067522	2351.76	1906.8	0.30259	0.0019335	0.0046961	UP	1777.92	2031.86	-0.19261	0.056608	0.12573	FALSE	2035.62	1892.83	0.10493	0.33237	0.5942	FALSE	1986.56	2003.44	-0.012209	0.85244	0.94838	Additivity
GRMZM2G067646	1013.66	795.799	0.3491	0.0038126	0.008681	UP	832.943	875.797	-0.07238	0.55805	0.69235	FALSE	953.669	789.956	0.27172	0.031062	0.12514	FALSE	930.702	848.742	0.13299	0.11441	0.30455	Additivity
GRMZM2G067877	2487.07	1776.92	0.48507	8.49e-07	3.74e-06	UP	1843.14	2148.77	-0.22134	0.026943	0.06946	FALSE	2110.28	1763.92	0.25865	0.018388	0.083715	FALSE	2059.49	1990.1	0.049443	0.49337	0.72365	Additivity
GRMZM2G068192	190.305	123.488	0.62395	0.0080283	0.016946	UP	158.694	164.388	-0.050855	0.814	0.88618	FALSE	181.708	122.582	0.56788	0.014053	0.068105	FALSE	177.272	145.311	0.28682	0.076133	0.23359	Additivity
GRMZM2G068392	1033.12	673.976	0.61624	2.42e-06	9.97e-06	UP	728.366	892.408	-0.29304	0.058397	0.12861	FALSE	833.979	669.032	0.31794	0.020239	0.090181	FALSE	813.684	793.499	0.03624	0.71196	0.87135	Additivity
GRMZM2G068489	3680.27	2874.42	0.35654	0.00010572	0.00032825	UP	2777.68	3179.93	-0.19512	0.044432	0.10319	FALSE	3180.32	2853.34	0.15652	0.12058	0.319	FALSE	3103.49	3072.67	0.014399	0.80555	0.92467	Additivity
GRMZM2G068862	1158.83	944.497	0.29506	0.011756	0.023798	UP	929.745	1001.24	-0.10689	0.37752	0.52607	FALSE	1064.51	937.578	0.18318	0.13697	0.34666	FALSE	1038.83	989.446	0.070262	0.38718	0.63484	Additivity
GRMZM2G069005	544.25	416.779	0.38498	0.013908	0.027603	UP	411.141	470.292	-0.19392	0.22957	0.36647	FALSE	470.748	413.735	0.18625	0.23717	0.4863	FALSE	459.335	449.778	0.030335	0.7636	0.90132	Additivity
GRMZM2G069098	86.7021	43.8439	0.98369	0.0054407	0.011944	UP	58.267	74.8824	-0.36195	0.27718	0.42095	FALSE	66.7166	43.5199	0.61637	0.091532	0.26647	FALSE	65.0889	59.4969	0.1296	0.61827	0.81382	Additivity
GRMZM2G069102	529.628	401.333	0.40018	0.0090729	0.018918	UP	370.153	457.626	-0.30605	0.053236	0.11945	FALSE	423.812	398.387	0.089255	0.56479	0.78456	FALSE	413.564	434.943	-0.072715	0.52667	0.74917	Additivity
GRMZM2G069174	1787.07	1526.86	0.22702	0.026538	0.048825	UP	1478.63	1543.98	-0.062388	0.59248	0.71944	FALSE	1692.9	1515.66	0.15955	0.24375	0.49469	FALSE	1652.35	1564.27	0.079029	0.36141	0.60995	Additivity
GRMZM2G069215	540.046	393.009	0.45852	0.0034124	0.007864	UP	378.004	466.667	-0.30399	0.054763	0.12234	FALSE	432.785	390.132	0.14969	0.36266	0.62192	FALSE	422.396	434.868	-0.041983	0.70062	0.86438	Additivity
GRMZM2G069458	884.704	722.558	0.29208	0.021032	0.039843	UP	640.837	764.425	-0.25442	0.051223	0.11573	FALSE	733.7	717.25	0.032713	0.82217	0.93413	FALSE	716.125	755.285	-0.076809	0.38398	0.63148	Additivity
GRMZM2G069569	42.7866	14.8307	1.5286	0.0058845	0.012831	UP	18.9405	36.9596	-0.96447	0.073932	0.1548	FALSE	21.69	14.7216	0.5591	0.44315	0.69398	FALSE	21.1469	25.7662	-0.28504	0.56081	0.77384	Additivity
GRMZM2G069649	1334.34	1117.44	0.25593	0.020871	0.039579	UP	1058.54	1152.79	-0.12305	0.27195	0.41514	FALSE	1211.98	1109.26	0.12777	0.29086	0.54903	FALSE	1182.72	1156.98	0.03174	0.69814	0.86288	Additivity
GRMZM2G069708	627.504	424.967	0.56227	0.00011233	0.00034678	UP	455.291	542.123	-0.25183	0.08217	0.16795	FALSE	521.301	421.861	0.30535	0.044518	0.163	FALSE	508.65	489.611	0.055038	0.59033	0.79466	Additivity
GRMZM2G070239	2282.33	1932.19	0.24027	0.015724	0.030749	UP	1711.7	1971.62	-0.20396	0.037562	0.090416	FALSE	1959.8	1918.07	0.031053	0.80868	0.9275	FALSE	1912.55	1992.72	-0.059241	0.36559	0.61426	Additivity
GRMZM2G070315	92.7408	47.6136	0.96183	0.0053137	0.01169	UP	51.1004	80.1192	-0.64881	0.058436	0.12865	FALSE	58.5034	47.2601	0.3079	0.43167	0.6844	FALSE	57.1111	63.5214	-0.15347	0.57466	0.78294	Additivity
GRMZM2G070394	45.4637	7.86744	2.5307	5.11e-05	0.00016779	UP	19.0498	39.2691	-1.0436	0.045543	0.10527	FALSE	21.813	7.81234	1.4814	0.061891	0.20606	FALSE	21.2773	23.0102	-0.11296	0.84408	0.94459	Additivity
GRMZM2G070508	133.026	60.2512	1.1426	0.00018418	0.00054596	UP	78.5984	114.948	-0.54842	0.062157	0.13488	FALSE	89.9916	59.8077	0.58946	0.065416	0.21371	FALSE	87.8188	87.0566	0.012577	0.95835	0.9949	Additivity
GRMZM2G070649	565.404	389.055	0.53931	0.00032885	0.00093263	UP	387.108	488.466	-0.33552	0.023779	0.062713	FALSE	443.198	386.208	0.19857	0.28773	0.54553	FALSE	432.609	444.429	-0.03889	0.68334	0.85355	Additivity
GRMZM2G070673	242.443	121.703	0.99428	0.021	0.03979	UP	129.48	209.587	-0.69481	0.082997	0.16933	FALSE	148.249	120.813	0.29524	0.2408	0.49072	FALSE	144.669	164.525	-0.18555	0.29506	0.5439	Additivity
GRMZM2G071288	938.604	727.76	0.36705	0.0026041	0.0061471	UP	739.138	810.838	-0.13357	0.25896	0.39996	FALSE	846.259	722.428	0.22825	0.083543	0.25083	FALSE	825.924	782.357	0.078182	0.39377	0.64088	Additivity
GRMZM2G071319	395.963	243.374	0.70219	5.54e-05	0.00018093	UP	269.969	342.054	-0.34143	0.046383	0.10675	FALSE	309.114	241.589	0.35558	0.049964	0.17694	FALSE	301.595	295.846	0.027768	0.82305	0.93327	Additivity
GRMZM2G071339	255.171	174.663	0.54689	0.0067463	0.014515	UP	191.099	220.411	-0.20588	0.29303	0.4383	FALSE	218.807	173.38	0.33572	0.10399	0.29008	FALSE	213.49	200.195	0.092763	0.52726	0.74983	Additivity
GRMZM2G071347	173.601	117.565	0.56232	0.023006	0.043022	UP	98.356	149.975	-0.60864	0.018091	0.050185	FALSE	112.621	116.704	-0.051385	0.87749	0.9598	FALSE	109.864	135.299	-0.30042	0.11596	0.30724	Additivity
GRMZM2G071360	1380.84	930.788	0.56902	4.85e-07	2.22e-06	UP	994.743	1193.1	-0.26232	0.024659	0.064561	FALSE	1138.94	923.942	0.30182	0.011504	0.05846	FALSE	1111.41	1071.94	0.052165	0.4919	0.72274	Additivity
GRMZM2G071582	447.516	285.505	0.64842	0.01174	0.023768	UP	295.233	386.485	-0.38856	0.10652	0.20552	FALSE	338.039	283.414	0.25428	0.14554	0.36083	FALSE	329.828	340.792	-0.047177	0.71439	0.87279	Additivity
GRMZM2G071638	59.6878	18.8405	1.6636	0.00060502	0.0016274	UP	32.4306	51.583	-0.66954	0.16282	0.2835	FALSE	37.1378	18.7014	0.98974	0.17567	0.40552	FALSE	36.2109	34.4309	0.07272	0.80498	0.92447	Additivity
GRMZM2G072080	594.429	459.143	0.37256	0.010141	0.020864	UP	446.762	513.556	-0.20101	0.16935	0.29212	FALSE	511.525	455.781	0.16646	0.27171	0.52678	FALSE	499.162	494.192	0.014436	0.8967	0.96876	Additivity
GRMZM2G072406	82.4983	38.1612	1.1123	0.0031539	0.0073262	UP	39.7078	71.2575	-0.84362	0.023808	0.062784	FALSE	45.4654	37.882	0.26326	0.55395	0.77691	FALSE	44.3587	54.7411	-0.30341	0.3076	0.55691	Additivity
GRMZM2G073023	387.38	297.814	0.37934	0.021927	0.041293	UP	293.136	334.625	-0.19097	0.24363	0.38242	FALSE	335.629	295.63	0.18307	0.29185	0.54988	FALSE	327.516	321.666	0.026002	0.84637	0.94546	Additivity
GRMZM2G073150	8584.06	5464.45	0.65158	1.98e-06	8.25e-06	UP	6582.62	7417.66	-0.1723	0.42943	0.57606	FALSE	7536.32	5424.22	0.47444	0.063577	0.20991	FALSE	7356.7	6483.78	0.18222	0.21759	0.45431	Additivity
GRMZM2G073275	25050.3	18717.2	0.42046	7.49e-08	3.81e-07	UP	18946.7	21642.1	-0.1919	0.01868	0.051498	FALSE	21692.9	18580	0.22347	0.015018	0.07169	FALSE	21170.2	20488.5	0.047224	0.40255	0.64841	Additivity
GRMZM2G073404	688.339	503.371	0.4515	0.001472	0.0036668	UP	520.483	594.769	-0.19248	0.18304	0.30922	FALSE	595.929	499.688	0.25411	0.081559	0.24709	FALSE	581.543	556.17	0.06436	0.51062	0.73713	Additivity
GRMZM2G073495	1242.36	956.823	0.37676	0.00078664	0.0020679	UP	957.405	1073.24	-0.16477	0.1448	0.25982	FALSE	1096.2	949.812	0.2068	0.088098	0.25986	FALSE	1069.65	1032.41	0.051124	0.5263	0.74896	Additivity
GRMZM2G073498	3399.56	2498.93	0.44403	1.75e-06	7.37e-06	UP	2568.1	2937.3	-0.19379	0.046333	0.10669	FALSE	2940.36	2480.6	0.2453	0.016584	0.077513	FALSE	2869.37	2754.37	0.059012	0.35288	0.60182	Additivity
GRMZM2G073609	19.6677	4.82619	2.0269	0.022798	0.042679	UP	6.07755	16.9884	-1.483	0.08563	0.17336	FALSE	6.9579	4.7905	0.53848	0.70873	0.87448	FALSE	6.7929	10.5349	-0.63307	0.41784	0.66151	Additivity
GRMZM2G073725	5452.83	3695.94	0.56106	0.0010161	0.0026088	UP	3705.91	4712.35	-0.34662	0.044537	0.10335	FALSE	4243	3668.8	0.20978	0.033281	0.13175	FALSE	4141.01	4237.57	-0.033253	0.66222	0.84089	Additivity
GRMZM2G073743	592.283	453.796	0.38424	0.017953	0.034576	UP	404.245	511.716	-0.34011	0.024097	0.06335	FALSE	462.859	450.494	0.039065	0.88423	0.963	FALSE	451.604	491.001	-0.12067	0.25364	0.4988	Additivity
GRMZM2G073754	349.5	251.986	0.47195	0.010739	0.021952	UP	247.133	302.007	-0.28929	0.12264	0.22913	FALSE	282.951	250.139	0.17783	0.34618	0.60653	FALSE	276.144	279.792	-0.018937	0.90032	0.97014	Additivity
GRMZM2G073888	996.737	662.826	0.58858	3.09e-06	1.25e-05	UP	724.499	861.211	-0.24938	0.050622	0.11461	FALSE	829.529	657.978	0.33425	0.011731	0.059311	FALSE	809.451	770.063	0.071969	0.40545	0.65043	Additivity
GRMZM2G073912	1698.22	1371.9	0.30785	0.0037061	0.008462	UP	1364.08	1467.32	-0.10526	0.34909	0.49708	FALSE	1561.81	1361.83	0.19767	0.078712	0.24184	FALSE	1524.12	1442.17	0.079735	0.27057	0.5172	Additivity
GRMZM2G073916	185.324	119.045	0.63854	0.012325	0.024802	UP	126.7	160.158	-0.33809	0.18715	0.31482	FALSE	145.071	118.179	0.29579	0.24778	0.49992	FALSE	141.543	140.503	0.010633	0.94333	0.98937	Additivity
GRMZM2G073979	581.886	434.779	0.42045	0.0045286	0.01013	UP	416.512	502.706	-0.27136	0.06465	0.13913	FALSE	476.881	431.608	0.14391	0.37768	0.63748	FALSE	465.4	476.611	-0.034342	0.72336	0.87853	Additivity
GRMZM2G074037	1402.78	1092.55	0.36059	0.0013913	0.0034821	UP	1062.69	1212.12	-0.18981	0.1087	0.20871	FALSE	1216.73	1084.54	0.16594	0.15875	0.38079	FALSE	1187.32	1168.9	0.02255	0.75329	0.8954	Additivity
GRMZM2G074094	292.314	174.486	0.7444	0.0002654	0.00076522	UP	233.913	252.554	-0.11062	0.59266	0.71961	FALSE	267.836	173.214	0.62879	0.0187	0.084871	FALSE	261.287	215.182	0.28008	0.045256	0.16603	Additivity
GRMZM2G074138	831.737	543.236	0.61455	0.0045093	0.010091	UP	542.617	718.765	-0.40558	0.071217	0.15008	FALSE	621.233	539.285	0.20409	0.50338	0.73989	FALSE	606.424	636.679	-0.070241	0.60784	0.80607	Additivity
GRMZM2G074158	975.57	706.871	0.4648	0.00013725	0.00041655	UP	694.957	842.802	-0.27827	0.025228	0.065812	FALSE	795.701	701.681	0.18141	0.16198	0.38562	FALSE	776.458	785.874	-0.017391	0.85314	0.9486	Additivity
GRMZM2G074173	288.619	188.261	0.61644	0.0022832	0.0054545	UP	214.237	249.368	-0.21907	0.27413	0.41762	FALSE	245.299	186.886	0.39239	0.053105	0.18435	FALSE	239.339	220.997	0.11503	0.40584	0.65083	Additivity
GRMZM2G074236	21.0618	0.816354	4.6893	9.93e-05	0.00030969	UP	6.05023	18.1864	-1.5878	0.057066	0.12645	FALSE	6.92716	0.810718	3.095	0.08811	0.25986	FALSE	6.76031	8.79846	-0.38016	0.67805	0.8505	Additivity
GRMZM2G074278	650.003	513.215	0.34088	0.014285	0.028234	UP	555.445	561.57	-0.01582	0.92577	0.9618	FALSE	635.985	509.453	0.32004	0.022749	0.098768	FALSE	620.507	546.268	0.18384	0.052293	0.18314	Additivity
GRMZM2G074323	984.129	707.287	0.47655	0.00012239	0.00037511	UP	729.486	850.268	-0.22104	0.07961	0.16407	FALSE	835.24	702.106	0.2505	0.055165	0.18959	FALSE	815.02	789.227	0.046395	0.58926	0.79381	Additivity
GRMZM2G074423	81.3911	40.1301	1.0202	0.0073006	0.015568	UP	46.821	70.3252	-0.58689	0.11537	0.2185	FALSE	53.6086	39.8349	0.42843	0.29004	0.54811	FALSE	52.3109	55.0003	-0.072327	0.83999	0.94173	Additivity
GRMZM2G074466	835.617	649.684	0.3631	0.0049103	0.010894	UP	597.39	721.925	-0.27318	0.0384	0.091941	FALSE	683.997	644.933	0.084841	0.54283	0.76866	FALSE	667.42	697.338	-0.063263	0.49835	0.72789	Additivity
GRMZM2G075042	26.4806	0.464217	5.834	2.43e-05	8.49e-05	UP	24.5561	22.8984	0.10083	0.91872	0.95711	FALSE	28.1083	0.460618	5.9313	0.013506	0.066097	FALSE	27.465	10.726	1.3565	0.10795	0.29316	Additivity
GRMZM2G075074	332.624	233.393	0.51113	0.0047188	0.010516	UP	225.356	287.346	-0.35058	0.05773	0.12756	FALSE	258.03	231.676	0.15543	0.3996	0.65651	FALSE	251.766	263.655	-0.066573	0.64365	0.83027	Additivity
GRMZM2G075719	1566.66	1282.95	0.28823	0.0055272	0.01212	UP	1135.1	1353.46	-0.25383	0.019158	0.05263	FALSE	1299.61	1273.52	0.029257	0.79478	0.92093	FALSE	1268.37	1341.69	-0.081074	0.275	0.52241	Additivity
GRMZM2G076034	157.431	75.8983	1.0526	0.00024977	0.00072424	UP	97.4582	135.963	-0.48036	0.055047	0.1228	FALSE	111.581	75.34	0.5666	0.051195	0.17978	FALSE	108.908	106.646	0.030276	0.92632	0.98209	Additivity
GRMZM2G076263	177.716	118.998	0.57864	0.01842	0.03538	UP	123.54	153.544	-0.31367	0.19257	0.32144	FALSE	141.436	118.123	0.25986	0.39992	0.65685	FALSE	138.079	137.476	0.0063128	1	1	Additivity
GRMZM2G076542	220.215	142.456	0.6284	0.0047651	0.010612	UP	154.852	190.238	-0.29692	0.17562	0.29999	FALSE	177.305	141.412	0.32633	0.1521	0.37047	FALSE	172.993	167.875	0.043324	0.78758	0.91472	Additivity
GRMZM2G076802	230.504	158.639	0.53904	0.010963	0.022363	UP	158.67	199.094	-0.32742	0.11023	0.21106	FALSE	181.66	157.479	0.20608	0.37925	0.639	FALSE	177.318	181.591	-0.034351	0.79983	0.92164	Additivity
GRMZM2G077002	503.699	390.872	0.36587	0.021187	0.040075	UP	401.711	435.228	-0.11561	0.49531	0.6366	FALSE	459.957	388.014	0.24539	0.1178	0.31509	FALSE	448.771	418.95	0.099201	0.34203	0.59161	Additivity
GRMZM2G077114	53.8711	26.58	1.0192	0.02343	0.043726	UP	42.5702	46.5189	-0.12797	0.71309	0.81277	FALSE	48.7361	26.3847	0.88529	0.052702	0.18332	FALSE	47.5829	36.66	0.37624	0.2503	0.49476	Additivity
GRMZM2G077143	685.378	544.205	0.33275	0.015325	0.030065	UP	563.132	592.125	-0.072428	0.60013	0.7254	FALSE	644.774	540.223	0.25524	0.07072	0.22509	FALSE	629.144	578.011	0.12229	0.19856	0.4302	Additivity
GRMZM2G077256	598.966	470.676	0.34774	0.01364	0.027138	UP	521.244	517.44	0.010566	0.97065	0.99	FALSE	596.815	467.223	0.35317	0.014169	0.068491	FALSE	582.336	502.197	0.2136	0.029813	0.12464	Additivity
GRMZM2G077279	337.401	223.125	0.59662	0.0013098	0.0032952	UP	230.808	291.502	-0.33681	0.06887	0.14639	FALSE	264.264	221.488	0.25475	0.18548	0.41724	FALSE	257.888	259.918	-0.011311	0.94704	0.99083	Additivity
GRMZM2G077389	86.6557	34.5436	1.3269	0.00060683	0.0016317	UP	42.7602	74.8888	-0.80848	0.032111	0.079745	FALSE	48.9598	34.289	0.51385	0.22644	0.47382	FALSE	47.7714	53.9776	-0.17621	0.58348	0.78961	Additivity
GRMZM2G077463	2181.52	1712.12	0.34955	0.00052717	0.0014362	UP	1763.69	1884.82	-0.095828	0.36461	0.51335	FALSE	2019.39	1699.6	0.24872	0.02249	0.097901	FALSE	1970.42	1828.48	0.10786	0.11468	0.30506	Additivity
GRMZM2G077488	71.2381	36.8246	0.95198	0.014802	0.029149	UP	34.9937	61.5189	-0.81393	0.040488	0.095804	FALSE	40.0618	36.5554	0.13214	0.81955	0.93276	FALSE	39.1162	49.4827	-0.33916	0.25649	0.50203	Additivity
GRMZM2G077500	134.642	64.9896	1.0509	0.00031252	0.00089006	UP	82.3314	116.319	-0.49858	0.081304	0.16655	FALSE	94.2715	64.5058	0.54739	0.15406	0.37373	FALSE	91.9672	90.3806	0.025106	0.88617	0.96432	Additivity
GRMZM2G077546	100.087	27.4524	1.8663	1.21e-05	4.44e-05	UP	53.5791	86.4303	-0.68987	0.086	0.17392	FALSE	61.3521	27.2506	1.1708	0.013133	0.064566	FALSE	59.8394	56.4154	0.085006	0.78384	0.91221	Additivity
GRMZM2G077760	603.45	444.665	0.44052	0.005262	0.011585	UP	494.758	521.467	-0.075854	0.66005	0.77268	FALSE	566.456	441.39	0.35991	0.028377	0.11673	FALSE	552.874	488.082	0.17983	0.07236	0.22651	Additivity
GRMZM2G077851	13761.3	8860.87	0.63509	9.47e-13	8.56e-12	UP	10145.7	11890.2	-0.22892	0.0596	0.13062	FALSE	11615.9	8795.67	0.40123	0.015024	0.071694	FALSE	11337.6	10463	0.11582	0.22201	0.46029	Additivity
GRMZM2G077863	378.195	232.289	0.70321	0.00011092	0.00034261	UP	248.195	326.77	-0.3968	0.028064	0.071644	FALSE	284.176	230.59	0.30145	0.11206	0.30463	FALSE	277.296	281.662	-0.02254	0.88158	0.9622	Additivity
GRMZM2G077991	5545.84	3814.21	0.54002	3.51e-10	2.4e-09	UP	4144.15	4791.55	-0.20942	0.019262	0.052851	FALSE	4744.73	3786.14	0.3256	0.014727	0.070609	FALSE	4630.8	4350.42	0.090108	0.2428	0.48573	Additivity
GRMZM2G078033	1497.83	1226.95	0.28779	0.0080707	0.017028	UP	1173.47	1294.09	-0.14116	0.21246	0.34569	FALSE	1343.6	1217.97	0.14163	0.21966	0.46538	FALSE	1310.98	1283.39	0.030679	0.66737	0.84352	Additivity
GRMZM2G078143	7327.63	5992.36	0.29022	0.00056309	0.0015246	UP	5740.38	6331.3	-0.14136	0.2105	0.34351	FALSE	6572.24	5948.36	0.14389	0.25508	0.50877	FALSE	6414.68	6263.24	0.03447	0.66637	0.84344	Additivity
GRMZM2G078595	42.5429	13.382	1.6686	0.0037702	0.0085949	UP	19.1318	36.7558	-0.942	0.080196	0.16484	FALSE	21.9053	13.2845	0.72153	0.29413	0.55216	FALSE	21.3751	24.6054	-0.20305	0.68061	0.85206	Additivity
GRMZM2G079083	2951.23	2531.73	0.22119	0.01429	0.028239	UP	2392.91	2549.51	-0.091449	0.31705	0.46423	FALSE	2739.8	2513.18	0.12456	0.22529	0.47223	FALSE	2673.53	2592.69	0.044296	0.50082	0.72967	Additivity
GRMZM2G079196	1372.7	1091.92	0.33015	0.015548	0.03045	UP	1138.91	1186.02	-0.058466	0.61717	0.73919	FALSE	1304	1083.97	0.26662	0.057523	0.19562	FALSE	1272.54	1158.99	0.13484	0.085206	0.25179	Additivity
GRMZM2G079263	187.338	117.861	0.66856	0.007279	0.015529	UP	123.538	161.881	-0.38998	0.12024	0.22579	FALSE	141.453	116.999	0.27383	0.27618	0.53191	FALSE	138	140.978	-0.030805	0.91238	0.97567	Additivity
GRMZM2G079306	914.988	709.92	0.36609	0.0042128	0.0094891	UP	678.391	790.664	-0.22095	0.11425	0.21698	FALSE	776.703	704.703	0.14035	0.2863	0.54375	FALSE	758.067	760.005	-0.0036828	0.97684	1	Additivity
GRMZM2G079653	288.576	187.332	0.62335	0.0018459	0.0045008	UP	187.937	249.306	-0.40767	0.041428	0.097597	FALSE	215.189	185.964	0.21058	0.31772	0.5781	FALSE	209.947	220.765	-0.072488	0.63775	0.82612	Additivity
GRMZM2G079915	1601.51	1244.63	0.36372	0.0064428	0.013925	UP	1154.94	1383.92	-0.26094	0.10444	0.2024	FALSE	1322.31	1235.47	0.097994	0.52721	0.75773	FALSE	1290.64	1331.17	-0.044618	0.641	0.82843	Additivity
GRMZM2G080183	327.621	216.634	0.59677	0.0015675	0.0038805	UP	237.103	283.085	-0.25572	0.18299	0.30916	FALSE	271.476	215.039	0.33623	0.07379	0.23148	FALSE	264.902	251.774	0.073333	0.56467	0.77622	Additivity
GRMZM2G080375	557.209	349.269	0.67388	0.013848	0.027496	UP	342.627	481.593	-0.49118	0.047453	0.10868	FALSE	392.301	346.723	0.17818	0.29666	0.55537	FALSE	382.784	417.552	-0.12543	0.28357	0.53127	Additivity
GRMZM2G080387	235.149	170.149	0.46678	0.026455	0.048695	UP	169.897	203.133	-0.25776	0.21294	0.34634	FALSE	194.522	168.903	0.20374	0.35704	0.61713	FALSE	189.836	189.401	0.003304	1	1	Additivity
GRMZM2G080594	36.3468	0	Inf	0.00015701	0.00047191	UP	5.12382	31.439	-2.6173	0.034647	0.084703	FALSE	5.86487	0	Inf	0.06823	0.21966	FALSE	5.73137	14.3844	-1.3276	0.098104	0.27486	Additivity
GRMZM2G081060	642.098	502.074	0.35489	0.019738	0.037664	UP	463.06	554.895	-0.26102	0.088059	0.1772	FALSE	530.182	498.398	0.089189	0.55589	0.77807	FALSE	517.385	535.421	-0.049437	0.64751	0.83242	Additivity
GRMZM2G081077	214.263	137.15	0.64363	0.0048625	0.010807	UP	158.668	185.125	-0.22249	0.32586	0.47331	FALSE	181.669	136.143	0.41619	0.067944	0.2192	FALSE	177.279	162.368	0.12676	0.42635	0.6685	Additivity
GRMZM2G081521	1941.1	1500.36	0.37156	0.00021921	0.000642	UP	1534.88	1676.95	-0.12771	0.20303	0.33445	FALSE	1757.33	1489.35	0.2387	0.031764	0.12727	FALSE	1715.11	1614.71	0.087026	0.23637	0.47805	Additivity
GRMZM2G081803	11.7476	0.928434	3.6614	0.011509	0.023342	UP	7.57645	10.1461	-0.42133	0.69138	0.79778	FALSE	8.67432	0.921236	3.2351	0.036435	0.14029	FALSE	8.46668	5.15594	0.71556	0.38549	0.63311	Additivity
GRMZM2G081848	778.335	535.521	0.53945	8.41e-05	0.00026541	UP	540.052	672.554	-0.31655	0.022762	0.060581	FALSE	618.326	531.6	0.21803	0.13038	0.33612	FALSE	603.439	610.072	-0.015772	0.8762	0.95985	Additivity
GRMZM2G082312	2886.05	2147.73	0.42629	7.05e-06	2.68e-05	UP	2233.1	2493.19	-0.15894	0.090176	0.18045	FALSE	2556.81	2131.94	0.26218	0.011058	0.056756	FALSE	2495.04	2356.28	0.08255	0.2118	0.44787	Additivity
GRMZM2G082484	1230.63	1010.31	0.28459	0.012077	0.024371	UP	1082.53	1063.19	0.025997	0.84199	0.90624	FALSE	1239.44	1002.91	0.30549	0.010954	0.056412	FALSE	1209.54	1055.51	0.19652	0.012561	0.06659	Additivity
GRMZM2G082745	346.271	235.466	0.55638	0.0027094	0.006372	UP	224.103	299.197	-0.41693	0.026863	0.0693	FALSE	256.59	233.74	0.13456	0.48661	0.72721	FALSE	250.385	270.212	-0.10994	0.42419	0.66652	Additivity
GRMZM2G082836	93.2497	47.9415	0.95982	0.006561	0.01415	UP	70.5041	80.5577	-0.19232	0.55485	0.68945	FALSE	80.7246	47.592	0.76229	0.029955	0.12178	FALSE	78.7725	64.3894	0.29087	0.23098	0.47097	Additivity
GRMZM2G082962	1300.97	795.902	0.70892	4.72e-07	2.17e-06	UP	856.467	1124.23	-0.39246	0.032504	0.080537	FALSE	980.567	790.086	0.31161	0.10309	0.28865	FALSE	957.126	965.931	-0.013211	0.87963	0.96134	Additivity
GRMZM2G082974	1706.54	1333.03	0.35636	0.00070999	0.0018827	UP	1340.09	1474.45	-0.13785	0.21549	0.3496	FALSE	1534.39	1323.25	0.21357	0.055122	0.18946	FALSE	1497.14	1425.21	0.071033	0.31212	0.56158	Additivity
GRMZM2G083016	1057.86	791.348	0.41876	0.00074473	0.0019674	UP	773.83	914.123	-0.24037	0.060375	0.13188	FALSE	885.991	785.553	0.17358	0.18069	0.41129	FALSE	864.642	863.544	0.0018333	0.98095	1	Additivity
GRMZM2G083076	2625.09	1834.78	0.51676	1.24e-07	6.13e-07	UP	1924.3	2268.12	-0.23716	0.018461	0.051033	FALSE	2203.22	1821.34	0.27462	0.010703	0.055328	FALSE	2150.09	2076.48	0.050258	0.46311	0.69958	Additivity
GRMZM2G083239	73.9583	27.4365	1.4306	0.00050837	0.0013894	UP	35.5377	63.8904	-0.84625	0.034919	0.085265	FALSE	40.6936	27.2321	0.57949	0.27732	0.53331	FALSE	39.6888	45.122	-0.1851	0.61145	0.80839	Additivity
GRMZM2G083262	3557.39	2622.95	0.43963	1.55e-06	6.56e-06	UP	2670.71	3073.55	-0.20269	0.034513	0.084455	FALSE	3057.87	2603.7	0.23196	0.021761	0.095552	FALSE	2983.88	2887.65	0.047296	0.44544	0.68481	Additivity
GRMZM2G083344	2023	1637.41	0.30508	0.002105	0.005064	UP	1571.88	1747.65	-0.15292	0.1299	0.23945	FALSE	1799.76	1625.42	0.14699	0.18333	0.41455	FALSE	1756.2	1724.1	0.026611	0.7149	0.87304	Additivity
GRMZM2G083402	35.1533	9.65237	1.8647	0.0043816	0.0098356	UP	20.576	30.3829	-0.5623	0.351	0.49908	FALSE	23.5602	9.58101	1.2981	0.059047	0.19892	FALSE	22.9836	19.3492	0.24833	0.56605	0.77719	Additivity
GRMZM2G083497	2549.99	2109.61	0.27352	0.0041462	0.0093602	UP	2176.07	2203.09	-0.017807	0.83883	0.90385	FALSE	2491.45	2094.14	0.25063	0.017693	0.081432	FALSE	2431.54	2195.3	0.14745	0.028345	0.12012	Additivity
GRMZM2G083504	496.316	368.806	0.4284	0.0048574	0.010796	UP	336.17	428.719	-0.35084	0.022082	0.059098	FALSE	384.888	366.106	0.072176	0.68577	0.8604	FALSE	375.653	405.755	-0.11121	0.30294	0.55268	Additivity
GRMZM2G083655	295.811	178.713	0.72703	0.00019715	0.00058176	UP	198.841	255.53	-0.36188	0.05706	0.12645	FALSE	227.657	177.396	0.35989	0.078909	0.24227	FALSE	222.192	218.946	0.021227	0.90946	0.97435	Additivity
GRMZM2G083820	568.701	449.227	0.34023	0.016882	0.032719	UP	476.738	491.3	-0.043408	0.78757	0.86755	FALSE	545.87	445.923	0.29176	0.11648	0.31268	FALSE	532.558	478.196	0.15534	0.15471	0.36771	Additivity
GRMZM2G083886	4769.46	3792.01	0.33086	0.00013231	0.00040287	UP	3666.17	4120.62	-0.16859	0.06113	0.13309	FALSE	4197.52	3764.16	0.15721	0.10992	0.30057	FALSE	4096.54	4021.86	0.026542	0.68039	0.85183	Additivity
GRMZM2G083964	1114.1	860.892	0.37198	0.0016077	0.003973	UP	867.722	962.586	-0.14968	0.2381	0.37611	FALSE	993.46	854.572	0.21726	0.15021	0.36777	FALSE	969.676	925.33	0.067535	0.47351	0.70735	Additivity
GRMZM2G084173	520.977	358.809	0.538	0.00080772	0.0021187	UP	350.176	450.173	-0.3624	0.025035	0.065406	FALSE	400.945	356.194	0.17074	0.31357	0.57354	FALSE	391.218	409.059	-0.064336	0.58237	0.7891	Additivity
GRMZM2G084463	764.533	583.183	0.39063	0.0031528	0.0073244	UP	610.389	660.555	-0.11395	0.41113	0.55876	FALSE	698.883	578.897	0.27174	0.043752	0.16074	FALSE	681.937	630.425	0.11331	0.20893	0.44405	Additivity
GRMZM2G084606	975.499	792.676	0.29941	0.023795	0.044356	UP	758.594	842.846	-0.15194	0.23348	0.37076	FALSE	868.559	786.899	0.14245	0.31672	0.577	FALSE	847.571	832.379	0.026094	0.77829	0.90919	Additivity
GRMZM2G084968	312.623	224.894	0.47518	0.011032	0.022487	UP	226.093	270.098	-0.25657	0.17855	0.30335	FALSE	258.868	223.238	0.21364	0.25477	0.50832	FALSE	252.606	250.382	0.012756	0.91769	0.9782	Additivity
GRMZM2G085035	582.746	432.611	0.4298	0.0034742	0.007988	UP	459.737	503.503	-0.13119	0.37647	0.52505	FALSE	526.363	429.433	0.29363	0.050667	0.17844	FALSE	513.725	474.134	0.1157	0.26555	0.51241	Additivity
GRMZM2G085117	536.663	396.33	0.43731	0.0048201	0.010723	UP	311.182	463.709	-0.57546	0.028103	0.071711	FALSE	356.254	393.431	-0.1432	0.61743	0.81963	FALSE	347.826	435.45	-0.32414	0.054316	0.18772	Additivity
GRMZM2G085189	1175.46	888.545	0.4037	0.00035536	0.0010016	UP	964.189	1015.47	-0.074753	0.50881	0.6488	FALSE	1103.98	882.007	0.32386	0.016137	0.075902	FALSE	1077.17	966.744	0.15604	0.051187	0.1804	Additivity
GRMZM2G085199	52.4986	19.0647	1.4614	0.0028721	0.006728	UP	35.0745	45.3519	-0.37074	0.4137	0.56119	FALSE	40.1625	18.9224	1.0857	0.031318	0.1259	FALSE	39.1744	31.7427	0.30348	0.35825	0.60685	Additivity
GRMZM2G085630	1206.2	1012.19	0.25299	0.024785	0.04599	UP	887.449	1042.08	-0.23173	0.046362	0.10672	FALSE	1016.08	1004.77	0.016136	0.90764	0.9735	FALSE	991.61	1046.34	-0.077502	0.32992	0.57986	Additivity
GRMZM2G085873	7.54385	0	Inf	0.017974	0.034613	UP	5.91364	6.52121	-0.14109	1	1	FALSE	6.77343	0	Inf	0.16018	0.38288	FALSE	6.59734	2.8291	1.2215	0.29433	0.54301	Additivity
GRMZM2G085924	64.2214	9.87653	2.701	0.0036518	0.0083463	UP	18.1234	55.5354	-1.6156	0.03626	0.087952	FALSE	20.7507	9.80204	1.082	0.12246	0.3225	FALSE	20.2483	31.0204	-0.61542	0.15437	0.3671	Additivity
GRMZM2G086267	760.798	601.407	0.33917	0.0096725	0.020016	UP	541.359	657.238	-0.27983	0.035246	0.085932	FALSE	619.827	597.009	0.054112	0.72528	0.88404	FALSE	604.885	640.83	-0.083281	0.36624	0.61492	Additivity
GRMZM2G086430	129.998	77.1069	0.75355	0.007241	0.015453	UP	111.901	112.28	-0.0048865	0.96732	0.98845	FALSE	128.13	76.5375	0.74337	0.014991	0.071638	FALSE	124.993	95.6705	0.38571	0.044633	0.16434	Additivity
GRMZM2G086750	504.634	376.29	0.42339	0.0050073	0.01108	UP	382.092	435.913	-0.19012	0.19236	0.3212	FALSE	437.465	373.531	0.22794	0.158	0.37972	FALSE	426.968	413.029	0.047885	0.70062	0.86438	Additivity
GRMZM2G086801	2570.84	2139.63	0.26488	0.006982	0.014966	UP	2014.34	2221.34	-0.14113	0.17545	0.29993	FALSE	2306.35	2123.95	0.11886	0.25893	0.51274	FALSE	2250.57	2217.72	0.021211	0.73496	0.8854	Additivity
GRMZM2G086906	8374.68	5367.39	0.64181	6.52e-13	6.01e-12	UP	6063.75	7235.96	-0.25498	0.036027	0.087498	FALSE	6942.44	5327.9	0.38188	0.024599	0.10482	FALSE	6776.17	6354.16	0.092767	0.34188	0.59158	Additivity
GRMZM2G087079	51.524	21.9939	1.2281	0.015964	0.031159	UP	29.0516	44.5369	-0.61639	0.21725	0.35175	FALSE	33.266	21.8337	0.60749	0.257	0.5106	FALSE	32.4467	32.7544	-0.013619	1	1	Additivity
GRMZM2G087128	10.332	0	Inf	0.0027842	0.0065334	UP	2.97048	8.91719	-1.5859	0.20702	0.33944	FALSE	3.40209	0	Inf	0.15747	0.37891	FALSE	3.31497	4.12421	-0.31512	0.92122	0.97936	Additivity
GRMZM2G087150	394.412	289.651	0.44539	0.0093127	0.019352	UP	287.382	340.776	-0.24585	0.29354	0.4388	FALSE	329.065	287.523	0.1947	0.44878	0.69781	FALSE	320.996	319.181	0.0081794	0.91487	0.97688	Additivity
GRMZM2G087326	4550.62	3881.65	0.22939	0.0091886	0.019126	UP	3524.02	3931.92	-0.15801	0.090666	0.18113	FALSE	4034.75	3853.12	0.066452	0.51073	0.74615	FALSE	3937.79	3974.81	-0.013503	0.82441	0.93393	Additivity
GRMZM2G087635	348.662	244.422	0.51245	0.0056677	0.012401	UP	247.76	301.241	-0.28197	0.12037	0.22601	FALSE	283.667	242.64	0.22538	0.2509	0.50376	FALSE	276.854	276.634	0.0011465	0.99607	1	Additivity
GRMZM2G087675	419.878	287.202	0.54791	0.00097211	0.0025026	UP	291.939	362.729	-0.31323	0.057134	0.12652	FALSE	334.242	285.091	0.22947	0.19207	0.42685	FALSE	326.241	328.872	-0.01159	0.90958	0.97435	Additivity
GRMZM2G088132	99.2669	51.8234	0.93771	0.005803	0.012671	UP	62.683	85.7636	-0.45229	0.16449	0.28566	FALSE	71.7651	51.4427	0.48031	0.18017	0.41066	FALSE	70.0521	68.8001	0.026019	0.94797	0.99107	Additivity
GRMZM2G088436	557.749	430.17	0.37471	0.011232	0.022836	UP	387.596	481.858	-0.31405	0.037161	0.089693	FALSE	443.777	427.019	0.055533	0.73532	0.88978	FALSE	433.076	463.397	-0.097627	0.35789	0.60634	Additivity
GRMZM2G088747	24.6671	7.09123	1.7985	0.020204	0.038454	UP	13.0269	21.3174	-0.71054	0.33066	0.4781	FALSE	14.9166	7.03833	1.0836	0.20191	0.44093	FALSE	14.5496	13.6842	0.088468	0.87875	0.96095	Additivity
GRMZM2G088849	550.711	398.651	0.46617	0.0024042	0.0057169	UP	417.875	475.843	-0.18742	0.22726	0.36348	FALSE	478.444	395.734	0.27382	0.080848	0.24571	FALSE	466.911	442.742	0.07668	0.47409	0.70756	Additivity
GRMZM2G089136	645.154	461.504	0.4833	0.00084299	0.0022039	UP	445.837	557.457	-0.32234	0.028475	0.07238	FALSE	510.454	458.121	0.15605	0.30429	0.56377	FALSE	498.172	515.18	-0.048432	0.64037	0.82781	Additivity
GRMZM2G089193	685.224	515.473	0.41068	0.0024297	0.0057743	UP	483.719	591.977	-0.29137	0.035671	0.086799	FALSE	553.826	511.682	0.11419	0.42364	0.67754	FALSE	540.506	561.846	-0.055865	0.56974	0.78014	Additivity
GRMZM2G089248	373.128	276.861	0.43051	0.015466	0.030307	UP	241.464	322.416	-0.41712	0.022822	0.060719	FALSE	276.463	274.828	0.0085565	0.96624	0.99787	FALSE	269.8	303.409	-0.16937	0.19221	0.42152	Additivity
GRMZM2G089351	1136.56	882.573	0.36489	0.0017307	0.0042452	UP	901.564	981.902	-0.12315	0.29039	0.4356	FALSE	1032.26	876.112	0.23661	0.057272	0.19497	FALSE	1007.3	947.731	0.08795	0.28708	0.53482	Additivity
GRMZM2G089425	101.5	59.4909	0.77073	0.022689	0.042504	UP	65.9528	87.7275	-0.4116	0.2337	0.37101	FALSE	75.5139	59.0522	0.35475	0.28843	0.54645	FALSE	73.686	73.184	0.0098609	0.95406	0.99319	Additivity
GRMZM2G089501	2442.36	1943.11	0.32991	0.00068055	0.0018117	UP	1942.48	2110.07	-0.1194	0.22665	0.36267	FALSE	2224.04	1928.88	0.20542	0.056489	0.19313	FALSE	2170.36	2062.01	0.073885	0.28309	0.53081	Additivity
GRMZM2G089575	35.2643	8.20368	2.1039	0.001718	0.0042168	UP	18.6959	30.4693	-0.70464	0.2222	0.35712	FALSE	21.4049	8.14389	1.3941	0.063248	0.20915	FALSE	20.8932	18.772	0.15445	0.76545	0.90236	Additivity
GRMZM2G089638	411.936	318	0.3734	0.019799	0.037765	UP	300.985	355.856	-0.2416	0.13967	0.25271	FALSE	344.611	315.658	0.12661	0.44365	0.69434	FALSE	336.309	341.967	-0.024071	0.84872	0.94661	Additivity
GRMZM2G089776	39.5791	11.7493	1.7522	0.0030025	0.007005	UP	18.6412	34.1806	-0.87468	0.10357	0.20096	FALSE	21.3434	11.6631	0.87184	0.21235	0.45599	FALSE	20.828	22.6323	-0.11986	0.82934	0.93638	Additivity
GRMZM2G090018	36.2821	7.33129	2.3071	0.00064545	0.0017231	UP	14.6077	31.3462	-1.1016	0.064952	0.13963	FALSE	16.7253	7.27792	1.2004	0.15243	0.37095	FALSE	16.3211	18.7311	-0.19869	0.74064	0.88894	Additivity
GRMZM2G090177	265.238	182.25	0.54137	0.0064277	0.013897	UP	160.387	229.094	-0.51438	0.036995	0.089396	FALSE	183.623	180.916	0.021426	0.96754	0.99832	FALSE	179.253	208.789	-0.22005	0.14492	0.35247	Additivity
GRMZM2G090190	410.033	270.81	0.59846	0.00040137	0.0011191	UP	269.48	354.219	-0.39446	0.020385	0.055388	FALSE	308.544	268.822	0.19883	0.26431	0.51839	FALSE	301.087	316.288	-0.071055	0.57337	0.78217	Additivity
GRMZM2G090217	1326.73	1059.68	0.32425	0.0038913	0.0088377	UP	963.321	1146.24	-0.25082	0.029298	0.074079	FALSE	1102.96	1051.92	0.068348	0.58691	0.7987	FALSE	1076.33	1121.99	-0.059946	0.44506	0.68463	Additivity
GRMZM2G090226	859.852	514.335	0.74138	0.0010876	0.0027762	UP	530.672	743.133	-0.4858	0.044445	0.10319	FALSE	607.622	510.577	0.25104	0.133	0.34048	FALSE	592.821	631.13	-0.09034	0.43513	0.67701	Additivity
GRMZM2G090274	3385.97	2764.28	0.29267	0.0016308	0.004022	UP	2694.75	2925.55	-0.11855	0.22061	0.35542	FALSE	3085.32	2744.03	0.16913	0.10146	0.28556	FALSE	3011.05	2893.66	0.057369	0.37827	0.6263	Additivity
GRMZM2G090718	449.319	326.531	0.46052	0.005692	0.012453	UP	296.71	388.271	-0.38801	0.13268	0.24311	FALSE	339.691	324.134	0.067633	0.82855	0.93782	FALSE	331.628	361.436	-0.12418	0.43678	0.67821	Additivity
GRMZM2G090849	1528.21	1178.87	0.37443	0.00050653	0.001385	UP	1116.78	1320.24	-0.24146	0.02823	0.071891	FALSE	1278.68	1170.25	0.12784	0.28169	0.53874	FALSE	1247.74	1270.83	-0.026456	0.72717	0.88035	Additivity
GRMZM2G090904	3001.95	2428.58	0.30579	0.0013002	0.0032719	UP	2473.59	2593.85	-0.068489	0.51238	0.65188	FALSE	2832.13	2410.77	0.23239	0.024279	0.10384	FALSE	2763.83	2551.59	0.11527	0.073558	0.22893	Additivity
GRMZM2G090971	51.635	14.2544	1.8569	0.00057698	0.0015586	UP	22.2935	44.6233	-1.0012	0.043144	0.10079	FALSE	25.5226	14.1505	0.85092	0.18853	0.42121	FALSE	24.9182	28.7046	-0.20408	0.63733	0.82581	Additivity
GRMZM2G090981	1370.29	1136.36	0.27006	0.014347	0.028336	UP	989.212	1183.87	-0.25916	0.023071	0.061275	FALSE	1132.6	1128.04	0.0058212	0.97432	1	FALSE	1105.27	1181.5	-0.096219	0.2172	0.45374	Additivity
GRMZM2G091232	98.2707	54.1043	0.86102	0.012837	0.025701	UP	60.5296	84.9176	-0.48842	0.14873	0.26476	FALSE	69.3023	53.7091	0.36774	0.31499	0.57541	FALSE	67.6357	69.5459	-0.040182	0.90266	0.97102	Additivity
GRMZM2G091643	21.8574	5.12228	2.0933	0.017184	0.033261	UP	11.5007	18.8905	-0.71594	0.36565	0.51447	FALSE	13.1694	5.08534	1.3728	0.16095	0.38391	FALSE	12.8432	11.2824	0.18693	0.75986	0.89926	Additivity
GRMZM2G091900	234.085	160.512	0.54435	0.014054	0.027852	UP	156.705	202.262	-0.36817	0.10059	0.19661	FALSE	179.43	159.34	0.17131	0.45036	0.69938	FALSE	175.051	183.31	-0.066512	0.70921	0.86964	Additivity
GRMZM2G092131	445.208	323.217	0.46198	0.0048481	0.010778	UP	323.387	384.633	-0.25022	0.12552	0.23319	FALSE	370.265	320.854	0.20664	0.22859	0.47622	FALSE	361.318	358.804	0.010071	0.94706	0.99083	Additivity
GRMZM2G092325	945.901	676.536	0.48352	0.00013045	0.00039765	UP	668.93	817.224	-0.28888	0.023741	0.06263	FALSE	765.907	671.594	0.18958	0.16224	0.38588	FALSE	747.352	757.48	-0.019421	0.83385	0.93867	Additivity
GRMZM2G092365	310.763	230.136	0.43333	0.025606	0.047288	UP	215.764	268.524	-0.31559	0.10707	0.2062	FALSE	247.038	228.453	0.11284	0.58246	0.79549	FALSE	241.085	252.499	-0.066734	0.63438	0.82431	Additivity
GRMZM2G092468	779.331	629.355	0.30836	0.024081	0.044813	UP	587.742	673.4	-0.19628	0.16281	0.2835	FALSE	672.952	624.758	0.10721	0.4487	0.69781	FALSE	656.634	662.092	-0.011941	0.92246	0.97988	Additivity
GRMZM2G092923	417.201	246.567	0.75876	1.09e-05	4.03e-05	UP	287.03	360.419	-0.32848	0.052368	0.11774	FALSE	328.649	244.758	0.42519	0.017164	0.079558	FALSE	320.651	305.894	0.067974	0.57054	0.78075	Additivity
GRMZM2G093032	274.327	199.097	0.46242	0.024709	0.045857	UP	188.019	237.029	-0.33419	0.10726	0.20646	FALSE	215.281	197.646	0.12331	0.56962	0.78761	FALSE	210.044	220.963	-0.073112	0.63706	0.82561	Additivity
GRMZM2G093035	111.745	63.8529	0.80739	0.0084931	0.017843	UP	75.7099	96.5209	-0.35036	0.23018	0.36714	FALSE	86.6817	63.3821	0.45165	0.15831	0.38026	FALSE	84.6017	80.6504	0.069005	0.78627	0.91392	Additivity
GRMZM2G093270	60.7056	28.0287	1.1149	0.012805	0.025645	UP	34.4759	52.4598	-0.60563	0.1617	0.28205	FALSE	39.4691	27.8218	0.50451	0.29863	0.55752	FALSE	38.5366	39.5937	-0.039043	0.94131	0.98861	Additivity
GRMZM2G093323	291.78	174.311	0.74322	0.00030092	0.00085976	UP	204.344	252.153	-0.3033	0.14515	0.26034	FALSE	233.969	173.03	0.4353	0.033042	0.131	FALSE	228.3	213.851	0.094328	0.48576	0.71749	Additivity
GRMZM2G093535	2416.59	2066.64	0.22568	0.018871	0.036174	UP	2024.37	2087.76	-0.044483	0.64487	0.76096	FALSE	2317.85	2051.52	0.17609	0.097758	0.27885	FALSE	2261.69	2119.09	0.093956	0.16097	0.37721	Additivity
GRMZM2G093557	1726.54	1445.22	0.25659	0.014267	0.028204	UP	1393.81	1491.77	-0.097985	0.38025	0.5286	FALSE	1595.86	1434.61	0.15367	0.16504	0.38952	FALSE	1557.3	1493.88	0.059978	0.39841	0.64518	Additivity
GRMZM2G093598	376.715	279.39	0.43119	0.011202	0.022782	UP	310.904	325.448	-0.065958	0.69772	0.8022	FALSE	355.98	277.334	0.36017	0.034005	0.13389	FALSE	347.341	306.351	0.18117	0.12627	0.32446	Additivity
GRMZM2G093815	311.562	203.756	0.61268	0.0011211	0.002854	UP	239.858	269.16	-0.16628	0.43733	0.58329	FALSE	274.607	202.251	0.44122	0.16592	0.39101	FALSE	268.075	238.609	0.16799	0.36819	0.61658	Additivity
GRMZM2G093987	1902.8	1434.68	0.40739	7.49e-05	0.00023935	UP	1505.83	1643.95	-0.12661	0.22433	0.3596	FALSE	1724.09	1424.17	0.27571	0.0139	0.067489	FALSE	1682.54	1562.74	0.10657	0.14156	0.3474	Additivity
GRMZM2G094072	662.793	490.237	0.43508	0.0015418	0.0038237	UP	526.206	572.555	-0.12179	0.35325	0.50139	FALSE	602.478	486.643	0.30805	0.03318	0.13143	FALSE	587.951	539.807	0.12325	0.2173	0.45387	Additivity
GRMZM2G094074	1667.87	1350.8	0.30419	0.003257	0.0075399	UP	1402.4	1440.99	-0.039163	0.708	0.80953	FALSE	1605.66	1340.86	0.26	0.019454	0.0875	FALSE	1567.01	1418.49	0.14366	0.048763	0.17453	Additivity
GRMZM2G094123	4261.9	3287.68	0.37443	3.24e-05	0.00011075	UP	3399.35	3682.26	-0.11533	0.2188	0.3534	FALSE	3892.11	3263.63	0.25407	0.011788	0.059517	FALSE	3798.09	3541	0.10112	0.10291	0.28367	Additivity
GRMZM2G094388	3906.27	3177.95	0.2977	0.00083778	0.0021913	UP	2961.89	3374.96	-0.18835	0.042827	0.10023	FALSE	3391.15	3154.61	0.10431	0.29925	0.55822	FALSE	3309.69	3331.74	-0.0095797	0.86118	0.95203	Additivity
GRMZM2G094490	45.3742	18.9685	1.2583	0.019735	0.037661	UP	18.6685	39.2137	-1.0707	0.046425	0.1068	FALSE	21.3741	18.8305	0.1828	0.82134	0.93389	FALSE	20.8606	28.6706	-0.45879	0.28397	0.53155	Additivity
GRMZM2G094500	611.997	464.305	0.39845	0.0049611	0.010994	UP	497.346	528.698	-0.088194	0.50879	0.6488	FALSE	569.427	460.903	0.30505	0.039496	0.14899	FALSE	555.733	504.542	0.13942	0.17367	0.39593	Additivity
GRMZM2G094526	670.552	503.77	0.41258	0.004061	0.0091849	UP	496.909	579.386	-0.22154	0.12486	0.2323	FALSE	568.935	500.094	0.18607	0.21756	0.46301	FALSE	555.211	549.553	0.014779	0.89707	0.96876	Additivity
GRMZM2G094664	116.214	51.4152	1.1765	0.00023937	0.000696	UP	69.8496	100.381	-0.52315	0.081594	0.16703	FALSE	79.9782	51.0374	0.64805	0.056974	0.19447	FALSE	78.0299	75.8671	0.040552	0.87305	0.95819	Additivity
GRMZM2G094703	14.292	0	Inf	0.00026606	0.00076684	UP	3.48832	12.3383	-1.8225	0.090205	0.1805	FALSE	3.99472	0	Inf	0.10773	0.29697	FALSE	3.89462	6.01028	-0.62595	0.60679	0.80541	Additivity
GRMZM2G094831	429.898	267.249	0.68581	5.1e-05	0.0001674	UP	293.655	371.418	-0.33892	0.042717	0.10005	FALSE	336.213	265.284	0.34184	0.052487	0.1829	FALSE	328.136	321.839	0.027952	0.83482	0.93895	Additivity
GRMZM2G095039	1757.12	1384.33	0.34402	0.00082388	0.0021579	UP	1323.28	1518.07	-0.19811	0.06267	0.13571	FALSE	1515.09	1374.16	0.14085	0.20673	0.44825	FALSE	1478.57	1474.36	0.0041169	0.96208	0.99645	Additivity
GRMZM2G095104	279.573	205.829	0.44178	0.019993	0.038098	UP	197.966	241.494	-0.28673	0.13948	0.25248	FALSE	226.673	204.315	0.14982	0.43688	0.68876	FALSE	221.149	227.075	-0.03815	0.82185	0.9325	Additivity
GRMZM2G095147	397.996	272.067	0.54879	0.001677	0.0041267	UP	264.547	343.876	-0.37836	0.031491	0.078561	FALSE	302.894	270.075	0.16545	0.36844	0.62804	FALSE	295.584	311.337	-0.074908	0.55673	0.77118	Additivity
GRMZM2G095593	4554.56	3735.03	0.28619	0.0013811	0.0034575	UP	3408.81	3935.31	-0.20721	0.027699	0.070986	FALSE	3902.94	3707.66	0.074054	0.45562	0.70379	FALSE	3808.65	3900.24	-0.034283	0.58895	0.79344	Additivity
GRMZM2G096165	1972.38	1555.96	0.34213	0.00068685	0.0018271	UP	1505.63	1703.97	-0.17853	0.080626	0.16546	FALSE	1723.87	1544.57	0.15844	0.15929	0.38141	FALSE	1682.31	1658.88	0.020236	0.80191	0.92282	Additivity
GRMZM2G096231	147.519	65.1335	1.1794	3.77e-05	0.00012681	UP	103.779	127.429	-0.29617	0.26112	0.40249	FALSE	118.832	64.6534	0.87813	0.014452	0.069536	FALSE	115.915	96.1388	0.26987	0.18168	0.40707	Additivity
GRMZM2G096241	191.943	120.334	0.67363	0.0038935	0.0088406	UP	136.511	165.79	-0.28033	0.2095	0.34228	FALSE	156.3	119.45	0.38792	0.10844	0.29805	FALSE	152.524	144.822	0.074754	0.67722	0.84999	Additivity
GRMZM2G096363	439.722	283.84	0.63151	0.00015121	0.00045556	UP	291.146	379.896	-0.38386	0.021749	0.058364	FALSE	333.351	281.756	0.24259	0.16356	0.38786	FALSE	325.296	335.299	-0.043695	0.73114	0.88268	Additivity
GRMZM2G096407	21.1049	3.0814	2.7759	0.0041726	0.0094104	UP	4.60597	18.2483	-1.9862	0.029905	0.075347	FALSE	5.27223	3.05855	0.78557	0.65785	0.84411	FALSE	5.15172	9.97353	-0.95305	0.24979	0.49413	Additivity
GRMZM2G096604	327.933	212.439	0.62635	0.0010841	0.0027685	UP	210.477	283.314	-0.42874	0.02349	0.062152	FALSE	240.989	210.894	0.19245	0.35999	0.61965	FALSE	235.158	250.785	-0.092821	0.49597	0.72596	Additivity
GRMZM2G096877	691.972	548.991	0.33393	0.014018	0.0278	UP	513.288	597.794	-0.21988	0.10818	0.20791	FALSE	587.693	544.977	0.10887	0.46155	0.70821	FALSE	573.493	583.741	-0.025555	0.78754	0.91472	Additivity
GRMZM2G097032	1144.23	825.853	0.47042	7.6e-05	0.00024239	UP	882.049	988.677	-0.16464	0.18832	0.31637	FALSE	1009.93	819.786	0.30093	0.014356	0.069144	FALSE	985.434	918.014	0.10224	0.19764	0.42928	Additivity
GRMZM2G097040	2130.9	1740.83	0.29169	0.0043337	0.0097348	UP	1808.74	1841.21	-0.025665	0.85088	0.91248	FALSE	2070.95	1728.09	0.26111	0.016001	0.075382	FALSE	2020.85	1820.94	0.15028	0.027652	0.11803	Additivity
GRMZM2G097207	2839.17	2341.91	0.27779	0.0050887	0.011235	UP	2406.36	2453.27	-0.02785	0.82633	0.89499	FALSE	2755.1	2324.69	0.24507	0.031623	0.12694	FALSE	2688.92	2435.23	0.14297	0.038355	0.14839	Additivity
GRMZM2G097421	1263.16	1052.27	0.26353	0.025532	0.047175	UP	1021.7	1091.5	-0.095342	0.45571	0.59974	FALSE	1169.8	1044.57	0.16335	0.17793	0.40783	FALSE	1141.55	1089.9	0.066795	0.38998	0.63721	Additivity
GRMZM2G097568	955.807	738.188	0.37273	0.0033115	0.007656	UP	784.757	825.895	-0.073712	0.59984	0.72523	FALSE	898.515	732.783	0.29416	0.022837	0.099072	FALSE	876.801	793.282	0.14441	0.088937	0.25874	Additivity
GRMZM2G097674	688.672	491.486	0.48667	0.00049842	0.0013646	UP	486.36	595.028	-0.29093	0.04343	0.10134	FALSE	556.876	487.877	0.19084	0.18122	0.41174	FALSE	543.35	549.719	-0.016812	0.90729	0.97337	Additivity
GRMZM2G097848	208.511	142.44	0.54977	0.015947	0.031133	UP	124.984	180.154	-0.52749	0.024703	0.064669	FALSE	143.1	141.394	0.017302	0.94895	0.99156	FALSE	139.648	162.856	-0.2218	0.19677	0.42808	Additivity
GRMZM2G097959	572.088	443.576	0.36706	0.009965	0.020555	UP	489.819	494.19	-0.012816	0.92289	0.95996	FALSE	560.848	440.322	0.34905	0.043204	0.15943	FALSE	547.173	476.998	0.19801	0.070391	0.22249	Additivity
GRMZM2G098153	1548.05	1222.36	0.34078	0.0015787	0.0039056	UP	1263.9	1337.55	-0.081708	0.4657	0.60916	FALSE	1447.07	1213.38	0.25411	0.027005	0.11257	FALSE	1412.31	1299.47	0.12013	0.11067	0.2981	Additivity
GRMZM2G098208	1937.68	1510.37	0.35943	0.00048107	0.0013212	UP	1512.39	1674.1	-0.14656	0.16666	0.28871	FALSE	1731.65	1499.32	0.20783	0.063038	0.20867	FALSE	1689.68	1618.86	0.061777	0.38262	0.62997	Additivity
GRMZM2G098214	558.635	396.698	0.49386	0.0010423	0.0026699	UP	451.07	482.617	-0.097528	0.49085	0.63281	FALSE	516.442	393.799	0.39115	0.011936	0.060086	FALSE	504.034	445.92	0.17674	0.097733	0.27426	Additivity
GRMZM2G098438	17.1017	3.0814	2.4725	0.01376	0.027336	UP	8.03966	14.7653	-0.877	0.29816	0.44374	FALSE	9.20546	3.05855	1.5896	0.19211	0.42688	FALSE	8.98115	8.60104	0.06239	0.98226	1	Additivity
GRMZM2G098656	61.0172	30.6618	0.99277	0.019273	0.036874	UP	39.3265	52.6881	-0.42198	0.27559	0.41921	FALSE	45.0265	30.4383	0.56489	0.22219	0.46876	FALSE	43.942	41.9453	0.067092	0.87441	0.95891	Additivity
GRMZM2G098793	372.157	219.78	0.75985	0.00010578	0.00032835	UP	256.699	321.533	-0.32489	0.06701	0.14328	FALSE	293.904	218.152	0.43001	0.061366	0.20481	FALSE	286.831	271.645	0.078482	0.53718	0.75671	Additivity
GRMZM2G099067	55.1541	20.1771	1.4507	0.0022231	0.0053237	UP	31.1503	47.6305	-0.61264	0.15823	0.2773	FALSE	35.6673	20.028	0.83259	0.10847	0.29807	FALSE	34.7979	33.6488	0.048443	0.91416	0.97665	Additivity
GRMZM2G099074	840.746	681.859	0.3022	0.020349	0.038704	UP	706.214	726.44	-0.040738	0.78037	0.8628	FALSE	808.577	676.863	0.25652	0.053279	0.18481	FALSE	789.087	715.642	0.14095	0.11189	0.30005	Additivity
GRMZM2G099136	1349.94	1104.82	0.28908	0.0075942	0.016136	UP	980.412	1166.27	-0.25044	0.026694	0.068971	FALSE	1122.5	1096.7	0.033551	0.76906	0.90775	FALSE	1095.54	1155.09	-0.076363	0.32495	0.57543	Additivity
GRMZM2G099167	5893.62	4319.03	0.44845	2.11e-07	1.02e-06	UP	4466.79	5092.09	-0.18902	0.035419	0.086277	FALSE	5114.2	4287.38	0.25441	0.0095556	0.050799	FALSE	4991.04	4771.49	0.064901	0.28613	0.53331	Additivity
GRMZM2G099305	1190.13	559.308	1.0894	3.09e-17	4.22e-16	UP	820.559	1028.43	-0.32576	0.19535	0.32492	FALSE	939.575	555.202	0.759	0.012999	0.064046	FALSE	916.538	791.868	0.21093	0.17306	0.39483	Additivity
GRMZM2G099483	140.283	79.1637	0.82543	0.0037484	0.0085486	UP	76.5816	121.204	-0.66237	0.020898	0.056489	FALSE	87.6825	78.5829	0.15807	0.61733	0.81963	FALSE	85.5654	100.502	-0.23213	0.28534	0.53263	Additivity
GRMZM2G099696	1948.65	1405.99	0.47089	5.62e-06	2.17e-05	UP	1429.32	1683.64	-0.23625	0.026412	0.068381	FALSE	1636.51	1395.7	0.22964	0.04222	0.1568	FALSE	1596.99	1565.93	0.028345	0.69879	0.8631	Additivity
GRMZM2G100084	721.034	525.021	0.45769	0.0011656	0.00296	UP	494.595	623.083	-0.33318	0.067308	0.14381	FALSE	566.263	521.171	0.11971	0.45633	0.70441	FALSE	552.718	580.605	-0.071012	0.46257	0.69908	Additivity
GRMZM2G100333	895.81	643.953	0.47624	0.00027604	0.00079321	UP	639.796	774.015	-0.27475	0.037695	0.090632	FALSE	732.548	639.259	0.19652	0.15879	0.38079	FALSE	714.807	718.704	-0.0078428	0.93974	0.98811	Additivity
GRMZM2G100620	2161.06	1728.19	0.32248	0.0010372	0.0026594	UP	1615.77	1867.06	-0.20855	0.040827	0.096419	FALSE	1849.96	1715.5	0.10886	0.31437	0.5746	FALSE	1805.39	1827.92	-0.017891	0.79337	0.91805	Additivity
GRMZM2G100809	1228.14	922.672	0.41259	0.00040234	0.0011213	UP	877.17	1061.16	-0.27472	0.023442	0.06206	FALSE	1004.35	915.91	0.13298	0.27391	0.52936	FALSE	979.956	1006	-0.037835	0.67858	0.8508	Additivity
GRMZM2G100864	5360.96	4675.56	0.19735	0.021699	0.040916	UP	4136.29	4631.8	-0.16324	0.070542	0.149	FALSE	4735.81	4641.27	0.029092	0.76841	0.90763	FALSE	4621.69	4744.32	-0.037779	0.52354	0.74716	Additivity
GRMZM2G101060	229.107	147.282	0.63744	0.0044686	0.01001	UP	145.478	197.964	-0.44444	0.0494	0.11231	FALSE	166.568	146.203	0.18814	0.41814	0.67276	FALSE	162.534	173.909	-0.097593	0.57045	0.78068	Additivity
GRMZM2G101117	30.0212	6.92311	2.1165	0.003643	0.0083287	UP	21.9122	25.9366	-0.24325	0.67741	0.78623	FALSE	25.0837	6.87256	1.8678	0.079755	0.24381	FALSE	24.5015	15.9429	0.61996	0.22301	0.46136	Additivity
GRMZM2G101271	1095.41	903.831	0.27734	0.020908	0.039643	UP	975.805	946.481	0.044019	0.69109	0.79753	FALSE	1117.23	897.209	0.31642	0.010103	0.053047	FALSE	1090.34	940.772	0.21287	0.0085068	0.050131	Additivity
GRMZM2G101769	280.011	162.561	0.7845	0.00018343	0.00054401	UP	184.45	241.976	-0.39163	0.061334	0.13344	FALSE	211.186	161.367	0.38817	0.068087	0.21948	FALSE	206.092	202.718	0.023813	0.86306	0.95319	Additivity
GRMZM2G101938	2249.15	1787.62	0.33134	0.00086118	0.0022466	UP	1692.18	1943.34	-0.19965	0.055641	0.12394	FALSE	1937.47	1774.5	0.12676	0.23569	0.48481	FALSE	1890.72	1894.38	-0.0027939	0.98394	1	Additivity
GRMZM2G102161	4326.65	2405.48	0.84692	2.32e-16	2.9e-15	UP	3050.86	3738.71	-0.29332	0.22642	0.36239	FALSE	3493.36	2387.85	0.5489	0.048811	0.17417	FALSE	3407.74	3082.85	0.14455	0.3097	0.55934	Additivity
GRMZM2G102318	141.455	79.5878	0.82973	0.0040669	0.0091955	UP	81.5142	122.229	-0.58447	0.0416	0.097942	FALSE	93.3322	79.0068	0.2404	0.44205	0.69331	FALSE	91.0686	100.957	-0.14871	0.50113	0.72998	Additivity
GRMZM2G102447	1750.7	1364.33	0.35974	0.00056297	0.0015246	UP	1301.18	1512.58	-0.21719	0.044472	0.10321	FALSE	1489.79	1354.32	0.13754	0.22226	0.46876	FALSE	1453.84	1460.68	-0.0067651	0.93336	0.98464	Additivity
GRMZM2G102450	20.044	3.43354	2.5454	0.0070467	0.015087	UP	15.4795	17.3095	-0.16121	0.84277	0.90686	FALSE	17.7261	3.40865	2.3786	0.010759	0.05553	FALSE	17.2849	10.2369	0.75573	0.16927	0.38949	Additivity
GRMZM2G102548	852.78	607.441	0.48943	0.00021323	0.00062641	UP	638.599	736.852	-0.20646	0.12355	0.23027	FALSE	731.162	602.997	0.27804	0.043412	0.15992	FALSE	713.532	680.384	0.068629	0.4551	0.69291	Additivity
GRMZM2G102601	576.356	454.332	0.34321	0.017676	0.034098	UP	509.362	497.908	0.032814	0.85174	0.91324	FALSE	583.206	451.009	0.37085	0.011806	0.059599	FALSE	569.076	484.834	0.23113	0.021048	0.097096	Additivity
GRMZM2G102858	1937.47	1639.03	0.24134	0.024314	0.045193	UP	1668.8	1674.16	-0.0046332	0.96491	0.98711	FALSE	1910.72	1627.05	0.23186	0.035915	0.1389	FALSE	1864.46	1686.02	0.14513	0.035998	0.14214	Additivity
GRMZM2G102888	9.82308	0	Inf	0.003839	0.0087316	UP	1.00837	8.47874	-3.0718	0.053314	0.11961	FALSE	1.15453	0	Inf	0.68154	0.85809	FALSE	1.12672	3.67658	-1.7062	0.33685	0.5863	Additivity
GRMZM2G103033	111.348	57.634	0.95008	0.002431	0.0057751	UP	67.7509	96.1689	-0.50533	0.096335	0.19009	FALSE	77.5769	57.2097	0.43937	0.18559	0.4174	FALSE	75.6786	77.244	-0.029537	0.94063	0.9885	Additivity
GRMZM2G103047	1821.07	1373.19	0.40725	0.00011688	0.00035986	UP	1453.64	1573.5	-0.11431	0.29959	0.44543	FALSE	1664.3	1363.12	0.288	0.011218	0.057372	FALSE	1624.36	1493.79	0.12089	0.09971	0.2775	Additivity
GRMZM2G103382	77.1226	41.3706	0.89855	0.017412	0.033638	UP	55.3785	66.6074	-0.26636	0.43387	0.58036	FALSE	63.4067	41.0696	0.62657	0.1091	0.29908	FALSE	61.8717	54.1367	0.19267	0.49141	0.7224	Additivity
GRMZM2G103430	6289.26	5099.99	0.3024	0.00031882	0.00090674	UP	4911.35	5433.62	-0.14579	0.094424	0.187	FALSE	5623.19	5062.58	0.15152	0.11719	0.31399	FALSE	5487.8	5359.4	0.034156	0.58032	0.78744	Additivity
GRMZM2G103465	215.768	130.667	0.72359	0.0017278	0.0042389	UP	150.111	186.41	-0.31245	0.16095	0.28105	FALSE	171.871	129.713	0.406	0.08803	0.25983	FALSE	167.718	159.843	0.069384	0.68622	0.85528	Additivity
GRMZM2G103544	692.475	551.168	0.32927	0.020148	0.038353	UP	540.296	598.369	-0.14729	0.31866	0.46581	FALSE	618.611	547.132	0.17714	0.21686	0.46191	FALSE	603.693	583.37	0.049403	0.60548	0.80474	Additivity
GRMZM2G103672	979.222	762.927	0.36009	0.0028387	0.0066524	UP	741.618	845.927	-0.18986	0.11216	0.21388	FALSE	849.1	757.344	0.16498	0.21476	0.45881	FALSE	828.692	818.685	0.017527	0.88164	0.96221	Additivity
GRMZM2G103812	5598.43	3400.11	0.71944	0.00051543	0.0014072	UP	3510.32	4838.41	-0.46293	0.029302	0.074079	FALSE	4019.03	3375.21	0.25187	0.020508	0.091018	FALSE	3922.58	4137.53	-0.076967	0.36478	0.61332	Additivity
GRMZM2G103825	508.684	216.762	1.2307	1.2e-11	9.71e-11	UP	283.566	439.389	-0.63181	0.022155	0.059256	FALSE	324.702	215.168	0.59365	0.10616	0.29402	FALSE	316.71	328.15	-0.051195	0.84644	0.94546	Additivity
GRMZM2G103896	1372.72	1138.16	0.27033	0.014462	0.028541	UP	1145.48	1186.05	-0.050208	0.6735	0.78324	FALSE	1311.52	1129.81	0.21516	0.064112	0.21113	FALSE	1279.88	1181.92	0.11487	0.13144	0.33244	Additivity
GRMZM2G103937	39.5112	14.4786	1.4483	0.014309	0.028271	UP	16.4879	34.1561	-1.0507	0.077241	0.16014	FALSE	18.8806	14.3715	0.39369	0.56677	0.78579	FALSE	18.4116	23.6646	-0.36211	0.48635	0.71789	Additivity
GRMZM2G103945	43.5607	12.7338	1.7744	0.0017989	0.0043952	UP	16.6518	37.6327	-1.1763	0.030958	0.077433	FALSE	19.0651	12.6396	0.59299	0.40811	0.66383	FALSE	18.6071	24.648	-0.40561	0.38385	0.63137	Additivity
GRMZM2G103955	3747.47	2876.32	0.38169	3.48e-05	0.00011796	UP	2844.5	3237.77	-0.18682	0.048725	0.11106	FALSE	3256.84	2855.32	0.18982	0.068537	0.22026	FALSE	3178.14	3107.39	0.032482	0.62213	0.81595	Additivity
GRMZM2G104024	126.213	58.6185	1.1064	0.00031434	0.00089465	UP	70.94	109.038	-0.62017	0.037633	0.090529	FALSE	81.225	58.1862	0.48125	0.14221	0.35498	FALSE	79.2544	83.6228	-0.077406	0.7705	0.90524	Additivity
GRMZM2G104070	429.146	329.781	0.37996	0.019994	0.038098	UP	324.125	370.776	-0.194	0.23774	0.37579	FALSE	371.095	327.358	0.18092	0.28273	0.53981	FALSE	362.198	355.321	0.027657	0.83305	0.93818	Additivity
GRMZM2G104294	1639.17	1223.81	0.42158	0.00011526	0.00035513	UP	1274.52	1416.37	-0.15224	0.18899	0.31711	FALSE	1459.3	1214.86	0.26449	0.021367	0.094133	FALSE	1423.91	1337.99	0.089785	0.21369	0.45026	Additivity
GRMZM2G104418	1936.95	1484.25	0.38405	0.00022632	0.00066098	UP	1419.35	1673.56	-0.23769	0.026618	0.068814	FALSE	1625.1	1473.4	0.14138	0.21548	0.45979	FALSE	1585.82	1603.42	-0.015921	0.8292	0.93633	Additivity
GRMZM2G104704	826.808	561.229	0.55896	2.79e-05	9.66e-05	UP	612.869	714.392	-0.22114	0.10355	0.20095	FALSE	701.723	557.119	0.33292	0.015814	0.074746	FALSE	684.705	644.703	0.086847	0.33545	0.58479	Additivity
GRMZM2G104907	1365.11	1132.09	0.27003	0.014957	0.029426	UP	1017.26	1179.43	-0.21341	0.062798	0.13587	FALSE	1164.71	1123.8	0.051586	0.67052	0.85197	FALSE	1136.59	1176.56	-0.049864	0.52602	0.74875	Additivity
GRMZM2G105025	984.064	734.051	0.42287	0.00048173	0.0013223	UP	698.228	850.176	-0.28406	0.023059	0.061258	FALSE	799.441	728.655	0.13376	0.29326	0.55119	FALSE	780.131	803.442	-0.042477	0.63966	0.82724	Additivity
GRMZM2G105184	444.388	302.592	0.55445	0.0010412	0.0026674	UP	293.546	383.966	-0.38739	0.021493	0.057785	FALSE	336.09	300.384	0.16204	0.3788	0.63866	FALSE	328.005	347.205	-0.082067	0.48501	0.71693	Additivity
GRMZM2G105266	1737.96	1469.95	0.24163	0.01835	0.035269	UP	1448.24	1501.38	-0.051985	0.56771	0.7001	FALSE	1658.13	1459.21	0.18437	0.13481	0.3434	FALSE	1618.31	1516.52	0.09372	0.22217	0.46043	Additivity
GRMZM2G105436	88.0282	51.0631	0.78569	0.025922	0.047809	UP	57.3406	76.0559	-0.4075	0.24569	0.38486	FALSE	65.6543	50.6873	0.37326	0.30081	0.55987	FALSE	64.06	63.6969	0.0082001	0.97856	1	Additivity
GRMZM2G105834	53.2728	19.6008	1.4425	0.0035596	0.0081617	UP	27.6073	46.025	-0.73737	0.11559	0.21884	FALSE	31.6111	19.4569	0.70015	0.20167	0.44048	FALSE	30.8381	32.3743	-0.070138	0.90955	0.97435	Additivity
GRMZM2G105869	435.518	327.676	0.41046	0.012497	0.025115	UP	305.644	376.272	-0.29992	0.074911	0.15645	FALSE	349.961	325.276	0.10553	0.53094	0.75997	FALSE	341.447	357.191	-0.065036	0.60759	0.80592	Additivity
GRMZM2G106010	43.937	14.7186	1.5778	0.0044495	0.0099706	UP	31.1503	37.9538	-0.285	0.55916	0.6935	FALSE	35.6673	14.6111	1.2875	0.021465	0.094474	FALSE	34.7979	25.7322	0.43543	0.23786	0.47977	Additivity
GRMZM2G106165	80.9932	37.6091	1.1067	0.003293	0.0076171	UP	49.7642	69.9731	-0.49169	0.17946	0.30447	FALSE	56.9799	37.329	0.61016	0.11603	0.31201	FALSE	55.5933	53.4528	0.056644	0.83	0.9368	Additivity
GRMZM2G106283	497.327	334.342	0.57287	0.00099481	0.0025579	UP	429.045	429.732	-0.0023084	0.96273	0.98591	FALSE	491.261	331.91	0.5657	0.019068	0.086132	FALSE	479.283	386.506	0.31039	0.010257	0.057512	Additivity
GRMZM2G106412	1028.46	787.874	0.38445	0.00212	0.0050979	UP	739.843	888.643	-0.26438	0.037221	0.089791	FALSE	847.093	782.127	0.11512	0.39891	0.65575	FALSE	826.613	851.256	-0.042381	0.62397	0.81696	Additivity
GRMZM2G106578	1038.51	796.543	0.38269	0.0015201	0.0037736	UP	837.627	897.226	-0.099163	0.41757	0.56492	FALSE	959.059	790.712	0.27847	0.027933	0.11548	FALSE	935.832	860.704	0.12073	0.14813	0.35761	Additivity
GRMZM2G107082	2752.64	2261.07	0.28381	0.0041922	0.0094492	UP	2122.1	2378.56	-0.1646	0.11652	0.22028	FALSE	2429.74	2244.52	0.11439	0.28147	0.53859	FALSE	2370.92	2358.15	0.0077972	0.88498	0.96375	Additivity
GRMZM2G107114	6858.43	5427.15	0.33768	5.23e-05	0.00017147	UP	5772.35	5925.66	-0.037819	0.69406	0.79943	FALSE	6608.87	5387.24	0.29486	0.02796	0.11551	FALSE	6450.3	5764.48	0.16217	0.0404	0.15387	Additivity
GRMZM2G107289	2577.61	2117.5	0.28367	0.0038938	0.0088406	UP	1899.22	2227.19	-0.22982	0.024945	0.065192	FALSE	2174.53	2101.99	0.04895	0.65007	0.8387	FALSE	2122.01	2208.99	-0.057957	0.39988	0.64655	Additivity
GRMZM2G107362	4689.56	3744.55	0.32466	0.00029819	0.00085257	UP	3628.44	4051.85	-0.15923	0.089364	0.17923	FALSE	4154.44	3717.19	0.16044	0.11195	0.30435	FALSE	4053.93	3965.03	0.031988	0.60003	0.80092	Additivity
GRMZM2G107479	31.039	5.81066	2.4173	0.00091693	0.0023778	UP	9.59319	26.8134	-1.4829	0.028625	0.072678	FALSE	10.9834	5.767	0.92943	0.35343	0.61354	FALSE	10.7201	15.7317	-0.55336	0.36531	0.61397	Additivity
GRMZM2G107588	1488.29	1159.8	0.35978	0.0010396	0.0026641	UP	1072.58	1285.94	-0.26174	0.022124	0.059191	FALSE	1228.06	1151.29	0.093125	0.41971	0.67425	FALSE	1198.4	1240.91	-0.050287	0.5302	0.75219	Additivity
GRMZM2G107689	913.27	649.653	0.49137	8.27e-05	0.00026151	UP	709.539	789.002	-0.15315	0.21915	0.35379	FALSE	812.387	644.877	0.33314	0.011037	0.056674	FALSE	792.786	728.61	0.12178	0.16797	0.38763	Additivity
GRMZM2G107741	2039.01	1620.79	0.33117	0.00096082	0.0024768	UP	1552.65	1761.65	-0.1822	0.078912	0.16307	FALSE	1777.69	1608.89	0.14394	0.18962	0.42275	FALSE	1734.85	1718.83	0.013385	0.85885	0.95068	Additivity
GRMZM2G107886	14.2025	2.26504	2.6485	0.025456	0.047049	UP	8.58482	12.2829	-0.51679	0.64787	0.76346	FALSE	9.82885	2.24783	2.1285	0.086372	0.25671	FALSE	9.5934	6.68994	0.52005	0.47166	0.70613	Additivity
GRMZM2G108225	1268.21	990.646	0.35635	0.0023334	0.0055645	UP	927.184	1095.82	-0.24108	0.043915	0.1022	FALSE	1061.57	983.402	0.11035	0.38566	0.64456	FALSE	1036	1059.22	-0.031974	0.68784	0.85619	Additivity
GRMZM2G108273	233.644	122.207	0.93498	3.74e-05	0.00012597	UP	177.171	201.848	-0.18813	0.59427	0.72101	FALSE	202.875	121.311	0.74189	0.099594	0.28223	FALSE	197.865	162.564	0.2835	0.23631	0.47805	Additivity
GRMZM2G108424	1846.74	1494.03	0.30577	0.0032782	0.0075849	UP	1357.95	1595.53	-0.23261	0.029527	0.074551	FALSE	1554.79	1483.11	0.0681	0.56282	0.78306	FALSE	1517.22	1572.41	-0.051551	0.47484	0.70825	Additivity
GRMZM2G108997	132.249	9.42821	3.8101	6.51e-06	2.49e-05	UP	38.7826	114.344	-1.5599	0.027865	0.071263	FALSE	44.3947	9.35997	2.2458	0.078976	0.24234	FALSE	43.3694	58.8232	-0.43971	0.3356	0.58497	Additivity
GRMZM2G109130	816.18	497.807	0.7133	0.0077508	0.016434	UP	543.047	705.414	-0.37739	0.10633	0.20521	FALSE	621.775	494.18	0.33136	0.023384	0.10082	FALSE	606.707	604.31	0.0057118	0.92363	0.98048	Additivity
GRMZM2G109159	1515.86	1247.26	0.28137	0.010476	0.02147	UP	1093.02	1309.74	-0.26096	0.020301	0.055171	FALSE	1251.43	1238.13	0.015415	0.92746	0.98289	FALSE	1221.38	1300.73	-0.090813	0.22387	0.46242	Additivity
GRMZM2G109731	523.012	402.269	0.37868	0.015917	0.031083	UP	401.767	451.926	-0.16973	0.29567	0.44111	FALSE	460.01	399.327	0.2041	0.19581	0.43227	FALSE	448.876	433.184	0.051336	0.6244	0.8172	Additivity
GRMZM2G110023	223.953	155.47	0.52656	0.016163	0.031492	UP	180.525	193.487	-0.10004	0.65491	0.76856	FALSE	206.699	154.328	0.42153	0.049218	0.17526	FALSE	201.676	176.392	0.19325	0.19687	0.42818	Additivity
GRMZM2G110141	2178.44	1639.86	0.40972	5.93e-05	0.00019298	UP	1663.21	1882.36	-0.17857	0.094937	0.18786	FALSE	1904.28	1627.84	0.22629	0.039067	0.14781	FALSE	1858.41	1784.56	0.058497	0.39953	0.64641	Additivity
GRMZM2G110185	5248.24	4180.07	0.32831	0.00016869	0.00050359	UP	3926.78	4534.4	-0.20756	0.022351	0.059658	FALSE	4495.99	4149.47	0.11571	0.24639	0.49816	FALSE	4387.43	4431.81	-0.014521	0.80409	0.92387	Additivity
GRMZM2G110201	4184.42	3444.68	0.28066	0.0017399	0.0042654	UP	3121.08	3615.43	-0.21212	0.02348	0.062139	FALSE	3573.42	3419.41	0.063555	0.53184	0.76066	FALSE	3487.51	3589.99	-0.041785	0.49138	0.7224	Additivity
GRMZM2G110324	15.8403	2.61718	2.5975	0.017014	0.032957	UP	12.863	13.6846	-0.089332	0.98801	1	FALSE	14.7321	2.59793	2.5035	0.21238	0.45599	FALSE	14.354	7.4965	0.93716	0.26957	0.51635	Additivity
GRMZM2G110412	31.9242	11.7493	1.4421	0.023403	0.043678	UP	13.6267	27.573	-1.0168	0.10035	0.19625	FALSE	15.6015	11.6631	0.41974	0.61414	0.81743	FALSE	15.227	19.4033	-0.34967	0.51224	0.73842	Additivity
GRMZM2G110413	36.791	10.8769	1.7581	0.0047841	0.010649	UP	14.6897	31.7846	-1.1135	0.058303	0.12846	FALSE	16.8175	10.7971	0.63932	0.42315	0.67731	FALSE	16.4189	20.8674	-0.34589	0.495	0.72513	Additivity
GRMZM2G110714	4303.72	3761.37	0.19433	0.026978	0.049524	UP	3448.84	3718.27	-0.10852	0.23999	0.37835	FALSE	3948.79	3733.8	0.080766	0.41275	0.66781	FALSE	3853.32	3814.4	0.014645	0.80731	0.92535	Additivity
GRMZM2G110960	363.089	270.778	0.42322	0.018391	0.035333	UP	248.959	313.628	-0.33315	0.053831	0.12055	FALSE	285.045	268.804	0.084637	0.68326	0.85889	FALSE	278.169	297.539	-0.097116	0.42911	0.67117	Additivity
GRMZM2G110983	2873.62	2086.37	0.46187	1.03e-05	3.83e-05	UP	2126.97	2482.93	-0.22324	0.027074	0.06972	FALSE	2435.33	2071.15	0.23369	0.050942	0.17917	FALSE	2376.32	2316.32	0.036894	0.57305	0.78213	Additivity
GRMZM2G111324	5972.45	4945.96	0.27207	0.0011194	0.0028502	UP	5187.19	5159.99	0.0075834	0.96029	0.98436	FALSE	5938.93	4909.59	0.2746	0.02417	0.10344	FALSE	5796.33	5140.89	0.17312	0.016943	0.082873	Additivity
GRMZM2G111390	1707.5	1230.96	0.4721	1.48e-05	5.35e-05	UP	1293.71	1475.47	-0.18966	0.096298	0.19004	FALSE	1481.24	1221.95	0.27762	0.01616	0.075979	FALSE	1445.47	1369.33	0.078063	0.28424	0.53184	Additivity
GRMZM2G111451	1429.68	1112.17	0.36232	0.00070548	0.0018719	UP	1064.07	1235.02	-0.21494	0.049312	0.11217	FALSE	1218.34	1104.01	0.14216	0.22425	0.47102	FALSE	1188.82	1194.36	-0.0067056	0.9352	0.98553	Additivity
GRMZM2G111455	94.6869	46.2929	1.0324	0.0035712	0.0081848	UP	54.5887	81.8176	-0.58381	0.08991	0.18005	FALSE	62.4982	45.952	0.44368	0.24228	0.49292	FALSE	61.0058	63.5285	-0.058459	0.8497	0.94711	Additivity
GRMZM2G111472	519.564	407.36	0.351	0.020489	0.038934	UP	367.754	448.875	-0.28757	0.065321	0.14029	FALSE	421.072	404.375	0.058375	0.70966	0.87489	FALSE	410.854	435.142	-0.082861	0.46459	0.70051	Additivity
GRMZM2G111510	2005.91	1493.75	0.42532	3.68e-05	0.00012421	UP	1484.1	1733.19	-0.22384	0.036725	0.088855	FALSE	1699.23	1482.79	0.19657	0.076666	0.23733	FALSE	1658.19	1635.43	0.019938	0.7713	0.90567	Additivity
GRMZM2G111511	340.698	251.217	0.43956	0.016237	0.031617	UP	267.435	294.337	-0.13828	0.44591	0.59116	FALSE	306.212	249.384	0.29617	0.10846	0.29807	FALSE	298.762	276.999	0.10911	0.38838	0.63613	Additivity
GRMZM2G111614	200.06	131.283	0.60775	0.009296	0.019322	UP	145.587	172.842	-0.24758	0.28104	0.42519	FALSE	166.691	130.32	0.35511	0.13294	0.34035	FALSE	162.664	153.5	0.083653	0.62022	0.81474	Additivity
GRMZM2G111632	592.659	449.091	0.4002	0.0056963	0.012461	UP	420.434	512.037	-0.28437	0.057477	0.1271	FALSE	481.393	445.794	0.11084	0.45002	0.69904	FALSE	469.697	487.606	-0.053987	0.63501	0.82486	Additivity
GRMZM2G111657	145.415	86.8471	0.74363	0.0079889	0.016872	UP	95.6041	125.65	-0.39427	0.15698	0.27568	FALSE	109.465	86.2109	0.34452	0.22784	0.47541	FALSE	106.81	106.676	0.0018073	0.99418	1	Additivity
GRMZM2G111713	890.13	608.755	0.54815	1.64e-05	5.86e-05	UP	634.647	769	-0.27703	0.029881	0.075297	FALSE	726.636	604.287	0.266	0.049808	0.17673	FALSE	709.122	697.347	0.024158	0.80596	0.9249	Additivity
GRMZM2G111715	225.856	160.256	0.49503	0.022849	0.042752	UP	160.113	195.123	-0.2853	0.18977	0.31804	FALSE	183.324	159.082	0.20462	0.36072	0.62031	FALSE	178.887	179.958	-0.0086077	0.97824	1	Additivity
GRMZM2G112965	32.0568	9.18816	1.8028	0.0068617	0.014733	UP	12.0731	27.6903	-1.1976	0.061272	0.13336	FALSE	13.8236	9.12039	0.59996	0.49008	0.73005	FALSE	13.488	18.0314	-0.41883	0.45988	0.69678	Additivity
GRMZM2G113036	76.0369	37.2729	1.0286	0.0090479	0.018875	UP	38.2908	65.706	-0.77903	0.049875	0.11329	FALSE	43.8413	36.9974	0.24486	0.57341	0.79038	FALSE	42.7827	51.1347	-0.25728	0.41727	0.66119	Additivity
GRMZM2G113052	134.355	56.0172	1.2621	3.31e-05	0.00011268	UP	75.5994	116.054	-0.61835	0.04231	0.099331	FALSE	86.5672	55.6069	0.63856	0.12652	0.32925	FALSE	84.4316	85.8863	-0.024644	0.96758	0.99888	Additivity
GRMZM2G113137	2509.73	2066.59	0.28028	0.00316	0.0073389	UP	1940.33	2168.16	-0.16017	0.096197	0.18991	FALSE	2221.55	2051.47	0.11491	0.29223	0.55025	FALSE	2168.07	2158.02	0.0066989	0.95732	0.99455	Additivity
GRMZM2G113174	1730.67	1244.12	0.47621	8.05e-06	3.04e-05	UP	1278.75	1495.3	-0.2257	0.039302	0.093455	FALSE	1464.13	1235.01	0.24551	0.033025	0.13096	FALSE	1428.68	1388.22	0.041453	0.57085	0.78086	Additivity
GRMZM2G113229	82.011	15.8712	2.3694	1e-07	5.02e-07	UP	45.4302	70.85	-0.64112	0.11151	0.21304	FALSE	52.0236	15.7534	1.7235	0.033415	0.13207	FALSE	50.7279	42.2248	0.26469	0.4404	0.68108	Additivity
GRMZM2G113245	87.4762	39.0896	1.1621	0.0015696	0.0038852	UP	64.6997	75.5556	-0.22378	0.47499	0.61801	FALSE	74.0742	38.8032	0.9328	0.012438	0.062015	FALSE	72.3055	57.0679	0.34143	0.18954	0.41789	Additivity
GRMZM2G113250	1367.92	1126.72	0.27986	0.011432	0.023195	UP	1091.47	1181.86	-0.11479	0.31101	0.45781	FALSE	1249.67	1118.46	0.16003	0.17749	0.40756	FALSE	1219.56	1174.66	0.054119	0.49271	0.72327	Additivity
GRMZM2G113408	7852.64	6311.35	0.31523	0.0010733	0.0027431	UP	6231.62	6785.22	-0.12279	0.27149	0.41464	FALSE	7134.71	6264.94	0.18755	0.13817	0.34854	FALSE	6963.47	6646.83	0.067141	0.37246	0.6205	Additivity
GRMZM2G113696	16396.2	12259.7	0.41943	1.73e-07	8.43e-07	UP	12410.4	14166.4	-0.19092	0.024014	0.063197	FALSE	14209.3	12169.9	0.22352	0.015963	0.07528	FALSE	13866.7	13404.6	0.048894	0.38173	0.62935	Additivity
GRMZM2G113844	36.1926	4.19385	3.1093	7.62e-05	0.00024297	UP	13.4628	31.2907	-1.2168	0.06746	0.14408	FALSE	15.417	4.16411	1.8884	0.080443	0.2451	FALSE	15.0314	16.5476	-0.13864	0.90073	0.9704	Additivity
GRMZM2G114052	502.638	397.516	0.33851	0.026894	0.049398	UP	403.593	434.289	-0.10575	0.51011	0.65	FALSE	462.096	394.591	0.22783	0.13606	0.3452	FALSE	450.941	421.951	0.095863	0.36424	0.6129	Additivity
GRMZM2G114057	879.067	654.143	0.42637	0.00070694	0.0018753	UP	661.305	759.472	-0.19968	0.13565	0.24736	FALSE	757.129	649.336	0.22157	0.20001	0.43792	FALSE	739.018	716.767	0.044105	0.69459	0.86049	Additivity
GRMZM2G114081	18.761	3.89775	2.267	0.015323	0.030064	UP	13.1635	16.1979	-0.29927	0.67354	0.78324	FALSE	15.0703	3.86927	1.9616	0.044124	0.16184	FALSE	14.7125	9.7415	0.59483	0.33623	0.58576	Additivity
GRMZM2G114399	130.284	82.6692	0.65624	0.021836	0.041149	UP	79.2243	112.546	-0.5065	0.079857	0.1644	FALSE	90.7156	82.0653	0.14458	0.63939	0.83223	FALSE	88.4892	98.5936	-0.15599	0.49114	0.72219	Additivity
GRMZM2G114650	247.538	127.498	0.95718	1.39e-05	5.03e-05	UP	162.293	213.834	-0.39789	0.05619	0.12493	FALSE	185.817	126.562	0.55404	0.016282	0.076364	FALSE	181.336	171.349	0.081729	0.62206	0.81595	Additivity
GRMZM2G114707	254.172	149.204	0.76852	0.00034484	0.00097424	UP	163.629	219.633	-0.42467	0.048233	0.11012	FALSE	187.341	148.1	0.33909	0.16654	0.39174	FALSE	182.854	184.773	-0.015057	0.94985	0.99111	Additivity
GRMZM2G114751	79.1765	18.5202	2.096	0.0092699	0.019275	UP	33.9841	68.4605	-1.0104	0.13849	0.25129	FALSE	38.9157	18.3884	1.0816	0.18499	0.41662	FALSE	37.9499	42.0235	-0.1471	0.77466	0.90749	Additivity
GRMZM2G114788	53.4269	18.2642	1.5485	0.0023676	0.0056379	UP	26.8994	46.1733	-0.77948	0.099648	0.19508	FALSE	30.7948	18.1303	0.76429	0.18478	0.41648	FALSE	30.0699	31.5746	-0.070446	0.88597	0.96432	Additivity
GRMZM2G114789	319.812	223.156	0.51917	0.0068081	0.014635	UP	234.787	276.329	-0.23504	0.2197	0.35445	FALSE	268.82	221.525	0.27917	0.15154	0.36968	FALSE	262.33	252.613	0.054455	0.68991	0.85741	Additivity
GRMZM2G114893	126.654	73.6173	0.78278	0.0089309	0.018656	UP	91.5706	109.452	-0.25735	0.40255	0.55053	FALSE	104.847	73.0736	0.52086	0.073338	0.23034	FALSE	102.303	91.4809	0.16131	0.419	0.6623	Additivity
GRMZM2G115131	734.136	544.117	0.43213	0.0015498	0.0038414	UP	524	634.297	-0.27559	0.04629	0.10664	FALSE	599.946	540.131	0.15152	0.29642	0.55505	FALSE	585.509	597.396	-0.028996	0.7603	0.89953	Additivity
GRMZM2G115245	2020.54	1688.98	0.25859	0.0094855	0.01967	UP	1719.13	1745.58	-0.022024	0.8063	0.88071	FALSE	1968.34	1676.63	0.23142	0.035017	0.13656	FALSE	1920.77	1750.87	0.13362	0.056825	0.1938	Additivity
GRMZM2G115516	273.309	148.067	0.88428	2.87e-05	9.89e-05	UP	186.411	236.152	-0.34123	0.10217	0.19899	FALSE	213.442	146.977	0.53826	0.011513	0.058466	FALSE	208.24	192.417	0.11401	0.41896	0.6623	Additivity
GRMZM2G115612	752.656	475.606	0.66222	1.33e-06	5.7e-06	UP	533.482	650.223	-0.28549	0.034068	0.083604	FALSE	610.814	472.124	0.37157	0.010521	0.054731	FALSE	596.059	568.884	0.067322	0.49931	0.72883	Additivity
GRMZM2G115615	2392.74	2008.42	0.25261	0.0075357	0.016016	UP	1979.19	2067.11	-0.062701	0.49247	0.6343	FALSE	2266.04	1993.68	0.18474	0.082915	0.24987	FALSE	2211.53	2076.83	0.090664	0.19056	0.41908	Additivity
GRMZM2G115635	2869.65	2360.45	0.28182	0.0026731	0.0062927	UP	2162.03	2479.21	-0.1975	0.04209	0.098904	FALSE	2475.44	2343.17	0.079222	0.45652	0.70452	FALSE	2415.58	2465.32	-0.029404	0.65333	0.83635	Additivity
GRMZM2G115698	43.7149	0.408177	6.7428	1.33e-10	9.57e-10	UP	33.6327	37.781	-0.1678	0.90421	0.94708	FALSE	38.4906	0.405359	6.5692	0.16025	0.383	FALSE	37.6451	17.9177	1.0711	0.39482	0.64198	Additivity
GRMZM2G115775	1016.82	714.881	0.50829	6.21e-05	0.0002014	UP	718.966	878.651	-0.28937	0.026169	0.067866	FALSE	823.203	709.661	0.21412	0.10674	0.29496	FALSE	803.231	805.649	-0.004337	0.99264	1	Additivity
GRMZM2G115925	4773.2	3997.91	0.25571	0.0031916	0.007404	UP	3818.08	4123.87	-0.11115	0.2167	0.35104	FALSE	4371.48	3968.59	0.1395	0.15731	0.37871	FALSE	4266.13	4136.03	0.044684	0.47188	0.70631	Additivity
GRMZM2G115998	748.138	530.919	0.49481	0.00033068	0.00093747	UP	584.745	646.438	-0.1447	0.30892	0.45553	FALSE	669.511	527.031	0.34522	0.014081	0.068179	FALSE	653.327	595.595	0.13347	0.15328	0.36555	Additivity
GRMZM2G116034	8403.56	6754.18	0.31522	0.00012817	0.00039137	UP	7041.12	7260.56	-0.044276	0.59736	0.7233	FALSE	8061.55	6704.58	0.26591	0.010635	0.055129	FALSE	7867.97	7123.41	0.14342	0.025033	0.10993	Additivity
GRMZM2G116114	21.327	0.816354	4.7073	9.45e-05	0.00029575	UP	7.03129	18.4211	-1.3895	0.089868	0.17998	FALSE	8.05094	0.810718	3.3119	0.049831	0.17673	FALSE	7.85443	8.84624	-0.17156	0.90582	0.97261	Additivity
GRMZM2G116461	23.5167	4.71411	2.3186	0.0071818	0.015342	UP	12.6183	20.3232	-0.68761	0.35137	0.49943	FALSE	14.447	4.67998	1.6262	0.091336	0.26621	FALSE	14.1003	11.9871	0.23425	0.7038	0.86659	Additivity
GRMZM2G116574	247.979	160.817	0.6248	0.0032523	0.0075304	UP	158.424	214.248	-0.4355	0.041284	0.097278	FALSE	181.384	159.635	0.18427	0.40918	0.66447	FALSE	177.025	189.133	-0.095448	0.54615	0.76399	Additivity
GRMZM2G117016	338.203	53.4402	2.6619	1.11e-09	7.12e-09	UP	195.729	292.07	-0.57746	0.22057	0.35538	FALSE	224.135	53.0456	2.0791	0.012349	0.061657	FALSE	218.555	169.741	0.36466	0.34394	0.59344	Additivity
GRMZM2G117226	125.64	72.5685	0.79188	0.015555	0.030459	UP	72.3569	108.507	-0.58459	0.042715	0.10005	FALSE	82.8492	72.0422	0.20164	0.56044	0.78139	FALSE	80.8304	91.6241	-0.18083	0.41393	0.65837	Additivity
GRMZM2G117238	632.876	447.786	0.49911	0.00062658	0.001678	UP	502.305	546.842	-0.12256	0.41585	0.56317	FALSE	575.116	444.505	0.37165	0.011835	0.059692	FALSE	561.229	503.062	0.15785	0.11177	0.29994	Additivity
GRMZM2G117360	652.942	473.765	0.46278	0.0013948	0.00349	UP	476.44	564.182	-0.24387	0.099619	0.19508	FALSE	545.515	470.3	0.21404	0.14918	0.36618	FALSE	532.279	525.586	0.018256	0.84104	0.94228	Additivity
GRMZM2G117574	235.966	150.364	0.65012	0.0029664	0.006927	UP	155.317	203.868	-0.39242	0.070471	0.14895	FALSE	177.828	149.261	0.25264	0.27032	0.52502	FALSE	173.547	178.881	-0.043669	0.79291	0.91775	Additivity
GRMZM2G117700	774.116	634.982	0.28583	0.025118	0.046506	UP	586.927	668.762	-0.18831	0.14827	0.26437	FALSE	671.996	630.321	0.092365	0.49891	0.73717	FALSE	655.815	663.655	-0.017145	0.8486	0.94657	Additivity
GRMZM2G117804	555.599	386.534	0.52345	0.0006838	0.0018194	UP	376.857	480.086	-0.34928	0.026701	0.068973	FALSE	431.494	383.702	0.16935	0.28363	0.54074	FALSE	421.027	437.636	-0.055818	0.63866	0.82667	Additivity
GRMZM2G118109	69.4677	34.0234	1.0298	0.010304	0.021152	UP	46.8483	59.9998	-0.35696	0.3355	0.48315	FALSE	53.6394	33.7731	0.66742	0.11	0.30069	FALSE	52.3435	46.8173	0.16097	0.59383	0.79704	Additivity
GRMZM2G118214	252.692	160.648	0.65347	0.0019545	0.0047371	UP	143.6	218.312	-0.60434	0.043829	0.10204	FALSE	164.395	159.469	0.043896	0.93764	0.987	FALSE	160.523	191.113	-0.25165	0.23372	0.4747	Additivity
GRMZM2G118409	427.329	321.136	0.41216	0.016676	0.032362	UP	300.114	369.263	-0.29914	0.084092	0.1711	FALSE	343.61	318.791	0.10816	0.55841	0.77993	FALSE	335.345	349.989	-0.061661	0.6059	0.80483	Additivity
GRMZM2G118697	750.022	549.295	0.44935	0.00081727	0.0021423	UP	524.272	647.975	-0.30562	0.024603	0.064429	FALSE	600.261	545.271	0.13862	0.33751	0.59891	FALSE	585.796	607.299	-0.052009	0.58301	0.78938	Additivity
GRMZM2G118737	850.856	601.127	0.50124	0.00012885	0.00039323	UP	638.871	735.185	-0.20258	0.13143	0.24141	FALSE	731.478	596.714	0.29377	0.029722	0.12101	FALSE	713.818	675.65	0.07928	0.37637	0.62427	Additivity
GRMZM2G118992	12.7869	1.28057	3.3198	0.015924	0.031095	UP	6.94933	11.0539	-0.66962	0.5625	0.69633	FALSE	7.9587	1.27134	2.6462	0.131	0.3371	FALSE	7.75665	5.66507	0.45334	0.56666	0.77759	Additivity
GRMZM2G119104	488.239	358.225	0.44672	0.0043825	0.0098368	UP	355.054	421.796	-0.24851	0.11577	0.21909	FALSE	406.533	355.604	0.1931	0.23513	0.48449	FALSE	396.656	395.873	0.002849	0.97736	1	Additivity
GRMZM2G119186	623.673	414.851	0.5882	7.73e-05	0.0002462	UP	427.003	538.888	-0.33574	0.024849	0.064986	FALSE	488.904	411.819	0.24754	0.11219	0.30489	FALSE	477.077	481.758	-0.014089	0.90906	0.97422	Additivity
GRMZM2G119219	5691.17	3236.15	0.81445	0.00053621	0.0014582	UP	4013.61	4918.6	-0.29335	0.22278	0.35785	FALSE	4595.19	3212.54	0.51641	0.012841	0.06344	FALSE	4485.3	4089.38	0.13332	0.27144	0.51809	Additivity
GRMZM2G119230	424.279	293.084	0.5337	0.0014153	0.0035363	UP	304.145	366.564	-0.26931	0.11304	0.21515	FALSE	348.245	290.932	0.25942	0.12549	0.32744	FALSE	339.773	333.549	0.026672	0.80302	0.92333	Additivity
GRMZM2G119248	1088.38	807.692	0.4303	0.00025661	0.00074184	UP	818.308	940.262	-0.20042	0.09	0.18016	FALSE	936.913	801.766	0.22473	0.075974	0.23588	FALSE	914.348	887.156	0.043556	0.62151	0.81569	Additivity
GRMZM2G119258	195.083	132.156	0.56185	0.016947	0.032834	UP	125.609	168.544	-0.42418	0.077146	0.16001	FALSE	143.824	131.186	0.13268	0.58263	0.79561	FALSE	140.318	151.662	-0.11216	0.5455	0.76331	Additivity
GRMZM2G119703	893.445	654.663	0.44863	0.00046797	0.0012877	UP	701.004	771.934	-0.13906	0.31744	0.46466	FALSE	802.653	649.871	0.30462	0.052125	0.18207	FALSE	783.099	723.25	0.1147	0.18232	0.40786	Additivity
GRMZM2G119720	1480.26	1204.8	0.29706	0.0065351	0.014106	UP	1198.14	1278.94	-0.094159	0.39667	0.54485	FALSE	1371.78	1195.97	0.19787	0.09222	0.26773	FALSE	1338.81	1263.43	0.083605	0.28073	0.52867	Additivity
GRMZM2G119740	630.31	487.94	0.36936	0.0099742	0.020572	UP	513.016	544.619	-0.086244	0.571	0.70299	FALSE	587.377	484.358	0.27821	0.053782	0.18603	FALSE	573.206	523.56	0.1307	0.18205	0.40751	Additivity
GRMZM2G120085	5903.66	4497.92	0.39235	4.98e-06	1.94e-05	UP	4557.61	5100.68	-0.16241	0.069586	0.14759	FALSE	5218.1	4464.96	0.22488	0.031821	0.12744	FALSE	5092.87	4873.41	0.063546	0.33404	0.58335	Additivity
GRMZM2G120091	220.567	125.616	0.81219	0.00059218	0.0015958	UP	149.402	190.597	-0.35133	0.12974	0.23925	FALSE	171.063	124.701	0.45605	0.057298	0.195	FALSE	166.91	158.718	0.072602	0.65183	0.83518	Additivity
GRMZM2G120202	446.868	340.25	0.39325	0.01369	0.027207	UP	325.404	386.066	-0.24662	0.1301	0.23974	FALSE	372.574	337.75	0.14157	0.38663	0.64547	FALSE	363.571	368.523	-0.019514	0.88415	0.96344	Additivity
GRMZM2G120432	4311.11	1915.41	1.1704	0.003624	0.0082943	UP	3141.9	3722.74	-0.24473	0.44485	0.59025	FALSE	3597.05	1901.24	0.91988	0.010999	0.056574	FALSE	3511.54	2834.07	0.30923	0.23008	0.46975	Additivity
GRMZM2G120784	532.487	396.698	0.4247	0.0045219	0.010117	UP	373.724	459.978	-0.29959	0.045655	0.10547	FALSE	427.899	393.799	0.11981	0.46698	0.71203	FALSE	417.556	435.66	-0.061232	0.56454	0.77614	Additivity
GRMZM2G120933	653.744	529.959	0.30285	0.02506	0.04643	UP	493.558	564.75	-0.19439	0.15165	0.26873	FALSE	565.086	526.072	0.10321	0.48592	0.72665	FALSE	551.519	557.413	-0.015335	0.85585	0.94955	Additivity
GRMZM2G121128	435.694	331.941	0.39239	0.018722	0.035908	UP	301.476	376.451	-0.32042	0.057693	0.12749	FALSE	345.173	329.514	0.066978	0.71917	0.87986	FALSE	336.856	359.634	-0.094398	0.42413	0.66649	Additivity
GRMZM2G121452	1787.09	1410.05	0.34186	0.001232	0.0031162	UP	1452.41	1544.08	-0.088297	0.41974	0.56706	FALSE	1662.93	1399.73	0.24857	0.028838	0.11818	FALSE	1622.86	1501.14	0.11248	0.12341	0.31956	Additivity
GRMZM2G121456	1623.09	1354.07	0.26144	0.016581	0.032204	UP	1192	1402.41	-0.23452	0.036283	0.087982	FALSE	1364.79	1344.16	0.021969	0.87307	0.95786	FALSE	1331.83	1403.02	-0.075127	0.3165	0.56639	Additivity
GRMZM2G121747	153.45	57.5939	1.4138	0.00027906	0.00080141	UP	87.3744	132.511	-0.60083	0.057031	0.12641	FALSE	100.036	57.173	0.80711	0.011462	0.058333	FALSE	97.6404	95.0977	0.038067	0.91995	0.97883	Additivity
GRMZM2G121942	753.273	550.24	0.45311	0.00081663	0.0021408	UP	521.818	650.816	-0.3187	0.020765	0.056215	FALSE	597.46	546.211	0.12938	0.36963	0.62918	FALSE	583.021	608.874	-0.062597	0.52115	0.74491	Additivity
GRMZM2G122053	519.786	380.004	0.4519	0.0088047	0.018421	UP	428.886	449.048	-0.066276	0.63592	0.75391	FALSE	491.043	377.197	0.38053	0.049619	0.17634	FALSE	479.246	419.793	0.19109	0.075066	0.23177	Additivity
GRMZM2G122064	609.696	486.939	0.32435	0.022591	0.042339	UP	424.44	526.709	-0.31145	0.032898	0.081286	FALSE	485.98	483.382	0.0077337	0.97552	1	FALSE	474.171	516.257	-0.12268	0.23751	0.4794	Additivity
GRMZM2G122108	332.137	234.138	0.50442	0.0054006	0.011864	UP	212.575	286.939	-0.43277	0.020983	0.056671	FALSE	243.39	232.413	0.066576	0.71285	0.87632	FALSE	237.509	263.644	-0.15061	0.27519	0.52246	Additivity
GRMZM2G122126	198.953	117.365	0.76143	0.0015656	0.0038775	UP	142.045	171.91	-0.27531	0.23949	0.37785	FALSE	162.626	116.502	0.48121	0.047636	0.17112	FALSE	158.744	145.15	0.12916	0.45647	0.69408	Additivity
GRMZM2G122290	1292.35	1048.92	0.3011	0.0064587	0.013953	UP	986.136	1116.46	-0.17908	0.10647	0.20546	FALSE	1129.05	1041.24	0.11681	0.34745	0.60775	FALSE	1101.94	1102.51	-0.00073514	0.95817	0.99486	Additivity
GRMZM2G122327	57.2975	21.6417	1.4047	0.016816	0.032604	UP	23.5738	49.539	-1.0714	0.06362	0.13735	FALSE	26.993	21.4836	0.32935	0.57899	0.79323	FALSE	26.3312	35.0084	-0.41093	0.30466	0.55403	Additivity
GRMZM2G122767	2901.28	2365.34	0.29464	0.0017342	0.0042527	UP	2252.41	2506.72	-0.15433	0.11549	0.21869	FALSE	2578.86	2347.98	0.13531	0.19312	0.42846	FALSE	2516.81	2477.17	0.022903	0.73799	0.88737	Additivity
GRMZM2G122841	257.58	179.673	0.51965	0.012472	0.025074	UP	210.749	222.554	-0.078635	0.72546	0.82202	FALSE	241.304	178.355	0.43611	0.03098	0.12491	FALSE	235.444	203.25	0.21213	0.13027	0.33083	Additivity
GRMZM2G122999	1293.12	955.134	0.43709	0.00013592	0.00041285	UP	967.572	1117.2	-0.20745	0.072501	0.15236	FALSE	1107.83	948.155	0.22454	0.069869	0.22321	FALSE	1081.06	1052.06	0.039226	0.63612	0.82513	Additivity
GRMZM2G123234	1762.6	1420.21	0.3116	0.0025548	0.0060443	UP	1341.35	1522.87	-0.18311	0.090221	0.18051	FALSE	1535.78	1409.77	0.12351	0.26232	0.51618	FALSE	1498.72	1495.71	0.0028932	0.96111	0.99607	Additivity
GRMZM2G123371	5404.97	4667.56	0.21162	0.014025	0.027805	UP	4629.12	4669.64	-0.012575	0.8893	0.93795	FALSE	5300.22	4633.41	0.19398	0.046586	0.16834	FALSE	5171.81	4762.92	0.11882	0.044503	0.16405	Additivity
GRMZM2G123418	7.92013	0	Inf	0.013445	0.026785	UP	2.50727	6.84231	-1.4484	0.33922	0.48712	FALSE	2.87094	0	Inf	0.22674	0.47392	FALSE	2.8005	3.27673	-0.22657	1	1	Additivity
GRMZM2G123714	5342.63	4514.01	0.24314	0.0038172	0.0086899	UP	3828.23	4615.64	-0.26985	0.030912	0.07734	FALSE	4382.96	4480.88	-0.031876	0.81079	0.92828	FALSE	4278.06	4651.5	-0.12074	0.14864	0.35842	Additivity
GRMZM2G123719	143.802	91.8573	0.64662	0.01637	0.031849	UP	99.3383	124.211	-0.32237	0.2119	0.34515	FALSE	113.736	91.1857	0.31881	0.2642	0.51824	FALSE	110.998	109.055	0.025477	0.93228	0.9844	Additivity
GRMZM2G123790	374.454	267.456	0.48549	0.008471	0.0178	UP	256.833	323.59	-0.33333	0.075443	0.1573	FALSE	294.074	265.506	0.14744	0.43289	0.68558	FALSE	286.915	298.808	-0.058597	0.68131	0.85235	Additivity
GRMZM2G123807	601.729	467.955	0.36275	0.012638	0.025376	UP	447.063	519.874	-0.21768	0.1362	0.2481	FALSE	511.863	464.533	0.13998	0.36596	0.62534	FALSE	499.52	502.041	-0.0072624	0.94076	0.9885	Additivity
GRMZM2G123831	1441.39	1189.53	0.27707	0.010199	0.020968	UP	1245.2	1245.34	-0.00017052	0.98454	0.99907	FALSE	1425.73	1180.79	0.27195	0.016241	0.076282	FALSE	1391.14	1238.17	0.16806	0.022482	0.10204	Additivity
GRMZM2G123872	19.6677	0	Inf	1.22e-05	4.46e-05	UP	5.99559	16.9884	-1.5026	0.086057	0.17401	FALSE	6.86567	0	Inf	0.016383	0.076761	FALSE	6.69512	7.94412	-0.24678	0.85981	0.9512	Additivity
GRMZM2G123940	6969.91	5569.3	0.32364	0.0037035	0.0084569	UP	5191.47	6022.9	-0.21432	0.043101	0.10073	FALSE	5944.02	5528.55	0.10454	0.28585	0.54331	FALSE	5800.37	5884.76	-0.02084	0.7441	0.89095	Additivity
GRMZM2G124059	1700.01	1387.11	0.29346	0.0062672	0.013584	UP	1243.92	1468.87	-0.23982	0.030086	0.075679	FALSE	1424.22	1376.96	0.048689	0.68847	0.86214	FALSE	1389.88	1452.3	-0.063377	0.39161	0.63887	Additivity
GRMZM2G124281	328.951	240.741	0.45039	0.013592	0.027052	UP	246.751	284.191	-0.2038	0.26571	0.40792	FALSE	282.521	238.973	0.24151	0.1924	0.42737	FALSE	275.687	266.025	0.05147	0.69459	0.86049	Additivity
GRMZM2G124313	660.829	477.167	0.46978	0.013603	0.027072	UP	494.784	570.758	-0.20608	0.22293	0.35805	FALSE	566.495	473.672	0.25818	0.081432	0.24684	FALSE	552.867	533.152	0.052386	0.64429	0.83063	Additivity
GRMZM2G124421	1152.35	859.627	0.42279	0.0004615	0.0012712	UP	822.201	995.73	-0.27626	0.026691	0.068971	FALSE	941.403	853.339	0.14169	0.26314	0.517	FALSE	918.573	940.169	-0.033525	0.71664	0.87401	Additivity
GRMZM2G124423	618.788	406.991	0.60445	3.2e-05	0.00010945	UP	447.936	534.577	-0.25511	0.073273	0.15368	FALSE	512.856	404.006	0.34418	0.024572	0.10475	FALSE	500.524	475.84	0.072963	0.49992	0.72937	Additivity
GRMZM2G125241	202.297	114.708	0.81851	0.00050478	0.0013807	UP	140.736	174.738	-0.3122	0.15571	0.27407	FALSE	161.133	113.867	0.50091	0.04125	0.15424	FALSE	157.259	146.117	0.10601	0.55614	0.77082	Additivity
GRMZM2G125432	228.577	158.383	0.52926	0.015862	0.030991	UP	197.234	197.495	-0.001908	0.99725	1	FALSE	225.809	157.221	0.52231	0.03342	0.13207	FALSE	220.427	179.994	0.29235	0.052759	0.18401	Additivity
GRMZM2G125512	947.072	723.134	0.38921	0.0015676	0.0038805	UP	693.895	818.249	-0.23782	0.060677	0.13228	FALSE	794.476	717.822	0.14638	0.25646	0.51003	FALSE	775.305	781.998	-0.0124	0.90135	0.97065	Additivity
GRMZM2G125784	1459.22	1031.75	0.5001	7.37e-06	2.79e-05	UP	1078.49	1260.86	-0.22539	0.05187	0.11691	FALSE	1234.83	1024.17	0.26985	0.021849	0.095821	FALSE	1204.99	1159.07	0.056055	0.45414	0.69209	Additivity
GRMZM2G126218	309.523	221.555	0.48238	0.015554	0.030459	UP	252.608	267.474	-0.082497	0.75101	0.84167	FALSE	289.241	219.94	0.39516	0.087868	0.25955	FALSE	282.18	247.282	0.19046	0.13655	0.34059	Additivity
GRMZM2G126507	462.149	341.666	0.43577	0.022114	0.041596	UP	303.982	399.387	-0.3938	0.022383	0.059729	FALSE	348.052	339.15	0.037381	0.79186	0.91967	FALSE	339.617	373.821	-0.13844	0.26399	0.51064	Additivity
GRMZM2G126664	159.861	99.7649	0.68022	0.011022	0.022469	UP	117.571	138.137	-0.23257	0.37884	0.52727	FALSE	134.61	99.0348	0.44278	0.096072	0.27564	FALSE	131.377	119.852	0.13246	0.47969	0.71286	Additivity
GRMZM2G127232	75.5065	37.809	0.99787	0.011253	0.022869	UP	44.2318	65.2366	-0.5606	0.14528	0.26056	FALSE	50.6454	37.5319	0.43232	0.30241	0.56145	FALSE	49.4126	51.4103	-0.057176	0.89252	0.96682	Additivity
GRMZM2G127559	320.565	187.868	0.77089	9.39e-05	0.00029424	UP	226.526	276.972	-0.29006	0.27949	0.42356	FALSE	259.386	186.499	0.47593	0.17847	0.40849	FALSE	253.009	234.015	0.11258	0.52066	0.74453	Additivity
GRMZM2G128016	436.095	284.336	0.61704	0.00021069	0.00061942	UP	302.267	376.734	-0.31772	0.050928	0.11518	FALSE	346.073	282.254	0.29408	0.09618	0.27582	FALSE	337.762	334.333	0.014721	0.93918	0.9879	Additivity
GRMZM2G128131	138.183	86.495	0.67589	0.013683	0.027199	UP	80.3419	119.357	-0.57106	0.041178	0.097069	FALSE	91.9932	85.8608	0.099527	0.73964	0.89191	FALSE	89.7463	103.994	-0.21258	0.32374	0.57422	Additivity
GRMZM2G128358	448.989	331.71	0.43676	0.0075701	0.016088	UP	322.627	387.943	-0.26598	0.14992	0.2665	FALSE	369.37	329.274	0.16578	0.45495	0.70324	FALSE	360.564	364.338	-0.015021	0.89101	0.96626	Additivity
GRMZM2G128399	292.357	200.09	0.54708	0.0059591	0.012978	UP	189.655	252.616	-0.41357	0.041997	0.098717	FALSE	217.152	198.622	0.12868	0.52459	0.75554	FALSE	211.881	228.509	-0.109	0.47359	0.70735	Additivity
GRMZM2G128754	46.7467	17.9681	1.3794	0.0077155	0.016367	UP	21.0119	40.3807	-0.94246	0.065402	0.14041	FALSE	24.0606	17.8354	0.43193	0.47344	0.71692	FALSE	23.4655	28.8455	-0.29781	0.50505	0.73271	Additivity
GRMZM2G128902	1694.88	1255.75	0.43264	4.72e-05	0.00015627	UP	1259.8	1464.29	-0.217	0.046014	0.10612	FALSE	1442.45	1246.57	0.21056	0.068313	0.21982	FALSE	1407.46	1381	0.027378	0.70748	0.86845	Additivity
GRMZM2G129071	361.825	210.951	0.77838	2.48e-05	8.64e-05	UP	234.787	312.616	-0.41304	0.023911	0.062975	FALSE	268.82	209.401	0.36038	0.060116	0.20178	FALSE	262.33	263.162	-0.0045721	0.99549	1	Additivity
GRMZM2G129209	190.66	130.675	0.54502	0.016195	0.031541	UP	170.195	164.678	0.047538	0.89614	0.94283	FALSE	194.877	129.712	0.58725	0.018922	0.085539	FALSE	190.115	149.598	0.34578	0.030957	0.12779	Additivity
GRMZM2G129291	291.207	188.061	0.63084	0.0017661	0.0043223	UP	192.625	251.622	-0.38546	0.058223	0.12837	FALSE	220.554	186.683	0.24054	0.24235	0.49303	FALSE	215.196	221.583	-0.042195	0.80609	0.92491	Additivity
GRMZM2G129973	290.414	213.512	0.44379	0.01725	0.033357	UP	161.233	250.849	-0.63768	0.032647	0.080781	FALSE	184.584	211.943	-0.1994	0.53618	0.76343	FALSE	180.224	235.839	-0.38801	0.045812	0.16735	Additivity
GRMZM2G130010	920.058	652.438	0.49588	0.00010496	0.00032621	UP	670.974	794.95	-0.24461	0.060828	0.13253	FALSE	768.247	647.66	0.24633	0.065227	0.21321	FALSE	749.638	732.702	0.032966	0.70132	0.86482	Additivity
GRMZM2G130052	791.097	558.347	0.50269	0.00070741	0.0018763	UP	547.38	683.645	-0.32071	0.042153	0.099032	FALSE	626.74	554.263	0.1773	0.21085	0.45392	FALSE	611.533	627.375	-0.036898	0.73842	0.88757	Additivity
GRMZM2G130055	71.9442	38.2733	0.91054	0.023702	0.044195	UP	55.5971	62.1675	-0.16115	0.68698	0.79409	FALSE	63.6527	37.9925	0.74451	0.057641	0.19576	FALSE	62.1325	49.8512	0.31772	0.24624	0.49021	Additivity
GRMZM2G130224	241.296	115.844	1.0586	4.4e-06	1.74e-05	UP	144.85	208.524	-0.52565	0.020534	0.055728	FALSE	165.852	114.991	0.52838	0.026018	0.10941	FALSE	161.824	161.415	0.0036469	0.95618	0.99402	Additivity
GRMZM2G130287	273.155	196.121	0.47798	0.016779	0.032543	UP	225.492	236.004	-0.065738	0.76961	0.8553	FALSE	258.192	194.679	0.40735	0.046276	0.16746	FALSE	251.889	218.583	0.2046	0.12699	0.32534	Additivity
GRMZM2G130398	4694.14	3777.64	0.31338	0.0004046	0.0011272	UP	3802.51	4055.73	-0.093011	0.31909	0.46623	FALSE	4353.72	3749.98	0.21536	0.029938	0.12174	FALSE	4248.51	3983.63	0.092874	0.12612	0.32438	Additivity
GRMZM2G130558	956.627	694.874	0.46121	0.0002079	0.000612	UP	704.09	826.561	-0.23136	0.07056	0.149	FALSE	806.136	689.76	0.22493	0.082358	0.24876	FALSE	786.743	769.675	0.031642	0.7167	0.87401	Additivity
GRMZM2G130790	635.84	462.417	0.45947	0.0015467	0.0038346	UP	494.183	549.417	-0.15286	0.31111	0.45792	FALSE	565.819	459.023	0.30177	0.039315	0.14858	FALSE	552.15	511.871	0.10928	0.26614	0.51272	Additivity
GRMZM2G130910	388.395	287.218	0.43538	0.011382	0.023112	UP	297.087	335.57	-0.17573	0.31463	0.46192	FALSE	340.155	285.109	0.25468	0.14104	0.35335	FALSE	331.926	315.748	0.072088	0.54649	0.76432	Additivity
GRMZM2G130959	816.264	574.091	0.50776	8.24e-05	0.00026074	UP	586.188	705.097	-0.26646	0.038135	0.09145	FALSE	671.174	569.887	0.23601	0.088799	0.26136	FALSE	654.896	649.402	0.012152	0.90905	0.97422	Additivity
GRMZM2G131152	497.574	359.826	0.46761	0.002637	0.006214	UP	369.008	429.867	-0.22024	0.1577	0.2766	FALSE	422.504	357.188	0.24228	0.13126	0.3374	FALSE	412.274	400.338	0.042384	0.70327	0.86616	Additivity
GRMZM2G131262	1285.99	704.222	0.86878	1.03e-10	7.53e-10	UP	825.894	1111.27	-0.42818	0.13241	0.24269	FALSE	945.52	699.046	0.43572	0.22894	0.4768	FALSE	923.132	909.381	0.021651	0.92926	0.98271	Additivity
GRMZM2G131321	2410.23	1910.38	0.33531	0.00062003	0.0016628	UP	1884.26	2082.43	-0.14427	0.15505	0.27321	FALSE	2157.39	1896.38	0.18604	0.083264	0.25042	FALSE	2105.34	2028.95	0.053318	0.43681	0.67821	Additivity
GRMZM2G131487	537.15	396.418	0.4383	0.0047681	0.010617	UP	449.674	464.116	-0.045606	0.86903	0.92373	FALSE	514.891	393.523	0.38782	0.12044	0.31869	FALSE	502.293	436.507	0.20252	0.13746	0.34178	Additivity
GRMZM2G131822	787.48	601.624	0.38838	0.0032959	0.0076223	UP	596.437	680.278	-0.18976	0.14091	0.25441	FALSE	682.895	597.192	0.19347	0.14518	0.36022	FALSE	666.398	650.897	0.033955	0.71232	0.87149	Additivity
GRMZM2G131836	31.659	2.7853	3.5067	1.67e-05	5.96e-05	UP	10.0564	27.3383	-1.4428	0.02832	0.072082	FALSE	11.5145	2.76371	2.0588	0.061454	0.20501	FALSE	11.2346	14.477	-0.36581	0.57781	0.78542	Additivity
GRMZM2G131897	86.2363	45.3645	0.92673	0.010664	0.02181	UP	61.1568	74.5059	-0.28484	0.40539	0.55302	FALSE	70.0179	45.0308	0.63681	0.083059	0.24999	FALSE	68.3457	59.6677	0.1959	0.45545	0.69322	Additivity
GRMZM2G132130	298.775	210.615	0.50445	0.008049	0.016983	UP	195.106	258.106	-0.4037	0.036782	0.088966	FALSE	223.385	209.069	0.095555	0.64062	0.83313	FALSE	218.004	237.455	-0.1233	0.38254	0.62997	Additivity
GRMZM2G132218	585.627	417.796	0.48719	0.00090111	0.0023407	UP	417.683	505.886	-0.2764	0.055036	0.12279	FALSE	478.228	414.749	0.20546	0.19897	0.43683	FALSE	466.682	469.316	-0.0081182	0.91817	0.97834	Additivity
GRMZM2G132251	185.127	120.839	0.61543	0.010351	0.021239	UP	116.344	159.948	-0.45921	0.061857	0.13432	FALSE	133.209	119.947	0.1513	0.53294	0.76149	FALSE	129.989	141.161	-0.11895	0.53111	0.75292	Additivity
GRMZM2G132633	1496.53	1157.98	0.37001	0.00062633	0.0016777	UP	1211.35	1292.94	-0.09404	0.3925	0.54082	FALSE	1386.94	1149.48	0.27092	0.019406	0.087316	FALSE	1353.47	1244.8	0.12075	0.11047	0.29784	Additivity
GRMZM2G133012	975.231	787.747	0.30801	0.01448	0.028568	UP	711.446	842.679	-0.24423	0.059797	0.13098	FALSE	814.573	781.978	0.058915	0.6602	0.84579	FALSE	794.909	828.1	-0.059015	0.50776	0.73498	Additivity
GRMZM2G133203	126.124	67.7264	0.89705	0.0036768	0.0084003	UP	87.5645	108.983	-0.31569	0.29046	0.43563	FALSE	100.259	67.2332	0.57649	0.063417	0.2095	FALSE	97.8289	88.4729	0.14503	0.49458	0.72484	Additivity
GRMZM2G133213	1937.97	1421.43	0.4472	0.019908	0.037956	UP	1491.65	1674.87	-0.16714	0.38838	0.53635	FALSE	1707.86	1411.01	0.27546	0.013793	0.067066	FALSE	1666.7	1563.65	0.092077	0.18562	0.41258	Additivity
GRMZM2G133226	249.774	134.237	0.89585	6.19e-05	0.00020078	UP	220.067	215.73	0.028718	0.96531	0.98723	FALSE	251.989	133.25	0.91922	0.010716	0.055382	FALSE	245.799	176.51	0.47773	0.0295	0.12363	Additivity
GRMZM2G133464	1101.67	878.267	0.32696	0.0058475	0.01276	UP	911.946	951.822	-0.061744	0.62053	0.74206	FALSE	1044.16	871.837	0.26021	0.035341	0.1373	FALSE	1018.85	930.476	0.1309	0.10599	0.28944	Additivity
GRMZM2G133756	1421.02	1181.36	0.26648	0.013341	0.026596	UP	1188.46	1227.71	-0.046873	0.67255	0.78259	FALSE	1360.73	1172.68	0.21457	0.061513	0.20515	FALSE	1327.87	1225.88	0.1153	0.12632	0.3245	Additivity
GRMZM2G133836	16.858	3.48958	2.2723	0.023586	0.043995	UP	13.1088	14.5615	-0.15162	0.87427	0.92747	FALSE	15.0088	3.46391	2.1153	0.032217	0.12859	FALSE	14.6473	8.88716	0.72084	0.23503	0.47645	Additivity
GRMZM2G133988	55.9283	19.0806	1.5515	0.0013573	0.003401	UP	29.5967	48.3037	-0.7067	0.11077	0.21192	FALSE	33.8894	18.941	0.83932	0.12072	0.31925	FALSE	33.0589	33.6285	-0.024646	0.99793	1	Additivity
GRMZM2G134270	413.044	316.959	0.382	0.016179	0.031515	UP	300.548	356.788	-0.24747	0.12749	0.23595	FALSE	344.119	314.626	0.12927	0.42912	0.68184	FALSE	335.788	342.644	-0.029163	0.82365	0.93371	Additivity
GRMZM2G134382	675.638	492.975	0.45474	0.0014042	0.0035096	UP	527.784	583.839	-0.14562	0.39477	0.54316	FALSE	604.312	489.351	0.30443	0.044317	0.16236	FALSE	589.604	544.207	0.11559	0.20968	0.44523	Additivity
GRMZM2G134857	45.8831	20.4732	1.1642	0.0263	0.048441	UP	27.1987	39.6521	-0.54386	0.2856	0.43033	FALSE	31.1415	20.3228	0.61574	0.26504	0.51923	FALSE	30.3888	29.6817	0.033966	0.93963	0.98803	Additivity
GRMZM2G134955	624.093	439.415	0.50618	0.00047971	0.0013178	UP	477.67	539.271	-0.17499	0.23875	0.37684	FALSE	546.89	436.176	0.32634	0.076076	0.23614	FALSE	533.785	493.996	0.11176	0.28253	0.53014	Additivity
GRMZM2G134998	476.821	342.01	0.47941	0.0027236	0.0064024	UP	378.794	411.978	-0.12115	0.44927	0.59402	FALSE	433.694	339.5	0.35326	0.028963	0.11859	FALSE	423.262	381.589	0.14953	0.18072	0.40593	Additivity
GRMZM2G135045	731.745	563.734	0.37633	0.0060658	0.01318	UP	550.137	632.253	-0.20071	0.14666	0.26243	FALSE	629.862	559.606	0.17062	0.23812	0.4874	FALSE	614.746	606.882	0.018575	0.87128	0.95749	Additivity
GRMZM2G135073	170.749	115.876	0.55929	0.021939	0.041311	UP	138.8	147.486	-0.08757	0.69003	0.7967	FALSE	158.925	115.028	0.46636	0.056118	0.1922	FALSE	155.063	133.472	0.21633	0.21085	0.44677	Additivity
GRMZM2G135087	165.792	103.326	0.68217	0.0079216	0.016756	UP	96.5305	143.219	-0.56917	0.027732	0.071031	FALSE	110.527	102.572	0.10776	0.71631	0.87812	FALSE	107.839	124.537	-0.20769	0.28487	0.53231	Additivity
GRMZM2G135095	684.866	496.872	0.46295	0.00092592	0.0023982	UP	536.071	591.755	-0.14258	0.32443	0.47194	FALSE	613.778	493.22	0.31548	0.026262	0.11021	FALSE	598.958	550.738	0.12109	0.2058	0.44028	Additivity
GRMZM2G135186	7315.26	5659.81	0.37016	1.15e-05	4.23e-05	UP	5807.15	6320.63	-0.12224	0.17685	0.30136	FALSE	6648.91	5618.26	0.24299	0.010458	0.054478	FALSE	6488.47	6078.52	0.094158	0.10146	0.28088	Additivity
GRMZM2G135481	71.2812	26.8042	1.4111	0.00081592	0.0021395	UP	32.4045	61.5808	-0.92629	0.022971	0.061075	FALSE	37.0986	26.6057	0.47963	0.33148	0.59315	FALSE	36.218	43.7042	-0.27107	0.41192	0.65643	Additivity
GRMZM2G135599	768.25	614.421	0.32235	0.01615	0.031472	UP	569.183	663.772	-0.2218	0.10703	0.20618	FALSE	651.701	609.925	0.095578	0.49543	0.73453	FALSE	635.904	649.777	-0.031135	0.75941	0.89892	Additivity
GRMZM2G135756	1375.22	1058.86	0.37714	0.00091278	0.0023686	UP	1071.27	1188.32	-0.1496	0.21574	0.34985	FALSE	1226.56	1051.09	0.22273	0.059249	0.19948	FALSE	1196.91	1139.03	0.071515	0.34305	0.59239	Additivity
GRMZM2G135817	209.396	117.101	0.83849	0.00041662	0.0011572	UP	135.368	180.914	-0.41842	0.067234	0.14367	FALSE	154.983	116.244	0.41496	0.097183	0.27807	FALSE	151.274	149.708	0.015009	0.96349	0.99707	Additivity
GRMZM2G135940	683.271	478.663	0.51345	0.00036648	0.0010306	UP	494.32	590.415	-0.25629	0.079186	0.16341	FALSE	565.972	475.164	0.2523	0.090441	0.26453	FALSE	552.313	540.525	0.031125	0.75523	0.89654	Additivity
GRMZM2G136067	2105.86	1795.97	0.22964	0.021952	0.041333	UP	1789.5	1819.57	-0.024036	0.85493	0.91559	FALSE	2048.89	1782.77	0.20072	0.058542	0.19805	FALSE	1999.46	1838.84	0.12081	0.075356	0.23229	Additivity
GRMZM2G136072	87.4762	41.7628	1.0667	0.0031967	0.0074136	UP	52.7893	75.5556	-0.51729	0.13178	0.2419	FALSE	60.4435	41.4564	0.54399	0.16007	0.38277	FALSE	58.9734	58.4995	0.011641	0.98632	1	Additivity
GRMZM2G136088	19.8003	4.71411	2.0705	0.022772	0.042639	UP	9.48392	17.1058	-0.85093	0.29785	0.44342	FALSE	10.8604	4.67998	1.2145	0.25741	0.51115	FALSE	10.5897	10.523	0.0091177	1	1	Additivity
GRMZM2G136143	275.191	182.042	0.59616	0.0037146	0.0084791	UP	205.953	237.758	-0.20718	0.30202	0.44786	FALSE	235.809	180.713	0.38391	0.064653	0.2121	FALSE	230.104	212.196	0.11689	0.41812	0.66163	Additivity
GRMZM2G136268	298.556	160.072	0.89928	3.17e-05	0.00010862	UP	225.764	257.865	-0.1918	0.4607	0.60475	FALSE	258.508	158.898	0.70211	0.013199	0.064811	FALSE	252.175	210.613	0.25983	0.15143	0.36313	Additivity
GRMZM2G136300	63.1174	26.3558	1.2599	0.0050247	0.011114	UP	34.1481	54.5347	-0.67537	0.11566	0.21895	FALSE	39.1002	26.1636	0.57961	0.23902	0.48844	FALSE	38.1454	40.1076	-0.072364	0.87924	0.9611	Additivity
GRMZM2G136534	1175.17	855.257	0.45844	5.85e-05	0.00019059	UP	885.624	1015.13	-0.1969	0.077943	0.16136	FALSE	1013.98	848.99	0.25621	0.041267	0.15426	FALSE	989.585	950.351	0.058362	0.51068	0.73713	Additivity
GRMZM2G136578	38.3608	0.928434	5.3687	1.6e-08	8.89e-08	UP	12.9188	33.1618	-1.36	0.14275	0.25698	FALSE	14.7852	0.921236	4.0044	0.27067	0.52543	FALSE	14.4588	16.1203	-0.15693	0.90125	0.97065	Additivity
GRMZM2G137174	41.9014	11.6372	1.8483	0.0018321	0.0044708	UP	18.2327	36.2	-0.98947	0.06695	0.1432	FALSE	20.8737	11.5525	0.85348	0.23903	0.48844	FALSE	20.3787	23.4053	-0.19977	0.67785	0.85042	Additivity
GRMZM2G137358	1297.7	968.324	0.4224	0.00022823	0.00066614	UP	998.065	1121.22	-0.16786	0.15675	0.27537	FALSE	1142.77	961.236	0.24957	0.038748	0.14687	FALSE	1115.03	1059.72	0.073397	0.34165	0.5914	Additivity
GRMZM2G137704	348.769	248.32	0.49007	0.0077634	0.016458	UP	226.146	301.396	-0.4144	0.031843	0.079238	FALSE	258.938	246.49	0.071079	0.68571	0.86038	FALSE	252.632	277.136	-0.13356	0.3522	0.6013	Additivity
GRMZM2G137707	639.764	498.553	0.35979	0.008307	0.017483	UP	484.453	552.64	-0.18998	0.16267	0.28346	FALSE	554.681	494.897	0.16453	0.25805	0.51173	FALSE	541.267	534.996	0.016813	0.88181	0.96222	Additivity
GRMZM2G137847	962.984	735.283	0.38921	0.0012432	0.0031401	UP	706.537	831.89	-0.23563	0.056742	0.12596	FALSE	808.979	729.89	0.14842	0.24458	0.49563	FALSE	789.319	796.625	-0.013291	0.90251	0.971	Additivity
GRMZM2G137849	368.727	275.677	0.41958	0.016195	0.031541	UP	252.421	318.581	-0.33583	0.060133	0.1315	FALSE	289.001	273.649	0.078747	0.66495	0.84838	FALSE	282.071	300.959	-0.093509	0.46316	0.69958	Additivity
GRMZM2G137954	70.7723	38.1294	0.89228	0.021408	0.040445	UP	32.6492	61.1423	-0.90513	0.028436	0.072304	FALSE	37.3837	37.8449	-0.017686	1	1	FALSE	36.4717	49.5055	-0.44081	0.17505	0.39794	Additivity
GRMZM2G137985	1562.23	1304.48	0.26013	0.016098	0.031383	UP	1270.71	1349.8	-0.087108	0.43983	0.5852	FALSE	1454.89	1294.91	0.16805	0.14486	0.35957	FALSE	1419.86	1350.4	0.072362	0.33635	0.58583	Additivity
GRMZM2G138077	801.256	549.783	0.5434	6.3e-05	0.00020394	UP	596.574	692.315	-0.21473	0.11442	0.21723	FALSE	683.049	545.77	0.3237	0.022454	0.097816	FALSE	666.561	628.413	0.085024	0.3689	0.61739	Additivity
GRMZM2G139903	265.457	180.754	0.55445	0.0059741	0.013006	UP	207.67	229.335	-0.14316	0.46666	0.60999	FALSE	237.771	179.423	0.40621	0.044344	0.16242	FALSE	232.039	207.226	0.16316	0.25337	0.49851	Additivity
GRMZM2G139973	366.473	271.811	0.4311	0.012583	0.025276	UP	307.28	316.586	-0.043044	0.78168	0.86374	FALSE	351.823	269.817	0.38287	0.028119	0.11598	FALSE	343.323	298.643	0.20115	0.098945	0.27604	Additivity
GRMZM2G140094	37.2999	10.6929	1.8025	0.0032128	0.0074464	UP	20.1674	32.2231	-0.67607	0.22127	0.35613	FALSE	23.0905	10.6128	1.1215	0.095175	0.27403	FALSE	22.5344	21.1669	0.090315	0.85728	0.94988	Additivity
GRMZM2G140160	935.056	733.835	0.3496	0.0055201	0.012106	UP	698.445	807.937	-0.21009	0.10831	0.20812	FALSE	799.695	728.453	0.13461	0.29979	0.55877	FALSE	780.352	782.631	-0.0042066	0.98855	1	Additivity
GRMZM2G140561	60.9277	27.8204	1.131	0.011846	0.023958	UP	47.2023	52.6327	-0.1571	0.70561	0.80788	FALSE	54.0475	27.6193	0.96855	0.028179	0.11616	FALSE	52.7276	40.1823	0.392	0.18786	0.41579	Additivity
GRMZM2G140651	447.531	267.993	0.73979	9.98e-06	3.72e-05	UP	299.047	386.652	-0.37066	0.058228	0.12837	FALSE	342.419	266.021	0.36423	0.16125	0.38448	FALSE	334.035	329.438	0.01999	0.85325	0.94868	Additivity
GRMZM2G140669	2203.7	1866.17	0.23985	0.010732	0.021939	UP	1765.06	1903.73	-0.10911	0.25855	0.39949	FALSE	2020.92	1852.45	0.12557	0.22875	0.47649	FALSE	1972.09	1921.62	0.0374	0.58638	0.79142	Additivity
GRMZM2G140737	811.255	607.753	0.41667	0.0019079	0.0046397	UP	616.413	700.973	-0.18546	0.17703	0.30145	FALSE	705.771	603.311	0.2263	0.1029	0.28833	FALSE	688.704	663.551	0.053678	0.55721	0.77147	Additivity
GRMZM2G140822	32.8309	12.0454	1.4466	0.024164	0.044957	UP	12.9996	28.3635	-1.1256	0.076678	0.15926	FALSE	14.8859	11.9579	0.31598	0.71972	0.88021	FALSE	14.517	20.1286	-0.47151	0.38066	0.62839	Additivity
GRMZM2G141386	508.498	389.368	0.38511	0.014152	0.028005	UP	419.754	439.415	-0.066042	0.73679	0.83073	FALSE	480.607	386.502	0.31438	0.038476	0.14617	FALSE	468.961	419.234	0.16171	0.11689	0.30855	Additivity
GRMZM2G141399	390.933	243.886	0.68072	0.021822	0.041125	UP	217.155	337.899	-0.63786	0.032362	0.080239	FALSE	248.623	242.106	0.038322	0.89214	0.96681	FALSE	242.668	291.98	-0.26689	0.04347	0.16148	Additivity
GRMZM2G141472	853.228	667.1	0.35503	0.0052168	0.011496	UP	650.725	737.129	-0.17987	0.16143	0.28168	FALSE	745.055	662.215	0.17005	0.20727	0.44891	FALSE	727.045	713.953	0.026216	0.77946	0.90982	Additivity
GRMZM2G141636	1228.1	974.728	0.33335	0.0045154	0.010103	UP	877.012	1061.17	-0.27499	0.022664	0.060356	FALSE	1004.12	967.554	0.05352	0.64041	0.8331	FALSE	979.959	1032.3	-0.075069	0.36859	0.61702	Additivity
GRMZM2G141975	244.66	162.842	0.58731	0.0055717	0.012209	UP	184.259	211.383	-0.19812	0.35077	0.49894	FALSE	210.971	161.643	0.38423	0.068111	0.21952	FALSE	205.863	188.772	0.12504	0.39519	0.64231	Additivity
GRMZM2G142043	437.285	333.774	0.3897	0.022364	0.041991	UP	318.099	377.859	-0.24837	0.15155	0.2686	FALSE	364.215	331.338	0.13649	0.43643	0.68843	FALSE	355.391	360.626	-0.021095	0.87968	0.96135	Additivity
GRMZM2G142119	784.975	505.212	0.63576	2.98e-06	1.21e-05	UP	546.864	678.216	-0.31056	0.022257	0.059441	FALSE	626.131	501.512	0.32018	0.025998	0.10937	FALSE	611.033	597.212	0.033006	0.74151	0.88948	Additivity
GRMZM2G142157	682.855	548.135	0.31705	0.019603	0.037446	UP	564.168	589.964	-0.064502	0.65036	0.7656	FALSE	645.959	544.11	0.24754	0.073395	0.23049	FALSE	630.303	578.387	0.12401	0.18557	0.41258	Additivity
GRMZM2G142217	167.606	81.9649	1.032	0.00012338	0.00037795	UP	98.9024	144.8	-0.54998	0.032333	0.08022	FALSE	113.236	81.3651	0.47685	0.0992	0.28153	FALSE	110.516	113.493	-0.038348	0.85291	0.94849	Additivity
GRMZM2G142557	1954.54	1662.26	0.23368	0.024875	0.046142	UP	1601.18	1688.8	-0.076858	0.48988	0.63205	FALSE	1833.28	1650.09	0.15188	0.17172	0.39919	FALSE	1789.02	1706.49	0.06814	0.33259	0.58213	Additivity
GRMZM2G142735	328.531	223.821	0.55369	0.0030701	0.0071466	UP	237.678	283.808	-0.25591	0.17101	0.29431	FALSE	272.113	222.188	0.29242	0.26096	0.51496	FALSE	265.626	257.093	0.047106	0.79749	0.92023	Additivity
GRMZM2G142820	330.943	230.16	0.52395	0.0039755	0.0090076	UP	238.956	285.882	-0.25868	0.15224	0.26957	FALSE	273.6	228.471	0.26006	0.16544	0.39024	FALSE	266.96	261.485	0.029896	0.82314	0.93332	Additivity
GRMZM2G142999	52.3876	22.6822	1.2077	0.013038	0.02606	UP	29.624	45.2655	-0.61164	0.19449	0.32379	FALSE	33.9202	22.5154	0.59123	0.25562	0.50923	FALSE	33.0915	33.8537	-0.032852	0.99618	1	Additivity
GRMZM2G143377	91.5689	49.8385	0.8776	0.010377	0.021284	UP	68.2154	79.0941	-0.21347	0.48967	0.63187	FALSE	78.0996	49.4712	0.65873	0.05801	0.19671	FALSE	76.2328	64.7212	0.23617	0.34495	0.59464	Additivity
GRMZM2G143443	731.351	561.174	0.38212	0.0037273	0.0085036	UP	595.403	631.833	-0.085677	0.50923	0.64911	FALSE	681.702	557.044	0.29135	0.033311	0.13182	FALSE	665.278	605.728	0.13529	0.14992	0.36028	Additivity
[truncated: 11,723 more rows]
