# Supplementary material for: Transcriptome profiling and comparison of maize ear heterosis during the spikelet and floret differentiation stages
Source: BMC Genomics. 2016 Nov 22;17:959. doi: 10.1186/s12864-016-3296-8 (PMC5120533; doi:10.1186/s12864-016-3296-8)
Supplement: Additional file 6: Dataset S2. — The differential gene expression patterns in the floret differentiation stage. (XLSX 3226 kb) [file 12864_2016_3296_MOESM6_ESM.xlsx]

## Sheet: Floret differentiation stage
Dataset S2 The differential gene expression patterns in the floret differentiation stage
geneID	CL11_F_readcount(CL11_FvsNG5_F)	NG5_F_readcount(CL11_FvsNG5_F)	log2FoldChange(CL11_FvsNG5_F)	pval(CL11_FvsNG5_F)	padj(CL11_FvsNG5_F)	significant(CL11_FvsNG5_F)	HYB_F_readcount(HYB_FvsCL11_F)	CL11_F_readcount(HYB_FvsCL11_F)	log2FoldChange(HYB_FvsCL11_F)	pval(HYB_FvsCL11_F)	padj(HYB_FvsCL11_F)	significant(HYB_FvsCL11_F)	HYB_F_readcount(HYB_FvsNG5_F)	NG5_F_readcount(HYB_FvsNG5_F)	log2FoldChange(HYB_FvsNG5_F)	pval(HYB_FvsNG5_F)	padj(HYB_FvsNG5_F)	significant(HYB_FvsNG5_F)	readcount_HYB_F	readcount_MPV_F	log2FoldChange	pval	padj	description
AC182617.3_FG001	802.494	327.482	1.2931	2.8e-16	5.34e-15	UP	550.882	783.25	-0.50773	0.00020169	0.001335	DOWN	555.649	321.602	0.7889	1.65e-06	4.52e-05	UP	562.162	553.588	0.022172	0.83297	0.95007	Additivity
AC189795.3_FG001	156.18	23.0406	2.761	3.48e-10	3.62e-09	UP	79.6932	152.423	-0.93555	0.0018032	0.0084352	DOWN	80.3798	22.6254	1.8289	1.15e-05	0.00025983	UP	81.3286	88.0227	-0.11411	0.61036	0.83705	Additivity
AC190999.2_FG004	1010.6	556.687	0.86028	1.86e-09	1.76e-08	UP	769.6	986.373	-0.35802	0.0050504	0.019603	DOWN	776.243	546.691	0.50578	0.00051741	0.0067935	UP	785.379	768.606	0.031143	0.73177	0.90388	Additivity
AC194970.5_FG002	3503.39	1839.25	0.92963	2.69e-16	5.13e-15	UP	2653.12	3419.31	-0.36601	0.00027148	0.0017195	DOWN	2676.2	1806.21	0.56722	9.23e-07	2.68e-05	UP	2707.31	2625.04	0.044518	0.55018	0.80046	Additivity
AC195331.3_FG008	2568.62	1287.86	0.99602	3.78e-17	7.75e-16	UP	1757.23	2507	-0.51266	1.42e-06	1.66e-05	DOWN	1772.6	1264.8	0.48695	0.00098232	0.011716	UP	1793.03	1891.08	-0.076813	0.33917	0.63427	Additivity
AC197246.3_FG003	3943.13	2181.18	0.85423	1.17e-14	1.96e-13	UP	2837.2	3848.52	-0.43983	1.12e-05	0.00010575	DOWN	2861.84	2142.16	0.41788	0.00018277	0.0028673	UP	2895.2	3005.43	-0.053907	0.4326	0.71578	Additivity
AC198324.3_FG003	67.8457	0	Inf	8.89e-17	1.76e-15	UP	22.9036	66.2196	-1.5317	0.0003208	0.0019801	DOWN	23.1104	0	Inf	0.00022684	0.0034414	UP	23.3624	32.7806	-0.48865	0.21544	0.50683	Additivity
AC205165.3_FG002	42.5786	0	Inf	6.48e-11	7.4e-10	UP	12.6851	41.5551	-1.7119	0.0016758	0.0079484	DOWN	12.7936	0	Inf	0.00069937	0.0087583	UP	12.9463	20.8872	-0.69008	0.17634	0.45495	Additivity
AC206941.2_FG002	340.801	1.39495	7.9326	9.7e-70	1.71e-67	UP	178.121	332.62	-0.90102	1.74e-06	1.99e-05	DOWN	179.648	1.36895	7.036	5.08e-40	1.56e-37	UP	181.785	167.121	0.12133	0.46846	0.74453	Additivity
AC208327.4_FG002	85.3664	0.992409	6.4266	1.23e-18	2.84e-17	UP	28.9466	83.3155	-1.5252	5.08e-05	0.00040274	DOWN	29.1981	0.974659	4.9048	1.57e-06	4.36e-05	UP	29.5382	41.8266	-0.50184	0.14205	0.4073	Additivity
AC210193.4_FG002	209.157	38.51	2.4413	4.85e-16	9.08e-15	UP	103.612	204.138	-0.97835	2.67e-05	0.000228	DOWN	104.515	37.8079	1.4669	5.64e-05	0.00104	UP	105.727	121.266	-0.19783	0.30266	0.59979	Additivity
AC211474.3_FG006	303.527	0	Inf	4.15e-67	6.2e-65	UP	136.066	296.247	-1.1225	3.86e-08	6.25e-07	DOWN	137.243	0	Inf	1.94e-34	4.81e-32	UP	138.853	147.563	-0.087768	0.62717	0.84784	Additivity
AC212728.3_FG001	53.4319	0.929968	5.8444	2.01e-11	2.45e-10	UP	19.3082	52.1519	-1.4335	0.0025606	0.011245	DOWN	19.4776	0.912634	4.4156	0.00026067	0.0038449	UP	19.7009	25.9654	-0.39832	0.38009	0.67166	Additivity
AC214119.3_FG009	1199.38	534.902	1.1649	6.08e-17	1.22e-15	UP	945.897	1170.61	-0.30751	0.01114	0.037434	DOWN	954.084	525.324	0.86091	1.03e-09	5.12e-08	UP	965.265	849.809	0.18379	0.0346	0.17318	Additivity
AC233872.1_FG003	2749.82	1469.4	0.90411	5.01e-15	8.68e-14	UP	1965.42	2683.84	-0.44946	1.65e-05	0.00014893	DOWN	1982.51	1443.15	0.45811	0.000197	0.00305	UP	2005.57	2069.79	-0.045473	0.53455	0.79056	Additivity
AC233953.1_FG004	1045.48	390.636	1.4203	4.3e-09	3.89e-08	UP	746.211	1020.35	-0.45141	0.0082197	0.029288	DOWN	752.646	383.595	0.97239	4.63e-10	2.4e-08	UP	761.517	706.878	0.10741	0.42119	0.70619	Additivity
AC233979.1_FG006	370.956	84.473	2.1347	2.52e-21	7.07e-20	UP	270.101	362.045	-0.42267	0.01242	0.040931	DOWN	272.437	82.9523	1.7156	4.81e-13	3.53e-11	UP	275.634	223.485	0.30257	0.030252	0.15887	Additivity
AC234203.1_FG004	775.932	351.154	1.1438	3.76e-13	5.5e-12	UP	512.707	757.339	-0.5628	5.84e-05	0.00045564	DOWN	517.129	344.865	0.58449	0.00034899	0.0049127	UP	523.223	551.333	-0.075498	0.48685	0.75834	Additivity
GRMZM2G000071	202.316	0	Inf	1.6e-46	1.29e-44	UP	62.9648	197.466	-1.649	2.04e-10	4.81e-09	DOWN	63.5107	0	Inf	9.9e-17	9.91e-15	UP	64.2528	98.3418	-0.61405	0.0072985	0.062311	Additivity
GRMZM2G000278	1729.83	906.564	0.93215	2.04e-13	3.06e-12	UP	1311.9	1688.34	-0.36395	0.0012306	0.0061434	DOWN	1323.32	890.294	0.5718	9.42e-06	0.00021715	UP	1338.68	1293.55	0.049477	0.54271	0.79551	Additivity
GRMZM2G000718	2131.15	1168.11	0.86746	6.82e-13	9.68e-12	UP	1590.42	2080.01	-0.38719	0.00034291	0.0020913	DOWN	1604.22	1147.18	0.48377	8.06e-05	0.0014112	UP	1622.94	1619.35	0.0031977	0.97653	1	Additivity
GRMZM2G000749	784.73	380.392	1.0447	1.65e-11	2.03e-10	UP	552.926	765.911	-0.47009	0.00059559	0.0033404	DOWN	557.712	373.569	0.57815	0.00031787	0.0045441	UP	564.245	570.864	-0.016824	0.87813	0.96733	Additivity
GRMZM2G000818	270.615	34.4846	2.9722	1.03e-25	3.57e-24	UP	164.048	264.128	-0.68712	0.00074168	0.0040109	DOWN	165.475	33.865	2.2888	3.23e-13	2.37e-11	UP	167.397	148.74	0.17049	0.30753	0.60467	Additivity
GRMZM2G002391	1295.28	805.519	0.68528	2.71e-07	1.92e-06	UP	1029.99	1264.22	-0.29562	0.0133	0.0432	DOWN	1038.96	791.047	0.3933	0.0036494	0.034615	UP	1051.02	1031.34	0.027273	0.75489	0.91309	Additivity
GRMZM2G002420	3844.17	1671.3	1.2017	2.94e-11	3.5e-10	UP	2492.75	3751.81	-0.58985	7.75e-05	0.00058443	DOWN	2514.37	1641.29	0.61536	1.25e-07	4.4e-06	UP	2543.73	2713.2	-0.093048	0.33865	0.63404	Additivity
GRMZM2G002430	69.9745	6.94687	3.3324	2.11e-09	1.99e-08	UP	30.4479	68.2979	-1.1655	0.0036929	0.015176	DOWN	30.709	6.82262	2.1703	0.0019494	0.020775	UP	31.0742	37.2276	-0.26065	0.4871	0.75834	Additivity
GRMZM2G002642	1645.36	942.644	0.80362	2.93e-10	3.07e-09	UP	1281.54	1605.93	-0.32553	0.0047825	0.018686	DOWN	1292.71	925.749	0.4817	0.00017209	0.0027238	UP	1307.68	1268.17	0.044254	0.56875	0.81164	Additivity
GRMZM2G003409	269.29	14.0465	4.2609	2.85e-38	1.69e-36	UP	106.672	262.827	-1.3009	2.42e-09	4.77e-08	DOWN	107.602	13.7914	2.9639	1.44e-12	9.86e-11	UP	108.847	138.413	-0.34668	0.06111	0.24817	Additivity
GRMZM2G003640	1060.03	341.639	1.6336	4.89e-28	1.89e-26	UP	818.631	1034.58	-0.33776	0.00601	0.0226	DOWN	825.665	335.531	1.2991	2.24e-14	1.86e-12	UP	835.454	686.998	0.28225	0.013125	0.091973	Additivity
GRMZM2G003752	9240.53	4740.93	0.96281	3.95e-09	3.59e-08	UP	6781.88	9019.25	-0.41132	0.0055081	0.021022	DOWN	6840.83	4655.92	0.55511	1.44e-07	4.99e-06	UP	6920.43	6839.7	0.01693	0.74616	0.90983	Additivity
GRMZM2G003897	7384.58	4738.51	0.64008	7.94e-10	7.89e-09	UP	5724.45	7207.33	-0.33233	0.000415	0.00246	DOWN	5774.04	4653.6	0.31123	0.00313	0.030834	UP	5841.6	5958.15	-0.028501	0.64182	0.85594	Additivity
GRMZM2G004466	195.336	36.9623	2.4018	6.76e-15	1.16e-13	UP	94.4723	190.653	-1.013	3.09e-05	0.00025922	DOWN	95.2953	36.2927	1.3927	0.00014848	0.0024031	UP	96.4003	113.397	-0.23427	0.25058	0.54686	Additivity
GRMZM2G004955	212.679	5.48947	5.2759	2.97e-19	7.13e-18	UP	88.9024	207.593	-1.2235	0.00029335	0.0018313	DOWN	89.6796	5.39164	4.056	4.62e-15	4.1e-13	UP	90.7136	105.422	-0.21679	0.3304	0.62734	Additivity
GRMZM2G005146	150.491	19.3208	2.9615	5.08e-16	9.48e-15	UP	61.9177	146.874	-1.2461	6.75e-06	6.71e-05	DOWN	62.4498	18.9748	1.7186	0.00019503	0.0030284	UP	63.1901	83.1454	-0.39594	0.094708	0.32135	Additivity
GRMZM2G005339	213.693	3.37977	5.9825	7.86e-41	5.12e-39	UP	74.2051	208.57	-1.4909	1.8e-09	3.63e-08	DOWN	74.8592	3.31827	4.4957	7.04e-14	5.55e-12	UP	75.7105	105.599	-0.48002	0.026541	0.14621	Additivity
GRMZM2G005347	158.028	0	Inf	3.93e-37	2.23e-35	UP	94.4094	154.237	-0.70815	0.005499	0.020997	DOWN	95.2221	0	Inf	1.73e-24	2.83e-22	UP	96.3475	77.1415	0.32074	0.14642	0.41331	Additivity
GRMZM2G005365	441.73	177.357	1.3165	1.04e-11	1.31e-10	UP	311.367	431.143	-0.46955	0.0045937	0.01807	DOWN	314.082	174.176	0.85059	2.54e-05	0.00052183	UP	317.719	302.836	0.069214	0.57984	0.81816	Additivity
GRMZM2G005939	385.295	120.234	1.6801	4.06e-14	6.44e-13	UP	207.023	376.071	-0.86121	8.82e-05	0.00065129	DOWN	208.795	118.08	0.82232	0.00048822	0.0064805	UP	211.286	246.426	-0.22196	0.13225	0.39014	Additivity
GRMZM2G006234	599.341	240.163	1.3194	1.93e-14	3.17e-13	UP	343.802	584.963	-0.76677	4.84e-07	6.33e-06	DOWN	346.788	235.868	0.55608	0.0028156	0.028266	UP	350.829	410.894	-0.228	0.050835	0.22124	Additivity
GRMZM2G006453	883.497	470.77	0.9082	7.61e-10	7.57e-09	UP	680.149	862.312	-0.34236	0.00935	0.032598	DOWN	686.003	462.343	0.56925	0.00014137	0.0023075	UP	694.113	663.88	0.064248	0.48999	0.75998	Additivity
GRMZM2G006981	273.3	56.2485	2.2806	1.41e-08	1.19e-07	UP	169.157	266.763	-0.6572	0.0158	0.049716	DOWN	170.634	55.2277	1.6274	1.95e-08	8e-07	UP	172.605	160.538	0.10456	0.50649	0.77112	Additivity
GRMZM2G007957	493.489	50.1134	3.2998	5.5e-47	4.56e-45	UP	280.749	481.647	-0.7787	1.65e-06	1.9e-05	DOWN	283.175	49.2114	2.5246	5.93e-23	8.93e-21	UP	286.502	265.468	0.11001	0.41865	0.70362	Additivity
GRMZM2G008152	276.76	103.919	1.4132	1.35e-09	1.3e-08	UP	181.325	270.114	-0.57499	0.0031915	0.013481	DOWN	182.904	102.051	0.84179	0.00085327	0.010425	UP	185.025	186.77	-0.013539	0.92708	0.98579	Additivity
GRMZM2G008175	391.025	0	Inf	7.17e-44	5.36e-42	UP	189.014	381.624	-1.0137	9.06e-05	0.00066649	DOWN	190.671	0	Inf	3.84e-42	1.36e-39	UP	192.859	191.706	0.0086495	1	1	Additivity
GRMZM2G008611	1895.13	988.226	0.93938	9.42e-10	9.28e-09	UP	1396.63	1849.6	-0.40526	0.0022684	0.010207	DOWN	1408.7	970.504	0.53756	2.19e-05	0.00046004	UP	1425.25	1418.22	0.0071314	0.97279	1	Additivity
GRMZM2G008748	6004.62	3941.35	0.60738	1.05e-08	9.04e-08	UP	4821.82	5860.54	-0.28146	0.0037745	0.015434	DOWN	4863.93	3870.69	0.32953	0.00525	0.046	UP	4920.1	4886.22	0.0099682	0.89977	0.97674	Additivity
GRMZM2G008773	1767.31	834.681	1.0823	2.62e-17	5.45e-16	UP	1121.47	1724.9	-0.62111	4.06e-08	6.54e-07	DOWN	1131.24	819.653	0.46482	0.002845	0.028524	UP	1144.36	1278.35	-0.15974	0.044833	0.20364	Additivity
GRMZM2G009326	1268.42	678.08	0.9035	1.52e-11	1.88e-10	UP	1002.11	1237.97	-0.30494	0.009467	0.032898	DOWN	1010.76	665.927	0.602	1e-05	0.00022921	UP	1022.65	955.858	0.097447	0.26085	0.55855	Additivity
GRMZM2G009681	268.382	40.904	2.714	8.57e-23	2.6e-21	UP	120.36	261.947	-1.1219	1.82e-07	2.62e-06	DOWN	121.406	40.1692	1.5957	1.56e-06	4.35e-05	UP	122.819	150.877	-0.29684	0.098384	0.32802	Additivity
GRMZM2G010599	3606.73	1398.33	1.367	2.33e-32	1.09e-30	UP	2246.62	3520.17	-0.64789	2.13e-10	5.01e-09	DOWN	2266.12	1373.25	0.72263	9.92e-10	4.93e-08	UP	2292.54	2455.63	-0.099146	0.15502	0.42565	Additivity
GRMZM2G011708	70.6375	2.85235	4.6302	1.38e-12	1.9e-11	UP	23.9003	68.9457	-1.5284	0.000266	0.0016893	DOWN	24.1128	2.79993	3.1063	0.000662	0.00839	UP	24.3829	35.2818	-0.53305	0.1637	0.43766	Additivity
GRMZM2G011915	827.798	280.498	1.5613	1.78e-22	5.35e-21	UP	541.596	807.935	-0.57702	1.88e-05	0.000167	DOWN	546.338	275.461	0.98795	3.8e-07	1.21e-05	UP	552.62	543.307	0.02452	0.8369	0.95238	Additivity
GRMZM2G012690	3854.52	682.432	2.4978	8.93e-92	3.21e-89	UP	2023.83	3762.03	-0.89442	3.29e-18	1.74e-16	DOWN	2041.27	670.167	1.6069	1.82e-36	5e-34	UP	2065.36	2221.82	-0.10535	0.20258	0.49083	Additivity
GRMZM2G013264	50.8846	1.05485	5.5921	6.17e-11	7.07e-10	UP	22.8281	49.6633	-1.1214	0.015255	0.04837	DOWN	23.0226	1.03669	4.473	3.99e-05	0.00077293	UP	23.2991	25.3768	-0.12324	0.8149	0.9419	Additivity
GRMZM2G013430	261.649	51.2027	2.3533	6.18e-19	1.46e-17	UP	105.189	255.361	-1.2796	4.23e-08	6.8e-07	DOWN	106.113	50.288	1.0773	0.0010159	0.012041	UP	107.327	153.381	-0.51512	0.009182	0.072506	Additivity
GRMZM2G013750	4417.91	2476.89	0.83483	2.73e-14	4.41e-13	UP	3315.01	4311.95	-0.37933	0.0001414	0.00098677	DOWN	3343.7	2432.59	0.45896	2.99e-05	0.00060007	UP	3382.87	3381.02	0.00079035	0.97989	1	Additivity
GRMZM2G013842	173.28	0	Inf	1.63e-40	1.05e-38	UP	58.3538	169.12	-1.5351	1.65e-08	2.85e-07	DOWN	58.8535	0	Inf	1.4e-15	1.27e-13	UP	59.555	84.2748	-0.50088	0.0373	0.18105	Additivity
GRMZM2G013986	5654.33	1427.06	1.9863	1.2e-67	1.89e-65	UP	3143.15	5518.81	-0.81214	3.47e-16	1.56e-14	DOWN	3170.48	1401.44	1.1778	3.29e-24	5.34e-22	UP	3207.36	3461.8	-0.11014	0.1075	0.34546	Additivity
GRMZM2G014356	939.585	373.195	1.3321	8.87e-19	2.07e-17	UP	544.087	917.032	-0.75313	1.2e-08	2.13e-07	DOWN	548.844	366.498	0.58259	0.00032333	0.0046021	UP	555.171	643.948	-0.21401	0.029022	0.15491	Additivity
GRMZM2G015571	678.392	315.455	1.1047	7.83e-12	9.96e-11	UP	441.233	662.103	-0.58552	3.75e-05	0.00030801	DOWN	445.054	309.8	0.52264	0.0022927	0.023797	UP	450.264	488.094	-0.11639	0.2721	0.57046	Additivity
GRMZM2G015804	221.614	54.1454	2.0331	8.02e-11	9.03e-10	UP	104.199	216.311	-1.0538	0.00044712	0.0026227	DOWN	105.118	53.1721	0.98327	0.0038028	0.03582	UP	106.311	134.089	-0.33489	0.083518	0.29816	Additivity
GRMZM2G016097	1808.5	3.5671	8.9858	1.17e-98	5.07e-96	UP	712.735	1765.05	-1.3083	1.04e-12	3.26e-11	DOWN	718.885	3.50435	7.6805	2.74e-133	1.58e-129	UP	727.349	887.74	-0.28749	0.12999	0.38623	Additivity
GRMZM2G016232	44409.8	19047.8	1.2213	3.77e-26	1.33e-24	UP	27648.1	43343.4	-0.64863	1.78e-11	4.83e-10	DOWN	27887.7	18706.6	0.57608	9.75e-09	4.15e-07	UP	28213.9	31165.8	-0.14356	0.068996	0.26655	Additivity
GRMZM2G017080	676.751	83.6334	3.0165	1.86e-52	1.83e-50	UP	329.483	660.505	-1.0034	1.89e-11	5.11e-10	DOWN	332.33	82.1239	2.0167	6.58e-19	7.66e-17	UP	336.235	372.344	-0.14716	0.20683	0.49568	Additivity
GRMZM2G017809	442.188	0.464984	9.8933	4.47e-63	6.06e-61	UP	168.406	431.563	-1.3576	4.66e-05	0.00037385	DOWN	169.917	0.456317	8.5406	3.87e-08	1.5e-06	UP	171.79	216.784	-0.33561	0.29382	0.59125	Additivity
GRMZM2G018037	164.659	19.4111	3.0845	1.03e-17	2.21e-16	UP	66.0303	160.709	-1.2833	2.07e-06	2.32e-05	DOWN	66.6057	19.059	1.8052	8.38e-05	0.0014576	UP	67.3776	89.823	-0.41482	0.073034	0.27538	Additivity
GRMZM2G018146	421.314	140.214	1.5873	2.72e-15	4.82e-14	UP	257.366	411.212	-0.67606	7.99e-05	0.0006002	DOWN	259.585	137.715	0.91452	2.25e-05	0.00047092	UP	262.645	274.337	-0.062835	0.66334	0.86931	Additivity
GRMZM2G019446	993.123	500.21	0.98944	6.51e-12	8.36e-11	UP	682.968	969.281	-0.5051	6.8e-05	0.00051938	DOWN	688.89	491.219	0.48791	0.0012456	0.0143	UP	696.938	733.9	-0.074553	0.41005	0.69603	Additivity
GRMZM2G019468	2473.91	1196.58	1.0479	6.5e-16	1.21e-14	UP	1511.4	2414.5	-0.67584	8.8e-09	1.59e-07	DOWN	1524.47	1175.14	0.37547	0.0022389	0.023353	UP	1542.37	1803.74	-0.22585	0.0082324	0.067171	Additivity
GRMZM2G019810	513.103	146.835	1.805	7.61e-21	2.06e-19	UP	291.29	500.789	-0.78175	1.08e-06	1.29e-05	DOWN	293.788	144.192	1.0268	1.41e-06	3.98e-05	UP	297.281	323.484	-0.12187	0.32758	0.62452	Additivity
GRMZM2G019876	710.71	390.004	0.86577	2.59e-08	2.12e-07	UP	529.536	693.644	-0.38947	0.0043326	0.01725	DOWN	534.115	383.006	0.47979	0.0029734	0.029478	UP	540.383	540.756	-0.00099502	0.97927	1	Additivity
GRMZM2G020281	4043.73	2243.52	0.84992	7.03e-11	7.99e-10	UP	2770.37	3946.61	-0.51054	2.36e-05	0.00020377	DOWN	2794.45	2203.33	0.34288	0.0022728	0.023642	UP	2826.96	3091.35	-0.12898	0.10904	0.3483	Additivity
GRMZM2G020484	855.509	277.237	1.6257	2.59e-24	8.44e-23	UP	480.467	834.98	-0.7973	5.39e-09	1.01e-07	DOWN	484.649	272.249	0.83202	1.72e-06	4.7e-05	UP	490.276	555.483	-0.18015	0.078577	0.28751	Additivity
GRMZM2G021243	904.609	389.483	1.2157	1.15e-15	2.1e-14	UP	530.016	882.933	-0.73627	6.06e-08	9.49e-07	DOWN	534.595	382.505	0.48297	0.00259	0.0264	UP	540.877	632.937	-0.22676	0.025508	0.14254	Additivity
GRMZM2G022365	4208.81	2377.16	0.82417	1.57e-13	2.37e-12	UP	3069.66	4107.94	-0.42033	3.44e-05	0.00028553	DOWN	3096.37	2334.53	0.40745	0.00027879	0.0040508	UP	3132.34	3227.95	-0.04338	0.53987	0.79352	Additivity
GRMZM2G022974	264.648	65.4924	2.0147	4.45e-15	7.75e-14	UP	128.503	258.298	-1.0072	1.99e-06	2.24e-05	DOWN	129.623	64.3098	1.0112	0.00084552	0.010341	UP	131.125	161.929	-0.30442	0.076208	0.28244	Additivity
GRMZM2G023220	1558.57	959.758	0.69948	4.49e-08	3.57e-07	UP	1227.55	1521.2	-0.30943	0.0075436	0.027259	DOWN	1238.23	942.549	0.39364	0.0022454	0.02341	UP	1252.61	1235.14	0.020271	0.7959	0.93345	Additivity
GRMZM2G023444	210.623	71.8839	1.5509	6.14e-09	5.45e-08	UP	141.73	205.568	-0.53647	0.014063	0.045218	DOWN	142.969	70.5919	1.0181	0.000396	0.0054708	UP	144.619	138.133	0.066202	0.72796	0.90214	Additivity
GRMZM2G024348	220.047	43.0761	2.3528	2.1e-16	4.04e-15	UP	123.325	214.761	-0.80027	0.00029112	0.0018208	DOWN	124.384	42.3046	1.5559	1.74e-06	4.74e-05	UP	125.859	128.87	-0.034106	0.85581	0.95865	Additivity
GRMZM2G025182	1119.69	580.65	0.94737	8.27e-09	7.21e-08	UP	842.631	1092.88	-0.37516	0.012713	0.041688	DOWN	849.971	570.26	0.57579	4.6e-05	0.000867	UP	859.827	831.331	0.048624	0.55537	0.80398	Additivity
GRMZM2G025648	440.511	77.8105	2.5011	2.94e-30	1.25e-28	UP	239.616	429.938	-0.84341	7.15e-07	9.02e-06	DOWN	241.685	76.4177	1.6611	1.46e-11	9.12e-10	UP	244.528	253.581	-0.052447	0.70227	0.88989	Additivity
GRMZM2G027282	3240.98	1670.98	0.95574	7.96e-17	1.58e-15	UP	2207.29	3163.18	-0.5191	3.88e-07	5.18e-06	DOWN	2226.43	1640.95	0.4402	0.00019291	0.0030058	UP	2252.45	2414.12	-0.1	0.14984	0.41814	Additivity
GRMZM2G028733	821.237	351.702	1.2234	3.5e-15	6.16e-14	UP	567.112	801.533	-0.49913	0.00020745	0.0013661	DOWN	572.017	345.388	0.72784	7.14e-06	0.00017035	UP	578.727	575.3	0.0085697	0.94867	0.99404	Additivity
GRMZM2G028813	1283.28	793.15	0.69417	1.17e-07	8.76e-07	UP	995.54	1252.49	-0.33125	0.00526	0.0203	DOWN	1004.14	778.961	0.36634	0.00567	0.0488	UP	1015.94	1018.94	-0.0042521	0.97226	1	Additivity
GRMZM2G029039	167.102	15.941	3.3899	3.19e-20	8.24e-19	UP	75.1515	163.095	-1.1178	2.26e-05	0.00019636	DOWN	75.8031	15.6566	2.2755	4.23e-07	1.33e-05	UP	76.6888	89.0776	-0.21605	0.35252	0.6466	Additivity
GRMZM2G029547	468.677	174.109	1.4286	3.33e-14	5.35e-13	UP	281.947	457.42	-0.6981	1.65e-05	0.00014861	DOWN	284.411	171	0.73399	0.00033	0.0046826	UP	287.691	315.324	-0.13231	0.30233	0.59953	Additivity
GRMZM2G029583	5298.66	2758.7	0.94164	3.35e-18	7.47e-17	UP	3572.19	5171.5	-0.53377	4.71e-08	7.51e-07	DOWN	3603.16	2709.28	0.41135	0.00017514	0.0027645	UP	3645.28	3955.74	-0.11792	0.075201	0.28029	Additivity
GRMZM2G030169	1460.46	793.047	0.88095	1.6e-11	1.97e-10	UP	1116.06	1425.45	-0.35301	0.0027154	0.011788	DOWN	1125.65	778.841	0.53136	5.56e-05	0.001025	UP	1138.99	1104.65	0.044171	0.57853	0.81734	Additivity
GRMZM2G031028	332.879	73.5844	2.1775	6.07e-20	1.52e-18	UP	184.453	324.89	-0.81669	1.43e-05	0.00013129	DOWN	186.072	72.2532	1.3647	2.55e-05	0.00052447	UP	188.203	199.141	-0.081502	0.58254	0.81964	Additivity
GRMZM2G031065	263.147	57.0881	2.2046	6.29e-17	1.26e-15	UP	164.634	256.835	-0.64158	0.0015796	0.0075611	DOWN	166.079	56.0562	1.5669	5.31e-07	1.62e-05	UP	167.981	156.657	0.1007	0.56222	0.80733	Additivity
GRMZM2G031261	503.748	96.6038	2.3825	6.58e-31	2.91e-29	UP	302.126	491.672	-0.70255	1.39e-05	0.000128	DOWN	304.745	94.8742	1.6835	6.37e-14	5.06e-12	UP	308.307	292.996	0.073488	0.56074	0.80653	Additivity
GRMZM2G031432	183.89	68.9412	1.4154	2.74e-07	1.94e-06	UP	120.801	179.473	-0.57113	0.013303	0.043229	DOWN	121.841	67.7078	0.84761	0.0045025	0.04105	UP	123.282	123.932	-0.0075945	0.98077	1	Additivity
GRMZM2G031837	2456.86	1379.2	0.83298	2.97e-10	3.1e-09	UP	1944.2	2397.96	-0.30263	0.0047343	0.018529	DOWN	1961.04	1354.6	0.53376	0.00019901	0.0030677	UP	1983.99	1878.76	0.078626	0.26791	0.56559	Additivity
GRMZM2G031938	699.956	313.144	1.1604	1.58e-12	2.16e-11	UP	491.954	683.179	-0.47374	0.000909	0.00476	DOWN	496.207	307.505	0.69033	5.28e-05	0.00098172	UP	502.033	496.414	0.016239	0.88254	0.96912	Additivity
GRMZM2G031981	692.565	330.702	1.0664	7.56e-06	4.18e-05	UP	452.688	675.916	-0.57833	0.00814	0.0291	DOWN	456.575	324.756	0.49149	0.00413	0.0383	UP	461.995	504.198	-0.12612	0.36007	0.65305	Additivity
GRMZM2G032209	667.359	147.828	2.1745	1.75e-32	8.19e-31	UP	344.237	651.362	-0.92006	9.74e-10	2.06e-08	DOWN	347.216	145.167	1.2581	8.13e-10	4.07e-08	UP	351.286	398.392	-0.18154	0.12302	0.37383	Additivity
GRMZM2G032339	4083.56	726.875	2.49	1.46e-92	5.69e-90	UP	2708.35	3985.62	-0.55739	4.53e-07	5.95e-06	DOWN	2731.57	713.818	1.9361	4.31e-18	4.7e-16	UP	2764.05	2352.81	0.2324	0.022985	0.13319	Additivity
GRMZM2G033375	412.487	122.178	1.7554	4.48e-17	9.12e-16	UP	216.396	402.58	-0.8956	2.71e-07	3.76e-06	DOWN	218.285	119.972	0.86352	0.00028399	0.0041134	UP	220.808	262.878	-0.2516	0.064409	0.25682	Additivity
GRMZM2G034668	526.466	199.502	1.3999	2.36e-14	3.84e-13	UP	364.706	513.854	-0.49462	0.0016849	0.0079821	DOWN	367.886	195.929	0.90893	1.96e-06	5.28e-05	UP	372.145	354.679	0.069348	0.5452	0.79719	Additivity
GRMZM2G035732	419.326	15.3511	4.7717	8.88e-62	1.16e-59	UP	161.411	409.263	-1.3423	3.03e-13	1e-11	DOWN	162.801	15.0762	3.4328	2.52e-21	3.44e-19	UP	164.725	212.241	-0.36565	0.017643	0.11229	Additivity
GRMZM2G035853	214.566	0	Inf	4.6e-49	4.04e-47	UP	104.117	209.423	-1.0082	1.59e-05	0.00014343	DOWN	105.023	0	Inf	7.85e-27	1.45e-24	UP	106.243	104.236	0.027508	0.9006	0.97684	Additivity
GRMZM2G037048	366.557	119.332	1.6191	3.42e-14	5.48e-13	UP	208.864	357.759	-0.77642	1.64e-05	0.00014824	DOWN	210.701	117.189	0.84635	0.0011821	0.013701	UP	213.107	238.155	-0.16032	0.25663	0.55396	Additivity
GRMZM2G037655	1269.66	725.868	0.80667	2.18e-09	2.05e-08	UP	933.408	1239.24	-0.40887	0.0008311	0.0044202	DOWN	941.44	712.857	0.40126	0.0032494	0.031548	UP	952.575	977.766	-0.037656	0.68832	0.88186	Additivity
GRMZM2G037875	496.213	156.273	1.6669	1.97e-18	4.49e-17	UP	274.182	484.298	-0.82076	4.01e-07	5.35e-06	DOWN	276.557	153.478	0.84955	5.46e-05	0.0010107	UP	279.795	319.906	-0.19328	0.12605	0.37959	Additivity
GRMZM2G038152	1536.66	910.304	0.75538	2.75e-09	2.55e-08	UP	1159.44	1499.78	-0.37132	0.0011411	0.0057577	DOWN	1169.52	893.997	0.38758	0.0027693	0.027875	UP	1183.13	1201.46	-0.022181	0.7815	0.92603	Additivity
GRMZM2G038281	8000.53	5072.28	0.65746	5.63e-10	5.7e-09	UP	6447.34	7808.77	-0.27639	0.00443	0.0176	DOWN	6503.1	4981.27	0.38461	0.00027381	0.0039986	UP	6579.41	6412.64	0.037039	0.54469	0.79685	Additivity
GRMZM2G039094	389.591	161.61	1.2694	1.8e-10	1.93e-09	UP	243.236	380.243	-0.64456	0.000212	0.00139	DOWN	245.347	158.723	0.62831	0.00325	0.031548	UP	248.21	269.952	-0.12114	0.37691	0.66907	Additivity
GRMZM2G039365	4427.62	2251.71	0.97551	1.22e-18	2.82e-17	UP	2998.87	4321.37	-0.52707	1.14e-07	1.7e-06	DOWN	3025.02	2211.32	0.45203	6.05e-05	0.0010991	UP	3060.05	3279.02	-0.099709	0.13812	0.40033	Additivity
GRMZM2G040326	1065.57	177.697	2.5841	2.19e-56	2.42e-54	UP	522.006	1040.01	-0.99446	1.43e-11	3.91e-10	DOWN	526.455	174.508	1.593	1.51e-06	4.23e-05	UP	532.775	608.124	-0.19084	0.17177	0.44922	Additivity
GRMZM2G040481	71.7201	0	Inf	9.37e-18	2.02e-16	UP	25.8622	69.9982	-1.4365	0.0004106	0.0024383	DOWN	26.0811	0	Inf	2.62e-07	8.62e-06	UP	26.3975	34.5889	-0.38991	0.30357	0.60034	Additivity
GRMZM2G041235	1138.48	117.382	3.2778	5.39e-82	1.29e-79	UP	536.689	1111.17	-1.0499	7.07e-16	3.12e-14	DOWN	541.337	115.28	2.2314	3.03e-31	6.7e-29	UP	547.674	613.229	-0.16311	0.10336	0.33776	Additivity
GRMZM2G041350	101.769	0	Inf	1.18e-24	3.91e-23	UP	40.1241	99.3265	-1.3077	0.00010697	0.0007698	DOWN	40.4734	0	Inf	5.8e-11	3.42e-09	UP	40.9432	49.7381	-0.28073	0.36311	0.65604	Additivity
GRMZM2G044100	523.048	10.1393	5.6889	3.21e-84	8.71e-82	UP	284.332	510.507	-0.84435	1.72e-07	2.48e-06	DOWN	286.793	9.95481	4.8485	5.93e-48	2.63e-45	UP	290.153	259.817	0.15932	0.22931	0.52319	Additivity
GRMZM2G046776	1333.05	490.973	1.441	1.65e-20	4.37e-19	UP	780.391	1301.04	-0.73739	6.23e-06	6.23e-05	DOWN	787.225	482.155	0.70728	0.00012595	0.0020867	UP	796.275	896.446	-0.17095	0.16018	0.43269	Additivity
GRMZM2G047161	196.977	22.4508	3.1332	4.61e-21	1.27e-19	UP	99.5438	192.251	-0.94959	6.95e-05	0.00052968	DOWN	100.41	22.045	2.1874	2.61e-08	1.04e-06	UP	101.577	106.875	-0.073361	0.72698	0.90202	Additivity
GRMZM2G047365	1776.42	815.45	1.1233	1.49e-18	3.42e-17	UP	1156.96	1733.81	-0.5836	2.69e-07	3.74e-06	DOWN	1167.03	800.811	0.54331	4.07e-05	0.0007846	UP	1180.59	1271.49	-0.10701	0.18257	0.46325	Additivity
GRMZM2G048297	121.069	2.63713	5.5207	7.38e-24	2.36e-22	UP	63.3876	118.161	-0.89848	0.0020955	0.0095633	DOWN	63.9241	2.59171	4.6244	3.14e-09	1.46e-07	UP	64.6997	60.3596	0.10018	0.73238	0.90414	Additivity
GRMZM2G049422	1255.29	308.314	2.0255	2.76e-42	1.88e-40	UP	663.376	1225.18	-0.88509	1.51e-12	4.62e-11	DOWN	669.083	302.773	1.1439	1.18e-12	8.09e-11	UP	677	765.512	-0.17727	0.057235	0.23807	Additivity
GRMZM2G049525	1168.64	570.691	1.034	5.26e-14	8.25e-13	UP	810.196	1140.58	-0.49342	4.66e-05	0.00037392	DOWN	817.265	560.473	0.54416	0.000137	0.00225	UP	826.717	854.489	-0.047668	0.59288	0.82621	Additivity
GRMZM2G050641	478.311	168.738	1.5032	4.6e-09	4.15e-08	UP	273.135	466.812	-0.77323	0.00028015	0.0017632	DOWN	275.496	165.714	0.73333	0.00044168	0.0059624	UP	278.732	318.128	-0.19073	0.1917	0.47602	Additivity
GRMZM2G050925	5031.67	3173.93	0.66476	5.44e-10	5.53e-09	UP	4077.7	4910.94	-0.26825	0.0058265	0.022039	DOWN	4113.01	3117.15	0.39997	0.00019797	0.0030599	UP	4161.16	4027.9	0.046959	0.47473	0.74866	Additivity
GRMZM2G051079	133.458	2.4498	5.7676	2.92e-26	1.03e-24	UP	78.6713	130.258	-0.72746	0.0088395	0.03115	DOWN	79.3481	2.40564	5.0437	5.07e-16	4.78e-14	UP	80.287	66.0263	0.28212	0.2361	0.53167	Additivity
GRMZM2G051197	113.67	17.3359	2.713	2.56e-11	3.07e-10	UP	51.8628	110.944	-1.0971	0.00044463	0.0026101	DOWN	52.3231	17.0255	1.6197	0.0017259	0.018776	UP	52.9111	63.7939	-0.26985	0.32178	0.6196	Additivity
GRMZM2G051541	611.521	34.9495	4.1291	1.45e-71	2.66e-69	UP	266.487	596.85	-1.1633	1.74e-13	5.98e-12	DOWN	268.783	34.3213	2.9693	3.53e-27	6.67e-25	UP	271.956	315.654	-0.21497	0.093183	0.31822	Additivity
GRMZM2G051790	550.478	78.3034	2.8135	3.7e-41	2.44e-39	UP	251.367	537.287	-1.0959	2.17e-11	5.84e-10	DOWN	253.549	76.8962	1.7213	1.78e-12	1.21e-10	UP	256.506	306.549	-0.25712	0.051809	0.22389	Additivity
GRMZM2G051896	158.309	14.2338	3.4753	2.84e-14	4.58e-13	UP	71.127	154.501	-1.1191	0.000225	0.00146	DOWN	71.7495	13.9775	2.3599	5.33e-07	1.62e-05	UP	72.5751	84.6435	-0.22192	0.36521	0.65807	Additivity
GRMZM2G052100	103.058	0.464984	7.7921	3.68e-07	2.55e-06	UP	20.8284	100.601	-2.272	0.00784	0.0282	DOWN	21.0105	0.456317	5.5249	3.32e-05	0.00065759	UP	21.2528	49.4547	-1.2185	0.012846	0.090796	Additivity
GRMZM2G052423	132.272	0	Inf	1.68e-31	7.6e-30	UP	47.788	129.098	-1.4337	2.34e-06	2.59e-05	DOWN	48.211	0	Inf	1.92e-12	1.3e-10	UP	48.7552	64.3701	-0.40083	0.1395	0.40271	Additivity
GRMZM2G052507	3181.49	1052.16	1.5963	7.77e-41	5.09e-39	UP	1767.58	3105.22	-0.81292	1.46e-14	5.65e-13	DOWN	1782.83	1033.33	0.78687	1.37e-10	7.52e-09	UP	1803.83	2071.02	-0.19928	0.0075179	0.063239	Additivity
GRMZM2G053307	108.12	14.6364	2.885	1.7e-11	2.08e-10	UP	60.9777	105.529	-0.79129	0.010563	0.035862	DOWN	61.5132	14.3718	2.0977	2.1e-05	0.00044426	UP	62.2171	59.7047	0.059464	0.83284	0.95002	Additivity
GRMZM2G053507	722.573	0.464984	10.602	5.72e-137	5.27e-134	UP	344.937	705.24	-1.0318	2.68e-12	7.97e-11	DOWN	347.951	0.456317	9.5746	9.72e-77	1.07e-73	UP	351.965	352.618	-0.0026751	0.97791	1	Additivity
GRMZM2G054012	3384.35	779.235	2.1187	4.3e-68	7.03e-66	UP	1880.34	3303.13	-0.81284	4.84e-15	1.98e-13	DOWN	1896.65	765.311	1.3093	1.68e-25	2.9e-23	UP	1918.8	2038.5	-0.087302	0.29716	0.59397	Additivity
GRMZM2G054193	563.153	267.513	1.0739	1.99e-08	1.65e-07	UP	384.405	549.621	-0.51581	0.00124	0.00617	DOWN	387.741	262.724	0.56155	0.0017757	0.01919	UP	392.266	408.104	-0.057106	0.59789	0.82863	Additivity
GRMZM2G054224	329.419	49.2392	2.742	1.05e-11	1.32e-10	UP	197.05	321.538	-0.70643	0.0047898	0.018708	DOWN	198.764	48.3431	2.0397	7.67e-13	5.44e-11	UP	201.075	184.074	0.12745	0.3897	0.67988	Additivity
GRMZM2G054509	155.026	30.6398	2.339	4.35e-12	5.67e-11	UP	78.1856	151.311	-0.95254	0.00038639	0.0023148	DOWN	78.8615	30.0904	1.39	0.00043845	0.0059398	UP	79.7873	90.1407	-0.17602	0.45198	0.7309	Additivity
GRMZM2G054559	1587.36	777.079	1.0305	3.97e-15	6.95e-14	UP	987.957	1549.32	-0.64911	3.63e-08	5.9e-07	DOWN	996.573	763.114	0.38508	0.0048955	0.043678	UP	1008.11	1158.2	-0.20024	0.017282	0.11119	Additivity
GRMZM2G055052	357.371	64.5345	2.4693	5.1e-05	0.00023752	UP	150.303	348.838	-1.2147	0.012544	0.04126	DOWN	151.606	63.375	1.2583	1.25e-05	0.00027927	UP	153.378	204.151	-0.41255	0.079501	0.28966	Additivity
GRMZM2G055549	79.3984	0	Inf	1.42e-19	3.49e-18	UP	20.3175	77.4908	-1.9313	2.77e-06	3.02e-05	DOWN	20.4946	0	Inf	7.23e-06	0.0001722	UP	20.732	38.4142	-0.88978	0.018094	0.11429	Additivity
GRMZM2G055575	791.463	284.877	1.4742	7.35e-20	1.83e-18	UP	474.128	772.497	-0.70425	5.57e-07	7.18e-06	DOWN	478.218	279.772	0.77342	6.63e-06	0.00015997	UP	483.853	526.189	-0.12101	0.26328	0.561	Additivity
GRMZM2G055699	156.982	18.0786	3.1182	2.03e-17	4.26e-16	UP	64.4787	153.211	-1.2486	4.68e-06	4.81e-05	DOWN	65.0363	17.7521	1.8733	5.79e-05	0.0010592	UP	65.7994	85.6561	-0.38048	0.1032	0.33746	Additivity
GRMZM2G055968	957.873	355.651	1.4294	2.15e-21	6.06e-20	UP	533.421	934.878	-0.8095	8.76e-10	1.86e-08	DOWN	538.085	349.282	0.62344	0.00012357	0.0020532	UP	544.287	644.061	-0.24283	0.018026	0.1141	Additivity
GRMZM2G056350	3677.54	2165.19	0.76425	5.1e-12	6.61e-11	UP	2684.81	3589.29	-0.41888	3.06e-05	0.00025725	DOWN	2708.19	2126.46	0.34888	0.001795	0.019389	UP	2739.6	2867.92	-0.066035	0.33848	0.63395	Additivity
GRMZM2G056513	405.679	62.8619	2.6901	3.4e-31	1.52e-29	UP	176.645	395.952	-1.1645	2.22e-10	5.18e-09	DOWN	178.167	61.7358	1.529	3.06e-08	1.2e-06	UP	180.27	228.673	-0.34313	0.02238	0.13139	Additivity
GRMZM2G056572	2192.05	1287.44	0.76777	1.61e-10	1.75e-09	UP	1630.99	2139.45	-0.39149	0.000273	0.0017242	DOWN	1645.06	1264.32	0.37977	0.0019877	0.021124	UP	1664.45	1709.72	-0.038718	0.59718	0.82837	Additivity
GRMZM2G056743	82.0856	0	Inf	3.59e-20	9.25e-19	UP	32.9774	80.1144	-1.2806	0.00057544	0.0032464	DOWN	33.259	0	Inf	3.87e-09	1.76e-07	UP	33.6572	39.9139	-0.24598	0.4793	0.75205	Additivity
GRMZM2G056986	297.977	99.1506	1.5875	5.63e-12	7.27e-11	UP	174.733	290.833	-0.73504	0.00018578	0.001248	DOWN	176.257	97.3818	0.85595	0.00068946	0.0086813	UP	178.297	193.983	-0.12164	0.4516	0.73049	Additivity
GRMZM2G057652	127.001	13.0886	3.2785	1.87e-15	3.36e-14	UP	59.3946	123.959	-1.0615	0.00037694	0.0022665	DOWN	59.9071	12.8566	2.2202	8.44e-06	0.00019608	UP	60.6124	67.7062	-0.15967	0.56664	0.81038	Additivity
GRMZM2G057852	7520.41	2997.11	1.3272	1.09e-13	1.67e-12	UP	4057.89	7339.73	-0.855	3.01e-07	4.14e-06	DOWN	4093.27	2943.41	0.47576	1.26e-05	0.00028033	UP	4140.68	5170.09	-0.32032	0.0074954	0.063191	Additivity
GRMZM2G058568	1040.06	609.39	0.77123	4.67e-08	3.7e-07	UP	794.175	1015.11	-0.3541	0.00449	0.0177	DOWN	801.061	598.418	0.42076	0.003908	0.036601	UP	810.419	810.707	-0.00051253	0.97957	1	Additivity
GRMZM2G058896	381.633	5.64225	6.0798	8.07e-68	1.29e-65	UP	174.084	372.48	-1.0974	3.71e-09	7.09e-08	DOWN	175.58	5.53783	4.9867	6.03e-32	1.36e-29	UP	177.66	189.024	-0.089447	0.57539	0.81555	Additivity
GRMZM2G059325	1419.95	618.632	1.1987	2.51e-19	6.04e-18	UP	901.874	1385.86	-0.61978	1.37e-07	2.02e-06	DOWN	909.703	607.549	0.58239	2.99e-05	0.0006005	UP	920.313	1001.12	-0.12141	0.15031	0.41904	Additivity
GRMZM2G059517	299.13	5.95446	5.6507	3.11e-53	3.16e-51	UP	138.11	291.95	-1.0799	1.05e-07	1.58e-06	DOWN	139.306	5.84796	4.5742	1.27e-24	2.09e-22	UP	140.936	148.697	-0.077333	0.65513	0.86452	Additivity
GRMZM2G060322	844.686	0	Inf	1.54e-156	2.22e-153	UP	364.151	824.444	-1.1789	2.37e-16	1.08e-14	DOWN	367.319	0	Inf	2.17e-83	2.94e-80	UP	371.587	410.899	-0.14508	0.21587	0.50733	Additivity
GRMZM2G060451	1446.19	748.423	0.95033	5.9e-13	8.44e-12	UP	1086.08	1411.53	-0.37813	0.0014508	0.0070453	DOWN	1095.48	735.022	0.57571	1.53e-05	0.00033506	UP	1108.31	1074.58	0.044584	0.57372	0.81494	Additivity
GRMZM2G060669	3412	1220.81	1.4828	1.21e-27	4.58e-26	UP	2126.76	3330.06	-0.64689	1.86e-09	3.75e-08	DOWN	2145.14	1198.96	0.83929	2.02e-12	1.36e-10	UP	2170.32	2274.1	-0.067389	0.46249	0.73963	Additivity
GRMZM2G061941	151.048	26.358	2.5187	6.01e-13	8.59e-12	UP	75.6939	147.424	-0.96173	0.00034981	0.0021255	DOWN	76.3555	25.8816	1.5608	0.00017021	0.0026979	UP	77.236	86.8758	-0.16968	0.461	0.73847	Additivity
GRMZM2G062245	503.056	0.464984	10.079	4.66e-39	2.82e-37	UP	237.976	490.958	-1.0448	0.00024408	0.0015705	DOWN	240.013	0.456317	9.0389	3.66e-43	1.36e-40	UP	242.876	247.119	-0.024986	0.9099	0.97983	Additivity
GRMZM2G063503	4207.2	2375.24	0.82479	4.6e-14	7.27e-13	UP	2967.72	4106.18	-0.46844	6.52e-05	0.00050121	DOWN	2993.25	2332.71	0.35971	0.0011914	0.013767	UP	3028.66	3234.75	-0.094975	0.26774	0.56558	Additivity
GRMZM2G063723	747.144	351.313	1.0886	3.35e-12	4.42e-11	UP	491.519	729.213	-0.56909	4.05e-05	0.00033	DOWN	495.778	345.029	0.52298	0.0014159	0.015914	UP	501.576	538.704	-0.10303	0.32209	0.61986	Additivity
GRMZM2G063961	920.244	376.762	1.2884	2.79e-17	5.79e-16	UP	591.927	898.194	-0.60161	7.15e-06	7.08e-05	DOWN	597.037	370.003	0.69028	1.42e-05	0.00031415	UP	604.062	634.436	-0.070777	0.49185	0.76128	Additivity
GRMZM2G064096	228.873	23.2625	3.2985	1.5e-12	2.06e-11	UP	76.2803	223.399	-1.5502	8.18e-05	0.00061187	DOWN	76.9591	22.8513	1.7518	0.0051145	0.045148	UP	77.8201	122.223	-0.6513	0.0075032	0.063191	Additivity
GRMZM2G064818	1685.2	744.447	1.1787	3.54e-08	2.84e-07	UP	1164.31	1644.7	-0.49835	0.00425	0.017001	DOWN	1174.4	731.105	0.68377	2.53e-07	8.35e-06	UP	1188.13	1195.37	-0.0087596	0.91038	0.98016	Additivity
GRMZM2G064948	864.304	218.261	1.9855	1.19e-33	5.88e-32	UP	529.347	843.563	-0.67228	6.01e-07	7.7e-06	DOWN	533.896	214.345	1.3166	6.31e-14	5.03e-12	UP	540.225	530.276	0.026816	0.81283	0.94144	Additivity
GRMZM2G065355	1009	461.998	1.127	4.65e-15	8.08e-14	UP	659.572	984.779	-0.57827	5.55e-06	5.61e-05	DOWN	665.285	453.735	0.55212	0.00023835	0.0035834	UP	673.071	721.845	-0.10093	0.281	0.57875	Additivity
GRMZM2G065757	11530.3	5510.42	1.0652	3.29e-24	1.07e-22	UP	7755.66	11253.9	-0.5371	1.53e-08	2.67e-07	DOWN	7822.41	5411.51	0.53158	8.68e-07	2.54e-05	UP	7914.9	8351.62	-0.077485	0.2242	0.51694	Additivity
GRMZM2G066219	151.362	32.8744	2.203	4.01e-11	4.67e-10	UP	85.8243	147.732	-0.78353	0.00295	0.012628	DOWN	86.5699	32.2878	1.4229	0.0001616	0.0025801	UP	87.5782	90.0505	-0.040161	0.88535	0.9702	Additivity
GRMZM2G066440	2105.04	1213.84	0.79426	5.73e-11	6.58e-10	UP	1508.92	2054.55	-0.44531	5.03e-05	0.000399	DOWN	1521.97	1192.08	0.35246	0.0041977	0.038822	UP	1539.83	1628.14	-0.08046	0.29859	0.59544	Additivity
GRMZM2G066469	1892.43	136.578	3.7924	8.89e-131	7.31e-128	UP	994.303	1847.03	-0.89345	5.98e-15	2.4e-13	DOWN	1002.93	134.131	2.9025	5.32e-67	4.9e-64	UP	1014.63	991.316	0.033537	0.7175	0.89781	Additivity
GRMZM2G067456	9160.29	5405.64	0.76093	5.04e-09	4.52e-08	UP	6536.07	8940.29	-0.4519	0.00020423	0.0013497	DOWN	6592.96	5308.87	0.31252	0.0026513	0.026839	UP	6669.51	7161.65	-0.10271	0.21271	0.50287	Additivity
GRMZM2G067624	13299.7	6965.68	0.93306	6.34e-13	9.03e-12	UP	10211.6	12980.3	-0.34612	0.0012757	0.0063385	DOWN	10300.1	6840.77	0.59043	1.2e-08	5.04e-07	UP	10420.5	9965.43	0.064414	0.4108	0.69625	Additivity
GRMZM2G069229	759.713	264.502	1.5222	2.19e-12	2.95e-11	UP	420.543	741.456	-0.81811	1.14e-05	0.000107	DOWN	424.205	259.76	0.70758	6.97e-05	0.0012507	UP	429.127	503.403	-0.23031	0.083445	0.29809	Additivity
GRMZM2G069454	754.993	18.0161	5.3891	5.15e-107	2.58e-104	UP	413.982	736.896	-0.83189	6.96e-09	1.28e-07	DOWN	417.594	17.6901	4.5611	7.11e-62	5.28e-59	UP	422.425	376.498	0.16605	0.14518	0.41162	Additivity
GRMZM2G070218	1416.6	606.876	1.223	1.14e-19	2.81e-18	UP	965.388	1382.62	-0.51823	1.21e-05	0.000113	DOWN	973.773	596	0.70827	3.4e-07	1.09e-05	UP	985.118	991.661	-0.0095498	0.91474	0.98211	Additivity
GRMZM2G070375	305.936	79.3928	1.9462	2.19e-16	4.22e-15	UP	168.577	298.589	-0.82476	2.11e-05	0.00018506	DOWN	170.037	77.9727	1.1248	2.53e-05	0.00052057	UP	172.026	188.768	-0.13398	0.39166	0.68153	Additivity
GRMZM2G070378	1415.42	472.72	1.5822	1.25e-08	1.07e-07	UP	717.964	1381.39	-0.94414	6.77e-05	0.00051764	DOWN	724.183	464.252	0.64144	1.65e-05	0.00035866	UP	732.657	928.951	-0.34246	0.034622	0.17318	Additivity
GRMZM2G070465	59.0507	0	Inf	1.08e-14	1.81e-13	UP	17.2582	57.6365	-1.7397	0.000224	0.00146	DOWN	17.4069	0	Inf	4.5e-05	0.00085133	UP	17.6124	28.438	-0.69123	0.11492	0.36008	Additivity
GRMZM2G071071	3322.21	1986.63	0.74182	4.2e-11	4.89e-10	UP	2471.17	3242.54	-0.39193	0.00014091	0.00098393	DOWN	2492.57	1951.12	0.35333	0.001651	0.018106	UP	2521.76	2602.71	-0.045581	0.5357	0.79133	Additivity
GRMZM2G071268	551.282	206.873	1.414	6.19e-15	1.06e-13	UP	330.915	538.064	-0.70132	7.48e-06	7.36e-05	DOWN	333.76	203.15	0.71627	0.0002591	0.0038297	UP	337.713	371.321	-0.13687	0.25595	0.55305	Additivity
GRMZM2G071745	605.662	149.729	2.0162	4.85e-15	8.41e-14	UP	308.485	591.105	-0.93821	5.95e-05	0.00046251	DOWN	311.122	147.05	1.0812	1.13e-05	0.00025492	UP	314.84	370.981	-0.23673	0.19765	0.48336	Additivity
GRMZM2G071996	160.611	38.4542	2.0624	1.25e-10	1.37e-09	UP	97.5316	156.758	-0.6846	0.00666	0.0246	DOWN	98.383	37.7636	1.3814	0.00010699	0.0018064	UP	99.5198	97.2409	0.033421	0.89039	0.97239	Additivity
GRMZM2G072550	355.494	97.9642	1.8595	6.63e-17	1.33e-15	UP	187.986	346.963	-0.88416	1.82e-06	2.08e-05	DOWN	189.632	96.2033	0.97904	0.00010863	0.0018301	UP	191.812	222.085	-0.21142	0.15135	0.42047	Additivity
GRMZM2G072578	488.184	60.1969	3.0197	5.55e-42	3.74e-40	UP	245.81	476.471	-0.95485	9.71e-09	1.75e-07	DOWN	247.948	59.122	2.0683	5.13e-16	4.82e-14	UP	250.83	267.918	-0.095082	0.48153	0.75392	Additivity
GRMZM2G072909	2071.37	1164.09	0.83139	6.54e-09	5.77e-08	UP	1607.36	2021.63	-0.33082	0.00186	0.00867	DOWN	1621.26	1143.14	0.50411	5.46e-05	0.0010108	UP	1640.29	1592.08	0.043039	0.61162	0.83801	Additivity
GRMZM2G073401	2390.57	946.128	1.3372	4.76e-28	1.84e-26	UP	1454.62	2333.17	-0.68165	2.47e-10	5.72e-09	DOWN	1467.21	929.187	0.65903	1.7e-07	5.81e-06	UP	1484.41	1637.75	-0.14182	0.067909	0.26411	Additivity
GRMZM2G076204	432.096	9.33423	5.5327	8.93e-53	8.87e-51	UP	222.477	421.75	-0.92273	8.11e-07	1.01e-05	DOWN	224.417	9.16623	4.6137	1.79e-37	5.1e-35	UP	227.015	214.245	0.083527	0.54622	0.79808	Additivity
GRMZM2G076394	120.266	2.04726	5.8764	2.81e-24	9.11e-23	UP	68.0426	117.384	-0.78672	0.00767	0.027672	DOWN	68.6325	2.01134	5.0927	2.78e-14	2.27e-12	UP	69.4345	59.2964	0.22771	0.36597	0.65888	Additivity
GRMZM2G076399	3729.87	1974.68	0.91751	2.65e-13	3.92e-12	UP	2444.44	3640.29	-0.57455	1.11e-05	0.00010443	DOWN	2465.48	1939.31	0.34632	0.002289	0.023778	UP	2494.64	2803.57	-0.16844	0.071397	0.27228	Additivity
GRMZM2G076688	684.426	330.688	1.0494	7.43e-11	8.41e-10	UP	475.693	668.015	-0.48985	0.000617	0.00344	DOWN	479.802	324.77	0.56302	0.00073104	0.0090955	UP	485.441	497.17	-0.034442	0.76524	0.91827	Additivity
GRMZM2G076796	373.541	0.464984	9.6499	3.52e-30	1.49e-28	UP	217.772	364.555	-0.74332	0.0073	0.0265	DOWN	219.65	0.456317	8.911	2.73e-51	1.37e-48	UP	222.239	183.647	0.27517	0.27596	0.57378	Additivity
GRMZM2G077317	173.21	7.47429	4.5344	6.83e-28	2.6e-26	UP	89.3756	169.055	-0.91954	0.00026497	0.0016861	DOWN	90.1515	7.34096	3.6183	1.4e-13	1.05e-11	UP	91.2028	87.9481	0.052425	0.82525	0.94689	Additivity
GRMZM2G077400	562.911	0.464984	10.242	1.78e-37	1.03e-35	UP	191.436	549.372	-1.5209	1e-06	1.22e-05	DOWN	193.097	0.456317	8.7251	1.74e-45	7.03e-43	UP	195.352	276.614	-0.5018	0.068135	0.26426	Additivity
GRMZM2G077744	3236.33	967.384	1.7422	3.34e-48	2.86e-46	UP	2051.53	3158.67	-0.62262	1.68e-09	3.42e-08	DOWN	2069.33	950.085	1.123	3.7e-20	4.6e-18	UP	2093.48	2059.46	0.023633	0.76243	0.91681	Additivity
GRMZM2G077789	121.383	17.3984	2.8025	1.6e-12	2.19e-11	UP	64.5101	118.468	-0.87691	0.00261	0.0114	DOWN	65.0728	17.0876	1.9291	3.23e-05	0.00064243	UP	65.8258	67.7729	-0.042057	0.88483	0.97005	Additivity
GRMZM2G078210	94.0909	15.0735	2.642	1.72e-09	1.64e-08	UP	43.6377	91.8339	-1.0735	0.0016475	0.0078323	DOWN	44.0112	14.806	1.5717	0.0031608	0.031002	UP	44.536	53.3307	-0.25999	0.39287	0.68225	Additivity
GRMZM2G078299	450.285	126.654	1.8299	3.88e-17	7.93e-16	UP	244.17	439.465	-0.84786	1.42e-06	1.66e-05	DOWN	246.276	124.384	0.98547	1.2e-05	0.00026989	UP	249.178	283.489	-0.18611	0.17375	0.45142	Additivity
GRMZM2G078368	56.782	2.32492	4.6102	2.94e-10	3.08e-09	UP	23.339	55.4233	-1.2477	0.0059773	0.022507	DOWN	23.5385	2.28158	3.3669	0.00044498	0.0059964	UP	23.8199	28.4665	-0.2571	0.56567	0.80975	Additivity
GRMZM2G078500	743.792	347.899	1.0962	3.6e-12	4.73e-11	UP	486.435	725.953	-0.57763	3.78e-05	0.000311	DOWN	490.649	341.671	0.52208	0.0015502	0.017165	UP	496.389	534.845	-0.10765	0.30878	0.60582	Additivity
GRMZM2G078926	504.586	89.9346	2.4882	7.33e-33	3.48e-31	UP	251.323	492.487	-0.97054	4.85e-09	9.15e-08	DOWN	253.498	88.3218	1.5211	1.58e-10	8.59e-09	UP	256.469	290.066	-0.1776	0.18385	0.46453	Additivity
GRMZM2G079583	1134.67	281.616	2.0105	1.5e-39	9.19e-38	UP	640.731	1107.47	-0.78948	6.83e-10	1.48e-08	DOWN	646.273	276.56	1.2246	7.51e-14	5.88e-12	UP	653.854	692.37	-0.082576	0.39537	0.68421	Additivity
GRMZM2G079850	1709.76	493.811	1.7918	1.73e-40	1.12e-38	UP	1075.14	1668.72	-0.63422	2.63e-08	4.37e-07	DOWN	1084.41	484.968	1.1609	1.2e-16	1.18e-14	UP	1097.19	1080.21	0.02251	0.82271	0.94585	Additivity
GRMZM2G080586	128.991	20.903	2.6255	3.78e-12	4.96e-11	UP	52.3045	125.896	-1.2672	2.59e-05	0.0002219	DOWN	52.7585	20.5299	1.3617	0.0042622	0.039232	UP	53.3739	73.3067	-0.45781	0.076417	0.28276	Additivity
GRMZM2G081445	3626.99	1381.37	1.3927	6.02e-33	2.87e-31	UP	2124.87	3540.03	-0.73639	1.08e-12	3.37e-11	DOWN	2143.42	1356.55	0.65997	1.58e-06	4.36e-05	UP	2168.18	2453.48	-0.17834	0.012638	0.089711	Additivity
GRMZM2G081504	573.306	222.779	1.3637	1.49e-14	2.47e-13	UP	333.148	559.549	-0.7481	1.14e-06	1.36e-05	DOWN	336.043	218.767	0.61925	0.0014708	0.016443	UP	339.955	390.892	-0.20142	0.084389	0.29997	Additivity
GRMZM2G081689	145.883	6.48188	4.4923	8e-24	2.55e-22	UP	84.2412	142.382	-0.75717	0.00438	0.0174	DOWN	84.9639	6.3663	3.7383	2.5e-13	1.86e-11	UP	85.9736	74.1942	0.21259	0.35874	0.65208	Additivity
GRMZM2G082686	46.8714	1.51983	4.9467	1.86e-09	1.77e-08	UP	18.7847	45.7441	-1.284	0.00824	0.029341	DOWN	18.9471	1.493	3.6657	0.00083183	0.010206	UP	19.1696	23.5325	-0.29584	0.52551	0.78458	Additivity
GRMZM2G083551	1094.54	422.76	1.3724	1.85e-21	5.24e-20	UP	626.462	1068.26	-0.76997	1.3e-09	2.68e-08	DOWN	631.873	415.187	0.60587	8.55e-05	0.0014858	UP	639.303	744.781	-0.22032	0.018911	0.11789	Additivity
GRMZM2G083875	66.6596	0.464984	7.1635	2.23e-15	3.98e-14	UP	27.3446	65.0589	-1.2505	0.0024319	0.010793	DOWN	27.5701	0.456317	5.9169	0.0021185	0.022278	UP	27.9177	32.6241	-0.22475	0.60693	0.83503	Additivity
GRMZM2G084062	998.487	33.1387	4.9132	1.22e-48	1.06e-46	UP	486.889	974.579	-1.0012	2.2e-08	3.72e-07	DOWN	491.099	32.5225	3.9165	6.99e-59	4.19e-56	UP	496.862	501.595	-0.013678	0.9338	0.98856	Additivity
GRMZM2G084421	54.7931	0	Inf	1.01e-13	1.55e-12	UP	21.3268	53.4799	-1.3263	0.0040665	0.016389	DOWN	21.5117	0	Inf	3.95e-06	0.0001	UP	21.763	26.421	-0.2798	0.53843	0.79293	Additivity
GRMZM2G084498	378.772	139.43	1.4418	2.94e-12	3.91e-11	UP	224.994	369.684	-0.71641	5.44e-05	0.00042726	DOWN	226.952	136.931	0.72894	0.001255	0.01438	UP	229.588	254.096	-0.14633	0.29389	0.59128	Additivity
GRMZM2G084944	131.817	12.8389	3.3599	3.41e-16	6.49e-15	UP	62.5167	128.661	-1.0413	0.000382	0.0022918	DOWN	63.068	12.6085	2.3225	3.07e-06	7.95e-05	UP	63.7847	70.1742	-0.13773	0.61572	0.84	Additivity
GRMZM2G085019	1159.63	283.607	2.0317	2.96e-41	1.96e-39	UP	852.559	1131.79	-0.40874	0.0044589	0.017643	DOWN	860.028	278.527	1.6266	2.13e-12	1.42e-10	UP	869.907	707.343	0.29845	0.022425	0.1316	Additivity
GRMZM2G085038	1218.02	1.39495	9.7701	2.38e-92	9.12e-90	UP	411.75	1188.76	-1.5296	1.58e-15	6.73e-14	DOWN	415.311	1.36895	8.245	1.48e-87	2.27e-84	UP	420.184	597.36	-0.50758	0.011145	0.082638	Additivity
GRMZM2G085711	392.869	9.73677	5.3345	1.03e-57	1.19e-55	UP	248.308	383.461	-0.62695	0.00041393	0.0024555	DOWN	250.461	9.56052	4.7114	8.16e-42	2.85e-39	UP	253.387	195.734	0.37244	0.0084028	0.068199	Additivity
GRMZM2G085921	287.194	0.464984	9.2706	2.96e-62	3.97e-60	UP	156.932	280.301	-0.83683	2.85e-05	0.00024104	DOWN	158.297	0.456317	8.4384	1.04e-37	2.99e-35	UP	160.138	140.382	0.18995	0.27939	0.57703	Additivity
GRMZM2G086486	1432.14	745.022	0.94281	1.27e-10	1.4e-09	UP	977.354	1397.74	-0.51614	8.81e-06	8.51e-05	DOWN	985.81	731.699	0.43006	0.0012955	0.014755	UP	997.37	1069.62	-0.1009	0.25657	0.55396	Additivity
GRMZM2G087146	1062.64	548.242	0.95477	1.7e-11	2.08e-10	UP	797.764	1037.14	-0.37858	0.0022342	0.010082	DOWN	804.687	538.38	0.5798	7.36e-05	0.0013087	UP	814.076	791.36	0.040828	0.67731	0.87743	Additivity
GRMZM2G087880	91.5424	0	Inf	3.58e-22	1.06e-20	UP	41.6694	89.3509	-1.1005	0.0017248	0.0081395	DOWN	42.0356	0	Inf	2.36e-11	1.45e-09	UP	42.5161	44.2089	-0.056325	0.91165	0.98089	Additivity
GRMZM2G088797	821.273	318.397	1.367	3.14e-18	7.03e-17	UP	624.714	801.56	-0.35961	0.0061409	0.023044	DOWN	630.153	312.684	1.011	3.92e-10	2.05e-08	UP	637.468	559.201	0.18898	0.06002	0.24508	Additivity
GRMZM2G089596	491.33	93.5641	2.3927	4.47e-12	5.83e-11	UP	200.955	479.514	-1.2547	1.18e-05	0.00011042	DOWN	202.678	91.8882	1.1412	4.41e-06	0.00011015	UP	205.089	287.454	-0.48708	0.026707	0.14671	Additivity
GRMZM2G089598	168.184	10.2642	4.0344	2.74e-24	8.9e-23	UP	108.753	164.148	-0.59394	0.01431	0.045866	DOWN	109.71	10.0789	3.4443	8.9e-15	7.7e-13	UP	110.962	87.0531	0.3501	0.094048	0.31975	Additivity
GRMZM2G089631	86.9368	0	Inf	2.63e-21	7.36e-20	UP	41.1711	84.8486	-1.0433	0.0027427	0.011886	DOWN	41.5344	0	Inf	3.16e-11	1.93e-09	UP	42.0059	42.3439	-0.011563	0.99627	1	Additivity
GRMZM2G090105	541.689	165.857	1.7075	5.1e-19	1.21e-17	UP	300.196	528.676	-0.81648	3.12e-07	4.27e-06	DOWN	302.813	162.892	0.89451	1.19e-05	0.00026774	UP	306.319	347.165	-0.18059	0.17253	0.45028	Additivity
GRMZM2G090738	3060.37	1045.65	1.5493	7.17e-39	4.31e-37	UP	2022.35	2986.89	-0.56261	4.59e-08	7.36e-07	DOWN	2039.94	1026.92	0.9902	4.02e-16	3.81e-14	UP	2063.65	2014.8	0.034567	0.72803	0.90214	Additivity
GRMZM2G091006	2293.29	1382.57	0.73007	5.81e-10	5.87e-09	UP	1700.85	2238.26	-0.39612	0.00021151	0.0013885	DOWN	1715.56	1357.83	0.33738	0.004652	0.041981	UP	1735.68	1804.49	-0.056086	0.45568	0.734	Additivity
GRMZM2G091481	7677.41	5175.62	0.56889	3.96e-07	2.73e-06	UP	6252.22	7493.48	-0.26127	0.0114	0.0383	DOWN	6306.42	5082.76	0.31121	0.0032662	0.031659	UP	6380.13	6301.5	0.01789	0.74962	0.91146	Additivity
GRMZM2G091648	52.2105	0.992409	5.7173	3.48e-11	4.1e-10	UP	18.791	50.9589	-1.4393	0.002677	0.011658	DOWN	18.9544	0.974659	4.2815	0.00033558	0.004753	UP	19.1748	25.4385	-0.4078	0.37245	0.66503	Additivity
GRMZM2G092223	262.865	56.4079	2.2204	9.3e-11	1.04e-09	UP	136.994	256.576	-0.90528	0.0015074	0.0072791	DOWN	138.165	55.3916	1.3187	1.4e-05	0.00030924	UP	139.816	155.223	-0.15081	0.41537	0.70005	Additivity
GRMZM2G092669	3549.05	1729.69	1.0369	8.41e-17	1.66e-15	UP	2205.12	3464.01	-0.65158	3.82e-10	8.58e-09	DOWN	2224.22	1698.78	0.3888	0.00066173	0.0083865	UP	2250.26	2582.69	-0.19878	0.0061297	0.055004	Additivity
GRMZM2G093090	1581.35	100.164	3.9807	5.86e-77	1.24e-74	UP	606.704	1543.47	-1.3471	1.18e-07	1.76e-06	DOWN	612.106	98.3608	2.6376	0.00011139	0.0018698	UP	618.947	818.499	-0.40316	0.035924	0.17698	Additivity
GRMZM2G093716	1457.26	692.884	1.0726	5.25e-16	9.8e-15	UP	1043.28	1422.28	-0.44708	0.00011082	0.00079356	DOWN	1052.29	680.432	0.62901	4.17e-06	0.00010478	UP	1064.66	1056.36	0.011293	0.92436	0.98545	Additivity
GRMZM2G093761	888.803	418.874	1.0853	5.02e-13	7.25e-12	UP	559.542	867.483	-0.63259	2.23e-06	2.48e-05	DOWN	564.389	411.355	0.45631	0.0040628	0.037828	UP	570.994	641.342	-0.16762	0.089533	0.31056	Additivity
GRMZM2G093880	642.548	257.957	1.3167	5.98e-15	1.03e-13	UP	357.345	627.128	-0.81144	5.44e-08	8.59e-07	DOWN	360.423	253.332	0.50866	0.0057609	0.049394	UP	364.679	441.606	-0.27613	0.015143	0.10171	Additivity
GRMZM2G093900	903.671	400.156	1.1752	3.85e-15	6.76e-14	UP	605.211	881.988	-0.54332	3.56e-05	0.00029423	DOWN	610.449	392.996	0.63536	4.53e-05	0.00085678	UP	617.603	639.246	-0.049692	0.61328	0.8389	Additivity
GRMZM2G094939	55.8757	0	Inf	4.35e-14	6.89e-13	UP	16.7221	54.5323	-1.7054	0.000325	0.002	DOWN	16.8618	0	Inf	7.33e-05	0.0013045	UP	17.0705	27.1947	-0.67182	0.12694	0.38077	Additivity
GRMZM2G095331	303.843	6.357	5.5788	1.81e-53	1.86e-51	UP	112.601	296.543	-1.397	5e-10	1.1e-08	DOWN	113.558	6.24225	4.1852	2.34e-12	1.55e-10	UP	114.928	151.763	-0.4011	0.074164	0.278	Additivity
GRMZM2G095363	368.652	0	Inf	7.96e-80	1.83e-77	UP	161.897	359.799	-1.1521	9.33e-10	1.97e-08	DOWN	163.288	0	Inf	1.91e-40	6.12e-38	UP	165.224	180.182	-0.12503	0.44134	0.72324	Additivity
GRMZM2G095579	1043.73	182.263	2.5177	3.66e-54	3.87e-52	UP	472.784	1018.67	-1.1074	7.38e-17	3.52e-15	DOWN	476.89	179.005	1.4137	1.32e-14	1.12e-12	UP	482.448	600.502	-0.31579	0.0076978	0.064266	Additivity
GRMZM2G095598	127.909	9.52155	3.7478	7.42e-18	1.62e-16	UP	45.7065	124.844	-1.4497	3.41e-06	3.63e-05	DOWN	46.1038	9.3523	2.3015	6.44e-05	0.0011627	UP	46.6404	66.6811	-0.5157	0.061051	0.24801	Additivity
GRMZM2G096261	1199.84	724.758	0.72727	4.61e-08	3.66e-07	UP	916.484	1171.03	-0.3536	0.00298	0.0127	DOWN	924.421	711.776	0.37713	0.0056484	0.048665	UP	935.242	945.864	-0.016293	0.84241	0.95468	Additivity
GRMZM2G096303	326.492	37.9268	3.1058	9.01e-32	4.11e-30	UP	170.539	318.655	-0.90189	2.55e-06	2.8e-05	DOWN	172.006	37.2453	2.2073	5.13e-13	3.69e-11	UP	174.041	178.224	-0.034263	0.82996	0.9488	Additivity
GRMZM2G097137	82.5734	8.86924	3.2188	2.15e-10	2.29e-09	UP	40.6036	80.595	-0.98908	0.00631	0.023541	DOWN	40.9527	8.70991	2.2332	0.0002582	0.003824	UP	41.4376	44.5791	-0.10543	0.77918	0.92424	Additivity
GRMZM2G098209	63.239	0	Inf	1.03e-15	1.89e-14	UP	22.8533	61.7229	-1.4334	0.00099	0.0051179	DOWN	23.0519	0	Inf	1.59e-06	4.39e-05	UP	23.3202	30.8158	-0.40209	0.32566	0.62298	Additivity
GRMZM2G098335	1678.39	453.92	1.8866	2.17e-43	1.58e-41	UP	888.225	1638.12	-0.88304	4.78e-14	1.74e-12	DOWN	895.867	445.778	1.007	4.81e-12	3.13e-10	UP	906.466	1044.42	-0.20438	0.016938	0.10991	Additivity
GRMZM2G099007	2711.72	730.109	1.893	1.71e-40	1.1e-38	UP	1536.77	2646.6	-0.78424	6.81e-09	1.26e-07	DOWN	1549.98	717.008	1.1122	3.07e-13	2.27e-11	UP	1568.35	1689.02	-0.10694	0.35546	0.64945	Additivity
GRMZM2G099101	3783.9	1929.63	0.97155	9.68e-18	2.09e-16	UP	2604.94	3693.19	-0.50362	8.5e-07	1.05e-05	DOWN	2627.61	1895.03	0.47153	3.78e-05	0.00073678	UP	2658.13	2800.17	-0.075103	0.28758	0.58537	Additivity
GRMZM2G099598	970.016	396.305	1.2914	3.88e-18	8.61e-17	UP	596.714	946.744	-0.66593	3.48e-07	4.69e-06	DOWN	601.899	389.204	0.629	6.3e-05	0.0011413	UP	608.908	669.737	-0.13737	0.15639	0.42737	Additivity
GRMZM2G099648	81.8411	4.49706	4.1858	1.81e-13	2.72e-12	UP	43.6817	79.8769	-0.87075	0.01351	0.043796	DOWN	44.0624	4.41698	3.3184	8.09e-07	2.38e-05	UP	44.573	41.9736	0.086687	0.80125	0.93642	Additivity
GRMZM2G100107	559.137	184.512	1.5995	2.48e-18	5.61e-17	UP	364.126	545.718	-0.58372	0.00012318	0.00087314	DOWN	367.29	181.189	1.0194	1.93e-07	6.53e-06	UP	371.566	364.973	0.025826	0.85611	0.9587	Additivity
GRMZM2G100889	884.58	416.112	1.088	4.74e-13	6.87e-12	UP	581.746	863.359	-0.56957	1.83e-05	0.00016251	DOWN	586.764	408.639	0.52195	0.00095528	0.01147	UP	593.678	638.172	-0.10427	0.28726	0.58493	Additivity
GRMZM2G101042	1603.7	852.439	0.91173	1.07e-12	1.49e-11	UP	1082.38	1565.24	-0.53218	4.23e-06	4.39e-05	DOWN	1091.81	837.175	0.38312	0.0034921	0.033452	UP	1104.47	1204.18	-0.12471	0.13192	0.38966	Additivity
GRMZM2G101221	266.044	1.58228	7.3935	3.34e-55	3.59e-53	UP	116.966	259.664	-1.1506	5.72e-07	7.35e-06	DOWN	118.007	1.55503	6.2458	1.09e-09	5.38e-08	UP	119.326	130.266	-0.12655	0.58288	0.81997	Additivity
GRMZM2G101682	2258.72	956.796	1.2392	4.85e-14	7.64e-13	UP	1323.41	2204.46	-0.73616	1.81e-07	2.6e-06	DOWN	1334.91	939.611	0.50661	8.28e-05	0.0014443	UP	1350.46	1581.14	-0.22751	0.019941	0.12245	Additivity
GRMZM2G102322	837.189	427.091	0.97101	9.43e-11	1.05e-09	UP	652.009	817.085	-0.32559	0.011422	0.038244	DOWN	657.665	419.422	0.64895	2.65e-05	0.00054064	UP	665.343	621.505	0.098333	0.32943	0.62701	Additivity
GRMZM2G102550	311.1	136.481	1.1887	4.71e-08	3.73e-07	UP	221.487	303.637	-0.45513	0.014163	0.045485	DOWN	223.421	134.029	0.73722	0.0013013	0.014806	UP	226	219.375	0.042926	0.78319	0.9267	Additivity
GRMZM2G102674	563.848	224.562	1.3282	4.39e-14	6.94e-13	UP	341.758	550.318	-0.68729	7.64e-06	7.5e-05	DOWN	344.725	220.543	0.64438	0.00065296	0.0082898	UP	348.745	386.378	-0.14784	0.20979	0.49906	Additivity
GRMZM2G103983	386.032	4.49706	6.4236	1.96e-71	3.55e-69	UP	146.323	376.766	-1.3645	7.12e-13	2.28e-11	DOWN	147.604	4.41698	5.0625	4.23e-28	8.46e-26	UP	149.301	190.671	-0.35286	0.027806	0.15077	Additivity
GRMZM2G104125	676.085	326.08	1.052	1.27e-10	1.39e-09	UP	505.99	659.874	-0.38308	0.00724	0.0264	DOWN	510.336	320.215	0.6724	6.32e-05	0.001143	UP	516.389	491.374	0.071638	0.49711	0.76531	Additivity
GRMZM2G105192	916.443	29.4189	4.9612	4.93e-113	2.86e-110	UP	427.867	894.463	-1.0639	1.37e-14	5.35e-13	DOWN	431.547	28.872	3.9018	6.72e-39	2.04e-36	UP	436.654	461.787	-0.080735	0.45426	0.73279	Additivity
GRMZM2G105233	947.223	0.464984	10.992	1.33e-168	2.18e-165	UP	469.48	924.515	-0.97763	7.36e-13	2.36e-11	DOWN	473.517	0.456317	10.019	2.16e-101	4.53e-98	UP	479.123	461.531	0.053969	0.615	0.8397	Additivity
GRMZM2G105364	6375.64	2732.09	1.2226	3.17e-29	1.29e-27	UP	4854.17	6222.65	-0.3583	0.00018307	0.0012344	DOWN	4896.07	2682.94	0.86781	3.04e-15	2.75e-13	UP	4953.69	4472.39	0.14746	0.025787	0.14351	Additivity
GRMZM2G106552	195.232	49.3707	1.9835	7.52e-12	9.58e-11	UP	129.361	190.545	-0.55873	0.0134	0.0435	DOWN	130.464	48.4849	1.428	8.31e-06	0.00019331	UP	132.03	119.989	0.13797	0.4679	0.74421	Additivity
GRMZM2G106673	1271.66	376.874	1.7546	8.22e-25	2.74e-23	UP	721.3	1241.12	-0.78297	2.31e-08	3.89e-07	DOWN	727.592	370.091	0.97525	3.38e-10	1.78e-08	UP	736.009	809.709	-0.13768	0.21453	0.50579	Additivity
GRMZM2G107196	470.142	132.851	1.8233	4.98e-20	1.27e-18	UP	271.691	458.856	-0.75608	4.12e-06	4.29e-05	DOWN	274.051	130.463	1.0708	1.08e-06	3.1e-05	UP	277.243	295.601	-0.092496	0.46621	0.74249	Additivity
GRMZM2G107562	3025.26	1857.05	0.70404	7.75e-10	7.7e-09	UP	2296.35	2952.66	-0.36268	0.00040395	0.002405	DOWN	2316.28	1823.69	0.34495	0.0032209	0.031424	UP	2343.29	2399.75	-0.034345	0.61027	0.83701	Additivity
GRMZM2G107689	1099.57	657.747	0.74133	7.23e-08	5.56e-07	UP	848.517	1073.17	-0.33887	0.00533	0.0205	DOWN	855.876	645.924	0.40604	0.0042476	0.039114	UP	865.871	864.022	0.0030851	1	1	Additivity
GRMZM2G108355	4204.09	1745.19	1.2684	1.45e-29	5.98e-28	UP	2526.68	4103.17	-0.69949	3.22e-12	9.42e-11	DOWN	2548.59	1713.94	0.57238	6.17e-07	1.85e-05	UP	2578.38	2919.6	-0.17931	0.012354	0.088401	Additivity
GRMZM2G108480	171.047	2.91479	5.8749	2.54e-33	1.22e-31	UP	81.2071	166.939	-1.0396	4.66e-05	0.00037376	DOWN	81.9054	2.86195	4.8389	5.76e-16	5.39e-14	UP	82.8752	84.6973	-0.031376	0.89689	0.97586	Additivity
GRMZM2G108819	76.2222	0	Inf	8.45e-19	1.97e-17	UP	39.6069	74.3923	-0.9094	0.013	0.042359	DOWN	39.9503	0	Inf	7.84e-11	4.51e-09	UP	40.4171	37.0189	0.1267	0.7232	0.90059	Additivity
GRMZM2G109144	49.2095	0.464984	6.7256	2.18e-11	2.64e-10	UP	16.7536	48.0276	-1.5194	0.0021185	0.0096491	DOWN	16.8984	0.456317	5.2107	0.0003171	0.0045359	UP	17.0969	24.0842	-0.49435	0.28703	0.58468	Additivity
GRMZM2G109566	1117.57	506.878	1.1407	7.06e-16	1.3e-14	UP	800.627	1090.78	-0.44616	0.00036377	0.002197	DOWN	807.625	497.821	0.69806	5.46e-05	0.0010107	UP	816.938	795.214	0.038883	0.65567	0.86469	Additivity
GRMZM2G109831	309.425	17.8009	4.1196	8.11e-42	5.45e-40	UP	154.233	302.001	-0.96944	1.04e-06	1.26e-05	DOWN	155.55	17.4818	3.1534	1.31e-15	1.2e-13	UP	157.412	159.67	-0.020544	0.91694	0.98291	Additivity
GRMZM2G110862	213.834	10.6043	4.3338	5.82e-32	2.68e-30	UP	102.086	208.699	-1.0316	8.09e-06	7.89e-05	DOWN	102.974	10.4111	3.3061	1.21e-13	9.2e-12	UP	104.17	109.5	-0.07199	0.71356	0.89594	Additivity
GRMZM2G111045	430.039	175.525	1.2928	3.64e-11	4.27e-10	UP	299.572	419.731	-0.48656	0.00368	0.0151	DOWN	302.166	172.373	0.80981	7.52e-05	0.0013295	UP	305.703	296.592	0.043651	0.73134	0.90388	Additivity
GRMZM2G111304	1101.76	482.603	1.1909	1.51e-16	2.94e-15	UP	861.101	1075.36	-0.32057	0.011612	0.038761	DOWN	868.553	473.941	0.8739	1.91e-09	9.08e-08	UP	878.733	775.155	0.18094	0.040346	0.19038	Additivity
GRMZM2G111504	191.253	3.44221	5.796	1.69e-36	9.22e-35	UP	100.566	186.664	-0.8923	0.00019455	0.0012975	DOWN	101.441	3.38029	4.9074	1.39e-19	1.72e-17	UP	102.618	94.8934	0.11291	0.60437	0.83292	Additivity
GRMZM2G111521	1829.75	1032.64	0.82532	3.39e-11	4e-10	UP	1430.73	1785.83	-0.31985	0.0034281	0.014258	DOWN	1443.18	1014.07	0.5091	6.56e-05	0.0011811	UP	1459.94	1407.32	0.052954	0.52708	0.78523	Additivity
GRMZM2G112594	365.964	78.8653	2.2142	2.7e-22	7.99e-21	UP	190.503	357.182	-0.90685	8.02e-07	9.96e-06	DOWN	192.167	77.4544	1.3109	4.46e-07	1.39e-05	UP	194.384	217.587	-0.16268	0.27334	0.57184	Additivity
GRMZM2G113414	1638.18	778.236	1.0738	4.86e-17	9.87e-16	UP	1070.36	1598.87	-0.57896	4.44e-07	5.85e-06	DOWN	1079.55	764.319	0.49819	0.00092446	0.011182	UP	1092.35	1185.44	-0.11798	0.21146	0.50142	Additivity
GRMZM2G113750	156.806	44.3808	1.821	6.85e-09	6.02e-08	UP	98.5597	153.05	-0.63493	0.01379	0.044538	DOWN	99.422	43.5894	1.1896	0.00050248	0.0066392	UP	100.567	97.9114	0.038604	0.84669	0.9555	Additivity
GRMZM2G113863	2798.31	1441.31	0.95718	1.37e-16	2.67e-15	UP	1799.35	2731.12	-0.60202	8.43e-09	1.53e-07	DOWN	1815	1415.5	0.35865	0.0025278	0.025793	UP	1836.11	2082.32	-0.18154	0.014706	0.099835	Additivity
GRMZM2G114192	864.689	419.074	1.045	2.49e-12	3.34e-11	UP	609.494	843.936	-0.46952	0.0003525	0.0021373	DOWN	614.802	411.576	0.57896	0.00018047	0.0028409	UP	621.933	629.801	-0.018136	0.85037	0.95692	Additivity
GRMZM2G114484	128.781	21.0558	2.6126	8.54e-12	1.08e-10	UP	71.1081	125.697	-0.82186	0.0044409	0.017584	DOWN	71.7276	20.6761	1.7946	4.41e-05	0.00084082	UP	72.5593	72.8054	-0.0048855	1	1	Additivity
GRMZM2G114538	164.416	4.83716	5.087	3.61e-29	1.47e-27	UP	63.0465	160.466	-1.3478	6.18e-07	7.9e-06	DOWN	63.6058	4.74925	3.7434	2.24e-07	7.48e-06	UP	64.3214	82.6898	-0.36241	0.13225	0.39014	Additivity
GRMZM2G114899	787.17	388.116	1.0202	5.29e-11	6.11e-10	UP	540.928	768.308	-0.50625	0.00026504	0.0016861	DOWN	545.639	381.158	0.51756	0.0012676	0.014481	UP	551.967	575.229	-0.059554	0.57656	0.81612	Additivity
GRMZM2G115013	670.398	235.687	1.5081	8.08e-19	1.89e-17	UP	404.698	654.314	-0.69314	1.96e-06	2.22e-05	DOWN	408.206	231.455	0.81857	7.92e-06	0.00018602	UP	412.977	444.051	-0.10466	0.34393	0.63892	Additivity
GRMZM2G116133	1748.48	501.757	1.801	1.15e-10	1.27e-09	UP	1079.2	1706.64	-0.66119	0.010377	0.035366	DOWN	1088.43	492.783	1.1432	3.91e-06	9.92e-05	UP	1101.43	1096.07	0.0070468	0.91382	0.9818	Additivity
GRMZM2G116840	598.472	271.567	1.14	1.29e-10	1.41e-09	UP	410.224	584.093	-0.50979	0.00044305	0.0026035	DOWN	413.771	266.689	0.63367	0.00040139	0.0055353	UP	418.627	427.853	-0.031452	0.75387	0.91282	Additivity
GRMZM2G116885	873.733	391.773	1.1572	3.12e-08	2.52e-07	UP	520.572	852.733	-0.712	0.0001505	0.0010405	DOWN	525.101	384.747	0.44869	0.0055407	0.047953	UP	531.204	622.596	-0.22903	0.058919	0.24237	Additivity
GRMZM2G117357	578.961	215.874	1.4233	6.51e-16	1.21e-14	UP	425.918	565.06	-0.40783	0.0051959	0.020049	DOWN	429.594	212.002	1.0189	2.7e-08	1.07e-06	UP	434.65	390.077	0.15609	0.17494	0.45311	Additivity
GRMZM2G117614	1459.59	715.036	1.0295	1.02e-14	1.72e-13	UP	966.474	1424.61	-0.55976	2.77e-06	3.02e-05	DOWN	974.801	702.202	0.47322	0.00054638	0.0071252	UP	986.306	1065.21	-0.11104	0.19917	0.48571	Additivity
GRMZM2G117935	5102.11	2624.33	0.95914	3.12e-18	6.99e-17	UP	3286.98	4979.84	-0.59934	2.11e-09	4.19e-08	DOWN	3315.57	2577.28	0.36341	0.0010559	0.012426	UP	3354.1	3784.75	-0.17427	0.01062	0.079998	Additivity
GRMZM2G118345	148.78	12.249	3.6024	1.42e-19	3.48e-18	UP	50.3111	145.206	-1.5291	1.3e-07	1.92e-06	DOWN	50.7537	12.0282	2.0771	0.0001195	0.0019971	UP	51.3329	78.7696	-0.61776	0.013863	0.095689	Additivity
GRMZM2G118490	2300.22	247.075	3.2188	2.14e-19	5.16e-18	UP	945.594	2244.92	-1.2474	1.06e-06	1.28e-05	DOWN	953.809	242.65	1.9748	1.05e-36	2.92e-34	UP	964.918	1251.51	-0.37519	0.076135	0.28222	Additivity
GRMZM2G119300	1065.96	502.361	1.0854	2.68e-14	4.34e-13	UP	652.62	1040.36	-0.67276	3.52e-07	4.74e-06	DOWN	658.298	493.35	0.41613	0.0057959	0.049616	UP	665.948	770.887	-0.21111	0.021956	0.12971	Additivity
GRMZM2G119465	306.005	0	Inf	1.35e-67	2.09e-65	UP	120.24	298.665	-1.3126	3.01e-10	6.86e-09	DOWN	121.267	0	Inf	2.54e-28	5.22e-26	UP	122.719	149.01	-0.28006	0.12004	0.36862	Additivity
GRMZM2G119496	109.971	16.6212	2.726	5.42e-11	6.24e-10	UP	47.7691	107.332	-1.1679	0.0002602	0.0016594	DOWN	48.1891	16.3211	1.562	0.0026867	0.027161	UP	48.7394	61.9782	-0.34667	0.20935	0.49852	Additivity
GRMZM2G119766	2688.29	1369.34	0.97321	2.23e-16	4.29e-15	UP	1799.45	2623.79	-0.5441	2.54e-07	3.55e-06	DOWN	1815.11	1344.7	0.43278	0.00164	0.01801	UP	1836.19	1993.34	-0.11847	0.10133	0.33364	Additivity
GRMZM2G121070	108.191	18.2659	2.5664	3.36e-10	3.5e-09	UP	47.7188	105.594	-1.1459	0.0003516	0.002133	DOWN	48.1306	17.9382	1.4239	0.0049445	0.043983	UP	48.6972	61.7094	-0.34165	0.21775	0.50987	Additivity
GRMZM2G121468	343.28	106.091	1.6941	1.32e-14	2.2e-13	UP	172.652	335.032	-0.95644	3.53e-07	4.75e-06	DOWN	174.15	104.187	0.74116	0.0034868	0.033417	UP	176.182	220.647	-0.32467	0.029623	0.15686	Additivity
GRMZM2G121992	60.6564	0	Inf	4.06e-15	7.1e-14	UP	28.3854	59.2019	-1.0605	0.012191	0.040319	DOWN	28.6237	0	Inf	6.9e-07	2.06e-05	UP	28.9752	29.316	-0.016873	1	1	Additivity
GRMZM2G122787	218.928	76.7835	1.5116	9.52e-09	8.23e-08	UP	137.612	213.682	-0.63486	0.0042954	0.017141	DOWN	138.805	75.4032	0.88036	0.0021018	0.022143	UP	140.426	144.454	-0.040801	0.84431	0.95483	Additivity
GRMZM2G122848	270.096	46.7057	2.5318	4.11e-10	4.23e-09	UP	115.724	263.598	-1.1877	0.00014495	0.0010073	DOWN	116.719	45.871	1.3474	3.39e-05	0.0006709	UP	118.1	155.403	-0.39601	0.096689	0.32526	Additivity
GRMZM2G123029	2282.33	1232.93	0.88842	2.32e-13	3.45e-12	UP	1772.69	2227.62	-0.32956	0.0024885	0.01099	DOWN	1788.06	1210.8	0.56244	4.06e-06	0.00010239	UP	1808.95	1723.4	0.069894	0.34478	0.63985	Additivity
GRMZM2G123355	1700.89	515.77	1.7215	5.66e-37	3.15e-35	UP	992.316	1660.12	-0.74241	1.85e-10	4.39e-09	DOWN	1000.94	506.486	0.98276	5.4e-12	3.51e-10	UP	1012.59	1084.72	-0.099265	0.2387	0.53449	Additivity
GRMZM2G123624	2133.87	1230.61	0.7941	5.41e-11	6.23e-10	UP	1628.93	2082.68	-0.35452	0.0011119	0.0056389	DOWN	1643.05	1208.53	0.44312	0.00030518	0.0043818	UP	1662.26	1651.04	0.0097708	0.90312	0.97769	Additivity
GRMZM2G123901	1609.74	853.633	0.91514	1.01e-12	1.41e-11	UP	1093.97	1571.13	-0.52222	6.17e-06	6.17e-05	DOWN	1103.41	838.322	0.3964	0.0026643	0.026947	UP	1116.41	1208.49	-0.11434	0.16546	0.4399	Additivity
GRMZM2G124335	4237.96	2231.01	0.92567	5.74e-17	1.16e-15	UP	3202.01	4136.3	-0.36936	0.0002098	0.0013777	DOWN	3229.69	2191.08	0.55975	4.85e-07	1.5e-05	UP	3267.62	3173.05	0.042368	0.53079	0.78815	Additivity
GRMZM2G124530	876.934	25.7681	5.0888	2.63e-113	1.59e-110	UP	532.695	855.915	-0.68416	0.00074214	0.0040119	DOWN	537.397	25.3013	4.4087	6.59e-15	5.79e-13	UP	543.493	439.685	0.30579	0.076033	0.28193	Additivity
GRMZM2G125300	4310.73	2424.65	0.83016	4.35e-14	6.89e-13	UP	3234.97	4207.32	-0.37915	0.00014062	0.00098223	DOWN	3262.92	2381.25	0.45445	3.93e-05	0.00076224	UP	3301.25	3304.45	-0.0013982	0.99133	1	Additivity
GRMZM2G125679	93.8464	0	Inf	8.79e-23	2.66e-21	UP	51.2701	91.5964	-0.83717	0.011727	0.039066	DOWN	51.7122	0	Inf	8.55e-14	6.65e-12	UP	52.3217	45.4999	0.20155	0.49086	0.76057	Additivity
GRMZM2G125838	197.466	33.4922	2.5597	1.31e-16	2.55e-15	UP	112.241	192.726	-0.77994	0.00077529	0.0041656	DOWN	113.218	32.8903	1.7834	3.9e-07	1.24e-05	UP	114.534	113.164	0.017357	0.95726	0.99641	Additivity
GRMZM2G126706	828.633	412.739	1.0055	4.16e-11	4.84e-10	UP	577.904	808.767	-0.48489	0.00034786	0.0021159	DOWN	582.923	405.339	0.52418	0.00087133	0.010606	UP	589.717	608.197	-0.044516	0.66721	0.8724	Additivity
GRMZM2G126732	377.133	84.0426	2.1659	3.65e-22	1.07e-20	UP	183.438	368.075	-1.0047	3.97e-08	6.42e-07	DOWN	185.048	82.5359	1.1648	7.55e-06	0.00017806	UP	187.167	226.09	-0.27258	0.083487	0.29813	Additivity
GRMZM2G127844	370.19	155.649	1.25	1.21e-06	7.71e-06	UP	239.048	361.289	-0.59585	0.0090066	0.031623	DOWN	241.103	152.858	0.65746	0.0026164	0.026532	UP	243.959	258.699	-0.084632	0.5646	0.80886	Additivity
GRMZM2G128121	1494.53	739.061	1.0159	5.68e-15	9.79e-14	UP	1119.78	1458.66	-0.38143	0.00088812	0.0046717	DOWN	1129.43	725.833	0.63788	1.5e-06	4.21e-05	UP	1142.76	1096.07	0.060174	0.47338	0.74844	Additivity
GRMZM2G128491	2054.54	1093.34	0.91008	7.95e-14	1.23e-12	UP	1444.05	2005.24	-0.47366	1.49e-05	0.00013563	DOWN	1456.55	1073.75	0.4399	0.00040801	0.0056065	UP	1473.6	1545.04	-0.068298	0.37396	0.66624	Additivity
GRMZM2G128515	1057.57	409.103	1.3702	2.09e-10	2.23e-09	UP	592.784	1032.25	-0.80022	5.27e-05	0.00041622	DOWN	597.955	401.754	0.57372	0.00028753	0.0041517	UP	604.873	716.28	-0.24389	0.012813	0.090644	Additivity
GRMZM2G129146	133.496	3.84475	5.1178	1.51e-09	1.45e-08	UP	44.18	130.279	-1.5601	0.0021286	0.0096857	DOWN	44.5636	3.77459	3.5615	3.16e-07	1.02e-05	UP	45.0832	67.5883	-0.58418	0.13454	0.39398	Additivity
GRMZM2G129597	182.144	59.8847	1.6048	1.79e-08	1.49e-07	UP	111.737	177.773	-0.66993	0.0046973	0.018413	DOWN	112.71	58.8118	0.93843	0.0028431	0.028518	UP	114.018	118.438	-0.054874	0.78896	0.9299	Additivity
GRMZM2G130230	522.526	235.556	1.1494	1.43e-10	1.56e-09	UP	346.407	509.988	-0.558	0.00032385	0.0019944	DOWN	349.426	231.313	0.59514	0.0018969	0.020315	UP	353.475	372.401	-0.07525	0.51467	0.77712	Additivity
GRMZM2G130678	5054.11	3256.51	0.63413	3.14e-09	2.89e-08	UP	3943.49	4932.84	-0.32295	0.00093321	0.004871	DOWN	3977.53	3198.22	0.3146	0.0033795	0.032559	UP	4024.33	4080.37	-0.019952	0.76896	0.91978	Additivity
GRMZM2G131026	1846.35	1006.84	0.87485	2.67e-12	3.56e-11	UP	1313.05	1802.09	-0.45675	5.25e-05	0.00041508	DOWN	1324.5	988.792	0.42171	0.00090909	0.011013	UP	1339.83	1398.41	-0.061736	0.4445	0.72567	Additivity
GRMZM2G131554	1800.85	808.086	1.1561	1.04e-19	2.58e-18	UP	1193.07	1757.65	-0.55897	7.46e-07	9.36e-06	DOWN	1203.46	793.607	0.60069	4.58e-06	0.00011403	UP	1217.42	1279.19	-0.071402	0.37361	0.66597	Additivity
GRMZM2G131623	527.344	221.946	1.2485	2.94e-12	3.91e-11	UP	334.656	514.678	-0.62099	5.6e-05	0.00043858	DOWN	337.561	217.956	0.63111	0.0010952	0.012823	UP	341.496	368.232	-0.10875	0.34623	0.64134	Additivity
GRMZM2G131715	71.9294	0	Inf	8.87e-18	1.92e-16	UP	34.5291	70.2034	-1.0237	0.0077112	0.027786	DOWN	34.8284	0	Inf	1.56e-09	7.54e-08	UP	35.2354	34.6411	0.024542	0.97204	1	Additivity
GRMZM2G131961	105.782	8.68192	3.6069	2.25e-14	3.67e-13	UP	38.0741	103.246	-1.4392	2.22e-05	0.00019345	DOWN	38.4028	8.52383	2.1716	0.00061558	0.0079037	UP	38.8547	55.6707	-0.51883	0.082407	0.29548	Additivity
GRMZM2G132568	2478	1426.66	0.79653	2.84e-11	3.39e-10	UP	1764	2418.64	-0.45534	9.03e-05	0.00066527	DOWN	1779.22	1401.06	0.34472	0.0042342	0.039037	UP	1800.19	1912.91	-0.087622	0.25422	0.55047	Additivity
GRMZM2G133746	417.999	149.451	1.4838	1.03e-13	1.58e-12	UP	225.846	407.973	-0.85314	1.05e-06	1.26e-05	DOWN	227.786	146.779	0.63403	0.0040416	0.037668	UP	230.487	277.652	-0.26859	0.050835	0.22124	Additivity
GRMZM2G134062	1049.69	442.386	1.2466	5.66e-12	7.31e-11	UP	728.542	1024.55	-0.49191	0.0013524	0.0066394	DOWN	734.84	434.454	0.75823	4.56e-07	1.42e-05	UP	743.468	729.004	0.028344	0.72866	0.90231	Additivity
GRMZM2G134149	458.623	161.145	1.5089	5.46e-15	9.43e-14	UP	261.497	447.623	-0.77549	3.6e-06	3.81e-05	DOWN	263.763	158.267	0.73688	0.00046296	0.0062024	UP	266.848	302.932	-0.18297	0.16486	0.43893	Additivity
GRMZM2G134430	1848.8	1001.09	0.88502	8.51e-13	1.19e-11	UP	1275.44	1804.45	-0.50057	7.92e-06	7.75e-05	DOWN	1286.48	983.183	0.3879	0.002062	0.021804	UP	1301.55	1397.45	-0.10257	0.19953	0.4861	Additivity
GRMZM2G135052	1224.54	501.5	1.2879	5.03e-20	1.28e-18	UP	847.204	1195.19	-0.49645	5.52e-05	0.00043269	DOWN	854.584	492.517	0.79505	3.73e-08	1.45e-06	UP	864.494	844.726	0.033372	0.70006	0.88835	Additivity
GRMZM2G135132	2188.91	54.548	5.3265	1.27e-206	2.92e-203	UP	1016.08	2136.39	-1.0722	2e-21	1.32e-19	DOWN	1024.97	53.5664	4.2581	8.62e-48	3.68e-45	UP	1036.77	1095.51	-0.079516	0.4738	0.74861	Additivity
GRMZM2G135314	49.5939	0.464984	6.7368	1.51e-11	1.86e-10	UP	22.3801	48.4	-1.1128	0.01566	0.04945	DOWN	22.5799	0.456317	5.6289	1.41e-05	0.00031117	UP	22.831	24.4201	-0.097073	0.83863	0.95303	Additivity
GRMZM2G135586	171.918	24.6575	2.8016	1.07e-16	2.09e-15	UP	98.4402	167.797	-0.7694	0.002115	0.009639	DOWN	99.283	24.2203	2.0353	8.97e-08	3.28e-06	UP	100.466	95.5983	0.071657	0.72383	0.90093	Additivity
GRMZM2G136578	74.4767	1.92238	5.2758	1.41e-14	2.34e-13	UP	34.5542	72.692	-1.0729	0.0051946	0.020048	DOWN	34.8577	1.88729	4.2071	8.95e-07	2.6e-05	UP	35.2565	36.7198	-0.058668	0.91138	0.98082	Additivity
GRMZM2G136624	909.15	1.39495	9.3482	3.25e-160	4.99e-157	UP	502.514	887.337	-0.82032	1.22e-09	2.52e-08	DOWN	506.842	1.36895	8.5323	4.36e-104	1.11e-100	UP	512.828	444.39	0.20665	0.055644	0.23397	Additivity
GRMZM2G136970	116.532	20.001	2.5426	1.23e-10	1.35e-09	UP	61.924	113.734	-0.8771	0.0032176	0.013559	DOWN	62.4571	19.6394	1.6691	0.00031916	0.0045581	UP	63.1953	66.7432	-0.078803	0.77116	0.92086	Additivity
GRMZM2G137341	334.588	64.7152	2.3702	2.13e-22	6.38e-21	UP	156.983	326.563	-1.0568	5.71e-08	8.98e-07	DOWN	158.356	63.5433	1.3174	5.23e-06	0.00012876	UP	160.18	195.275	-0.28581	0.070277	0.26953	Additivity
GRMZM2G137596	1058.36	22.8879	5.5311	6.21e-60	7.85e-58	UP	578.554	1032.92	-0.83621	2.9e-06	3.14e-05	DOWN	583.599	22.4792	4.6983	7.06e-83	9.04e-80	UP	590.354	529.569	0.15676	0.40392	0.69195	Additivity
GRMZM2G138396	288.206	46.3589	2.6362	3.39e-23	1.05e-21	UP	147.761	281.288	-0.92879	4.35e-06	4.5e-05	DOWN	149.042	45.521	1.7111	3.11e-08	1.22e-06	UP	150.784	163.761	-0.11911	0.47117	0.74681	Additivity
GRMZM2G138523	4918.79	2844.62	0.79006	7.87e-09	6.87e-08	UP	3438.03	4800.64	-0.48164	0.00013974	0.00097668	DOWN	3467.74	2793.6	0.31187	0.0047357	0.042586	UP	3508.48	3819.63	-0.12259	0.11619	0.36221	Additivity
GRMZM2G139355	48.0575	2.51224	4.2577	1.38e-08	1.17e-07	UP	18.7847	46.9048	-1.3202	0.0071114	0.02595	DOWN	18.9471	2.46766	2.9408	0.0032368	0.031503	UP	19.1696	24.4466	-0.35082	0.45504	0.73368	Additivity
GRMZM2G139714	485.847	177.6	1.4519	1.38e-14	2.29e-13	UP	322.065	474.181	-0.55809	0.00039881	0.0023787	DOWN	324.878	174.406	0.89744	8.69e-06	0.00020154	UP	328.629	325.705	0.012895	0.95561	0.99577	Additivity
GRMZM2G140915	76.8147	2.4498	4.9706	2.1e-14	3.42e-13	UP	25.3639	74.9755	-1.5636	0.00011561	0.00082373	DOWN	25.5799	2.40564	3.4105	0.00017364	0.0027464	UP	25.8873	38.2717	-0.56403	0.12791	0.38248	Additivity
GRMZM2G141922	2873.36	1541.78	0.89814	1.72e-14	2.83e-13	UP	1937.24	2804.45	-0.53372	3.99e-07	5.32e-06	DOWN	1954.05	1514.08	0.36803	0.0022084	0.023073	UP	1976.86	2166.96	-0.13246	0.067835	0.26394	Additivity
GRMZM2G143086	1549.75	569.824	1.4434	2.68e-27	9.83e-26	UP	971.539	1512.54	-0.63863	3.55e-08	5.78e-07	DOWN	979.909	559.623	0.80819	6.51e-09	2.84e-07	UP	991.477	1040.19	-0.06919	0.46905	0.74517	Additivity
GRMZM2G143274	60.7258	6.88442	3.1409	8.54e-08	6.52e-07	UP	27.4138	59.2722	-1.1125	0.0097511	0.033677	DOWN	27.6506	6.76059	2.0321	0.0054409	0.047321	UP	27.9758	32.8945	-0.23367	0.57139	0.81319	Additivity
GRMZM2G143403	183.958	0	Inf	1.29e-42	9.13e-41	UP	99.0266	179.549	-0.85849	0.00046402	0.0027026	DOWN	99.8866	0	Inf	1.33e-25	2.32e-23	UP	101.051	89.0871	0.18179	0.38795	0.6783	Additivity
GRMZM2G143494	336.299	127.181	1.4029	6.17e-11	7.07e-10	UP	233.131	328.226	-0.49355	0.0058225	0.022028	DOWN	235.161	124.903	0.91285	6.01e-05	0.0010936	UP	237.889	227.25	0.066009	0.66088	0.86816	Additivity
GRMZM2G143886	131.538	16.6212	2.9844	3.93e-14	6.26e-13	UP	63.9426	128.385	-1.0056	0.0005295	0.0030295	DOWN	64.4912	16.3211	1.9824	2.86e-05	0.00057923	UP	65.2575	72.3718	-0.14929	0.56826	0.81128	Additivity
GRMZM2G144653	10159.9	6172.48	0.71896	2.78e-11	3.32e-10	UP	7665.24	9915.99	-0.37143	6.11e-05	0.00047357	DOWN	7731.67	6061.52	0.3511	0.00093238	0.011254	UP	7822.08	8034.39	-0.038635	0.50532	0.77049	Additivity
GRMZM2G144915	152.06	5.11482	4.8938	4.98e-26	1.74e-24	UP	82.2478	148.412	-0.85156	0.001285	0.0063753	DOWN	82.959	5.01948	4.0468	1.08e-13	8.27e-12	UP	83.9326	76.577	0.13232	0.57934	0.81784	Additivity
GRMZM2G145308	2805.46	1607.18	0.80371	2.35e-12	3.16e-11	UP	1990.49	2738.1	-0.46005	8.2e-06	7.99e-05	DOWN	2007.75	1578.38	0.34713	0.0030975	0.030563	UP	2031.21	2169.02	-0.094702	0.18208	0.46266	Additivity
GRMZM2G145827	2143.22	1237.98	0.79179	3.9e-11	4.55e-10	UP	1576.82	2091.79	-0.40772	0.00015634	0.0010741	DOWN	1590.52	1215.8	0.38759	0.0014971	0.016688	UP	1609.05	1660.3	-0.045232	0.54536	0.79724	Additivity
GRMZM2G146887	333.436	114.28	1.5448	2.36e-12	3.16e-11	UP	190.446	325.44	-0.77301	4.27e-05	0.00034595	DOWN	192.102	112.232	0.77538	0.0014366	0.016084	UP	194.337	218.955	-0.17208	0.25384	0.55008	Additivity
GRMZM2G148333	1376.01	629.882	1.1273	6.63e-17	1.33e-15	UP	1014.08	1343.01	-0.40529	0.00062853	0.0034937	DOWN	1022.88	618.585	0.7256	1.38e-07	4.79e-06	UP	1034.82	983.211	0.073808	0.3861	0.67677	Additivity
GRMZM2G149108	3030.99	1618.44	0.90519	4.13e-11	4.81e-10	UP	2024.44	2958.19	-0.54719	2.36e-05	0.00020378	DOWN	2041.9	1589.45	0.36138	0.0019692	0.020947	UP	2065.96	2285.8	-0.14589	0.10089	0.33273	Additivity
GRMZM2G149145	241.614	57.6567	2.0671	6.87e-15	1.17e-13	UP	144.216	235.82	-0.70945	0.00088066	0.0046404	DOWN	145.467	56.6322	1.361	3.21e-06	8.27e-05	UP	147.165	145.972	0.01174	0.94691	0.99369	Additivity
GRMZM2G149265	466.721	156.801	1.5736	3.6e-16	6.83e-15	UP	277.248	455.52	-0.71634	1.29e-05	0.00011985	DOWN	279.652	153.996	0.86074	4.11e-05	0.00079145	UP	282.92	305.415	-0.11038	0.39186	0.6816	Additivity
GRMZM2G149335	4001.37	1874.99	1.0936	4.43e-22	1.3e-20	UP	2534.16	3905.41	-0.62397	8.4e-10	1.79e-08	DOWN	2556.19	1841.33	0.47325	4.18e-05	0.000801	UP	2585.94	2881.55	-0.15616	0.025054	0.14094	Additivity
GRMZM2G149534	507.486	100.233	2.34	1.13e-30	4.93e-29	UP	247.866	495.299	-0.99874	1.13e-09	2.36e-08	DOWN	250.026	98.4406	1.3448	8.22e-09	3.57e-07	UP	252.924	297.964	-0.23643	0.069223	0.26699	Additivity
GRMZM2G150348	61.8436	0	Inf	1.71e-15	3.08e-14	UP	27.4138	60.357	-1.1386	0.0061266	0.022994	DOWN	27.6506	0	Inf	1.05e-07	3.78e-06	UP	27.9758	30.0897	-0.10509	0.80735	0.93887	Additivity
GRMZM2G150448	2575.98	1472.47	0.80688	6.15e-12	7.91e-11	UP	1875.03	2514.18	-0.42318	6e-05	0.00046589	DOWN	1891.41	1446.06	0.38733	0.0022929	0.023797	UP	1913.23	1987.69	-0.055082	0.44466	0.72584	Additivity
GRMZM2G151656	76.7806	3.96964	4.2737	6.08e-13	8.68e-12	UP	25.4142	74.9375	-1.5601	9.46e-05	0.00069245	DOWN	25.6384	3.89864	2.7173	0.0010336	0.012208	UP	25.9295	39.501	-0.6073	0.090511	0.31318	Additivity
GRMZM2G152041	577.083	107.118	2.4296	4.77e-07	3.24e-06	UP	270.593	563.191	-1.0575	0.0035918	0.014821	DOWN	272.931	105.201	1.3754	1.15e-09	5.64e-08	UP	276.139	336.991	-0.28732	0.26537	0.56331	Additivity
GRMZM2G152477	1463.68	381.621	1.9394	1.71e-42	1.19e-40	UP	790.409	1428.56	-0.85389	1.19e-12	3.69e-11	DOWN	797.231	374.756	1.089	9e-13	6.34e-11	UP	806.616	904.552	-0.16532	0.060129	0.24538	Additivity
GRMZM2G152921	2377.72	1310.51	0.85945	8.84e-11	9.87e-10	UP	1789.82	2320.63	-0.3747	0.00034396	0.002095	DOWN	1805.32	1287.09	0.48815	4.18e-05	0.00080098	UP	1826.45	1811.65	0.01174	0.89997	0.97674	Additivity
GRMZM2G153823	2475.46	1363.34	0.86055	3.79e-13	5.54e-12	UP	1859.54	2416.12	-0.37774	0.00043407	0.0025579	DOWN	1875.67	1338.94	0.48632	4.45e-05	0.00084467	UP	1897.57	1881.32	0.012409	0.85197	0.95725	Additivity
GRMZM2G154016	32.6668	0	Inf	1.55e-08	1.3e-07	UP	11.1397	31.8816	-1.517	0.012673	0.04159	DOWN	11.2315	0	Inf	0.0051082	0.045125	UP	11.3733	16.0273	-0.49488	0.40463	0.69219	Additivity
GRMZM2G154344	1528.21	881.419	0.79394	4.19e-10	4.32e-09	UP	1165.47	1491.55	-0.3559	0.001932	0.0089308	DOWN	1175.51	865.661	0.44141	0.0005868	0.0075921	UP	1189.38	1182.01	0.0089717	0.90659	0.97891	Additivity
GRMZM2G155073	335.881	80.6004	2.0591	6.35e-19	1.49e-17	UP	205.206	327.815	-0.67581	0.00022485	0.0014619	DOWN	206.995	79.1556	1.3868	5.16e-08	1.95e-06	UP	209.392	204.075	0.037108	0.83457	0.95095	Additivity
GRMZM2G155525	412.07	0.929968	8.7915	1.81e-45	1.42e-43	UP	176.297	402.164	-1.1898	1.94e-06	2.2e-05	DOWN	177.841	0.912634	7.6063	9.27e-41	3.05e-38	UP	179.886	202.47	-0.17062	0.45285	0.73148	Additivity
GRMZM2G155783	1909.51	355.283	2.4262	8.54e-23	2.6e-21	UP	959.244	1863.8	-0.95827	2.6e-07	3.61e-06	DOWN	967.568	348.928	1.4714	3.06e-23	4.69e-21	UP	978.858	1102.79	-0.17198	0.048915	0.21542	Additivity
GRMZM2G156110	4118.35	1162.82	1.8244	4.43e-17	9.01e-16	UP	2439.33	4019.4	-0.72049	1.96e-05	0.00017339	DOWN	2460.55	1142.01	1.1074	1.21e-20	1.58e-18	UP	2489.15	2594.2	-0.059637	0.63697	0.85332	Additivity
GRMZM2G156255	1797.43	1015.65	0.82354	3.81e-11	4.46e-10	UP	1360.14	1754.31	-0.36715	0.0010058	0.0051804	DOWN	1371.98	997.44	0.45995	0.00027878	0.0040508	UP	1387.91	1380.68	0.0075324	0.93174	0.98832	Additivity
GRMZM2G156365	1321.28	580.949	1.1855	6.69e-18	1.46e-16	UP	802.192	1289.62	-0.68493	2.73e-08	4.53e-07	DOWN	809.132	570.534	0.50406	0.00042585	0.0058101	UP	818.62	930.6	-0.18497	0.040007	0.18935	Additivity
GRMZM2G156673	12721.2	8364.15	0.60494	2.4e-09	2.24e-08	UP	10284.9	12415.7	-0.27164	0.0027655	0.011964	DOWN	10374.4	8214.18	0.33683	0.0010809	0.012688	UP	10495	10369.3	0.017383	0.80876	0.93964	Additivity
GRMZM2G157596	923.879	449.832	1.0383	1.55e-12	2.13e-11	UP	680.47	901.707	-0.40613	0.0015641	0.0074985	DOWN	686.376	441.773	0.63569	2.63e-05	0.00053888	UP	694.382	674.105	0.042755	0.66691	0.87232	Additivity
GRMZM2G158568	9638.98	6285.91	0.61676	1.78e-09	1.69e-08	UP	7663.99	9407.54	-0.29572	0.0012844	0.0063744	DOWN	7730.45	6173.36	0.3245	0.0016709	0.018263	UP	7820.76	7829.54	-0.0016193	0.95759	0.9966	Additivity
GRMZM2G159145	840.396	427.722	0.9744	9.31e-11	1.04e-09	UP	570.115	820.238	-0.52479	9.62e-05	0.00070188	DOWN	575.039	420.06	0.45306	0.0037079	0.035054	UP	581.799	621.74	-0.09579	0.33918	0.63427	Additivity
GRMZM2G159554	421.037	76.8526	2.4538	1.1e-28	4.37e-27	UP	228.136	410.931	-0.849	0.0017016	0.0080441	DOWN	230.058	75.4829	1.6078	0.0051324	0.04527	UP	232.869	243.716	-0.065682	0.80383	0.9376	Additivity
GRMZM2G159643	1594.07	713.723	1.1593	4.21e-19	1e-17	UP	1025.04	1555.81	-0.60199	1.75e-07	2.52e-06	DOWN	1033.98	700.948	0.56083	3.12e-05	0.00062171	UP	1045.95	1132.23	-0.11436	0.1654	0.43989	Additivity
GRMZM2G159724	576.026	178.461	1.6905	4.58e-20	1.17e-18	UP	342.705	562.216	-0.71416	3.78e-06	3.97e-05	DOWN	345.669	175.239	0.98006	1.01e-06	2.91e-05	UP	349.724	369.416	-0.07903	0.5074	0.77154	Additivity
GRMZM2G160064	2027.67	1142.94	0.82707	9.46e-12	1.19e-10	UP	1587.54	1979.02	-0.318	0.0034808	0.014435	DOWN	1601.33	1122.48	0.51258	2.89e-05	0.00058343	UP	1619.97	1555.26	0.058814	0.44217	0.72388	Additivity
GRMZM2G160151	860.779	403.675	1.0924	5.6e-13	8.04e-12	UP	623.024	840.125	-0.43131	0.001053	0.0053806	DOWN	628.423	396.425	0.66469	2.28e-05	0.0004768	UP	635.773	620.582	0.034891	0.73928	0.90746	Additivity
GRMZM2G160224	67.218	3.44221	4.2874	1.59e-11	1.96e-10	UP	23.339	65.6041	-1.491	0.00041767	0.0024747	DOWN	23.5385	3.38029	2.7998	0.001428	0.016003	UP	23.8199	34.3487	-0.52809	0.16883	0.44529	Additivity
GRMZM2G160609	975.072	0.464984	11.034	3.98e-172	7.64e-169	UP	391.104	951.706	-1.283	3.02e-20	1.81e-18	DOWN	394.513	0.456317	9.7558	1.03e-86	1.48e-83	UP	399.084	474.557	-0.24989	0.025136	0.14129	Additivity
GRMZM2G161146	503.015	174.38	1.5284	5.13e-16	9.58e-15	UP	274.252	490.954	-0.84009	2.82e-07	3.9e-06	DOWN	276.637	171.252	0.69187	0.00089045	0.010816	UP	279.853	331.453	-0.24414	0.054941	0.2322	Additivity
GRMZM2G161306	73.186	5.02449	3.8645	2.02e-11	2.46e-10	UP	36.1185	71.4287	-0.98377	0.0088934	0.031292	DOWN	36.4418	4.93532	2.8844	0.0012355	0.01422	UP	36.8453	38.0439	-0.046186	0.92181	0.98509	Additivity
GRMZM2G162230	52.77	0.464984	6.8264	3.27e-09	3.01e-08	UP	15.738	51.4985	-1.7103	0.0019664	0.0090477	DOWN	15.874	0.456317	5.1205	0.00055457	0.0072157	UP	16.0606	26.0557	-0.69808	0.11881	0.36664	Additivity
GRMZM2G162266	546.747	14.012	5.2861	5.06e-82	1.23e-79	UP	266.102	533.627	-1.0039	4.26e-10	9.49e-09	DOWN	268.413	13.7515	4.2868	4.66e-40	1.45e-37	UP	271.541	274.002	-0.013014	0.90911	0.97975	Additivity
GRMZM2G162284	1626.46	332.347	2.291	2.18e-26	7.74e-25	UP	766.773	1587.39	-1.0498	1.49e-10	3.6e-09	DOWN	773.426	326.373	1.2447	1.32e-15	1.2e-13	UP	782.454	961.753	-0.29766	0.029938	0.15784	Additivity
GRMZM2G162727	242.697	10.2296	4.5683	4.69e-37	2.63e-35	UP	129.001	236.867	-0.87669	4.11e-05	0.00033422	DOWN	130.124	10.039	3.6962	1.75e-18	1.99e-16	UP	131.636	123.876	0.087653	0.67868	0.87806	Additivity
GRMZM2G163409	963.667	366.72	1.3939	1.31e-20	3.49e-19	UP	546.378	940.53	-0.78358	2.49e-09	4.89e-08	DOWN	551.116	360.15	0.61376	0.00013946	0.0022827	UP	557.554	652.862	-0.22767	0.020087	0.12268	Additivity
GRMZM2G163421	4125.25	2025.9	1.0259	1.9e-16	3.67e-15	UP	2813.9	4026.4	-0.51692	4.18e-07	5.54e-06	DOWN	2838.26	1989.69	0.51247	4.67e-06	0.00011578	UP	2871.5	3009.36	-0.067654	0.35335	0.64764	Additivity
GRMZM2G163807	179.595	0	Inf	1.48e-41	9.91e-40	UP	64.5604	175.296	-1.4411	1.16e-07	1.74e-06	DOWN	65.1313	0	Inf	1.23e-14	1.05e-12	UP	65.868	86.918	-0.40008	0.094546	0.32106	Additivity
GRMZM2G163956	157.714	0	Inf	4.24e-37	2.39e-35	UP	53.8247	153.929	-1.5159	8.91e-08	1.36e-06	DOWN	54.2914	0	Inf	1.95e-14	1.62e-12	UP	54.9258	76.572	-0.47933	0.057087	0.23807	Additivity
GRMZM2G164141	2950.71	1148.21	1.3617	1.85e-30	7.95e-29	UP	1939.5	2879.9	-0.57034	1.83e-06	2.08e-05	DOWN	1956.12	1127.61	0.79472	7.95e-06	0.00018639	UP	1979.4	2010.65	-0.022598	0.81678	0.9429	Additivity
GRMZM2G164249	48.8945	1.98482	4.6226	3.81e-09	3.47e-08	UP	16.2301	47.7255	-1.5561	0.0023238	0.010399	DOWN	16.3679	1.94932	3.0698	0.0054964	0.047659	UP	16.5655	24.1475	-0.54369	0.2609	0.55859	Additivity
GRMZM2G165428	2303.54	1323.83	0.79914	1.81e-10	1.94e-09	UP	1649.06	2248.36	-0.44723	9.47e-05	0.00069245	DOWN	1663.32	1300.07	0.35548	0.0035941	0.034231	UP	1682.83	1776.51	-0.078156	0.31804	0.6155	Additivity
GRMZM2G165530	259.972	67.5463	1.9444	1.8e-14	2.96e-13	UP	149.193	253.731	-0.76612	0.00020142	0.0013345	DOWN	150.472	66.3389	1.1816	3.05e-05	0.00061086	UP	152.262	160.581	-0.076743	0.65488	0.86446	Additivity
GRMZM2G165991	372.977	145.114	1.3619	3.41e-11	4.03e-10	UP	223	364.038	-0.70704	8.92e-05	0.00065756	DOWN	224.947	142.526	0.65836	0.0028848	0.028798	UP	227.547	253.037	-0.15318	0.28845	0.58622	Additivity
GRMZM2G166484	54.8988	0.992409	5.7897	1.32e-10	1.45e-09	UP	17.7377	53.5768	-1.5948	0.0022773	0.010237	DOWN	17.8862	0.974659	4.1978	0.00057168	0.0074174	UP	18.1068	27.5554	-0.6058	0.17233	0.45016	Additivity
GRMZM2G166692	765.33	336.212	1.1867	4.14e-12	5.42e-11	UP	494.786	746.946	-0.5942	0.00015777	0.0010833	DOWN	499.108	330.201	0.596	0.00029971	0.0043139	UP	504.869	540.966	-0.099629	0.40438	0.6921	Additivity
GRMZM2G166987	452.623	92.4123	2.2922	1.18e-24	3.91e-23	UP	213.381	441.749	-1.0498	1.93e-08	3.3e-07	DOWN	215.248	90.7496	1.246	4.96e-07	1.53e-05	UP	217.725	267.224	-0.29554	0.056396	0.23627	Additivity
GRMZM2G167568	204.516	31.4794	2.6997	1.48e-18	3.39e-17	UP	81.2386	199.603	-1.2969	1.05e-07	1.58e-06	DOWN	81.942	30.9189	1.4061	0.00026095	0.0038449	UP	82.9015	115.475	-0.47811	0.020117	0.12272	Additivity
GRMZM2G167591	724.186	174.102	2.0564	7.89e-11	8.88e-10	UP	297.672	706.772	-1.2475	4.52e-06	4.66e-05	DOWN	300.271	170.982	0.81242	6.93e-05	0.0012449	UP	303.741	441.46	-0.53944	0.0069039	0.059987	Additivity
GRMZM2G168330	6836.93	4241.93	0.68863	5.55e-11	6.39e-10	UP	5157.65	6672.83	-0.37158	9.06e-05	0.00066694	DOWN	5202.39	4165.9	0.32055	0.0025789	0.026245	UP	5263.14	5444.16	-0.048786	0.43709	0.71986	Additivity
GRMZM2G168693	115.66	0	Inf	7.29e-28	2.77e-26	UP	54.3168	112.881	-1.0553	0.0005401	0.0030779	DOWN	54.7853	0	Inf	1.46e-14	1.22e-12	UP	55.4307	56.4063	-0.025171	0.94206	0.99147	Additivity
GRMZM2G168893	502.529	158.925	1.6609	4.92e-18	1.09e-16	UP	358.771	490.468	-0.4511	0.003654	0.015045	DOWN	361.846	156.056	1.2133	1.55e-06	4.32e-05	UP	366.152	324.517	0.17415	0.15655	0.42751	Additivity
GRMZM2G169391	125.85	19.3208	2.7035	2.68e-12	3.58e-11	UP	63.9237	122.83	-0.94224	0.0012254	0.0061256	DOWN	64.4692	18.9748	1.7645	0.00011188	0.0018766	UP	65.2416	70.7914	-0.11778	0.65618	0.86492	Additivity
GRMZM2G169398	578.748	142.061	2.0264	1.31e-26	4.71e-25	UP	309.204	564.877	-0.86938	3.2e-08	5.24e-07	DOWN	311.879	139.505	1.1607	3.77e-08	1.46e-06	UP	315.535	352.142	-0.15836	0.20163	0.48923	Additivity
GRMZM2G170336	5590.9	3016.2	0.89035	1.92e-11	2.35e-10	UP	3729.26	5456.62	-0.54912	7.38e-07	9.27e-06	DOWN	3761.61	2962.22	0.34467	0.0014303	0.016021	UP	3805.52	4229.92	-0.15254	0.062378	0.25161	Additivity
GRMZM2G170400	14165.4	7579.72	0.90215	2.5e-18	5.64e-17	UP	10701.1	13825.7	-0.36959	7.45e-05	0.00056328	DOWN	10794.4	7443.7	0.53619	2.33e-07	7.75e-06	UP	10919.4	10668.6	0.033529	0.59246	0.82597	Additivity
GRMZM2G170588	93.5678	0	Inf	8.25e-23	2.51e-21	UP	48.2486	91.321	-0.92046	0.0055004	0.021	DOWN	48.6684	0	Inf	5e-13	3.62e-11	UP	49.2338	45.2911	0.12042	0.71021	0.89424	Additivity
GRMZM2G171006	561.336	114.717	2.2908	7.12e-32	3.26e-30	UP	271.192	547.861	-1.0145	1.83e-10	4.36e-09	DOWN	273.55	112.666	1.2797	9.41e-09	4.05e-07	UP	276.733	330.943	-0.25809	0.040379	0.19044	Additivity
GRMZM2G171111	1816.74	747.23	1.2817	1.89e-17	3.99e-16	UP	1065.97	1773.1	-0.73411	1.59e-07	2.32e-06	DOWN	1075.15	733.825	0.55103	4.06e-05	0.00078428	UP	1087.84	1260.02	-0.21198	0.038366	0.18437	Additivity
GRMZM2G172642	761.942	352.632	1.1115	1.54e-12	2.11e-11	UP	564.494	743.659	-0.39768	0.0034264	0.014253	DOWN	569.365	346.301	0.71733	9.74e-06	0.00022313	UP	576.071	546.899	0.074972	0.46943	0.74547	Additivity
GRMZM2G173424	1242.45	623.941	0.9937	2.61e-13	3.87e-12	UP	855.644	1212.64	-0.50307	3.48e-05	0.00028842	DOWN	863.069	612.773	0.49412	0.00040584	0.0055833	UP	873.142	915.092	-0.067701	0.44597	0.72633	Additivity
GRMZM2G173660	424.526	186.046	1.1902	5.64e-10	5.71e-09	UP	275.154	414.343	-0.59059	0.00045898	0.0026786	DOWN	277.53	182.718	0.60303	0.0030523	0.030171	UP	280.794	298.965	-0.090462	0.49684	0.76507	Additivity
GRMZM2G174087	57.8294	3.84475	3.9108	3.33e-09	3.06e-08	UP	26.4297	56.4435	-1.0946	0.011971	0.039697	DOWN	26.6628	3.77459	2.8204	0.00069653	0.0087285	UP	26.9658	29.8524	-0.14671	0.74608	0.9098	Additivity
GRMZM2G174204	1501.06	339.69	2.1437	1.21e-39	7.44e-38	UP	848.99	1465.02	-0.7871	2.52e-11	6.71e-10	DOWN	856.348	333.573	1.3602	7e-19	8.08e-17	UP	866.36	903.333	-0.06029	0.52434	0.78421	Additivity
GRMZM2G174807	5168.66	2784.87	0.89218	3.71e-16	7.01e-15	UP	4096.16	5044.79	-0.30052	0.0026613	0.011601	DOWN	4131.51	2734.98	0.59514	4.95e-08	1.87e-06	UP	4180.16	3896.55	0.10136	0.11659	0.36282	Additivity
GRMZM2G176028	385.194	146.412	1.3956	6.78e-12	8.69e-11	UP	220.333	375.951	-0.77086	1.43e-05	0.00013085	DOWN	222.236	143.793	0.6281	0.00485	0.043427	UP	224.848	260.339	-0.21144	0.13024	0.38658	Additivity
GRMZM2G177098	3839.59	1721.79	1.157	1.33e-24	4.38e-23	UP	2643.02	3747.42	-0.50371	4.95e-07	6.46e-06	DOWN	2666.01	1690.93	0.65687	1.16e-08	4.87e-07	UP	2696.99	2730.44	-0.017784	0.77286	0.92124	Additivity
GRMZM2G177914	1173.42	534.771	1.1337	3.94e-16	7.42e-15	UP	719.042	1145.25	-0.67152	6.06e-08	9.49e-07	DOWN	725.28	525.182	0.46572	0.0015404	0.017089	UP	733.747	838.539	-0.1926	0.033198	0.16862	Additivity
GRMZM2G179459	2729.3	1131.81	1.2699	1.37e-26	4.91e-25	UP	1654.97	2663.81	-0.68669	1.05e-10	2.57e-09	DOWN	1669.26	1111.55	0.58663	1.57e-06	4.35e-05	UP	1688.89	1893.04	-0.16462	0.027724	0.15049	Additivity
GRMZM2G179465	2864.45	850.214	1.7524	6.86e-15	1.17e-13	UP	1508.7	2795.64	-0.88987	2.03e-09	4.05e-08	DOWN	1521.72	834.848	0.86611	0.00010727	0.0018098	UP	1539.64	1826.8	-0.24673	0.041167	0.19273	Additivity
GRMZM2G180870	40185	17755.8	1.1784	7.34e-31	3.23e-29	UP	29170.6	39221.7	-0.42714	3.49e-06	3.71e-05	DOWN	29422.4	17436.7	0.75479	1.21e-13	9.2e-12	UP	29768.6	28399.4	0.067931	0.25321	0.54929	Additivity
GRMZM2G181073	74.0229	0	Inf	3.41e-18	7.59e-17	UP	32.4979	72.2494	-1.1526	0.0031039	0.013181	DOWN	32.7797	0	Inf	5.17e-09	2.3e-07	UP	33.1627	35.78	-0.10959	0.8024	0.93677	Additivity
GRMZM2G181237	199.803	12.7764	3.967	1.33e-27	4.99e-26	UP	121.83	195.015	-0.67872	0.0034976	0.014492	DOWN	122.88	12.5465	3.2919	5.81e-16	5.42e-14	UP	124.329	103.325	0.26697	0.16429	0.43856	Additivity
GRMZM2G300786	400.127	122.282	1.7103	2.19e-13	3.27e-12	UP	237.143	390.549	-0.71975	0.00011509	0.00082056	DOWN	239.2	120.091	0.99409	1.3e-05	0.00028831	UP	241.992	254.578	-0.073146	0.63451	0.85298	Additivity
GRMZM2G301208	1875.19	1107.9	0.75921	5.3e-10	5.39e-09	UP	1372.33	1830.2	-0.41537	0.00018349	0.0012357	DOWN	1384.2	1088.07	0.34728	0.0049993	0.044368	UP	1400.44	1463.43	-0.063475	0.42341	0.70812	Additivity
GRMZM2G301823	1337.34	515.547	1.3752	2.28e-23	7.09e-22	UP	808.866	1305.26	-0.69036	1.26e-08	2.22e-07	DOWN	815.875	506.309	0.68833	2.04e-06	5.47e-05	UP	825.417	907.943	-0.13748	0.12086	0.3701	Additivity
GRMZM2G303091	117.369	0	Inf	4.16e-28	1.62e-26	UP	51.8188	114.555	-1.1445	0.0002299	0.0014922	DOWN	52.2719	0	Inf	6.28e-14	5.02e-12	UP	52.8742	56.7194	-0.10128	0.74277	0.90904	Additivity
GRMZM2G303865	58.8062	1.92238	4.935	3.17e-11	3.76e-10	UP	19.2831	57.399	-1.5737	0.00070418	0.0038471	DOWN	19.4483	1.88729	3.3653	0.0014044	0.015808	UP	19.6798	29.4821	-0.58312	0.17383	0.45142	Additivity
GRMZM2G305167	325.029	0.929968	8.4492	8.31e-36	4.4e-34	UP	173.812	317.213	-0.86792	0.0022148	0.010007	DOWN	175.342	0.912634	7.5859	5.67e-25	9.61e-23	UP	177.34	159.609	0.15198	0.58711	0.82195	Additivity
GRMZM2G305267	52.803	0.992409	5.7335	5.32e-09	4.76e-08	UP	19.8003	51.5421	-1.3802	0.0072779	0.026477	DOWN	19.9715	0.974659	4.3569	0.00019845	0.0030652	UP	20.2059	25.6994	-0.34696	0.46922	0.74533	Additivity
GRMZM2G307892	237.809	0	Inf	8.56e-54	8.84e-52	UP	110.254	232.111	-1.074	2.03e-06	2.29e-05	DOWN	111.22	0	Inf	2.65e-28	5.41e-26	UP	112.498	115.665	-0.04005	0.86984	0.96384	Additivity
GRMZM2G310505	142.848	0.464984	8.2631	7.55e-31	3.32e-29	UP	69.1147	139.413	-1.0123	0.00024219	0.0015606	DOWN	69.7227	0.456317	7.2554	5.3e-17	5.52e-15	UP	70.5183	70.1242	0.0080852	1	1	Additivity
GRMZM2G310674	500.467	156.988	1.6726	2.2e-18	5e-17	UP	369.078	488.471	-0.40435	0.010545	0.035819	DOWN	372.266	154.182	1.2717	1.18e-10	6.56e-09	UP	376.642	320.905	0.23105	0.051134	0.22189	Additivity
GRMZM2G311680	664.57	323.478	1.0388	1.94e-10	2.07e-09	UP	446.405	648.624	-0.53903	0.00017245	0.0011715	DOWN	450.286	317.664	0.50334	0.0035301	0.033777	UP	455.525	484.995	-0.09044	0.3947	0.68352	Additivity
GRMZM2G313020	556.236	103.981	2.4194	1.55e-33	7.56e-32	UP	380.628	542.912	-0.51234	0.0012929	0.006406	DOWN	383.896	102.113	1.9105	1.4e-19	1.72e-17	UP	388.452	321.805	0.27155	0.020594	0.1246	Additivity
GRMZM2G314520	359.751	32.6871	3.4602	4.06e-39	2.46e-37	UP	148.404	351.119	-1.2424	1.18e-10	2.89e-09	DOWN	149.711	32.1017	2.2215	1.01e-08	4.29e-07	UP	151.416	191.881	-0.3417	0.03303	0.16814	Additivity
GRMZM2G314692	389.451	95.5211	2.0276	1.19e-20	3.18e-19	UP	177.616	380.108	-1.0976	2.57e-09	5.03e-08	DOWN	179.14	93.8154	0.93319	0.00022945	0.0034697	UP	181.269	237.129	-0.38754	0.0090948	0.071989	Additivity
GRMZM2G315088	719.181	1.45739	8.9468	1.29e-50	1.19e-48	UP	350.551	701.971	-1.0018	7.14e-05	0.00054285	DOWN	353.618	1.43098	7.949	6.32e-61	4.28e-58	UP	357.689	349.269	0.034364	0.74713	0.91022	Additivity
GRMZM2G319104	274.837	6.41944	5.42	7.4e-38	4.35e-36	UP	114.708	268.258	-1.2257	1.08e-07	1.62e-06	DOWN	115.695	6.30427	4.1979	2.23e-19	2.71e-17	UP	117.064	136.316	-0.21966	0.25632	0.55369	Additivity
GRMZM2G320135	796.978	335.705	1.2473	2.52e-15	4.47e-14	UP	517.898	777.873	-0.58687	2.24e-05	0.00019504	DOWN	522.383	329.687	0.66401	5.75e-05	0.0010525	UP	528.499	554.445	-0.069142	0.51467	0.77712	Additivity
GRMZM2G321041	347.012	121.595	1.5129	3.37e-12	4.45e-11	UP	249.399	338.693	-0.44152	0.014209	0.045605	DOWN	251.573	119.409	1.0751	2.25e-06	5.99e-05	UP	254.486	229.21	0.15092	0.27841	0.57609	Additivity
GRMZM2G321239	836.516	326.733	1.3563	6.58e-11	7.51e-10	UP	474.797	816.488	-0.78212	7.36e-06	7.27e-05	DOWN	478.917	320.858	0.57784	0.00069047	0.0086894	UP	484.505	568.348	-0.23026	0.029122	0.15499	Additivity
GRMZM2G321404	1420.48	654.456	1.118	2.95e-17	6.12e-16	UP	854.836	1386.37	-0.69759	3.95e-09	7.52e-08	DOWN	862.286	642.739	0.42393	0.0023019	0.023848	UP	872.279	1018.83	-0.22405	0.011442	0.084098	Additivity
GRMZM2G322618	673.363	270.581	1.3153	3.26e-15	5.75e-14	UP	443.926	657.218	-0.56605	9.27e-05	0.00068026	DOWN	447.794	265.732	0.75286	1.75e-05	0.00037828	UP	452.984	462.052	-0.028593	0.80668	0.93853	Additivity
GRMZM2G322917	1085.78	270.151	2.0069	3.66e-39	2.23e-37	UP	754.384	1059.72	-0.49031	7.34e-05	0.00055588	DOWN	760.976	265.316	1.5201	4.9e-18	5.32e-16	UP	769.756	664.494	0.21214	0.064411	0.25682	Additivity
GRMZM2G323287	63.0297	0	Inf	1.09e-15	1.99e-14	UP	29.445	61.5177	-1.063	0.010093	0.034617	DOWN	29.6993	0	Inf	3.15e-08	1.23e-06	UP	30.0484	30.7636	-0.033933	0.97647	1	Additivity
GRMZM2G327032	1453.59	552.174	1.3964	3.76e-25	1.28e-23	UP	1015.47	1418.74	-0.48245	4.37e-05	0.00035273	DOWN	1024.26	542.336	0.91733	1.06e-08	4.49e-07	UP	1036.26	980.957	0.079126	0.33736	0.63294	Additivity
GRMZM2G327406	862.629	416.452	1.0506	3.15e-12	4.17e-11	UP	580.276	841.927	-0.53696	5.27e-05	0.00041593	DOWN	585.29	408.971	0.51715	0.0010849	0.012722	UP	592.168	628.002	-0.084762	0.38286	0.67404	Additivity
GRMZM2G327459	392.066	118.374	1.7277	3.99e-16	7.51e-15	UP	245.374	382.678	-0.64115	0.00062532	0.0034809	DOWN	247.52	116.255	1.0903	1.66e-06	4.54e-05	UP	250.373	248.837	0.0088755	0.93186	0.98833	Additivity
GRMZM2G328168	592.048	0.929968	9.3143	5.2e-115	3.33e-112	UP	320.399	577.838	-0.8508	0.0018952	0.008787	DOWN	323.253	0.912634	8.4684	1.1e-12	7.6e-11	UP	326.862	289.596	0.17464	0.52206	0.78231	Additivity
GRMZM2G336909	633.405	197.989	1.6777	8.08e-22	2.33e-20	UP	376.647	618.2	-0.71486	1.33e-06	1.56e-05	DOWN	379.893	194.453	0.96617	2.98e-07	9.72e-06	UP	384.375	407.349	-0.083751	0.46323	0.74014	Additivity
GRMZM2G340933	372.523	141.901	1.3924	3.42e-11	4.04e-10	UP	237.275	363.595	-0.61577	0.00057231	0.0032343	DOWN	239.354	139.341	0.78053	0.0029494	0.029278	UP	242.103	251.843	-0.056901	0.6878	0.88186	Additivity
GRMZM2G342693	89.3454	0.929968	6.5861	1.44e-19	3.52e-18	UP	28.9152	87.1967	-1.5924	1.69e-05	0.00015212	DOWN	29.1615	0.912634	4.9979	1.61e-06	4.42e-05	UP	29.5118	44.1095	-0.5798	0.082138	0.29514	Additivity
GRMZM2G342815	211.46	0.929968	7.829	1.86e-45	1.46e-43	UP	137.668	206.389	-0.58417	0.0084254	0.029884	DOWN	138.871	0.912634	7.2495	4.85e-32	1.1e-29	UP	140.474	103.107	0.44616	0.01755	0.11201	Additivity
GRMZM2G345238	407.388	1.92238	7.7274	2.54e-80	5.92e-78	UP	231.138	397.625	-0.78266	8.92e-06	8.61e-05	DOWN	233.157	1.88729	6.9488	2.47e-50	1.19e-47	UP	235.848	199.28	0.24306	0.092428	0.31681	Additivity
GRMZM2G349655	182.494	30.0845	2.6008	4.11e-16	7.71e-15	UP	80.8031	178.113	-1.1403	6.08e-06	6.09e-05	DOWN	81.5139	29.5499	1.4639	0.00016409	0.0026117	UP	82.4441	104.032	-0.33554	0.11579	0.3617	Additivity
GRMZM2G350919	142.219	3.9072	5.1858	4.88e-26	1.71e-24	UP	75.1326	138.803	-0.88553	0.0010974	0.0055741	DOWN	75.7811	3.83661	4.3039	1.37e-13	1.03e-11	UP	76.673	71.5651	0.099462	0.70329	0.89021	Additivity
GRMZM2G352159	1517.7	616.059	1.3007	4.61e-22	1.35e-20	UP	1061.41	1481.31	-0.4809	3.96e-05	0.00032343	DOWN	1070.63	604.971	0.82352	2.84e-09	1.32e-07	UP	1083.09	1045.67	0.050735	0.55478	0.8037	Additivity
GRMZM2G354338	61.1795	4.43462	3.7862	1.98e-09	1.88e-08	UP	27.9374	59.7148	-1.0959	0.010302	0.035171	DOWN	28.181	4.35495	2.694	0.00062046	0.0079384	UP	28.5071	31.6623	-0.15144	0.73666	0.90622	Additivity
GRMZM2G355574	73.9194	1.51983	5.604	2.38e-15	4.23e-14	UP	27.4076	72.1411	-1.3962	0.00038939	0.0023316	DOWN	27.6433	1.493	4.2106	1.13e-05	0.00025569	UP	27.9705	36.8528	-0.39787	0.26737	0.56527	Additivity
GRMZM2G356618	318.572	102.614	1.6344	2.88e-09	2.67e-08	UP	175.275	310.913	-0.82689	0.00038616	0.0023144	DOWN	176.809	100.766	0.81118	0.0015774	0.017415	UP	178.844	207.131	-0.21184	0.19371	0.47854	Additivity
GRMZM2G356938	1185	527.462	1.1677	5.19e-17	1.05e-15	UP	731.197	1156.57	-0.66152	1.02e-07	1.54e-06	DOWN	737.536	518.023	0.5097	0.00046887	0.0062707	UP	746.156	839.7	-0.1704	0.061519	0.24921	Additivity
GRMZM2G361518	1498.09	742.662	1.0123	6.47e-15	1.11e-13	UP	1097.45	1462.14	-0.41393	0.00032666	0.0020066	DOWN	1106.91	729.377	0.6018	5.58e-06	0.00013622	UP	1119.97	1099.32	0.026849	0.75155	0.91204	Additivity
GRMZM2G361615	331.099	104.141	1.6687	6.56e-14	1.02e-12	UP	186.838	323.151	-0.79042	2.61e-05	0.00022344	DOWN	188.454	102.277	0.88173	0.0003682	0.0051421	UP	190.665	212.925	-0.15931	0.28951	0.58733	Additivity
GRMZM2G361968	114.857	5.95446	4.2697	1.75e-18	4e-17	UP	68.0677	112.099	-0.71973	0.013579	0.043989	DOWN	68.6618	5.84796	3.5535	1.56e-10	8.52e-09	UP	69.4556	58.9407	0.23683	0.36602	0.65888	Additivity
GRMZM2G366065	616.304	226.256	1.4457	8.68e-17	1.72e-15	UP	393.003	601.508	-0.61404	3.03e-05	0.00025452	DOWN	396.408	222.187	0.83521	7.29e-06	0.00017273	UP	401.046	413.615	-0.044522	0.67875	0.87806	Additivity
GRMZM2G366910	460.295	120.88	1.929	8.94e-15	1.52e-13	UP	273.481	449.276	-0.71616	0.009106	0.031923	DOWN	275.898	118.705	1.2168	0.0017132	0.018672	UP	279.022	283.061	-0.020733	0.93244	0.98837	Additivity
GRMZM2G368902	496.072	160.021	1.6323	1.22e-17	2.62e-16	UP	340.9	484.168	-0.50616	0.001254	0.0062454	DOWN	343.883	157.151	1.1298	2.09e-08	8.47e-07	UP	347.841	321.4	0.11406	0.36233	0.65505	Additivity
GRMZM2G369884	392.243	0.464984	9.7204	4.09e-82	1e-79	UP	219.179	382.834	-0.80461	6.04e-06	6.05e-05	DOWN	221.051	0.456317	8.9201	2.26e-34	5.54e-32	UP	223.695	191.416	0.22483	0.13104	0.38782	Additivity
GRMZM2G370425	215.509	51.7581	2.0579	1.98e-13	2.96e-12	UP	96.56	210.335	-1.1232	1.49e-06	1.73e-05	DOWN	97.4098	50.8285	0.93843	0.0056177	0.048437	UP	98.5204	130.898	-0.40995	0.032575	0.16671	Additivity
GRMZM2G370999	225.281	2.4498	6.5229	4.41e-45	3.38e-43	UP	102.572	219.873	-1.1	1.55e-06	1.79e-05	DOWN	103.461	2.40564	5.4265	2.33e-21	3.19e-19	UP	104.67	111.118	-0.08625	0.66699	0.87237	Additivity
GRMZM2G372440	90.0777	3.84475	4.5502	1.41e-15	2.56e-14	UP	40.6413	87.9147	-1.1132	0.0013368	0.0065781	DOWN	40.9966	3.77459	3.4411	1.56e-06	4.35e-05	UP	41.4692	45.7753	-0.14253	0.66103	0.86816	Additivity
GRMZM2G373859	458.734	78.4216	2.5483	4.81e-07	3.27e-06	UP	209.13	447.692	-1.0981	0.0029338	0.012579	DOWN	210.932	77.0025	1.4538	1.75e-08	7.18e-07	UP	213.422	264.824	-0.31133	0.23225	0.52718	Additivity
GRMZM2G375085	337.905	1.51983	7.7966	3.02e-69	5.08e-67	UP	124.801	329.791	-1.4019	3.13e-12	9.18e-11	DOWN	125.865	1.493	6.3975	1.69e-23	2.65e-21	UP	127.374	165.843	-0.38074	0.046022	0.20713	Additivity
GRMZM2G380015	1373.15	478.335	1.5214	3.83e-28	1.5e-26	UP	804.879	1340.19	-0.73559	9.35e-10	1.98e-08	DOWN	811.865	469.768	0.78929	6.81e-08	2.51e-06	UP	821.335	908.271	-0.14515	0.09739	0.32644	Additivity
GRMZM2G381739	449.619	143.088	1.6518	9.93e-17	1.96e-15	UP	254.054	438.835	-0.78854	2.92e-06	3.16e-05	DOWN	256.282	140.519	0.86696	7.93e-05	0.0013922	UP	259.221	289.872	-0.16123	0.22204	0.51447	Additivity
GRMZM2G384706	127.069	0.464984	8.0942	5.29e-13	7.62e-12	UP	34.0307	124.035	-1.8658	0.0005948	0.0033378	DOWN	34.3272	0.456317	6.2332	1.99e-08	8.12e-07	UP	34.7251	61.2848	-0.81955	0.0067053	0.058793	Additivity
GRMZM2G389233	4540.73	2576.84	0.81732	8.1e-14	1.25e-12	UP	3274.21	4431.78	-0.43674	1.05e-05	9.99e-05	DOWN	3302.45	2530.67	0.38401	0.00050347	0.0066484	UP	3341.36	3493.72	-0.064329	0.34188	0.63672	Additivity
GRMZM2G390076	1206.71	525.188	1.2002	1.53e-17	3.24e-16	UP	930.267	1177.75	-0.34032	0.0046145	0.018137	DOWN	938.257	515.719	0.8634	3.87e-05	0.00075343	UP	949.387	850.914	0.15798	0.097109	0.32606	Additivity
GRMZM2G391815	499.662	163.366	1.6128	1.97e-12	2.66e-11	UP	258.955	487.7	-0.91329	1.66e-06	1.91e-05	DOWN	261.199	160.429	0.70321	0.0010594	0.01246	UP	264.255	323.264	-0.29078	0.026396	0.14578	Additivity
GRMZM2G392101	570.166	256.584	1.152	2.77e-11	3.31e-10	UP	370.711	556.477	-0.58603	9.53e-05	0.00069671	DOWN	373.93	251.967	0.56953	0.0021674	0.022709	UP	378.289	406.235	-0.10283	0.35713	0.65059	Additivity
GRMZM2G393742	437.964	190.689	1.1996	2.93e-10	3.07e-09	UP	297.326	427.45	-0.52371	0.001367	0.0067039	DOWN	299.869	187.263	0.67926	0.0022364	0.023337	UP	303.451	308.626	-0.024394	0.84533	0.95491	Additivity
GRMZM2G397044	1019.71	498.439	1.0327	6.77e-13	9.62e-12	UP	697.324	995.269	-0.51326	6.95e-05	0.00052964	DOWN	703.392	489.527	0.52294	0.00038772	0.0053725	UP	711.563	742.966	-0.062305	0.52618	0.78482	Additivity
GRMZM2G397785	211.703	0	Inf	2.14e-48	1.84e-46	UP	105.928	206.632	-0.96398	0.003184	0.013451	DOWN	106.816	0	Inf	4.12e-09	1.86e-07	UP	108.131	102.945	0.0709	0.78257	0.92646	Additivity
GRMZM2G400156	243.987	84.7228	1.526	1.14e-09	1.11e-08	UP	156.226	238.136	-0.60814	0.0038016	0.015515	DOWN	157.555	83.2004	0.92119	0.0053405	0.046623	UP	159.453	160.842	-0.012513	0.9649	0.99994	Additivity
GRMZM2G402493	3195.13	1446.92	1.1429	6.33e-21	1.73e-19	UP	2048.41	3118.4	-0.6063	3.74e-08	6.07e-07	DOWN	2066.09	1420.97	0.54003	5.35e-06	0.00013121	UP	2090.4	2281.04	-0.12591	0.12082	0.37007	Additivity
GRMZM2G403190	215.126	0	Inf	1.68e-49	1.5e-47	UP	88.8584	209.957	-1.2405	1.54e-07	2.25e-06	DOWN	89.6284	0	Inf	3.95e-23	5.98e-21	UP	90.6767	105.471	-0.21804	0.28474	0.58209	Additivity
GRMZM2G403475	171.185	9.86165	4.1176	3.44e-25	1.17e-23	UP	103.083	167.079	-0.69673	0.0046339	0.018204	DOWN	103.977	9.68457	3.4244	1.88e-14	1.57e-12	UP	105.191	88.4228	0.25052	0.23357	0.52846	Additivity
GRMZM2G403915	455.588	18.9807	4.5851	7.51e-64	1.04e-61	UP	267.629	444.654	-0.73245	1e-05	9.58e-05	DOWN	269.953	18.6426	3.856	4.37e-37	1.23e-34	UP	273.098	231.766	0.23675	0.087042	0.30581	Additivity
GRMZM2G405385	624.191	297.598	1.0686	9.98e-11	1.11e-09	UP	463.493	609.212	-0.3944	0.0061003	0.022903	DOWN	467.495	292.274	0.67763	6.87e-05	0.0012351	UP	472.995	451.757	0.066276	0.54516	0.79719	Additivity
GRMZM2G407683	240.221	0	Inf	1.34e-30	5.79e-29	UP	144.178	234.443	-0.70138	0.0061853	0.023191	DOWN	145.423	0	Inf	2.45e-36	6.56e-34	UP	147.133	117.825	0.32048	0.17167	0.4491	Additivity
GRMZM2G409635	235.02	72.2307	1.7021	9.87e-08	7.47e-07	UP	131.001	229.368	-0.80809	0.0010217	0.0052448	DOWN	132.136	70.9419	0.89731	0.00183	0.019712	UP	133.682	150.88	-0.1746	0.32903	0.62653	Additivity
GRMZM2G410033	343.105	97.6866	1.8124	5.08e-16	9.48e-15	UP	176.664	334.865	-0.92258	8.95e-07	1.1e-05	DOWN	178.188	95.933	0.8933	0.00048104	0.0064037	UP	180.285	215.944	-0.26037	0.082137	0.29514	Additivity
GRMZM2G410644	148.816	12.0962	3.6209	1.84e-19	4.47e-18	UP	86.8273	145.238	-0.7422	0.0039112	0.015879	DOWN	87.5796	11.882	2.8818	1.65e-10	8.95e-09	UP	88.604	78.7647	0.16982	0.47434	0.74861	Additivity
GRMZM2G412441	9407.92	2906.6	1.6945	7.49e-56	8.25e-54	UP	5308.55	9182.15	-0.79052	9.5e-17	4.44e-15	DOWN	5354.76	2854.5	0.90759	6.03e-17	6.23e-15	UP	5416.92	6036.74	-0.1563	0.030389	0.15945	Additivity
GRMZM2G419290	157.993	36.747	2.1042	1.14e-10	1.25e-09	UP	91.4508	154.205	-0.75378	0.0034406	0.014302	DOWN	92.2514	36.0845	1.3542	0.00023861	0.0035846	UP	93.3124	95.0644	-0.026836	0.92188	0.98509	Additivity
GRMZM2G423636	611.522	225.277	1.4407	7.91e-17	1.57e-15	UP	352.28	596.845	-0.76063	4.36e-07	5.75e-06	DOWN	355.316	221.248	0.68344	0.00026333	0.0038751	UP	359.508	409.907	-0.18927	0.10184	0.33449	Additivity
GRMZM2G431018	268.348	36.9968	2.8586	1.86e-24	6.11e-23	UP	153.728	261.909	-0.76868	0.00017569	0.0011924	DOWN	155.042	36.3326	2.0933	1.06e-10	5.93e-09	UP	156.897	149.159	0.072961	0.67945	0.87854	Additivity
GRMZM2G431504	359.12	81.6552	2.1368	1.45e-20	3.85e-19	UP	167.599	350.521	-1.0645	2.87e-08	4.74e-07	DOWN	169.057	80.1923	1.076	5.57e-05	0.0010254	UP	171.022	214.677	-0.32799	0.035515	0.17566	Additivity
GRMZM2G432926	252.819	77.0333	1.7146	2.62e-08	2.14e-07	UP	162.957	246.74	-0.5985	0.0098078	0.033804	DOWN	164.363	75.6513	1.1195	3.94e-05	0.0007645	UP	166.298	162.399	0.034222	0.88278	0.96916	Additivity
GRMZM2G434191	342.932	0.527425	9.3447	5.3e-39	3.19e-37	UP	138.596	334.687	-1.2719	1.38e-06	1.62e-05	DOWN	139.793	0.518343	8.0752	1.65e-33	3.96e-31	UP	141.436	168.389	-0.25165	0.29239	0.58985	Additivity
GRMZM2G434252	434.61	0	Inf	1.74e-91	6.18e-89	UP	264.393	424.195	-0.68204	6.48e-05	0.00049802	DOWN	266.661	0	Inf	4.13e-60	2.57e-57	UP	269.831	211.059	0.35441	0.01018	0.077789	Additivity
GRMZM2G436007	677.302	155.718	2.1209	5.73e-15	9.88e-14	UP	354.292	661.09	-0.89991	3.02e-05	0.00025439	DOWN	357.343	152.937	1.2244	7.59e-10	3.81e-08	UP	361.565	405.416	-0.16515	0.17565	0.45404	Additivity
GRMZM2G440855	238.647	0	Inf	4.88e-54	5.09e-52	UP	114.153	232.926	-1.0289	4.4e-06	4.55e-05	DOWN	115.128	0	Inf	2.78e-28	5.61e-26	UP	116.506	115.973	0.0066127	0.97764	1	Additivity
GRMZM2G444278	92.136	0.527425	7.4487	4.96e-21	1.37e-19	UP	43.6377	89.9285	-1.0432	0.0025714	0.01128	DOWN	44.0112	0.518343	6.4078	8.53e-11	4.88e-09	UP	44.536	44.8372	-0.0097217	1	1	Additivity
GRMZM2G444643	532.542	168.738	1.6581	5.68e-19	1.35e-17	UP	329.66	519.764	-0.65688	2.54e-05	0.00021826	DOWN	332.535	165.714	1.0048	5.56e-07	1.68e-05	UP	336.383	343.482	-0.030131	0.8038	0.9376	Additivity
GRMZM2G445944	962.097	369.295	1.3814	2.6e-20	6.77e-19	UP	622.128	938.997	-0.59391	4.03e-06	4.22e-05	DOWN	627.537	362.68	0.79101	5.21e-07	1.6e-05	UP	634.837	653.61	-0.042044	0.64789	0.86019	Additivity
GRMZM2G447785	112.379	0.464984	7.917	1.09e-25	3.77e-24	UP	43.1016	109.68	-1.3475	3.06e-05	0.00025725	DOWN	43.4661	0.456317	6.5737	8.37e-10	4.18e-08	UP	43.9941	55.011	-0.32241	0.27035	0.5688	Additivity
GRMZM2G450055	3010.76	1642.87	0.87391	2.8e-14	4.53e-13	UP	2271.88	2938.57	-0.37123	0.00036113	0.0021822	DOWN	2291.66	1613.5	0.50621	1.15e-05	0.00025923	UP	2318.25	2281.05	0.023337	0.73255	0.90414	Additivity
GRMZM2G453111	1218.12	349.315	1.8021	8.15e-35	4.18e-33	UP	629.687	1188.88	-0.9169	1.94e-11	5.23e-10	DOWN	635.074	343.045	0.88853	4.15e-05	0.00079631	UP	642.653	768.611	-0.25821	0.031564	0.16345	Additivity
GRMZM2G454928	670.33	248.679	1.4306	2.16e-17	4.53e-16	UP	493.039	654.238	-0.40811	0.0035314	0.014608	DOWN	497.311	244.21	1.026	4.71e-09	2.11e-07	UP	503.128	451.049	0.15764	0.14948	0.41779	Additivity
GRMZM2G457697	2385.09	878.366	1.4412	5.39e-17	1.09e-15	UP	1319.23	2327.8	-0.81926	1.32e-05	0.00012203	DOWN	1330.52	862.64	0.62516	0.0023172	0.023984	UP	1346.4	1603.14	-0.25179	0.081522	0.29395	Additivity
GRMZM2G458448	135.587	20.8685	2.6998	8.48e-13	1.19e-11	UP	62.4475	132.337	-1.0835	0.00017754	0.0012032	DOWN	62.9875	20.49	1.6201	0.00044152	0.0059624	UP	63.7267	76.2352	-0.25856	0.29981	0.59703	Additivity
GRMZM2G458718	416.674	0.992409	8.7138	4.15e-85	1.18e-82	UP	208.152	406.672	-0.96623	4.01e-08	6.47e-07	DOWN	209.951	0.974659	7.7509	8.54e-48	3.68e-45	UP	212.417	204.225	0.056738	0.73149	0.90388	Additivity
GRMZM2G459474	3619.65	1855.66	0.96392	7.07e-17	1.41e-15	UP	2287.98	3532.74	-0.62671	6.02e-10	1.32e-08	DOWN	2307.8	1822.44	0.34065	0.0029281	0.029107	UP	2334.79	2690.09	-0.20436	0.0072295	0.061859	Additivity
GRMZM2G463913	613.859	272.191	1.1733	4.1e-12	5.36e-11	UP	427.097	599.134	-0.48832	0.00087955	0.0046372	DOWN	430.808	267.309	0.68854	9.87e-05	0.0016862	UP	435.824	434.356	0.0048667	0.9779	1	Additivity
GRMZM2G465953	150.979	29.9875	2.3319	7.21e-12	9.21e-11	UP	86.3038	147.354	-0.77179	0.0030691	0.013052	DOWN	87.0492	29.448	1.5637	5.43e-05	0.0010077	UP	88.0727	88.4924	-0.0068584	0.99085	1	Additivity
GRMZM2G467059	2893.82	1473.85	0.97339	3.59e-17	7.38e-16	UP	1833.6	2824.37	-0.62325	2.62e-09	5.1e-08	DOWN	1849.5	1447.48	0.35359	0.0026966	0.027249	UP	1871.11	2143.57	-0.19613	0.0073327	0.062371	Additivity
GRMZM2G467212	77.8268	2.57469	4.9178	1.26e-14	2.11e-13	UP	27.9562	75.9634	-1.4421	0.00027177	0.0017204	DOWN	28.203	2.52969	3.4788	5.21e-05	0.00097117	UP	28.523	38.8126	-0.4444	0.22337	0.51607	Additivity
GRMZM2G470608	105.539	0	Inf	1.35e-25	4.65e-24	UP	47.2267	103.003	-1.125	0.00045178	0.0026453	DOWN	47.6367	0	Inf	9.06e-13	6.35e-11	UP	48.1922	51.4942	-0.095611	0.74942	0.91131	Additivity
GRMZM2G471269	731.471	296.939	1.3006	1.36e-15	2.47e-14	UP	431.923	713.937	-0.72502	4.66e-07	6.11e-06	DOWN	435.637	291.614	0.57907	0.00086194	0.010509	UP	440.794	503.285	-0.19127	0.079431	0.2895	Additivity
GRMZM2G472449	141.032	23.6929	2.5735	1.11e-12	1.54e-11	UP	71.682	137.648	-0.9413	0.00065963	0.0036411	DOWN	72.3165	23.2678	1.636	0.00037784	0.0052514	UP	73.1329	80.1078	-0.13142	0.58688	0.82185	Additivity
GRMZM2G473104	83.6913	0	Inf	1.38e-20	3.66e-19	UP	31.4572	81.6798	-1.3766	0.00021183	0.0013901	DOWN	31.7261	0	Inf	9.51e-09	4.07e-07	UP	32.1053	40.792	-0.34547	0.30948	0.60696	Additivity
GRMZM2G475594	185.147	46.9833	1.9784	2.1e-11	2.55e-10	UP	103.164	180.699	-0.80864	0.00065687	0.0036287	DOWN	104.072	46.1413	1.1735	0.00050144	0.0066292	UP	105.259	113.755	-0.11199	0.56617	0.81008	Additivity
GRMZM2G481184	110.46	0	Inf	1.17e-26	4.21e-25	UP	56.4171	107.807	-0.93425	0.0023192	0.010383	DOWN	56.9145	0	Inf	4.4e-15	3.93e-13	UP	57.5615	53.5634	0.10385	0.73454	0.90489	Additivity
GRMZM2G492252	740.269	227.769	1.7005	6.65e-24	2.13e-22	UP	538.936	722.503	-0.42289	0.0020392	0.0093376	DOWN	543.558	223.662	1.2811	2.1e-08	8.48e-07	UP	550.02	474.861	0.21198	0.052626	0.22603	Additivity
GRMZM2G530589	94.7197	0.464984	7.6703	9.06e-22	2.6e-20	UP	38.0993	92.4438	-1.2788	0.0002139	0.001401	DOWN	38.432	0.456317	6.3961	2e-09	9.52e-08	UP	38.8758	46.419	-0.25584	0.41592	0.70062	Additivity
GRMZM2G555422	209.891	42.1462	2.3162	1.78e-15	3.2e-14	UP	108.173	204.85	-0.92123	5.99e-05	0.00046494	DOWN	109.113	41.392	1.3984	3.62e-05	0.00070965	UP	110.383	123.363	-0.16039	0.40187	0.69013	Additivity
GRMZM2G588623	712.532	116.334	2.6147	6.72e-08	5.19e-07	UP	286.236	695.381	-1.2806	0.0018498	0.0086165	DOWN	288.772	114.261	1.3376	0.0035366	0.03381	UP	292.026	408.01	-0.48251	0.12234	0.37255	Additivity
GRMZM2G703307	253.726	0.929968	8.0919	2.92e-54	3.1e-52	UP	86.7644	247.631	-1.513	3.87e-11	1e-09	DOWN	87.5065	0.912634	6.5832	3.21e-20	4.03e-18	UP	88.5513	124.507	-0.49164	0.019998	0.12253	Additivity
GRMZM2G703309	111.959	2.32492	5.5897	9.01e-22	2.6e-20	UP	44.1926	109.276	-1.3061	5.82e-05	0.0004545	DOWN	44.5782	2.28158	4.2882	2.12e-08	8.54e-07	UP	45.0938	55.4885	-0.29926	0.31005	0.60733	Additivity
GRMZM2G703348	2054.51	1.05485	10.928	8.46e-266	3.9e-262	UP	925.206	2005.19	-1.1159	2.67e-17	1.31e-15	DOWN	933.31	1.03669	9.8142	8.3e-71	8.31e-68	UP	944.034	1005.29	-0.090706	0.54809	0.79931	Additivity
GRMZM2G703624	66.4151	0	Inf	1.7e-16	3.3e-15	UP	20.2923	64.8214	-1.6755	0.00012649	0.00089439	DOWN	20.4654	0	Inf	7.29e-06	0.00017273	UP	20.7109	32.2111	-0.63717	0.11446	0.35933	Additivity
GRMZM5G801409	2908.49	1758.47	0.72595	2.65e-08	2.17e-07	UP	2365.23	2838.65	-0.26323	0.0087661	0.030957	DOWN	2385.73	1727.03	0.46614	4.42e-05	0.00084267	UP	2413.61	2292.95	0.073989	0.32966	0.62714	Additivity
GRMZM5G805026	490.908	76.2561	2.6865	5.86e-36	3.14e-34	UP	210.366	479.121	-1.1875	2.67e-12	7.95e-11	DOWN	212.212	74.8848	1.5028	2.56e-08	1.02e-06	UP	214.643	277.798	-0.3721	0.010182	0.077789	Additivity
GRMZM5G805609	471.818	70.3362	2.7459	3.25e-36	1.75e-34	UP	276.144	460.486	-0.73773	5.9e-06	5.93e-05	DOWN	278.525	69.0768	2.0115	9.09e-17	9.18e-15	UP	281.809	265.563	0.085666	0.54478	0.79688	Additivity
GRMZM5G806108	550.132	235.438	1.2244	4.08e-12	5.34e-11	UP	346.817	536.93	-0.63056	4.09e-05	0.000333	DOWN	349.825	231.207	0.59745	0.0016407	0.01801	UP	353.911	385.713	-0.12414	0.28582	0.58339	Additivity
GRMZM5G806743	93.8464	3.84475	4.6093	3.06e-16	5.84e-15	UP	42.0734	91.5964	-1.1224	0.0011565	0.0058253	DOWN	42.4271	3.77459	3.4906	7.98e-05	0.0013979	UP	42.9472	47.4316	-0.14328	0.67294	0.87563	Additivity
GRMZM5G820822	410.81	131.123	1.6476	7.82e-16	1.44e-14	UP	224.022	400.956	-0.8398	1.63e-06	1.88e-05	DOWN	225.979	128.779	0.81129	0.00035175	0.0049456	UP	228.588	265.121	-0.2139	0.12305	0.37388	Additivity
GRMZM5G821755	2581.53	1355.97	0.92891	3.74e-15	6.57e-14	UP	1691.11	2519.6	-0.57523	6.83e-08	1.06e-06	DOWN	1705.8	1331.65	0.35724	0.0031985	0.031279	UP	1725.67	1932.26	-0.16313	0.028185	0.15197	Additivity
GRMZM5G822440	291.277	58.3994	2.3184	5.04e-20	1.28e-18	UP	132.609	284.29	-1.1002	1.02e-07	1.54e-06	DOWN	133.771	57.3587	1.2217	4.46e-05	0.00084563	UP	135.308	170.723	-0.33541	0.048912	0.21542	Additivity
GRMZM5G824964	4644.37	1989.25	1.2233	7.56e-28	2.86e-26	UP	3212.87	4533.01	-0.49661	7.16e-07	9.03e-06	DOWN	3240.59	1953.61	0.73012	8.84e-11	5.05e-09	UP	3278.75	3249.17	0.013075	0.83495	0.95115	Additivity
GRMZM5G826838	1448.22	691.545	1.0664	8.49e-16	1.56e-14	UP	902.555	1413.45	-0.64714	3.76e-08	6.1e-07	DOWN	910.416	679.107	0.42289	0.0026251	0.026609	UP	920.977	1051.74	-0.19154	0.022711	0.13258	Additivity
GRMZM5G832805	407.879	48.0382	3.0859	1.23e-37	7.15e-36	UP	187.942	398.089	-1.0828	1.76e-09	3.56e-08	DOWN	189.581	47.1779	2.0066	1.93e-12	1.3e-10	UP	191.775	222.953	-0.21733	0.13919	0.40223	Additivity
GRMZM5G834286	472.757	1.98482	7.8959	6.29e-92	2.34e-89	UP	201.397	461.421	-1.196	6.35e-12	1.79e-10	DOWN	203.114	1.94932	6.7032	9.35e-25	1.55e-22	UP	205.552	231.22	-0.16977	0.24888	0.54549	Additivity
GRMZM5G834874	530.482	222.119	1.256	1.81e-12	2.46e-11	UP	373.165	517.762	-0.47247	0.0022707	0.010213	DOWN	376.392	218.155	0.78688	2.04e-05	0.00043248	UP	380.808	368.379	0.047875	0.67223	0.87521	Additivity
GRMZM5G837595	710.115	140.741	2.335	1.88e-38	1.12e-36	UP	357.773	693.073	-0.95396	2.58e-10	5.94e-09	DOWN	360.921	138.233	1.3846	2.04e-05	0.0004322	UP	365.038	416.247	-0.18939	0.21153	0.50149	Additivity
GRMZM5G838196	132.69	15.2887	3.1175	4.4e-15	7.68e-14	UP	70.0737	129.508	-0.8861	0.0017495	0.0082288	DOWN	70.6812	15.0142	2.235	1.57e-06	4.36e-05	UP	71.5071	72.0757	-0.011427	0.99285	1	Additivity
GRMZM5G841871	196.069	0.464984	8.72	1.17e-43	8.66e-42	UP	90.9273	191.366	-1.0735	1.02e-05	9.71e-05	DOWN	91.721	0.456317	7.6511	2.88e-22	4.25e-20	UP	92.781	95.7031	-0.044736	0.84956	0.95674	Additivity
GRMZM5G850019	2073.36	1101.47	0.91254	2.3e-09	2.16e-08	UP	1397.11	2023.56	-0.53445	7.99e-05	0.00060034	DOWN	1409.18	1081.75	0.38148	0.0021087	0.022185	UP	1425.74	1560.89	-0.13065	0.15746	0.42847	Additivity
GRMZM5G856734	1000.87	472.297	1.0835	5.33e-14	8.36e-13	UP	647.209	976.855	-0.59391	4.05e-06	4.23e-05	DOWN	652.788	463.854	0.49295	0.0009837	0.011726	UP	660.487	722.089	-0.12865	0.17885	0.45843	Additivity
GRMZM5G859330	335.881	9.52155	5.1406	5.07e-55	5.41e-53	UP	134.64	327.815	-1.2838	9.56e-11	2.37e-09	DOWN	135.82	9.3523	3.8602	1.07e-20	1.41e-18	UP	137.38	168.808	-0.2972	0.080509	0.29199	Additivity
GRMZM5G860632	364.533	51.0779	2.8353	5.16e-31	2.28e-29	UP	171.699	355.783	-1.0511	1.92e-08	3.28e-07	DOWN	173.198	50.1639	1.7877	5.81e-10	2.96e-08	UP	175.199	203.236	-0.21417	0.162	0.43547	Additivity
GRMZM5G865967	161.972	20.0289	3.0156	7.68e-17	1.53e-15	UP	61.9429	158.086	-1.3517	8.53e-07	1.05e-05	DOWN	62.479	19.6615	1.668	0.00040943	0.0056227	UP	63.2112	88.689	-0.48858	0.036865	0.17974	Additivity
GRMZM5G867322	31.2363	0	Inf	3.52e-08	2.82e-07	UP	10.6602	30.4834	-1.5158	0.013399	0.04349	DOWN	10.7522	0	Inf	0.0023702	0.024401	UP	10.8789	14.9405	-0.4577	0.44666	0.72695	Additivity
GRMZM5G868730	2563.19	1466.85	0.80521	3.74e-07	2.58e-06	UP	1838.57	2501.62	-0.44428	0.00031235	0.0019357	DOWN	1854.49	1440.48	0.36448	0.0027029	0.027277	UP	1876.2	1983.98	-0.080588	0.28654	0.58433	Additivity
GRMZM5G869299	251.351	52.9378	2.2473	5.13e-17	1.04e-15	UP	152.359	245.32	-0.68719	0.00094519	0.0049224	DOWN	153.684	51.9892	1.5637	1.32e-07	4.6e-06	UP	155.471	148.737	0.063888	0.72301	0.90045	Additivity
GRMZM5G871096	68.4041	0	Inf	6.69e-17	1.34e-15	UP	28.9907	66.7648	-1.2035	0.0030676	0.013049	DOWN	29.2493	0	Inf	3.2e-07	1.03e-05	UP	29.5751	33.2979	-0.17105	0.67691	0.87725	Additivity
GRMZM5G871154	58.4935	2.04726	4.8365	2.21e-11	2.68e-10	UP	28.4546	57.0856	-1.0045	0.015275	0.048414	DOWN	28.7042	2.01134	3.835	1.78e-05	0.00038403	UP	29.0332	29.5629	-0.026084	0.97048	1	Additivity
GRMZM5G873431	134.647	1.51983	6.4691	6.53e-10	6.56e-09	UP	42.6724	131.402	-1.6226	0.0043141	0.017191	DOWN	43.0453	1.493	4.8496	4.09e-09	1.85e-07	UP	43.5419	67.0424	-0.62267	0.16454	0.4387	Additivity
GRMZM5G878322	231.843	44.3183	2.3872	1.76e-17	3.73e-16	UP	136.621	226.275	-0.7279	0.00067796	0.003728	DOWN	137.81	43.5274	1.6627	1.15e-07	4.11e-06	UP	139.411	135.123	0.045066	0.82642	0.94737	Additivity
GRMZM5G879882	2696.6	1641.12	0.71646	6.77e-10	6.79e-09	UP	2057.99	2631.91	-0.35488	0.00072249	0.0039278	DOWN	2075.75	1611.69	0.36505	0.0018701	0.020078	UP	2100.19	2129.57	-0.020043	0.78494	0.92767	Additivity
GRMZM5G884319	64.7753	0	Inf	3.46e-16	6.55e-15	UP	16.249	63.218	-1.96	1.72e-05	0.00015462	DOWN	16.3899	0	Inf	8.25e-05	0.0014421	UP	16.5814	31.5373	-0.9275	0.026657	0.14658	Additivity
GRMZM5G887054	9991.44	6629.01	0.5919	3.24e-07	2.27e-06	UP	7936.37	9751.49	-0.29714	0.0030665	0.013046	DOWN	8005.14	6510.27	0.29821	0.0038457	0.03612	UP	8098.76	8174.91	-0.013502	0.80751	0.93893	Additivity
GRMZM5G893343	1896.78	936.128	1.0188	6.44e-16	1.2e-14	UP	1244.49	1851.33	-0.57301	6.86e-07	8.66e-06	DOWN	1255.35	919.343	0.44941	0.00049243	0.0065288	UP	1269.87	1387.03	-0.12732	0.11587	0.36174	Additivity
GRMZM5G893931	72.6617	0	Inf	7.33e-18	1.6e-16	UP	27.4138	70.9215	-1.3713	0.00072405	0.0039337	DOWN	27.6506	0	Inf	1.05e-07	3.78e-06	UP	27.9758	35.3149	-0.3361	0.38203	0.67338	Additivity
GRMZM5G896883	534.745	53.7429	3.3147	7.15e-22	2.07e-20	UP	248.944	521.89	-1.0679	1.15e-05	0.00010762	DOWN	251.123	52.7778	2.2504	5.79e-18	6.26e-16	UP	254.013	288.868	-0.18551	0.36137	0.65403	Additivity
GRMZM5G897265	89.7286	1.92238	5.5446	6.61e-18	1.45e-16	UP	41.1082	87.5747	-1.0911	0.0017037	0.0080514	DOWN	41.4612	1.88729	4.4574	3.23e-08	1.26e-06	UP	41.9531	44.8355	-0.095865	0.78366	0.92688	Additivity
GRMZM5G899476	113.113	0	Inf	2.36e-27	8.73e-26	UP	67.027	110.393	-0.71983	0.013067	0.0426	DOWN	67.6082	0	Inf	9.6e-18	1.03e-15	UP	68.3981	55.3196	0.30617	0.25399	0.55032	Additivity
GRMZM6G475484	614.627	197.879	1.6351	4.62e-20	1.18e-18	UP	421.95	599.884	-0.50761	0.000568	0.0032131	DOWN	425.606	194.316	1.1311	1.63e-09	7.83e-08	UP	430.584	398.077	0.11325	0.32372	0.62156	Additivity
GRMZM6G578655	3884.49	2365.71	0.71545	8.76e-11	9.79e-10	UP	2875.12	3791.31	-0.39907	7.38e-05	0.00055836	DOWN	2899.98	2323.38	0.31982	0.0038136	0.035892	UP	2934.02	3066.52	-0.063724	0.36151	0.65417	Additivity
AC149818.2_FG005	155.272	81.6207	0.92779	0.00097671	0.0033695	UP	108.236	151.543	-0.48555	0.047772	0.11799	FALSE	109.186	80.1524	0.44598	0.14538	0.47388	FALSE	110.436	116.548	-0.077718	0.6908	0.88305	Additivity
AC149828.2_FG004	18.3576	0	Inf	4.66e-05	0.00021836	UP	9.61952	17.9165	-0.89726	0.24202	0.3955	FALSE	9.69856	0	Inf	0.0089622	0.069824	FALSE	9.82144	8.73741	0.16873	0.84253	0.95468	Additivity
AC183932.3_FG007	710.986	544.75	0.38423	0.0106	0.0269	UP	693.685	693.931	-0.00051297	0.99732	1	FALSE	699.708	534.973	0.38729	0.00908	0.0705	FALSE	707.865	617.086	0.198	0.039026	0.18622	Additivity
AC187279.3_FG004	16.1935	0	Inf	0.000172	0.000711	UP	8.13078	15.8059	-0.959	0.26093	0.41731	FALSE	8.20224	0	Inf	0.0109	0.0807	FALSE	8.29596	7.85935	0.077998	0.94961	0.99406	Additivity
AC189879.3_FG003	4109.22	3406.57	0.27054	0.0099287	0.025382	UP	3635.35	4010.61	-0.14173	0.1438	0.27122	FALSE	3666.82	3345.65	0.13224	0.20488	0.56724	FALSE	3709.78	3693.47	0.0063583	0.91686	0.98291	Additivity
AC190491.1_FG002	14.9028	0	Inf	0.000982	0.00338	UP	8.1119	14.5426	-0.84217	0.3	0.461	FALSE	8.1803	0	Inf	0.010982	0.08101	FALSE	8.28013	7.18552	0.20456	0.84577	0.95519	Additivity
AC191009.3_FG004	1011.58	805.414	0.32881	0.014065	0.03416	UP	820.914	987.306	-0.26627	0.031102	0.084464	FALSE	828.006	790.976	0.066008	0.62993	0.89912	FALSE	837.737	893.38	-0.092777	0.29519	0.59278	Additivity
AC191048.2_FG006	100.443	57.6222	0.80168	0.0156	0.0373	UP	85.7866	98.0309	-0.19249	0.5	0.655	FALSE	86.526	56.5923	0.61253	0.0695	0.3022	FALSE	87.5466	77.1842	0.18175	0.42661	0.71113	Additivity
AC191069.3_FG004	549.712	418.963	0.39185	0.013462	0.03289	UP	443.333	536.531	-0.27527	0.067691	0.15374	FALSE	447.183	411.488	0.12002	0.46701	0.81576	FALSE	452.395	474.712	-0.069471	0.54955	0.80005	Additivity
AC191771.3_FG008	387.534	278.083	0.47881	0.00764	0.0203	UP	314.263	378.223	-0.26727	0.0961	0.201	FALSE	316.979	273.095	0.21498	0.253	0.631	FALSE	320.701	327.591	-0.030665	0.79489	0.93281	Additivity
AC192451.3_FG001	889.084	709.692	0.32513	0.020874	0.047914	UP	807.624	867.747	-0.10359	0.40369	0.56617	FALSE	814.587	696.939	0.22504	0.11493	0.41517	FALSE	824.191	786.636	0.067282	0.46944	0.74547	Additivity
AC194176.3_FG002	22.5459	5.42703	2.0546	0.014	0.0339	UP	7.10892	22.0029	-1.63	0.028458	0.079178	FALSE	7.17056	5.32961	0.42806	0.78116	0.95655	FALSE	7.25435	13.5547	-0.90187	0.17584	0.45441	Additivity
AC194970.5_FG005	1860	1378.66	0.43203	0.00045491	0.0017033	UP	1514.01	1815.42	-0.26193	0.0695	0.15672	FALSE	1527.26	1353.93	0.1738	0.24401	0.61914	FALSE	1544.83	1589.24	-0.040886	0.64008	0.85465	Additivity
AC196090.3_FG006	4772.68	3888.79	0.29548	0.0079759	0.021018	UP	4421.89	4658.32	-0.075147	0.48907	0.64591	FALSE	4460.25	3818.97	0.22394	0.03991	0.20719	FALSE	4512.32	4252.83	0.085446	0.18463	0.46555	Additivity
AC196779.3_FG003	339.265	202.202	0.74662	0.00015705	0.0006548	UP	272.321	331.125	-0.28206	0.10629	0.21699	FALSE	274.706	198.582	0.46815	0.020397	0.12814	FALSE	277.864	265.591	0.065176	0.63113	0.85034	Additivity
AC197699.3_FG003	176.315	111.768	0.65765	0.011161	0.027999	UP	144.658	172.089	-0.25051	0.28823	0.44758	FALSE	145.903	109.764	0.4106	0.11622	0.41774	FALSE	147.628	141.056	0.065696	0.70229	0.88989	Additivity
AC198481.3_FG004	3284.38	2722.6	0.27064	0.012964	0.031835	UP	2881.38	3205.62	-0.15384	0.37202	0.53373	FALSE	2906.01	2673.94	0.12008	0.55016	0.86368	FALSE	2940.75	2948.22	-0.0036599	1	1	Additivity
AC198509.3_FG004	15.3213	0.464984	5.0422	0.00114	0.00387	UP	7.10263	14.9529	-1.074	0.21253	0.35993	FALSE	7.16325	0.456317	3.9725	0.056271	0.26265	FALSE	7.24907	7.51475	-0.051929	1	1	Additivity
AC203019.3_FG001	44.7767	11.3815	1.9761	0.000788	0.00278	UP	29.4701	43.7037	-0.5685	0.223	0.373	FALSE	29.7286	11.1776	1.4112	0.0292	0.166	FALSE	30.0696	27.188	0.14533	0.71283	0.89562	Additivity
AC203535.4_FG006	61.5298	25.9554	1.2452	0.0056507	0.015604	UP	33.0152	60.0492	-0.86302	0.029145	0.080614	FALSE	33.3029	25.4873	0.38587	0.49533	0.83306	FALSE	33.6888	42.9498	-0.35038	0.28616	0.58383	Additivity
AC204868.3_FG004	218.579	138.715	0.65602	0.0060118	0.016469	UP	176.266	213.342	-0.27541	0.20472	0.35008	FALSE	177.804	136.226	0.38428	0.11173	0.40804	FALSE	179.86	174.919	0.040187	0.79813	0.93463	Additivity
AC205320.3_FG004	226.363	147.529	0.61764	0.0064802	0.017625	UP	186.296	220.931	-0.24601	0.23069	0.38217	FALSE	187.902	144.892	0.375	0.10247	0.38672	FALSE	190.117	183.283	0.052821	0.7344	0.90485	Additivity
AC205369.3_FG001	10.121	0	Inf	0.00508	0.0143	UP	7.09634	9.8787	-0.47725	0.685	0.80268	FALSE	7.15593	0	Inf	0.0203	0.128	FALSE	7.24379	4.9121	0.56041	0.51888	0.78009	Additivity
AC206156.3_FG003	14.7277	0	Inf	0.00039484	0.0015025	UP	5.08409	14.3754	-1.4995	0.11779	0.23427	FALSE	5.12914	0	Inf	0.068575	0.29985	FALSE	5.18695	6.87693	-0.40688	0.73669	0.90622	Additivity
AC206165.3_FG007	27.9555	5.70469	2.2929	0.0034672	0.010234	UP	16.7599	27.2823	-0.70295	0.22162	0.37126	FALSE	16.9057	5.59985	1.594	0.085956	0.34602	FALSE	17.1022	16.4261	0.058187	0.96405	0.99959	Additivity
AC206201.3_FG004	101.491	48.2255	1.0735	0.0016614	0.0053848	UP	68.0174	99.0511	-0.54227	0.068542	0.15513	FALSE	68.6033	47.364	0.53449	0.15121	0.48256	FALSE	69.4134	73.3904	-0.080377	0.75674	0.91387	Additivity
AC206223.3_FG007	42.8924	10.9165	1.9742	0.00093324	0.0032331	UP	26.9218	41.8629	-0.6369	0.17621	0.3137	FALSE	27.1567	10.7213	1.3408	0.045442	0.22698	FALSE	27.4708	26.3688	0.059068	0.90698	0.97904	Additivity
AC206319.2_FG004	35.8771	6.82198	2.3948	0.00065283	0.0023541	UP	20.8158	35.0181	-0.75042	0.16409	0.29793	FALSE	20.9958	6.69856	1.6482	0.042422	0.21634	FALSE	21.2422	20.5977	0.044455	0.93887	0.99035	Additivity
AC207628.4_FG011	1213.3	831.53	0.54509	0.00018824	0.00077114	UP	1101.25	1184.23	-0.10481	0.54777	0.69517	FALSE	1110.71	816.578	0.44381	0.0085733	0.067664	FALSE	1123.9	1002.95	0.16426	0.077234	0.28492	Additivity
AC207656.3_FG002	219.591	99.512	1.1419	6.7e-06	3.75e-05	UP	179.974	214.33	-0.25204	0.39615	0.55849	FALSE	181.569	97.7184	0.89381	0.033717	0.18405	FALSE	183.616	156.12	0.23404	0.24859	0.54522	Additivity
AC209626.2_FG013	198.584	126.925	0.64577	0.00798	0.021	UP	164.571	193.811	-0.23594	0.24891	0.4033	FALSE	166.006	124.637	0.4135	0.106	0.395	FALSE	167.929	160.348	0.066644	0.72556	0.90164	Additivity
AC209819.3_FG012	522.876	399.768	0.38731	0.017413	0.041031	UP	410.4	510.322	-0.31438	0.03424	0.091221	FALSE	413.975	392.588	0.076528	0.67235	0.91879	FALSE	418.774	453.999	-0.11652	0.28361	0.5811	Additivity
AC210013.4_FG019	7386.24	5093.95	0.53606	1.93e-05	9.77e-05	UP	5451.03	7208.83	-0.40324	0.024125	0.069665	FALSE	5498.84	5002.7	0.13642	0.4292	0.79015	FALSE	5561.89	6141.02	-0.1429	0.20712	0.49598	Additivity
AC210816.3_FG006	36.0522	5.89202	2.6133	0.00022061	0.00088873	UP	19.2894	35.1853	-0.86717	0.097317	0.20282	FALSE	19.4556	5.78593	1.7496	0.040084	0.20778	FALSE	19.6851	20.3794	-0.05001	0.95969	0.99759	Additivity
AC212023.4_FG004	15.2167	0	Inf	0.00025926	0.0010288	UP	5.06522	14.8504	-1.5518	0.090667	0.19258	FALSE	5.1072	0	Inf	0.068971	0.30066	FALSE	5.17112	7.2377	-0.48505	0.63783	0.85332	Additivity
AC212449.4_FG007	10.7146	0.464984	4.5262	0.0112	0.0281	UP	4.05595	10.4562	-1.3663	0.208	0.355	FALSE	4.09015	0.456317	3.164	0.256	0.63343	FALSE	4.14007	5.28238	-0.35153	0.81899	0.94364	Additivity
AC212565.3_FG002	99.0479	54.7353	0.85565	0.010677	0.026974	UP	68.5346	96.665	-0.49616	0.092162	0.1949	FALSE	69.1264	53.7525	0.36291	0.33197	0.71265	FALSE	69.9394	75.6261	-0.11278	0.63978	0.85441	Additivity
AC217358.3_FG007	11.4822	0.527425	4.4443	0.00815	0.0214	UP	2.03112	11.2066	-2.464	0.0464	0.115	FALSE	2.04873	0.518343	1.9828	0.642	0.90569	FALSE	2.07267	5.61746	-1.4384	0.2522	0.5483	Additivity
AC217840.3_FG001	1178.65	946.343	0.3167	0.0151	0.0364	UP	1012	1150.38	-0.1849	0.126	0.247	FALSE	1020.78	929.395	0.1353	0.295	0.678	FALSE	1032.71	1043.5	-0.014995	0.87548	0.96654	Additivity
AC217842.3_FG001	1005.13	797.821	0.33324	0.012263	0.030365	UP	813.899	981.001	-0.2694	0.02859	0.079484	FALSE	820.945	783.529	0.0673	0.61759	0.89354	FALSE	830.562	886.259	-0.093641	0.29089	0.58847	Additivity
AC218972.3_FG004	1397.47	1140.39	0.29329	0.0208	0.0477	UP	1308.64	1363.95	-0.059721	0.59404	0.73382	FALSE	1320.08	1119.92	0.23722	0.0736	0.312	FALSE	1335.3	1247.8	0.097782	0.22657	0.51984	Additivity
AC218972.3_FG007	140.473	88.2341	0.67089	0.0163	0.0388	UP	89.8866	137.103	-0.60908	0.021479	0.063522	FALSE	90.6674	86.6605	0.065208	0.81971	0.96691	FALSE	91.7236	111.918	-0.28708	0.16823	0.44454	Additivity
AC219006.2_FG007	152.129	73.2855	1.0537	0.00024324	0.00097072	UP	102.597	148.483	-0.53331	0.037144	0.097269	FALSE	103.49	71.9786	0.52385	0.084727	0.34293	FALSE	104.691	110.067	-0.072246	0.75164	0.91204	Additivity
AC219190.3_FG002	440.058	285.183	0.62581	0.000396	0.00151	UP	332.448	429.49	-0.36949	0.019701	0.0594	FALSE	335.308	280.064	0.25973	0.162	0.5	FALSE	339.276	356.687	-0.072199	0.54128	0.79459	Additivity
AC225193.3_FG003	3799.19	2720.07	0.48205	1.82e-05	9.29e-05	UP	3022.71	3708.1	-0.29483	0.042438	0.10765	FALSE	3049.22	2671.16	0.19098	0.35101	0.73179	FALSE	3084.2	3203.56	-0.054779	0.57151	0.8132	Additivity
AC231180.2_FG001	331.1	184.401	0.84442	2.32e-05	0.000116	UP	248.756	323.146	-0.37745	0.0308	0.0839	FALSE	250.904	181.101	0.47034	0.0241	0.145	FALSE	253.855	253.271	0.0033237	1	1	Additivity
AC234157.1_FG002	616.617	452.317	0.44704	0.00393	0.011426	UP	487.93	601.822	-0.30266	0.034445	0.091608	FALSE	492.153	444.219	0.14784	0.34615	0.72746	FALSE	497.92	524.912	-0.076164	0.4741	0.74861	Additivity
AC234201.1_FG003	2062.11	1622.45	0.34595	0.00356	0.0105	UP	1779.15	2012.65	-0.17791	0.099985	0.20721	FALSE	1794.56	1593.34	0.17157	0.151	0.48256	FALSE	1815.56	1810.75	0.0038318	0.96186	0.99831	Additivity
AC234515.1_FG003	5998.74	4978.43	0.26897	0.011	0.0276	UP	5087.67	5854.88	-0.20263	0.0366	0.0963	FALSE	5131.97	4889.19	0.069918	0.509	0.843	FALSE	5191.52	5393.39	-0.055035	0.39886	0.68781	Additivity
AC234519.1_FG002	25.6515	0	Inf	8.69e-07	5.69e-06	UP	8.63541	25.0368	-1.5357	0.0288	0.0799	FALSE	8.71077	0	Inf	0.00805	0.0641	FALSE	8.81149	12.2542	-0.47581	0.5127	0.77617	Additivity
AC234519.1_FG004	16.5427	0	Inf	0.000135	0.000575	UP	7.11522	16.146	-1.1822	0.165	0.299	FALSE	7.17788	0	Inf	0.0201	0.12721	FALSE	7.25962	7.80717	-0.10491	0.99387	1	Additivity
GRMZM2G000261	46.5917	12.3739	1.9128	0.000796	0.0028091	UP	27.4264	45.4743	-0.72949	0.11367	0.22811	FALSE	27.6652	12.1522	1.1869	0.068709	0.29997	FALSE	27.9863	28.6107	-0.031831	0.98955	1	Additivity
GRMZM2G000280	1342.51	1080.56	0.31316	0.0144	0.0348	UP	1110.78	1310.26	-0.23828	0.0588	0.13812	FALSE	1120.37	1061.2	0.078274	0.532	0.85364	FALSE	1133.55	1192.88	-0.073613	0.35811	0.65155	Additivity
GRMZM2G000292	582.445	331.555	0.81287	1.13e-05	6.01e-05	UP	432.704	568.5	-0.39378	0.019936	0.059928	FALSE	436.468	325.62	0.42268	0.012666	0.090172	FALSE	441.542	446.754	-0.01693	0.92429	0.98545	Additivity
GRMZM2G000393	1301.5	1056.53	0.30084	0.0212	0.0485	UP	1206.35	1270.28	-0.074506	0.535	0.686	FALSE	1216.79	1037.56	0.22989	0.0763	0.32085	FALSE	1231.05	1158.94	0.087089	0.28498	0.5823	Additivity
GRMZM2G000713	457.3	306.53	0.57712	0.00157	0.00514	UP	397.494	446.31	-0.16711	0.264	0.42	FALSE	400.926	301.046	0.41335	0.0172	0.113	FALSE	405.643	375.746	0.11046	0.35147	0.64568	Additivity
GRMZM2G001200	718.634	537.644	0.41861	0.0050629	0.014223	UP	572.253	701.369	-0.29352	0.026355	0.074563	FALSE	577.212	527.986	0.1286	0.41584	0.78084	FALSE	583.962	618.829	-0.083666	0.37916	0.67068	Additivity
GRMZM2G001223	78.5956	26.8229	1.551	0.00023856	0.00095403	UP	49.283	76.7081	-0.63829	0.064398	0.1477	FALSE	49.7147	26.3379	0.91653	0.054138	0.25618	FALSE	50.286	51.6131	-0.037579	0.91552	0.98244	Additivity
GRMZM2G001444	765.495	506.858	0.59481	0.00010056	0.00043907	UP	647.84	747.164	-0.20579	0.15023	0.27979	FALSE	653.443	497.767	0.39259	0.0091278	0.070827	FALSE	661.108	622.822	0.086066	0.35466	0.64891	Additivity
GRMZM2G001466	80.9336	36.2263	1.1597	0.0025576	0.0078581	UP	52.7399	78.9916	-0.5828	0.088945	0.1897	FALSE	53.1866	35.5839	0.57984	0.22535	0.59523	FALSE	53.8314	56.852	-0.078763	0.8213	0.94513	Additivity
GRMZM2G001755	1095.31	862.966	0.34396	0.0086922	0.022636	UP	916.023	1069.03	-0.22285	0.069302	0.15639	FALSE	923.963	847.537	0.12456	0.33116	0.71188	FALSE	934.764	961.419	-0.040564	0.65878	0.8668	Additivity
GRMZM2G001889	65.6464	20.9934	1.6448	0.0005501	0.0020174	UP	42.1489	64.0766	-0.6043	0.12845	0.24987	FALSE	42.5148	20.614	1.0443	0.04505	0.22587	FALSE	43.0106	41.9992	0.034329	0.91469	0.98211	Additivity
GRMZM2G002617	1350.89	944.185	0.51677	4.86e-05	0.000227	UP	1135.97	1318.45	-0.21492	0.26401	0.42076	FALSE	1145.67	927.246	0.30517	0.139	0.462	FALSE	1159.38	1129.58	0.037566	0.78046	0.92533	Additivity
GRMZM2G002859	1473.35	1197.64	0.2989	0.0172	0.0407	UP	1365.87	1438	-0.074248	0.509	0.663	FALSE	1377.7	1176.14	0.2282	0.07001	0.30358	FALSE	1393.82	1313.26	0.085891	0.28097	0.57875	Additivity
GRMZM2G003002	12749.3	8503.45	0.5843	0.001351	0.00449	UP	9847.75	12444.2	-0.3376	0.19786	0.34147	FALSE	9931.7	8351.08	0.25008	0.26995	0.64951	FALSE	10050.9	10402.7	-0.04964	0.76967	0.92015	Additivity
GRMZM2G003090	889.503	700.164	0.34531	0.014434	0.034905	UP	762.661	868.152	-0.18691	0.1349	0.25907	FALSE	769.27	687.569	0.16199	0.27418	0.65399	FALSE	778.267	782.88	-0.0085265	0.90666	0.97891	Additivity
GRMZM2G003331	1058.1	677.081	0.64407	7.59e-05	0.0003399	UP	834.297	1032.76	-0.30787	0.14008	0.26611	FALSE	841.611	664.935	0.33994	0.055062	0.25902	FALSE	851.269	849.539	0.002936	0.9575	0.9966	Additivity
GRMZM2G003379	1082.53	849.878	0.34908	0.0092238	0.023797	UP	1001.39	1056.57	-0.077373	0.5208	0.67338	FALSE	1010.08	834.632	0.27526	0.039929	0.2072	FALSE	1021.87	949.705	0.10566	0.21804	0.51034	Additivity
GRMZM2G003384	8017.75	6020.42	0.41334	0.0001379	0.00058403	UP	6846.7	7825.23	-0.19272	0.065932	0.1505	FALSE	6906.35	5912.67	0.22411	0.029315	0.16678	FALSE	6986.43	6903.92	0.017139	0.8293	0.9485	Additivity
GRMZM2G003496	169.196	84.105	1.0084	0.00021664	0.00087456	UP	137.17	165.136	-0.26769	0.24597	0.39998	FALSE	138.37	82.5979	0.74435	0.0077785	0.062505	FALSE	139.963	124.127	0.17323	0.34511	0.64004	Additivity
GRMZM2G003662	798.342	625.28	0.3525	0.013	0.0318	UP	786.011	779.19	0.012574	0.95	0.97891	FALSE	792.899	614.097	0.36867	0.0497	0.242	FALSE	802.004	699.142	0.19802	0.064444	0.25686	Additivity
GRMZM2G003734	901.227	660.168	0.44906	0.00134	0.00446	UP	710.419	879.613	-0.3082	0.0177	0.0546	FALSE	716.584	648.357	0.14435	0.3	0.683	FALSE	724.946	766.139	-0.079734	0.40245	0.69071	Additivity
GRMZM2G003738	143.369	70.1768	1.0307	0.00070372	0.0025171	UP	105.139	139.937	-0.41249	0.12396	0.24328	FALSE	106.055	68.9128	0.62197	0.0492	0.23993	FALSE	107.284	104.215	0.041883	0.83142	0.94943	Additivity
GRMZM2G003963	1330.23	955.713	0.47703	0.0022541	0.0070449	UP	1035.24	1298.27	-0.32663	0.020867	0.062193	FALSE	1044.19	938.552	0.15388	0.25089	0.62756	FALSE	1056.44	1125.9	-0.091871	0.25106	0.54726	Additivity
GRMZM2G003970	115.414	56.5952	1.0281	0.0019587	0.0062178	UP	76.6591	112.649	-0.55531	0.059229	0.1387	FALSE	77.3213	55.5777	0.47636	0.18484	0.53715	FALSE	78.2301	84.0014	-0.10269	0.68373	0.88093	Additivity
GRMZM2G004079	807.517	617.681	0.38663	0.0079609	0.020995	UP	731.696	788.168	-0.10726	0.45139	0.61225	FALSE	738.037	606.632	0.28287	0.045465	0.22703	FALSE	746.666	698.406	0.096398	0.28387	0.58134	Additivity
GRMZM2G004128	130.98	58.3582	1.1663	0.00027945	0.0011011	UP	95.961	127.84	-0.41382	0.12586	0.24606	FALSE	96.7916	57.3011	0.75632	0.026147	0.15334	FALSE	97.9258	92.728	0.078684	0.72764	0.90214	Additivity
GRMZM2G004172	5705	4764.19	0.26	0.0126	0.031	UP	4843.87	5568.13	-0.20103	0.037127	0.097235	FALSE	4885.66	4678.87	0.062392	0.53746	0.85662	FALSE	4943.21	5144.66	-0.057629	0.38286	0.67404	Additivity
GRMZM2G004188	583.11	448.59	0.37837	0.019149	0.044543	UP	486.908	569.137	-0.22513	0.1353	0.25961	FALSE	491.121	440.55	0.15677	0.32619	0.70861	FALSE	496.878	505.936	-0.026063	0.83338	0.95035	Additivity
GRMZM2G004259	1263.95	926.994	0.44731	0.00046242	0.0017289	UP	1072.57	1233.61	-0.20181	0.080002	0.17515	FALSE	1081.89	910.398	0.24899	0.054401	0.25705	FALSE	1094.49	1076.81	0.023493	0.78922	0.93005	Additivity
GRMZM2G004519	131.329	73.5632	0.83613	0.00506	0.0142	UP	87.3193	128.18	-0.5538	0.0427	0.10823	FALSE	88.0735	72.2488	0.28573	0.3693	0.74506	FALSE	89.109	99.9268	-0.1653	0.45706	0.73525	Additivity
GRMZM2G004709	290.649	181.542	0.67898	0.0012	0.00404	UP	224.395	283.674	-0.3382	0.070574	0.15862	FALSE	226.334	178.283	0.34428	0.114	0.413	FALSE	228.993	231.586	-0.016245	0.91859	0.98383	Additivity
GRMZM2G004768	557.185	403.848	0.46434	0.00664	0.018	UP	450.373	543.796	-0.27195	0.0605	0.141	FALSE	454.273	396.624	0.19579	0.223	0.592	FALSE	459.591	472.578	-0.040203	0.70062	0.88871	Additivity
GRMZM2G005163	429.376	287.667	0.57784	0.00139	0.00462	UP	345.783	419.083	-0.27737	0.092708	0.19585	FALSE	348.778	282.509	0.30401	0.095823	0.37098	FALSE	352.859	351.555	0.0053399	0.96143	0.9983	Additivity
GRMZM2G005199	582.763	399.295	0.54545	0.00060277	0.0021912	UP	465.386	568.785	-0.28946	0.049167	0.12039	FALSE	469.383	392.163	0.25931	0.13456	0.45359	FALSE	474.951	481.509	-0.019783	0.88301	0.96922	Additivity
GRMZM2G005229	222.561	102.031	1.1252	0.000492	0.001827	UP	185.085	217.206	-0.23088	0.51711	0.66977	FALSE	186.651	100.204	0.8974	0.029306	0.16677	FALSE	188.918	159.528	0.24395	0.36087	0.65379	Additivity
GRMZM2G005483	313.646	204.645	0.61602	0.0028001	0.0084998	UP	262.93	306.131	-0.21947	0.24483	0.3987	FALSE	265.194	200.97	0.40006	0.051754	0.24847	FALSE	268.326	253.947	0.079459	0.5474	0.79924	Additivity
GRMZM2G005522	64.3909	27.0448	1.2515	0.0042227	0.012158	UP	36.0744	62.8456	-0.80084	0.041285	0.10549	FALSE	36.3906	26.5639	0.4541	0.36421	0.74136	FALSE	36.8084	44.5315	-0.27479	0.41067	0.69616	Additivity
GRMZM2G005955	308.448	219.344	0.49184	0.0141	0.0342	UP	255.316	301.046	-0.2377	0.186	0.326	FALSE	257.515	215.404	0.25761	0.212	0.57831	FALSE	260.557	259.365	0.0066132	0.97793	1	Additivity
GRMZM2G006219	156.282	77.3109	1.0154	0.000409	0.00155	UP	129.424	152.537	-0.23705	0.342	0.50402	FALSE	130.537	75.9215	0.78188	0.0070601	0.057862	FALSE	132.083	114.267	0.20904	0.2606	0.55823	Additivity
GRMZM2G006429	2194.77	1820.07	0.27008	0.018407	0.043036	UP	1846.81	2142.1	-0.21399	0.041675	0.10623	FALSE	1862.83	1787.44	0.059599	0.61039	0.89091	FALSE	1884.59	1974.71	-0.067392	0.35592	0.64958	Additivity
GRMZM2G006631	2805.46	2053.6	0.45008	6.75e-05	0.000306	UP	2350.18	2738.12	-0.22042	0.0295	0.0814	FALSE	2370.66	2016.76	0.23324	0.0433	0.219	FALSE	2398.13	2389.7	0.0050791	0.9674	1	Additivity
GRMZM2G006678	268.942	191.354	0.49105	0.017154	0.040508	UP	190.396	262.481	-0.46321	0.015996	0.05029	FALSE	192.043	187.941	0.03115	0.85788	0.97966	FALSE	194.294	225.824	-0.21695	0.14359	0.40923	Additivity
GRMZM2G007063	1399.6	1083.48	0.36935	0.0037344	0.010933	UP	1142.75	1366.02	-0.25747	0.025844	0.073386	FALSE	1152.61	1064.02	0.11539	0.38353	0.75613	FALSE	1166.17	1221.19	-0.06651	0.40992	0.69603	Additivity
GRMZM2G007103	1232.65	992.306	0.3129	0.011736	0.029198	UP	1019.59	1203.04	-0.2387	0.037	0.096991	FALSE	1028.42	974.54	0.077636	0.53824	0.85688	FALSE	1040.45	1094.92	-0.073624	0.37063	0.66335	Additivity
GRMZM2G007157	411.752	274.6	0.58444	0.00166	0.0053667	UP	355.157	401.879	-0.1783	0.31619	0.47698	FALSE	358.192	269.657	0.40961	0.093214	0.36478	FALSE	362.475	337.026	0.10502	0.39747	0.68635	Additivity
GRMZM2G007206	665.859	439.069	0.60077	0.00012086	0.00051901	UP	534.501	649.893	-0.28201	0.047209	0.11685	FALSE	539.106	431.198	0.32222	0.040958	0.21107	FALSE	545.47	542.307	0.0083899	0.92982	0.98733	Additivity
GRMZM2G007475	299.724	208.843	0.52121	0.008237	0.021594	UP	236.644	292.527	-0.30585	0.091361	0.19363	FALSE	238.699	205.113	0.21878	0.27763	0.65719	FALSE	241.482	249.407	-0.046585	0.74852	0.91104	Additivity
GRMZM2G007647	554.88	411.531	0.43118	0.00653	0.0178	UP	473.416	541.556	-0.194	0.25033	0.40501	FALSE	477.468	404.156	0.24049	0.163	0.502	FALSE	483.163	475.251	0.02382	0.84523	0.95491	Additivity
GRMZM2G007914	279.447	150.437	0.89341	4.04e-05	0.000192	UP	213.274	272.738	-0.35481	0.059493	0.13913	FALSE	215.124	147.736	0.54215	0.017	0.112	FALSE	217.636	211.1	0.043991	0.78615	0.92818	Additivity
GRMZM2G008106	1118.12	784.15	0.51188	0.000426	0.00161	UP	869.155	1091.35	-0.32842	0.0443	0.111	FALSE	876.744	770.109	0.18709	0.167	0.507	FALSE	886.872	931.513	-0.07085	0.44737	0.7271	Additivity
GRMZM2G008259	3947.15	3270.71	0.27121	0.011253	0.02819	UP	3352.92	3852.41	-0.20035	0.040449	0.10394	FALSE	3381.84	3212.08	0.074301	0.49385	0.83177	FALSE	3421.68	3550.28	-0.053228	0.42566	0.70999	Additivity
GRMZM2G008528	74.6165	37.4339	0.99515	0.0118	0.0293	UP	49.2641	72.8269	-0.56393	0.11369	0.22813	FALSE	49.6927	36.7668	0.43463	0.309	0.693	FALSE	50.2702	54.6328	-0.12006	0.70736	0.89244	Additivity
GRMZM2G008558	809.264	578.437	0.48445	0.0009121	0.0031651	UP	695.477	789.857	-0.18359	0.1686	0.30429	FALSE	701.479	568.067	0.30434	0.037049	0.19705	FALSE	709.737	681.218	0.059168	0.52649	0.78499	Additivity
GRMZM2G008607	356.26	252.287	0.49786	0.0087609	0.022789	UP	279.279	347.719	-0.31621	0.072578	0.1621	FALSE	281.701	247.772	0.18515	0.33388	0.71492	FALSE	284.992	298.324	-0.065956	0.63154	0.85058	Additivity
GRMZM2G008730	29.0369	2.51224	3.5308	7.33e-05	0.00032875	UP	17.2645	28.3405	-0.71505	0.22541	0.37562	FALSE	17.4142	2.46766	2.819	0.006192	0.052222	FALSE	17.6177	15.1492	0.21778	0.68423	0.88093	Additivity
GRMZM2G009479	2211.2	1625.25	0.44417	0.00019512	0.00079678	UP	1824.94	2158.18	-0.24197	0.025244	0.072031	FALSE	1840.83	1596.07	0.20584	0.088548	0.35337	FALSE	1862.18	1884.67	-0.017319	0.81443	0.94179	Additivity
GRMZM2G009571	418.8	243.411	0.78286	3.07e-05	0.00015	UP	323.901	408.767	-0.33573	0.0478	0.118	FALSE	326.7	239.044	0.45069	0.017903	0.11634	FALSE	330.538	324.182	0.028012	0.80742	0.93887	Additivity
GRMZM2G009894	1240.11	941.79	0.397	0.0016339	0.0053082	UP	1111.4	1210.33	-0.12302	0.26414	0.42087	FALSE	1121.02	924.934	0.27739	0.030708	0.17253	FALSE	1134.16	1072.95	0.080039	0.34449	0.63956	Additivity
GRMZM2G009913	1760.71	1395.5	0.33538	0.00718	0.0193	UP	1419.24	1718.51	-0.27604	0.016218	0.050875	FALSE	1431.47	1370.45	0.062844	0.61701	0.89354	FALSE	1448.37	1549.15	-0.097046	0.22233	0.51481	Additivity
GRMZM2G009944	34.4807	6.48188	2.4113	0.00107	0.00366	UP	19.2831	33.6578	-0.80361	0.16175	0.29505	FALSE	19.4483	6.3663	1.6111	0.0515	0.248	FALSE	19.6798	19.5552	0.0091678	0.98139	1	Additivity
GRMZM2G010000	1416.45	1019.68	0.47416	0.00022358	0.00089896	UP	1145.56	1382.5	-0.27123	0.023371	0.067931	FALSE	1155.57	1001.42	0.20656	0.10693	0.39719	FALSE	1168.9	1194.87	-0.0317	0.71692	0.89781	Additivity
GRMZM2G010095	1283.8	1002.23	0.35721	0.00596	0.016345	UP	1142.93	1253.03	-0.13268	0.29136	0.45116	FALSE	1152.75	984.286	0.22793	0.074324	0.31436	FALSE	1166.42	1121.43	0.056747	0.46826	0.74438	Additivity
GRMZM2G010136	757.09	477.114	0.66613	1.02e-05	5.49e-05	UP	607.236	738.925	-0.28317	0.035198	0.093192	FALSE	612.49	468.55	0.38649	0.012119	0.087081	FALSE	619.67	606.238	0.031617	0.76044	0.91567	Additivity
GRMZM2G010238	365.407	265.279	0.46199	0.0115	0.0287	UP	284.37	356.631	-0.32666	0.051335	0.12451	FALSE	286.837	260.526	0.1388	0.46886	0.81673	FALSE	290.184	310.118	-0.095848	0.44979	0.72864	Additivity
GRMZM2G010349	373.712	267.208	0.48396	0.0081254	0.021341	UP	274.05	364.744	-0.41244	0.016553	0.051726	FALSE	276.403	262.431	0.074834	0.67615	0.91982	FALSE	279.684	314.223	-0.16799	0.19734	0.48289	Additivity
GRMZM2G010363	951.275	701.301	0.43983	0.00151	0.00496	UP	800.938	928.45	-0.21313	0.0896	0.191	FALSE	807.83	688.721	0.23013	0.101	0.38364	FALSE	817.384	812.46	0.0087173	0.93036	0.98754	Additivity
GRMZM2G010466	50.0817	19.7233	1.3444	0.0086527	0.02254	UP	33.4946	48.8806	-0.54533	0.2106	0.35745	FALSE	33.7821	19.3691	0.8025	0.15305	0.48517	FALSE	34.1832	33.7299	0.019262	0.97757	1	Additivity
GRMZM2G010555	1276.82	852.462	0.58285	0.0021295	0.0067099	UP	1142.81	1246.19	-0.12495	0.44842	0.60921	FALSE	1152.84	837.081	0.46175	0.11226	0.40939	FALSE	1166.04	1047.71	0.15438	0.25444	0.55072	Additivity
GRMZM2G010636	51.9672	17.3359	1.5838	0.001755	0.0056404	UP	28.4483	50.7158	-0.83409	0.049851	0.12164	FALSE	28.6969	17.0255	0.75319	0.21359	0.58098	FALSE	29.0279	33.9672	-0.2267	0.54319	0.79589	Additivity
GRMZM2G010669	1765.73	559.674	1.6576	2.7e-08	2.21e-07	UP	1194.42	1723.45	-0.529	0.042831	0.10852	FALSE	1204.95	549.535	1.1327	0.0059756	0.050744	FALSE	1218.64	1136.59	0.10057	0.54017	0.79373	Additivity
GRMZM2G010714	231.562	156.981	0.56081	0.0145	0.0351	UP	186.333	226.011	-0.27851	0.184	0.32353	FALSE	187.946	154.165	0.28584	0.221	0.589	FALSE	190.149	190.448	-0.0022638	1	1	Additivity
GRMZM2G010783	2145.74	1742.26	0.30052	0.0095	0.0244	UP	1945.77	2094.22	-0.10607	0.293	0.453	FALSE	1962.56	1710.97	0.19792	0.0966	0.373	FALSE	1985.67	1914.1	0.052963	0.48997	0.75998	Additivity
GRMZM2G010933	32.0732	11.8186	1.4403	0.021912	0.049882	UP	18.791	31.3041	-0.73631	0.18971	0.33115	FALSE	18.9544	11.6117	0.70695	0.31628	0.69932	FALSE	19.1748	21.1432	-0.14098	0.82814	0.94796	Additivity
GRMZM2G011079	1024.18	816.365	0.32718	0.016	0.0381	UP	884.566	999.62	-0.17641	0.16	0.293	FALSE	892.237	801.737	0.1543	0.2529	0.63027	FALSE	902.659	903.743	-0.0017321	1	1	Additivity
GRMZM2G011173	473.874	344.159	0.46143	0.0083768	0.021926	UP	407.707	462.511	-0.18196	0.24877	0.40314	FALSE	411.235	337.967	0.28308	0.10905	0.40259	FALSE	416.054	401.859	0.050081	0.66595	0.87157	Additivity
GRMZM2G011473	910.898	617.446	0.56098	6.4e-05	0.000291	UP	742.949	889.026	-0.25896	0.037859	0.098773	FALSE	749.4	606.371	0.30554	0.0342	0.186	FALSE	758.135	751.934	0.011848	0.92467	0.98545	Additivity
GRMZM2G011520	1168.5	928.271	0.33204	0.0087883	0.022832	UP	949.757	1140.44	-0.26396	0.024794	0.071062	FALSE	958.023	911.661	0.071564	0.57083	0.87397	FALSE	969.148	1031.02	-0.089285	0.2918	0.58935	Additivity
GRMZM2G012052	2932.78	2345.27	0.32251	0.0030452	0.0091619	UP	2515.8	2862.37	-0.18619	0.062163	0.1438	FALSE	2537.49	2303.31	0.1397	0.20056	0.5598	FALSE	2567.4	2595.07	-0.015467	0.8265	0.94737	Additivity
GRMZM2G012126	360.029	192.611	0.90242	7.04e-06	3.92e-05	UP	265.957	351.401	-0.40192	0.024187	0.069774	FALSE	268.245	189.15	0.50402	0.015106	0.10277	FALSE	271.42	270.684	0.0039164	0.97509	1	Additivity
GRMZM2G012200	1027.43	821.508	0.32269	0.017201	0.040598	UP	894.275	1002.78	-0.16522	0.18565	0.32578	FALSE	901.962	806.779	0.16089	0.2338	0.60685	FALSE	912.647	908.1	0.0072056	0.92961	0.98733	Additivity
GRMZM2G012405	13.1925	0	Inf	0.00080075	0.0028238	UP	2.53576	12.8746	-2.344	0.034192	0.091123	FALSE	2.55726	0	Inf	0.3155	0.69909	FALSE	2.5882	6.25528	-1.2731	0.25795	0.55545	Additivity
GRMZM2G012537	12.0053	0	Inf	0.0019746	0.0062606	UP	4.57317	11.7195	-1.3577	0.21728	0.3658	FALSE	4.6133	0	Inf	0.093203	0.36478	FALSE	4.66615	5.48157	-0.23236	0.95392	0.99551	Additivity
GRMZM2G013478	649.39	445.516	0.54361	0.00043559	0.0016374	UP	508.783	633.8	-0.31698	0.022991	0.067059	FALSE	513.193	437.525	0.23014	0.15043	0.4817	FALSE	519.193	538.288	-0.052105	0.60855	0.83625	Additivity
GRMZM2G013639	322.339	216.554	0.57385	0.0036915	0.010828	UP	253.455	314.601	-0.31179	0.077633	0.17103	FALSE	255.663	212.666	0.26565	0.19949	0.55815	FALSE	258.626	264.877	-0.034452	0.7961	0.93354	Additivity
GRMZM2G013798	186.297	117.292	0.66751	0.0070215	0.018874	UP	142.626	181.827	-0.35032	0.12033	0.2377	FALSE	143.854	115.196	0.32052	0.20827	0.57326	FALSE	145.555	148.777	-0.031591	0.88251	0.96912	Additivity
GRMZM2G014091	3995.18	3378.72	0.24178	0.020372	0.046923	UP	3424.67	3899.26	-0.18724	0.13775	0.26304	FALSE	3454.08	3318.28	0.057866	0.66057	0.91392	FALSE	3495.06	3626.03	-0.053074	0.55737	0.80487	Additivity
GRMZM2G014300	2561.09	2115.24	0.27594	0.011795	0.029323	UP	2121.04	2499.59	-0.23692	0.019621	0.059198	FALSE	2139.36	2077.36	0.042426	0.69119	0.92719	FALSE	2164.51	2300.69	-0.088021	0.21608	0.50747	Additivity
GRMZM2G015295	27728.8	23401.1	0.24481	0.012331	0.030502	UP	22038.2	27063.8	-0.29636	0.017257	0.053444	FALSE	22231.2	22982.7	-0.047966	0.80399	0.96262	FALSE	22486.8	25106	-0.15895	0.086219	0.30385	Additivity
GRMZM2G015384	3399.25	2815.76	0.27169	0.011361	0.028412	UP	2831.21	3317.67	-0.22875	0.022332	0.065564	FALSE	2855.66	2765.38	0.046344	0.64487	0.9068	FALSE	2889.25	3054.23	-0.080112	0.24975	0.54615	Additivity
GRMZM2G015578	530.239	395.715	0.42218	0.00981	0.0251	UP	472.942	517.519	-0.12995	0.378	0.54	FALSE	477.073	388.623	0.29584	0.0709	0.306	FALSE	482.58	454.463	0.086606	0.42487	0.70932	Additivity
GRMZM2G015610	1818.02	1401.14	0.37577	0.00193	0.00614	UP	1539.92	1774.4	-0.20448	0.062641	0.1447	FALSE	1553.24	1375.99	0.17481	0.15557	0.4896	FALSE	1571.45	1582.56	-0.010163	0.89216	0.97335	Additivity
GRMZM2G015880	776.844	553.168	0.48991	0.00075917	0.0026945	UP	648.641	758.202	-0.22516	0.088278	0.18853	FALSE	654.219	543.262	0.26813	0.067799	0.2977	FALSE	661.965	653.339	0.018923	0.84654	0.9555	Additivity
GRMZM2G016106	1341.01	1026.29	0.38587	0.00265	0.0081	UP	1122.85	1308.83	-0.22111	0.055559	0.13237	FALSE	1132.61	1007.86	0.16835	0.20356	0.56515	FALSE	1145.79	1164.31	-0.02313	0.76659	0.9189	Additivity
GRMZM2G016250	6250.46	5094.21	0.2951	0.00384	0.0112	UP	5372.65	6100.43	-0.18328	0.11507	0.23012	FALSE	5419.6	5003.03	0.11538	0.372	0.747	FALSE	5482.12	5578.16	-0.025055	0.74803	0.91091	Additivity
GRMZM2G016296	2272.43	1595.35	0.51037	6.92e-05	0.00031282	UP	1853.16	2217.85	-0.25917	0.026594	0.075084	FALSE	1869.19	1566.73	0.25465	0.032041	0.17777	FALSE	1891.11	1903.96	-0.0097725	0.86461	0.9619	Additivity
GRMZM2G016521	123.546	60.7176	1.0249	0.0014647	0.0048197	UP	94.9455	120.585	-0.34488	0.21331	0.36085	FALSE	95.7672	59.6225	0.68367	0.041214	0.21205	FALSE	96.8894	89.9323	0.1075	0.62247	0.8444	Additivity
GRMZM2G016939	3106.17	2228.04	0.47936	0.00010989	0.00047581	UP	2656.38	3031.76	-0.19069	0.07747	0.17076	FALSE	2679.36	2188.16	0.29217	0.0088341	0.069177	FALSE	2710.78	2613.63	0.052653	0.41801	0.70292	Additivity
GRMZM2G017086	2704.77	1879.7	0.525	3.3e-06	1.95e-05	UP	2181.18	2639.87	-0.27536	0.019	0.0576	FALSE	2199.89	1846.1	0.25295	0.132	0.448	FALSE	2226.02	2250.55	-0.015805	0.88688	0.97095	Additivity
GRMZM2G017142	551.006	385.569	0.51508	0.00149	0.0048859	UP	424.454	537.778	-0.3414	0.020337	0.060918	FALSE	428.126	378.651	0.17717	0.29665	0.67916	FALSE	433.146	460.515	-0.088395	0.41495	0.69971	Additivity
GRMZM2G017525	3452.61	2844.19	0.27967	0.0114	0.0284	UP	2951.12	3369.78	-0.19139	0.0575	0.136	FALSE	2976.61	2793.17	0.091771	0.413	0.779	FALSE	3011.6	3095.89	-0.039827	0.56197	0.80721	Additivity
GRMZM2G017586	1546.82	1240.12	0.31882	0.0081832	0.021473	UP	1276.72	1509.68	-0.2418	0.02954	0.081432	FALSE	1287.82	1217.92	0.080514	0.50798	0.84197	FALSE	1302.81	1370.26	-0.072818	0.35493	0.64908	Additivity
GRMZM2G017821	1472.68	1137.24	0.37291	0.0030469	0.0091658	UP	1209.62	1437.38	-0.24889	0.035356	0.093529	FALSE	1220.05	1116.9	0.12744	0.29323	0.6755	FALSE	1234.44	1280.03	-0.052314	0.54803	0.79931	Additivity
GRMZM2G018197	6462.49	4557.14	0.50396	2.08e-06	1.27e-05	UP	5180.97	6307.52	-0.28385	0.038169	0.099403	FALSE	5226.38	4475.4	0.22379	0.17459	0.52036	FALSE	5286.39	5411.18	-0.033662	0.70846	0.8931	Additivity
GRMZM2G018217	1025.16	805.302	0.34825	0.0079924	0.021052	UP	831.524	1000.55	-0.26696	0.028228	0.078681	FALSE	838.7	790.887	0.084682	0.51953	0.84753	FALSE	848.574	900.101	-0.085047	0.33521	0.63129	Additivity
GRMZM2G018946	532.855	330.347	0.68976	4e-05	0.00019	UP	432.459	520.077	-0.26616	0.08	0.175	FALSE	436.182	324.438	0.42699	0.0114	0.0834	FALSE	441.336	423.12	0.060813	0.57322	0.81433	Additivity
GRMZM2G019119	403.38	275.494	0.55012	0.0178	0.0419	UP	297.559	393.683	-0.40386	0.0226	0.0661	FALSE	300.139	270.579	0.14958	0.399	0.76716	FALSE	303.646	333.774	-0.13648	0.26979	0.56814	Additivity
GRMZM2G019171	390.811	226.325	0.78808	3.61e-05	0.000173	UP	309.267	381.441	-0.30261	0.0748	0.166	FALSE	311.952	222.267	0.48903	0.0118	0.0852	FALSE	315.588	302.458	0.061307	0.62652	0.84734	Additivity
GRMZM2G019325	5761.98	4581.73	0.33067	0.0051708	0.014489	UP	4765.79	5623.59	-0.23878	0.022391	0.065695	FALSE	4807.15	4499.71	0.095349	0.35373	0.73327	FALSE	4863.23	5089.93	-0.065731	0.29986	0.59707	Additivity
GRMZM2G019356	4390.54	2574.53	0.77009	7.86e-07	5.18e-06	UP	3311.63	4285.06	-0.37177	0.03989	0.10291	FALSE	3340.64	2528.33	0.40194	0.017555	0.11479	FALSE	3379.03	3428.52	-0.020977	0.83286	0.95002	Additivity
GRMZM2G019386	783.965	546.908	0.51949	0.000315	0.00122	UP	617.082	765.143	-0.31027	0.018173	0.055651	FALSE	622.452	537.121	0.21271	0.14888	0.47873	FALSE	629.682	654.008	-0.054686	0.57009	0.81234	Additivity
GRMZM2G019404	990.388	663.639	0.57759	0.0115	0.028636	UP	764.552	966.688	-0.33843	0.14001	0.26605	FALSE	771.234	651.71	0.24294	0.11361	0.41223	FALSE	780.13	809.986	-0.054183	0.64042	0.85481	Additivity
GRMZM2G019597	1139.64	832.659	0.45277	0.00047	0.00175	UP	915.411	1112.27	-0.28101	0.0176	0.054168	FALSE	923.331	817.761	0.17517	0.183	0.53358	FALSE	934.159	969.763	-0.053964	0.52702	0.78521	Additivity
GRMZM2G019907	82.0162	39.1968	1.0652	0.0054308	0.015093	UP	47.7817	80.0441	-0.74434	0.027991	0.078162	FALSE	48.2037	38.4902	0.32465	0.48699	0.82802	FALSE	48.75	59.7905	-0.29452	0.28345	0.58093	Additivity
GRMZM2G020008	79.9204	26.7326	1.58	0.00019774	0.00080547	UP	48.2611	78.0094	-0.69279	0.056283	0.13372	FALSE	48.683	26.2538	0.89089	0.057228	0.26565	FALSE	49.2444	51.6648	-0.069222	0.86924	0.96376	Additivity
GRMZM2G020140	878.228	659.28	0.4137	0.00357	0.0105	UP	734.812	857.162	-0.22219	0.0855	0.184	FALSE	741.191	647.453	0.19507	0.176	0.522	FALSE	749.833	755.372	-0.010616	0.91335	0.98162	Additivity
GRMZM2G020162	13.6462	0	Inf	0.00061279	0.0022236	UP	5.08409	13.3173	-1.3892	0.14082	0.26704	FALSE	5.12914	0	Inf	0.068575	0.29985	FALSE	5.18695	6.25528	-0.27019	0.84837	0.95646	Additivity
GRMZM2G020295	529.715	382.994	0.46789	0.00456	0.013	UP	426.561	517.006	-0.27743	0.063796	0.14671	FALSE	430.263	376.121	0.19402	0.25417	0.63167	FALSE	435.282	448.223	-0.042265	0.70314	0.89021	Additivity
GRMZM2G020740	462.81	266.534	0.7961	6.71e-06	3.75e-05	UP	375.624	451.715	-0.26612	0.24118	0.39444	FALSE	378.938	261.785	0.53358	0.11364	0.41223	FALSE	383.24	356.584	0.104	0.54015	0.79373	Additivity
GRMZM2G021831	137.054	61.5573	1.1547	0.00015449	0.00064492	UP	89.3568	133.761	-0.58201	0.026684	0.075289	FALSE	90.1296	60.451	0.57623	0.086787	0.34822	FALSE	91.187	97.4737	-0.096185	0.65533	0.8646	Additivity
GRMZM2G021834	464.205	324.255	0.51764	0.0034922	0.010302	UP	427.4	453.081	-0.084181	0.62275	0.75566	FALSE	431.083	318.43	0.43699	0.011705	0.084821	FALSE	436.171	386.729	0.17357	0.1202	0.3689	Additivity
GRMZM2G021877	285.729	204.804	0.4804	0.018185	0.042584	UP	216.838	278.87	-0.36298	0.053042	0.12768	FALSE	218.72	201.134	0.12093	0.57323	0.87526	FALSE	221.271	240.931	-0.12281	0.38988	0.68002	Additivity
GRMZM2G022192	705.962	541.336	0.38307	0.010413	0.026431	UP	611.86	689.019	-0.17134	0.19884	0.34282	FALSE	617.162	531.615	0.21527	0.15987	0.49705	FALSE	624.379	613.527	0.025296	0.81552	0.94221	Additivity
GRMZM2G022242	100.163	53.8053	0.89654	0.0091815	0.023706	UP	60.9588	97.7611	-0.68143	0.029953	0.082186	FALSE	61.4912	52.8398	0.21875	0.58282	0.8804	FALSE	62.2012	75.3191	-0.27607	0.2724	0.57081	Additivity
GRMZM2G022359	798.309	585.717	0.44674	0.0020213	0.0063936	UP	676.074	779.146	-0.20471	0.11412	0.22883	FALSE	681.891	575.204	0.24547	0.096699	0.37323	FALSE	689.957	680.67	0.01955	0.85302	0.9578	Additivity
GRMZM2G022453	710.572	523.271	0.44142	0.0041	0.0118	UP	532.867	693.498	-0.38012	0.0354	0.0936	FALSE	537.441	513.898	0.064625	0.665	0.91539	FALSE	543.823	607.348	-0.15939	0.13816	0.40039	Additivity
GRMZM2G022506	225.874	133.198	0.76194	0.0011416	0.0038717	UP	199.448	220.456	-0.14448	0.48808	0.64491	FALSE	201.16	130.813	0.62084	0.0077306	0.062185	FALSE	203.548	175.928	0.21038	0.16892	0.44529	Additivity
GRMZM2G022856	1164.06	885.306	0.39491	0.00328	0.00975	UP	1068.91	1136.16	-0.088024	0.507	0.661	FALSE	1078.11	869.445	0.31034	0.017568	0.11479	FALSE	1090.87	1004.98	0.1183	0.14793	0.41595	Additivity
GRMZM2G022921	717.235	554.604	0.37099	0.010306	0.026217	UP	599.086	700.02	-0.22463	0.093699	0.19733	FALSE	604.266	544.688	0.14975	0.29982	0.68271	FALSE	611.359	624.749	-0.031257	0.76126	0.91625	Additivity
GRMZM2G023020	1000.66	744.69	0.42624	0.0016342	0.0053084	UP	825.809	976.639	-0.24202	0.048321	0.11892	FALSE	832.916	731.336	0.18764	0.17534	0.52139	FALSE	842.766	858.382	-0.026488	0.76195	0.91668	Additivity
GRMZM2G023105	264.403	175.719	0.58947	0.0062516	0.017067	UP	192.395	258.066	-0.42367	0.035036	0.0929	FALSE	194.055	172.577	0.16923	0.43946	0.79716	FALSE	196.341	215.705	-0.1357	0.38353	0.67462	Additivity
GRMZM2G023242	4612.42	3696.16	0.3195	0.0021	0.00662	UP	3966.3	4501.69	-0.18268	0.055	0.131	FALSE	4000.61	3630.05	0.14023	0.178	0.526	FALSE	4047.52	4085.08	-0.013326	0.83996	0.95366	Additivity
GRMZM2G023313	950.16	734.398	0.37161	0.0063729	0.017364	UP	854.504	927.354	-0.11803	0.44076	0.60192	FALSE	861.821	721.235	0.25692	0.12268	0.4305	FALSE	872.093	828.243	0.074429	0.47702	0.75052	Additivity
GRMZM2G023392	1703.34	1368.72	0.31554	0.00948	0.0244	UP	1446.27	1662.46	-0.20099	0.0664	0.151	FALSE	1458.82	1344.14	0.11812	0.35119	0.73187	FALSE	1475.83	1511.53	-0.034486	0.64235	0.85635	Additivity
GRMZM2G023575	1010.99	806.058	0.32681	0.014208	0.034437	UP	874.556	986.74	-0.17412	0.16478	0.29868	FALSE	882.085	791.649	0.15606	0.23675	0.61054	FALSE	892.51	891.764	0.0012064	0.97084	1	Additivity
GRMZM2G023791	170.696	99.8587	0.77347	0.00369	0.0108	UP	118.777	166.604	-0.48818	0.044	0.111	FALSE	119.8	98.0684	0.28876	0.307	0.69	FALSE	121.214	132.679	-0.13038	0.50068	0.76744	Additivity
GRMZM2G024293	2461.34	1938.93	0.34418	0.0022941	0.0071524	UP	2030.69	2402.25	-0.24241	0.018403	0.056282	FALSE	2048.23	1904.17	0.10522	0.36282	0.74029	FALSE	2072.31	2164.78	-0.062981	0.3756	0.66778	Additivity
GRMZM2G024312	92.0667	44.7488	1.0408	0.0044841	0.012813	UP	66.0492	89.8582	-0.44411	0.16014	0.29281	FALSE	66.6277	43.9438	0.60046	0.12601	0.43822	FALSE	67.3935	66.9188	0.010196	0.99138	1	Additivity
GRMZM2G024335	438.347	316.607	0.46938	0.006744	0.018239	UP	330.543	427.828	-0.37219	0.020763	0.061905	FALSE	333.406	310.938	0.10065	0.57025	0.87384	FALSE	337.309	370.734	-0.13631	0.25841	0.55595	Additivity
GRMZM2G024354	11827.4	9946.87	0.24982	0.01199	0.029735	UP	10402.6	11543.5	-0.15013	0.093717	0.19735	FALSE	10493.1	9768.58	0.10322	0.31256	0.69548	FALSE	10615.1	10713.9	-0.013366	0.81125	0.94063	Additivity
GRMZM2G024389	285.939	182.194	0.65023	0.0016827	0.0054416	UP	236.196	279.07	-0.24064	0.17833	0.31634	FALSE	238.256	178.925	0.41316	0.054101	0.25605	FALSE	241.014	230.22	0.066106	0.66551	0.87118	Additivity
GRMZM2G024476	96.3232	37.2745	1.3697	0.00054674	0.0020067	UP	43.2777	94.0205	-1.1194	0.043498	0.10974	FALSE	43.6709	36.6029	0.25471	0.75949	0.94957	FALSE	44.1419	64.9063	-0.55621	0.1208	0.37007	Additivity
GRMZM2G024865	837.947	576.82	0.53874	0.0018056	0.0057852	UP	616.64	817.886	-0.40747	0.025664	0.072969	FALSE	622.017	566.472	0.13495	0.37327	0.74816	FALSE	629.219	692.702	-0.13867	0.16239	0.43586	Additivity
GRMZM2G024948	120.579	70.1768	0.78092	0.014327	0.034692	UP	107.75	117.691	-0.12732	0.67122	0.7922	FALSE	108.7	68.9128	0.65751	0.039008	0.20375	FALSE	109.936	93.2764	0.23708	0.24506	0.54141	Additivity
GRMZM2G024993	164.871	59.0238	1.482	0.00062941	0.0022774	UP	84.6578	160.903	-0.92648	0.023859	0.069047	FALSE	85.37	57.979	0.5582	0.33182	0.71247	FALSE	86.4153	109.863	-0.34635	0.28779	0.5856	Additivity
GRMZM2G025095	2331.9	1928.35	0.27414	0.0152	0.03651	UP	1944.9	2275.91	-0.22675	0.059007	0.13836	FALSE	1961.62	1893.77	0.050785	0.66311	0.91508	FALSE	1984.85	2096.85	-0.079193	0.27331	0.57184	Additivity
GRMZM2G025123	458.348	281.637	0.70261	0.00296	0.00894	UP	347.322	447.33	-0.36507	0.035096	0.092995	FALSE	350.333	276.564	0.34111	0.0707	0.305	FALSE	354.427	364.514	-0.040487	0.69937	0.8883	Additivity
GRMZM2G025303	308.588	221.21	0.48026	0.014806	0.035669	UP	231.939	301.181	-0.37688	0.039091	0.10129	FALSE	233.932	217.247	0.10675	0.60408	0.88815	FALSE	236.705	260.25	-0.13681	0.32497	0.62236	Additivity
GRMZM2G025598	4781.25	3815.34	0.32558	0.0027101	0.0082636	UP	4142.6	4666.56	-0.17183	0.080237	0.17553	FALSE	4178.22	3746.81	0.15723	0.18741	0.54105	FALSE	4227.69	4227.32	0.00012622	0.99975	1	Additivity
GRMZM2G025685	1227.37	924.476	0.40886	0.00218	0.00685	UP	1031.41	1197.94	-0.21593	0.0753	0.167	FALSE	1040.3	907.864	0.19644	0.145	0.473	FALSE	1052.58	1057.19	-0.0063009	0.94907	0.99404	Additivity
GRMZM2G025731	1027.5	692.766	0.5687	5.61e-05	0.00025889	UP	829.013	1002.82	-0.27459	0.028466	0.079192	FALSE	836.172	680.325	0.29757	0.034978	0.18887	FALSE	846.007	846.952	-0.001611	0.95894	0.9973	Additivity
GRMZM2G025939	287.682	171.777	0.74394	0.00043571	0.0016375	UP	212.284	280.781	-0.40345	0.034156	0.091061	FALSE	214.129	168.7	0.34402	0.1178	0.42115	FALSE	216.62	225.272	-0.056498	0.71051	0.89441	Additivity
GRMZM2G026649	216.31	115.425	0.90614	0.000245	0.000978	UP	171.73	211.129	-0.29798	0.174	0.311	FALSE	173.235	113.353	0.61191	0.0148	0.101	FALSE	175.225	162.199	0.11144	0.48813	0.75924	Additivity
GRMZM2G026839	1197.63	878.13	0.44768	0.00057616	0.0021046	UP	1050.45	1168.91	-0.15415	0.19739	0.34089	FALSE	1059.53	862.427	0.29696	0.021687	0.13383	FALSE	1071.96	1018.73	0.073492	0.37316	0.6657	Additivity
GRMZM2G027056	448.813	324.13	0.46954	0.0151	0.0362	UP	349.265	438.069	-0.32684	0.0711	0.16	FALSE	352.279	318.306	0.14631	0.43	0.791	FALSE	356.425	378.584	-0.087013	0.48842	0.75928	Additivity
GRMZM2G027068	176.002	88.7828	0.98724	0.00023995	0.0009591	UP	132.546	171.775	-0.37403	0.10001	0.20722	FALSE	133.698	87.1832	0.61686	0.030201	0.17039	FALSE	135.255	130.089	0.056187	0.78789	0.92916	Additivity
GRMZM2G027378	1700.86	1350.61	0.33265	0.00534	0.0149	UP	1116.22	1660.04	-0.57259	0.047986	0.1184	FALSE	1126.15	1326.42	-0.23613	0.47161	0.81836	FALSE	1138.76	1500.53	-0.39801	0.031801	0.16424	Additivity
GRMZM2G027495	228.805	144.233	0.66572	0.00424	0.0122	UP	202.538	223.318	-0.1409	0.494	0.65	FALSE	204.284	141.64	0.52835	0.0231	0.14	FALSE	206.693	183.038	0.17535	0.25175	0.54798	Additivity
GRMZM2G027640	314.207	190.043	0.72539	0.000344	0.00133	UP	242.202	306.665	-0.34046	0.0591	0.138	FALSE	244.3	186.638	0.38841	0.064	0.28645	FALSE	247.158	247.272	-0.00066228	1	1	Additivity
GRMZM2G027797	165.462	108.353	0.61076	0.0209	0.0479	UP	150.165	161.492	-0.10492	0.657	0.782	FALSE	151.445	106.406	0.50921	0.0527	0.252	FALSE	153.262	134.345	0.19005	0.27709	0.57514	Additivity
GRMZM2G027856	242.487	151.305	0.68045	0.00254	0.00781	UP	183.318	236.667	-0.36851	0.066869	0.15233	FALSE	184.909	148.587	0.31551	0.184	0.536	FALSE	187.066	193.376	-0.047861	0.76133	0.91626	Additivity
GRMZM2G027955	9559.89	7910.73	0.27318	0.008645	0.022523	UP	9273.49	9330.78	-0.0088854	0.97924	0.99531	FALSE	9353.72	7769.12	0.26779	0.008501	0.067208	FALSE	9463.4	8571.71	0.14277	0.018614	0.11651	Additivity
GRMZM2G028014	95.7318	42.5487	1.1699	0.0011147	0.0037892	UP	61.9429	93.4316	-0.59297	0.055793	0.13277	FALSE	62.479	41.7863	0.58034	0.14431	0.47215	FALSE	63.2112	67.7493	-0.10003	0.70621	0.89192	Additivity
GRMZM2G028036	177.817	89.5945	0.98891	0.00017932	0.00073721	UP	139.126	173.546	-0.31893	0.15305	0.28351	FALSE	140.331	87.9896	0.67343	0.014227	0.09857	FALSE	141.973	131.251	0.11329	0.54191	0.79485	Additivity
GRMZM2G028089	958.918	745.883	0.36246	0.0075314	0.02003	UP	813.124	935.91	-0.20289	0.10537	0.21557	FALSE	820.122	732.532	0.16295	0.22845	0.59963	FALSE	829.82	837.425	-0.013162	0.89812	0.97597	Additivity
GRMZM2G028307	837.255	587.827	0.51028	0.000441	0.00166	UP	664.442	817.172	-0.2985	0.0238	0.0689	FALSE	670.166	577.277	0.21525	0.146	0.475	FALSE	678.078	699.995	-0.045893	0.63469	0.85305	Additivity
GRMZM2G028313	1872.22	1514.63	0.30579	0.00973	0.0249	UP	1673.04	1827.31	-0.12725	0.248	0.402	FALSE	1687.45	1487.52	0.18194	0.12	0.42468	FALSE	1707.37	1663.22	0.0378	0.60225	0.83142	Additivity
GRMZM2G028369	1124.77	869.719	0.37101	0.0040107	0.011626	UP	920.458	1097.76	-0.25414	0.032697	0.087925	FALSE	928.416	854.156	0.12027	0.35312	0.73317	FALSE	939.314	980.248	-0.06154	0.47533	0.74928	Additivity
GRMZM2G028902	404.704	243.502	0.73294	7.28e-05	0.00032703	UP	310.837	394.985	-0.34564	0.032884	0.088323	FALSE	313.544	239.128	0.39088	0.043537	0.22027	FALSE	317.182	318.529	-0.0061135	0.94863	0.99404	Additivity
GRMZM2G030118	24.5701	7.00931	1.8096	0.0181	0.0425	UP	10.6791	23.9787	-1.167	0.0789	0.173	FALSE	10.7741	6.88464	0.64612	0.53697	0.85652	FALSE	10.8947	15.5527	-0.51353	0.39212	0.68183	Additivity
GRMZM2G030241	222.42	133.601	0.73536	0.0014674	0.0048277	UP	154.353	217.077	-0.49198	0.0187	0.057	FALSE	155.689	131.207	0.24682	0.32217	0.70475	FALSE	157.512	175.175	-0.15333	0.34677	0.64187	Additivity
GRMZM2G030252	31.8992	9.02202	1.822	0.00848	0.0222	UP	15.2082	31.1312	-1.0335	0.0686	0.155	FALSE	15.3362	8.8561	0.7922	0.428	0.78972	FALSE	15.5239	20.0302	-0.36769	0.46562	0.74194	Additivity
GRMZM2G030542	398.594	286.744	0.47516	0.0086419	0.022517	UP	331.016	389.036	-0.233	0.16462	0.29855	FALSE	333.877	281.615	0.2456	0.17345	0.5184	FALSE	337.798	336.04	0.0075268	0.94274	0.99192	Additivity
GRMZM2G031280	45.2305	14.6988	1.6216	0.0040053	0.011612	UP	25.4142	44.1464	-0.79666	0.093027	0.19635	FALSE	25.6384	14.4338	0.82885	0.21067	0.57636	FALSE	25.9295	29.3446	-0.1785	0.68579	0.88186	Additivity
GRMZM2G031311	654.655	493.137	0.40875	0.0079731	0.021015	UP	506.537	638.968	-0.33508	0.025095	0.071736	FALSE	510.972	484.322	0.077279	0.64845	0.90869	FALSE	516.848	562.354	-0.12174	0.25177	0.54798	Additivity
GRMZM2G031461	274.177	164.852	0.73394	0.000703	0.00251	UP	215.627	267.593	-0.3115	0.0978	0.204	FALSE	217.469	161.882	0.42587	0.10609	0.39533	FALSE	220.071	215.935	0.027373	0.87919	0.96785	Additivity
GRMZM2G032022	751.612	528.504	0.50808	0.000573	0.00209	UP	606.114	733.57	-0.27535	0.0383	0.0997	FALSE	611.342	519.024	0.23618	0.119	0.42384	FALSE	618.544	629.653	-0.02568	0.78865	0.92976	Additivity
GRMZM2G032028	56.467	7.81439	2.8532	0.0029838	0.0090019	UP	16.2867	55.1212	-1.7589	0.037333	0.097653	FALSE	16.4337	7.67322	1.0988	0.2096	0.57471	FALSE	16.613	30.7349	-0.88756	0.063038	0.25327	Additivity
GRMZM2G032132	1990.07	1628.88	0.28894	0.0186	0.043459	UP	1703.76	1942.38	-0.1891	0.10597	0.21657	FALSE	1718.63	1599.63	0.10352	0.40416	0.77135	FALSE	1738.49	1777.21	-0.031784	0.68199	0.8798	Additivity
GRMZM2G032154	41.9156	10.1393	2.0475	0.000853	0.0029821	UP	18.7847	40.9073	-1.1228	0.025259	0.072055	FALSE	18.9471	9.95481	0.92851	0.24934	0.62579	FALSE	19.1696	25.4406	-0.40831	0.35506	0.64923	Additivity
GRMZM2G032163	1556.16	1252.35	0.31336	0.0137	0.0334	UP	1303.36	1518.86	-0.22076	0.0599	0.14	FALSE	1314.56	1229.87	0.096072	0.4474	0.80309	FALSE	1330.13	1378.87	-0.051918	0.53151	0.78865	Additivity
GRMZM2G032219	201.619	111.802	0.85068	0.0005334	0.001963	UP	154.744	196.78	-0.3467	0.11099	0.22413	FALSE	156.066	109.804	0.50722	0.045101	0.22589	FALSE	157.933	153.585	0.040274	0.81423	0.94172	Additivity
GRMZM2G032315	14778.8	12413.8	0.25158	0.00954	0.0245	UP	12681.6	14424	-0.18574	0.037103	0.097197	FALSE	12791.7	12191.6	0.069315	0.47396	0.82008	FALSE	12940.9	13376.8	-0.047802	0.42669	0.71118	Additivity
GRMZM2G032478	126.235	72.9109	0.7919	0.0079077	0.020876	UP	80.6647	123.203	-0.61102	0.026278	0.07439	FALSE	81.353	71.6064	0.18411	0.57611	0.87632	FALSE	82.328	97.6679	-0.2465	0.2619	0.55972	Additivity
GRMZM2G032505	3641.8	2976.35	0.29111	0.0080857	0.021253	UP	3061.4	3554.41	-0.21542	0.04169	0.10626	FALSE	3087.7	2923.16	0.079006	0.58653	0.88137	FALSE	3124.3	3251.15	-0.057417	0.52695	0.78521	Additivity
GRMZM2G032564	3909.37	2996.49	0.38366	0.00041177	0.001559	UP	3409.89	3815.63	-0.1622	0.10964	0.22207	FALSE	3439.47	2942.91	0.22494	0.03579	0.19208	FALSE	3479.61	3388.51	0.038274	0.54964	0.80007	Additivity
GRMZM2G032711	1405.6	936.897	0.58523	4.71e-06	2.72e-05	UP	1151	1371.89	-0.25328	0.030646	0.08354	FALSE	1160.96	920.14	0.33539	0.0086046	0.067772	FALSE	1174.57	1148.92	0.031852	0.68389	0.88093	Additivity
GRMZM2G032944	208.006	141.193	0.55896	0.0172	0.040518	UP	163.038	203.009	-0.31633	0.12788	0.24912	FALSE	164.458	138.654	0.24623	0.32939	0.71091	FALSE	166.366	171.823	-0.046563	0.76811	0.91934	Additivity
GRMZM2G033027	84.5976	29.9875	1.4963	0.00023528	0.00094207	UP	63.9992	82.5707	-0.36758	0.2734	0.43116	FALSE	64.557	29.448	1.1324	0.0075667	0.061164	FALSE	65.305	55.8273	0.22622	0.3864	0.67693	Additivity
GRMZM2G033029	836.765	661.278	0.33957	0.017303	0.040806	UP	721.023	816.703	-0.17977	0.17685	0.31459	FALSE	727.271	649.438	0.1633	0.24596	0.62159	FALSE	735.777	735.164	0.0012015	0.97843	1	Additivity
GRMZM2G034065	2311.34	1912.96	0.27293	0.0155	0.0372	UP	1950.53	2255.86	-0.20981	0.0491	0.12	FALSE	1967.31	1878.68	0.066506	0.55623	0.86725	FALSE	1990.59	2077.91	-0.061938	0.39436	0.68345	Additivity
GRMZM2G034069	2702.39	1942.58	0.47626	3.36e-05	0.00016208	UP	2196.28	2637.57	-0.26415	0.038133	0.099359	FALSE	2215.1	1907.74	0.21551	0.14677	0.47581	FALSE	2241.46	2281.8	-0.025737	0.77532	0.92246	Additivity
GRMZM2G034326	2884.24	2345.37	0.29837	0.01331	0.03259	UP	2530.05	2814.96	-0.15394	0.27835	0.43656	FALSE	2551.8	2303.36	0.14777	0.19123	0.54608	FALSE	2582.03	2574.37	0.0042883	0.97535	1	Additivity
GRMZM2G034503	574.46	410.088	0.48627	0.00365	0.0107	UP	488.459	560.66	-0.19889	0.14971	0.27905	FALSE	492.691	402.711	0.29094	0.080417	0.33184	FALSE	498.456	485.02	0.039423	0.74778	0.91072	Additivity
GRMZM2G034511	1443.16	1157.19	0.31861	0.010128	0.025816	UP	1165.06	1408.53	-0.27379	0.016737	0.052171	FALSE	1175.11	1136.44	0.048273	0.6997	0.92937	FALSE	1188.94	1278.51	-0.10478	0.1954	0.48061	Additivity
GRMZM2G034764	2159.1	959.859	1.1695	1.52e-08	1.28e-07	UP	1603.74	2107.28	-0.39395	0.079172	0.17371	FALSE	1617.9	942.504	0.77955	0.056815	0.26444	FALSE	1636.24	1534.15	0.092936	0.62505	0.84635	Additivity
GRMZM2G034985	2955.39	2162.52	0.45064	6.44e-05	0.000293	UP	2411.37	2884.45	-0.25844	0.016662	0.051986	FALSE	2432.42	2123.68	0.19582	0.11454	0.41423	FALSE	2460.53	2518.27	-0.033466	0.61316	0.83887	Additivity
GRMZM2G035153	278.433	183.901	0.5984	0.0046616	0.013253	UP	212.277	271.755	-0.35636	0.064289	0.1475	FALSE	214.122	180.604	0.2456	0.26238	0.64196	FALSE	216.615	226.517	-0.064487	0.6699	0.87386	Additivity
GRMZM2G035305	1241.55	878.867	0.49842	0.00014218	0.00059997	UP	1087.11	1211.72	-0.15656	0.15897	0.29114	FALSE	1096.53	863.087	0.34537	0.0092605	0.071687	FALSE	1109.36	1044.02	0.08757	0.31548	0.61278	Additivity
GRMZM2G035417	3916.33	3283.23	0.25439	0.018	0.042311	UP	3345.63	3822.36	-0.19219	0.0521	0.12594	FALSE	3374.54	3224.39	0.065665	0.54036	0.85748	FALSE	3414.19	3539.49	-0.051999	0.44371	0.72485	Additivity
GRMZM2G035899	695.737	547.949	0.3445	0.019955	0.04611	UP	547.823	679.037	-0.30978	0.02369	0.068718	FALSE	552.561	538.123	0.0382	0.80932	0.96393	FALSE	559.042	611.583	-0.12959	0.19325	0.47772	Additivity
GRMZM2G036783	16.0196	0.527425	4.9247	0.000723	0.0025788	UP	10.1556	15.6331	-0.62232	0.41314	0.57574	FALSE	10.2437	0.518343	4.3047	0.011271	0.082456	FALSE	10.3634	7.94306	0.38372	0.61392	0.83912	Additivity
GRMZM2G037043	39.9266	10.2642	1.9597	0.0041618	0.012007	UP	14.7099	38.9639	-1.4054	0.020598	0.061532	FALSE	14.835	10.0789	0.55767	0.5353	0.85575	FALSE	15.0137	24.6272	-0.71398	0.12137	0.37107	Additivity
GRMZM2G037094	1329.28	1031.79	0.36548	0.0047	0.0133	UP	1085.36	1297.4	-0.25744	0.030242	0.082743	FALSE	1094.73	1013.29	0.11154	0.39281	0.76322	FALSE	1107.62	1159.72	-0.066325	0.43071	0.71424	Additivity
GRMZM2G037379	592.083	390.225	0.60149	0.000164	0.000681	UP	489.576	577.87	-0.23921	0.090685	0.1926	FALSE	493.832	383.232	0.3658	0.024801	0.14793	FALSE	499.577	482.697	0.049588	0.65587	0.86471	Additivity
GRMZM2G037683	1741.94	1408.2	0.30684	0.01034	0.026275	UP	1465.99	1700.14	-0.21378	0.052474	0.12664	FALSE	1478.63	1382.97	0.096489	0.42078	0.7844	FALSE	1496.07	1548.47	-0.049672	0.52448	0.78422	Additivity
GRMZM2G037698	3331.96	2466.24	0.43406	7.94e-05	0.00035422	UP	2757.3	3252.01	-0.23808	0.018116	0.055501	FALSE	2781.21	2422.1	0.19946	0.070244	0.30431	FALSE	2813.69	2848	-0.017486	0.80565	0.93814	Additivity
GRMZM2G037743	809.269	627.689	0.36657	0.00877	0.022806	UP	640.044	789.835	-0.30338	0.019269	0.058272	FALSE	645.552	616.445	0.06656	0.63934	0.90376	FALSE	653.185	706.86	-0.11393	0.22885	0.5228	Additivity
GRMZM2G038158	260.251	161.743	0.6862	0.0106	0.0268	UP	256.003	254.006	0.011298	0.979	0.99532	FALSE	258.235	158.816	0.70133	0.014153	0.098175	FALSE	261.225	207.625	0.33131	0.020211	0.12299	Additivity
GRMZM2G038195	1262.83	999.711	0.33708	0.008	0.0211	UP	1035.05	1232.52	-0.25191	0.031783	0.085927	FALSE	1043.98	981.801	0.08859	0.48798	0.82876	FALSE	1056.28	1112.45	-0.074743	0.37291	0.66555	Additivity
GRMZM2G038375	6028.23	4984.69	0.27423	0.006675	0.018075	UP	5077.89	5883.49	-0.21244	0.022809	0.066643	FALSE	5121.86	4895.48	0.065217	0.51206	0.8448	FALSE	5181.84	5417.05	-0.064042	0.31717	0.61464	Additivity
GRMZM2G038669	29.9444	3.10211	3.271	9.71e-05	0.00042551	UP	11.6821	29.2258	-1.3229	0.03395	0.090604	FALSE	11.7839	3.04803	1.9509	0.08284	0.33773	FALSE	11.9205	15.6475	-0.39249	0.52629	0.78482	Additivity
GRMZM2G039011	628.86	435.342	0.53059	0.017798	0.04184	UP	490.175	613.813	-0.3245	0.15667	0.28813	FALSE	494.45	427.53	0.2098	0.198	0.5567	FALSE	500.172	520.408	-0.057221	0.62384	0.84551	Additivity
GRMZM2G039074	162.776	107.673	0.59623	0.0206	0.0473	UP	114.733	158.863	-0.4695	0.046686	0.11587	FALSE	115.724	105.742	0.13015	0.65417	0.91096	FALSE	117.085	133.055	-0.18446	0.31787	0.61543	Additivity
GRMZM2G039089	545.071	403.183	0.43501	0.0079298	0.020922	UP	498.136	531.997	-0.094878	0.52052	0.67312	FALSE	502.455	395.946	0.34369	0.035085	0.18918	FALSE	508.325	465.789	0.12607	0.23681	0.53247	Additivity
GRMZM2G039385	798.625	577.472	0.46777	0.00108	0.00367	UP	653.56	779.443	-0.25412	0.047	0.116	FALSE	659.234	567.114	0.21715	0.14366	0.47072	FALSE	666.921	677.226	-0.02212	0.7993	0.93522	Additivity
GRMZM2G039525	434.053	269.13	0.68957	0.000124	0.000531	UP	370.389	423.644	-0.19381	0.229	0.38	FALSE	373.634	264.319	0.49935	0.0098623	0.07459	FALSE	377.926	344.326	0.13433	0.25315	0.54929	Additivity
GRMZM2G039725	392.209	286.203	0.45458	0.012861	0.031631	UP	335.734	382.796	-0.18926	0.24255	0.39607	FALSE	338.659	281.061	0.26895	0.15172	0.48301	FALSE	342.585	333.55	0.03856	0.77244	0.92116	Additivity
GRMZM2G040453	356.68	262.745	0.44096	0.016787	0.039758	UP	293.983	348.124	-0.24387	0.15694	0.2884	FALSE	296.528	258.054	0.20049	0.274	0.654	FALSE	300.001	303.705	-0.017706	0.91702	0.98291	Additivity
GRMZM2G040477	11124.3	9260.58	0.26454	0.0090762	0.023482	UP	9602.8	10857.4	-0.17716	0.059801	0.13966	FALSE	9686.63	9094.58	0.090988	0.384	0.75651	FALSE	9798.56	10022	-0.032525	0.59378	0.82681	Additivity
GRMZM2G040515	100.583	58.0247	0.79365	0.016	0.0382	UP	71.0452	98.1658	-0.46648	0.11487	0.22984	FALSE	71.6544	56.9866	0.33043	0.355	0.734	FALSE	72.5065	77.8042	-0.10174	0.68282	0.88034	Additivity
GRMZM2G040954	816.522	630.09	0.37393	0.00922	0.0238	UP	685.334	796.951	-0.21768	0.10846	0.22022	FALSE	691.25	618.825	0.15968	0.2519	0.62907	FALSE	699.384	709.195	-0.020098	0.86819	0.96356	Additivity
GRMZM2G041415	178.55	101.275	0.81805	0.0024153	0.0074768	UP	147.294	174.264	-0.24258	0.27842	0.43658	FALSE	148.577	99.4418	0.57929	0.057983	0.26798	FALSE	150.3	137.355	0.12994	0.48068	0.7533	Additivity
GRMZM2G041797	1198.61	952.582	0.33145	0.00999	0.0255	UP	1102.96	1169.86	-0.084949	0.46815	0.6275	FALSE	1112.53	935.531	0.24999	0.0515	0.248	FALSE	1125.51	1056.65	0.091086	0.27057	0.5691	Additivity
GRMZM2G042027	840.361	641.714	0.38908	0.006	0.0164	UP	763.524	820.206	-0.10331	0.42733	0.58935	FALSE	770.195	630.232	0.28934	0.0396	0.206	FALSE	779.083	727.646	0.098539	0.28092	0.57875	Additivity
GRMZM2G042099	795.411	610.575	0.38153	0.00734	0.0196	UP	664.114	776.323	-0.22523	0.085617	0.18453	FALSE	669.862	599.646	0.15975	0.264	0.644	FALSE	677.711	690.728	-0.027448	0.78182	0.92604	Additivity
GRMZM2G042133	550.306	412.205	0.41687	0.0104	0.0265	UP	464.099	537.103	-0.21077	0.15113	0.28088	FALSE	468.121	404.803	0.20966	0.208	0.573	FALSE	473.595	473.073	0.0015901	1	1	Additivity
GRMZM2G042147	77.3765	0	Inf	0.000147	0.00061913	UP	15.6563	75.5038	-2.2698	0.078967	0.17339	FALSE	15.7789	0	Inf	0.12136	0.42763	FALSE	15.992	38.1488	-1.2543	0.2197	0.51168	Additivity
GRMZM2G042660	89.0645	36.0668	1.3042	0.0007751	0.0027426	UP	70.6224	86.9325	-0.29977	0.37119	0.53297	FALSE	71.241	35.42	1.0081	0.010786	0.080104	FALSE	72.0596	60.8768	0.2433	0.32252	0.62027	Additivity
GRMZM2G042797	796.174	535.485	0.57224	0.000129	0.00055	UP	631.932	777.096	-0.29833	0.03018	0.082609	FALSE	637.372	525.886	0.27738	0.0632	0.284	FALSE	644.905	652.698	-0.017329	0.89015	0.97239	Additivity
GRMZM2G042897	156.318	89.4696	0.80501	0.00366	0.0107	UP	128.844	152.569	-0.24383	0.32146	0.48227	FALSE	129.941	87.8655	0.56449	0.0441	0.222	FALSE	131.504	120.363	0.12771	0.48773	0.75898	Additivity
GRMZM2G043238	744.031	568.637	0.38785	0.0219	0.0498	UP	686.986	726.219	-0.080125	0.66202	0.78562	FALSE	692.936	558.444	0.31131	0.033703	0.18405	FALSE	701.047	642.85	0.12503	0.17443	0.45241	Additivity
GRMZM2G043279	10250.5	7709.36	0.41101	5.33e-05	0.00024701	UP	8871.81	10004.5	-0.17335	0.060506	0.14089	FALSE	8948.95	7571.29	0.24118	0.0185	0.119	FALSE	9053.04	8825.07	0.036796	0.55696	0.80453	Additivity
GRMZM2G043792	22.9644	0.464984	5.6261	2.3e-05	0.00011503	UP	8.62283	22.4133	-1.3781	0.057441	0.1357	FALSE	8.69614	0.456317	4.2523	0.0256	0.151	FALSE	8.80094	11.2196	-0.35029	0.65937	0.86718	Additivity
GRMZM2G043843	191.427	123.427	0.63314	0.011	0.0276	UP	164.098	186.837	-0.18722	0.40006	0.56247	FALSE	165.534	121.212	0.44959	0.073	0.311	FALSE	167.439	154.587	0.11522	0.49151	0.76106	Additivity
GRMZM2G044107	74.2674	35.2339	1.0758	0.0068417	0.018462	UP	43.7069	72.4869	-0.72986	0.046112	0.11479	FALSE	44.0916	34.6093	0.34935	0.423	0.786	FALSE	44.5941	53.0267	-0.24987	0.41981	0.70511	Additivity
GRMZM2G044832	848.909	664.623	0.35307	0.0142	0.0344	UP	670.932	828.563	-0.30444	0.023051	0.067186	FALSE	676.773	652.716	0.052216	0.715	0.934	FALSE	684.629	742.508	-0.11709	0.22269	0.51516	Additivity
GRMZM2G044851	55.4925	11.8465	2.2278	0.0016158	0.0052598	UP	18.7596	54.1543	-1.5295	0.016414	0.051365	FALSE	18.9179	11.6339	0.70142	0.35648	0.73523	FALSE	19.1485	32.8378	-0.77813	0.075904	0.28172	Additivity
GRMZM2G044902	1277.63	557.688	1.1959	4.18e-09	3.79e-08	UP	1009.52	1246.94	-0.30472	0.22719	0.3779	FALSE	1018.44	547.634	0.89507	0.0161	0.108	FALSE	1029.98	903.259	0.1894	0.34048	0.63513	Additivity
GRMZM2G045057	76.3962	28.5647	1.4193	0.000629	0.0022752	UP	50.3049	74.5652	-0.5678	0.11024	0.22305	FALSE	50.7463	28.0569	0.85495	0.0564	0.26299	FALSE	51.3276	51.0382	0.0081577	0.98408	1	Additivity
GRMZM2G045330	2362.61	1913.19	0.3044	0.0078863	0.020822	UP	2046.09	2305.91	-0.17246	0.09767	0.20333	FALSE	2063.71	1878.88	0.13537	0.2439	0.61912	FALSE	2088.09	2103.05	-0.010298	0.88555	0.97026	Additivity
GRMZM2G045565	17.2409	0	Inf	8.41e-05	0.000373	UP	4.08112	16.8261	-2.0437	0.025505	0.072594	FALSE	4.1194	0	Inf	0.191	0.546	FALSE	4.16117	8.22012	-0.98217	0.28166	0.57932	Additivity
GRMZM2G046011	3914.27	3234.88	0.27503	0.00928	0.0239	UP	3249.21	3820.32	-0.2336	0.017012	0.052865	FALSE	3277.37	3176.97	0.04489	0.66	0.914	FALSE	3315.69	3515.39	-0.084373	0.21125	0.50111	Additivity
GRMZM2G046201	4782.69	3344.34	0.5161	0.0012981	0.0043371	UP	3885.47	4668.16	-0.26477	0.12077	0.23842	FALSE	3919.38	3284.27	0.25505	0.035038	0.18906	FALSE	3964.69	3983.12	-0.0066932	0.96167	0.9983	Additivity
GRMZM2G046392	35.6349	0	Inf	0.0145	0.035	UP	2.03112	34.7693	-4.0975	0.072153	0.16135	FALSE	2.04873	0	Inf	0.426	0.78786	FALSE	2.07267	17.4703	-3.0753	0.074085	0.27784	Additivity
GRMZM2G046459	6225.43	4977.9	0.32264	0.0029036	0.0087771	UP	5100.31	6076.26	-0.2526	0.13623	0.26108	FALSE	5145.03	4888.62	0.073751	0.65639	0.91191	FALSE	5204.06	5497.74	-0.0792	0.42449	0.70893	Additivity
GRMZM2G047105	68.7851	1.45739	5.5606	0.017927	0.042087	UP	24.2225	67.1542	-1.4711	0.39564	0.55792	FALSE	24.4093	1.43098	4.0924	0.29914	0.68232	FALSE	24.7454	33.0393	-0.41702	0.81107	0.94058	Additivity
GRMZM2G047238	521.059	386.805	0.42984	0.0103	0.0262	UP	403.632	508.563	-0.33339	0.029694	0.081729	FALSE	407.123	379.856	0.10001	0.575	0.876	FALSE	411.898	445.95	-0.11459	0.30648	0.60352	Additivity
GRMZM2G047274	1357.65	1097.13	0.30738	0.015012	0.036105	UP	1109.86	1325.07	-0.2557	0.026126	0.074052	FALSE	1119.53	1077.43	0.0553	0.688	0.9261	FALSE	1132.49	1207.74	-0.092802	0.24905	0.54572	Additivity
GRMZM2G047298	307.891	211.168	0.54403	0.0052858	0.014758	UP	231.144	300.495	-0.37855	0.035056	0.092942	FALSE	233.164	207.394	0.16897	0.40444	0.77168	FALSE	235.853	255.017	-0.1127	0.41454	0.69962	Additivity
GRMZM2G047299	26.2099	7.00931	1.9028	0.0129	0.0318	UP	10.1242	25.582	-1.3373	0.049497	0.12095	FALSE	10.2071	6.88464	0.56812	0.595	0.88481	FALSE	10.337	15.7092	-0.60379	0.33003	0.62727	Additivity
GRMZM2G047791	223.606	144.455	0.63034	0.0058491	0.016081	UP	181.748	218.238	-0.26396	0.19321	0.33558	FALSE	183.318	141.866	0.36982	0.11647	0.41814	FALSE	185.472	180.718	0.037461	0.82738	0.94766	Additivity
GRMZM2G047919	402.191	251.336	0.67826	0.000205	0.000833	UP	300.903	392.534	-0.38352	0.01993	0.059928	FALSE	303.479	246.855	0.29794	0.21742	0.58556	FALSE	307.097	320.895	-0.063409	0.66093	0.86816	Additivity
GRMZM2G047961	36.7152	6.41944	2.5159	0.000279	0.0011	UP	20.7592	35.8331	-0.78754	0.13875	0.26441	FALSE	20.93	6.30427	1.7312	0.12467	0.43542	FALSE	21.1948	20.9394	0.017488	1	1	Additivity
GRMZM2G048305	1058.35	784.739	0.43153	0.0014382	0.0047469	UP	853.558	1032.97	-0.27524	0.032042	0.086485	FALSE	860.877	770.69	0.15966	0.27986	0.65951	FALSE	871.115	904.093	-0.053609	0.56611	0.81008	Additivity
GRMZM2G048411	1211.49	823.139	0.55757	3.05e-05	0.00014859	UP	972.976	1182.43	-0.28128	0.019953	0.059955	FALSE	981.423	808.36	0.27988	0.03931	0.20506	FALSE	992.867	999.173	-0.009133	0.91783	0.98336	Additivity
GRMZM2G048557	1209.57	949.223	0.34968	0.006	0.0164	UP	979.859	1180.53	-0.26879	0.021771	0.064277	FALSE	988.33	932.217	0.084327	0.515	0.846	FALSE	999.932	1061.86	-0.086688	0.30128	0.59861	Additivity
GRMZM2G048561	400.548	294.995	0.44128	0.0146	0.0352	UP	297.528	390.948	-0.39395	0.021094	0.062679	FALSE	300.103	289.722	0.050787	0.76533	0.95142	FALSE	303.62	340.753	-0.16646	0.19209	0.47652	Additivity
GRMZM2G049031	239.696	159.709	0.58576	0.007652	0.020287	UP	216.895	233.935	-0.10912	0.53361	0.68459	FALSE	218.786	156.84	0.48022	0.032568	0.17954	FALSE	221.318	196.371	0.17254	0.25961	0.55686	Additivity
GRMZM2G049070	436.15	268.714	0.69875	9.24e-05	0.00040713	UP	361.59	425.673	-0.23539	0.12473	0.24436	FALSE	364.733	263.889	0.46691	0.011255	0.082367	FALSE	368.978	346.768	0.089564	0.4754	0.7493	Additivity
GRMZM2G049429	1485.04	1133.7	0.38946	0.0017046	0.0055001	UP	1347.4	1449.4	-0.10528	0.33349	0.4944	FALSE	1359.04	1113.37	0.28766	0.022088	0.13565	FALSE	1375.01	1287.99	0.094315	0.24131	0.53715	Additivity
GRMZM2G049693	4646.66	3877.74	0.26098	0.0169	0.0401	UP	4104.97	4535.29	-0.14383	0.15996	0.29258	FALSE	4140.57	3808.26	0.1207	0.257	0.63507	FALSE	4188.93	4184.33	0.0015829	0.95626	0.9961	Additivity
GRMZM2G050072	1023.49	772.47	0.40594	0.00264	0.00807	UP	814.258	998.917	-0.29488	0.01622	0.050875	FALSE	821.362	758.608	0.11466	0.4192	0.78343	FALSE	830.863	883.42	-0.088488	0.31007	0.60733	Additivity
GRMZM2G051009	197.468	113.725	0.79608	0.0197	0.0457	UP	142.689	192.715	-0.43359	0.14027	0.26637	FALSE	143.927	111.692	0.36582	0.156	0.49	FALSE	145.608	153.277	-0.074055	0.65999	0.86746	Additivity
GRMZM2G051138	465.429	334.629	0.476	0.005	0.0141	UP	380.066	454.263	-0.25728	0.10099	0.20887	FALSE	383.322	328.646	0.22202	0.22706	0.59755	FALSE	387.889	392.565	-0.017289	0.90522	0.97865	Additivity
GRMZM2G051151	243.219	123.677	0.97569	2.91e-05	0.00014271	UP	189.317	237.385	-0.32642	0.10732	0.2185	FALSE	190.946	121.46	0.65268	0.0064862	0.054102	FALSE	193.205	179.987	0.10224	0.51173	0.77511	Additivity
GRMZM2G051179	305.376	215.708	0.50151	0.0161	0.0384	UP	263.51	298.056	-0.17773	0.34392	0.50556	FALSE	265.79	211.82	0.32745	0.11877	0.42277	FALSE	268.905	256.124	0.070256	0.6099	0.83701	Additivity
GRMZM2G051427	9.56261	0	Inf	0.00684	0.0185	UP	3.04668	9.33347	-1.6152	0.19455	0.33724	FALSE	3.0731	0	Inf	0.23287	0.60557	FALSE	3.10901	4.3948	-0.49934	0.77904	0.9242	Additivity
GRMZM2G051753	76.6407	38.045	1.0104	0.018734	0.043713	UP	66.4595	74.8027	-0.17062	0.62516	0.75757	FALSE	67.0265	37.3516	0.84356	0.11891	0.42307	FALSE	67.8298	56.2331	0.2705	0.30556	0.60249	Additivity
GRMZM2G051764	2240	1813.1	0.30504	0.00864	0.0225	UP	1895.05	2186.27	-0.20624	0.054691	0.13077	FALSE	1911.4	1780.61	0.10226	0.37449	0.74917	FALSE	1933.91	1990.91	-0.041914	0.58011	0.81816	Additivity
GRMZM2G051898	22.2661	1.51983	3.8729	0.00032247	0.0012514	UP	8.65428	21.7331	-1.3284	0.073332	0.16342	FALSE	8.73271	1.493	2.5482	0.085838	0.34581	FALSE	8.82732	11.3144	-0.35811	0.65819	0.86627	Additivity
GRMZM2G051917	4311.42	3566.47	0.27367	0.0119	0.0295	UP	4073.45	4208.03	-0.046893	0.647	0.7756	FALSE	4108.7	3502.53	0.23028	0.033164	0.18176	FALSE	4156.87	3870.61	0.10294	0.11657	0.36282	Additivity
GRMZM2G051942	88.8564	43.4787	1.0312	0.00478	0.013544	UP	62.8956	86.7217	-0.46344	0.14255	0.2694	FALSE	63.4302	42.6989	0.57097	0.14751	0.47682	FALSE	64.1948	64.8637	-0.014957	0.98119	1	Additivity
GRMZM2G052105	207.866	131.213	0.66374	0.00487	0.0138	UP	149.369	202.874	-0.4417	0.0391	0.101	FALSE	150.677	128.863	0.22562	0.37185	0.74721	FALSE	152.41	166.523	-0.12777	0.44414	0.72524	Additivity
GRMZM2G052123	24.5701	0.464984	5.7236	8.94e-06	4.86e-05	UP	7.60727	23.9787	-1.6563	0.0206	0.0616	FALSE	7.67177	0.456317	4.0715	0.043361	0.21962	FALSE	7.7646	12.0976	-0.63974	0.3616	0.65424	Additivity
GRMZM2G052148	1917.2	1559.32	0.29809	0.013128	0.032182	UP	1669.32	1871.23	-0.16473	0.13892	0.26469	FALSE	1683.76	1531.37	0.13686	0.25011	0.62657	FALSE	1703.52	1707.37	-0.0032548	0.98373	1	Additivity
GRMZM2G052341	930.234	728.901	0.35187	0.0094703	0.024348	UP	832.154	907.893	-0.12567	0.286	0.446	FALSE	839.355	715.825	0.22967	0.099672	0.38042	FALSE	849.195	816.717	0.056259	0.55146	0.80151	Additivity
GRMZM2G052389	933.022	731.56	0.35094	0.011804	0.029337	UP	801.334	910.636	-0.18447	0.142	0.268	FALSE	808.291	718.421	0.17004	0.23411	0.60748	FALSE	817.716	818.578	-0.0015201	0.98184	1	Additivity
GRMZM2G052546	853.064	556.687	0.61579	2.59e-05	0.000128	UP	708.407	832.605	-0.23305	0.0755	0.167	FALSE	714.557	546.691	0.38632	0.0090248	0.07024	FALSE	722.889	692.193	0.062599	0.51068	0.77434	Additivity
GRMZM2G052855	700.761	485.379	0.52981	0.000444	0.0016654	UP	605.791	683.95	-0.17507	0.19957	0.34373	FALSE	611.045	476.693	0.35822	0.017706	0.11539	FALSE	618.182	582.137	0.086672	0.37863	0.67008	Additivity
GRMZM2G053767	1160.02	913.753	0.34427	0.00705	0.0189	UP	1102.35	1132.17	-0.038503	0.705	0.818	FALSE	1111.9	897.395	0.30921	0.016785	0.11089	FALSE	1124.91	1019.69	0.14168	0.091678	0.31544	Additivity
GRMZM2G053781	2428.45	1738.83	0.48192	4.19e-05	0.00019837	UP	2016.92	2370.23	-0.23287	0.029907	0.082073	FALSE	2034.49	1707.63	0.25267	0.032388	0.17891	FALSE	2058.08	2045.73	0.0086879	0.90318	0.97769	Additivity
GRMZM2G053898	4776.33	4022.52	0.2478	0.021004	0.048157	UP	4369.82	4661.78	-0.093307	0.34494	0.50635	FALSE	4407.85	3950.42	0.15807	0.14025	0.46422	FALSE	4459.05	4323.68	0.044478	0.49373	0.76271	Additivity
GRMZM2G053958	140.544	83.203	0.75631	0.0081423	0.021375	UP	108.135	137.168	-0.3431	0.168	0.304	FALSE	109.069	81.7074	0.41671	0.1695	0.51267	FALSE	110.351	109.929	0.0055298	1	1	Additivity
GRMZM2G054387	16.3687	2.38736	2.7774	0.019354	0.044929	UP	4.05595	15.9731	-1.9775	0.047557	0.11756	FALSE	4.09015	2.34361	0.80342	0.74054	0.94342	FALSE	4.14007	9.10769	-1.1374	0.18655	0.46867	Additivity
GRMZM2G054811	1368.58	1009.06	0.43966	0.00060315	0.0021921	UP	1168.4	1335.74	-0.19311	0.095	0.199	FALSE	1178.53	990.954	0.2501	0.053714	0.25482	FALSE	1192.3	1168.52	0.029067	0.73068	0.90349	Additivity
GRMZM2G054870	165.951	110.345	0.58874	0.021322	0.048742	UP	141.094	161.967	-0.19905	0.38553	0.5473	FALSE	142.306	108.373	0.39299	0.12909	0.44333	FALSE	143.993	135.489	0.087823	0.62185	0.84415	Additivity
GRMZM2G055020	1117.89	891.51	0.32646	0.011	0.0276	UP	953.764	1091.05	-0.19401	0.0969	0.202	FALSE	961.979	875.541	0.13583	0.29989	0.68273	FALSE	973.339	988.604	-0.022451	0.78765	0.92902	Additivity
GRMZM2G055089	2865.67	1941.48	0.56172	1.49e-06	9.36e-06	UP	2306.06	2797.02	-0.27846	0.0187	0.057021	FALSE	2325.93	1906.63	0.28678	0.013396	0.094057	FALSE	2353.37	2357.21	-0.0023523	1	1	Additivity
GRMZM2G055309	774.75	525.29	0.56062	0.00013666	0.00057963	UP	632.284	756.161	-0.25812	0.0526	0.127	FALSE	637.781	515.887	0.30601	0.039517	0.2059	FALSE	645.201	638.446	0.015183	0.8796	0.96793	Additivity
GRMZM2G055464	299.793	184.831	0.69776	0.00071841	0.0025616	UP	256.956	292.598	-0.1874	0.29496	0.45482	FALSE	259.187	181.517	0.51389	0.013923	0.096842	FALSE	262.209	237.951	0.14005	0.31347	0.61143	Additivity
GRMZM2G055527	1248.63	986.026	0.34065	0.0105	0.0266	UP	1041.76	1218.63	-0.22624	0.0816	0.178	FALSE	1050.76	968.346	0.11784	0.36727	0.74338	FALSE	1063.11	1100.52	-0.049899	0.5307	0.78815	Additivity
GRMZM2G055607	564.196	409.081	0.46381	0.0040576	0.011746	UP	437.126	550.663	-0.33312	0.025301	0.072132	FALSE	440.905	401.75	0.13417	0.41518	0.78061	FALSE	446.082	477.801	-0.099101	0.36879	0.66183	Additivity
GRMZM2G055643	1073.32	748.534	0.51994	0.00015509	0.00064708	UP	867.951	1047.59	-0.27139	0.030922	0.084094	FALSE	875.5	735.11	0.25215	0.067893	0.29799	FALSE	885.678	893.827	-0.013214	0.8976	0.97597	Additivity
GRMZM2G055880	789.34	621.769	0.34427	0.014525	0.035081	UP	688.437	770.391	-0.16227	0.20424	0.34946	FALSE	694.388	610.637	0.18543	0.19364	0.55009	FALSE	702.54	693.709	0.018251	0.85581	0.95865	Additivity
GRMZM2G055905	1904.47	1453.61	0.38975	0.00109	0.0037	UP	1650.99	1858.78	-0.17102	0.118	0.234	FALSE	1665.26	1427.57	0.22218	0.062239	0.2816	FALSE	1684.82	1649.14	0.030883	0.67749	0.87751	Additivity
GRMZM2G056056	91.5424	37.2466	1.2973	0.000647	0.0023349	UP	65.9297	89.3509	-0.43856	0.18486	0.32478	FALSE	66.4887	36.5807	0.86203	0.029683	0.16817	FALSE	67.2932	62.6251	0.10372	0.66892	0.87348	Additivity
GRMZM2G056400	70.2543	30.0499	1.2252	0.0038617	0.011251	UP	37.6135	68.5677	-0.86628	0.021932	0.064679	FALSE	37.9454	29.51	0.36272	0.48278	0.82484	FALSE	38.3761	49.034	-0.35358	0.25722	0.5548	Additivity
GRMZM2G056695	953.435	753.329	0.33985	0.014074	0.034171	UP	798.938	930.583	-0.22005	0.091906	0.19455	FALSE	805.818	739.851	0.12322	0.35609	0.73511	FALSE	815.337	837.001	-0.037833	0.70772	0.89263	Additivity
GRMZM2G056929	2425.39	1860.56	0.38248	0.00084479	0.0029578	UP	2206.13	2367.18	-0.10165	0.54053	0.68966	FALSE	2225	1827.2	0.28417	0.12604	0.43822	FALSE	2251.57	2107.58	0.095344	0.39914	0.68822	Additivity
GRMZM2G057329	2579.51	1989.59	0.37463	0.00106	0.00363	UP	2325.76	2517.59	-0.11434	0.2516	0.40671	FALSE	2345.79	1953.84	0.26376	0.0239	0.14413	FALSE	2373.5	2249.09	0.077674	0.2898	0.58767	Additivity
GRMZM2G057829	497.505	286.029	0.79855	3.19e-06	1.89e-05	UP	380.646	485.555	-0.35118	0.020193	0.060544	FALSE	383.918	280.91	0.45069	0.010976	0.08101	FALSE	388.467	384.988	0.01298	0.93014	0.98749	Additivity
GRMZM2G057983	332.146	227.949	0.54311	0.0042655	0.012261	UP	291.516	324.171	-0.15318	0.36147	0.52341	FALSE	294.052	223.879	0.39335	0.040092	0.20778	FALSE	297.47	274.911	0.11378	0.38273	0.674	Additivity
GRMZM2G058261	468.396	327.101	0.51799	0.0030282	0.0091191	UP	366.031	457.156	-0.32072	0.040394	0.10384	FALSE	369.192	321.212	0.20085	0.27873	0.65826	FALSE	373.533	391.49	-0.06774	0.55289	0.80239	Additivity
GRMZM2G058522	13925.2	11625.7	0.26038	0.0091518	0.023639	UP	12738.1	13591.1	-0.093509	0.371	0.533	FALSE	12847.6	11417.3	0.17027	0.11733	0.42005	FALSE	12999.8	12566.2	0.048938	0.48528	0.75727	Additivity
GRMZM2G058702	1204.86	973.415	0.30774	0.017133	0.040466	UP	1062.07	1175.96	-0.14695	0.21534	0.3634	FALSE	1071.33	955.981	0.16435	0.20324	0.56439	FALSE	1083.74	1070.29	0.018017	0.82946	0.94858	Additivity
GRMZM2G059151	4576.32	3678.46	0.31509	0.0032384	0.0096497	UP	4026.85	4466.55	-0.14951	0.1292	0.25109	FALSE	4061.63	3612.57	0.16903	0.1128	0.41033	FALSE	4109.38	4055.47	0.019051	0.7639	0.91745	Additivity
GRMZM2G059191	60.9009	20.7782	1.5514	0.0010714	0.0036599	UP	47.7062	59.4394	-0.31724	0.40566	0.56794	FALSE	48.1159	20.4058	1.2375	0.012085	0.086893	FALSE	48.6867	39.5627	0.29939	0.33034	0.62734	Additivity
GRMZM2G059266	922.619	692.945	0.41299	0.0031097	0.0093266	UP	770.691	900.499	-0.22457	0.083807	0.18153	FALSE	777.355	680.543	0.19189	0.16479	0.50461	FALSE	786.478	792.595	-0.011178	0.92895	0.98696	Additivity
GRMZM2G059353	1452.19	1144.65	0.34332	0.0081919	0.021493	UP	1204.25	1417.4	-0.23512	0.051919	0.12562	FALSE	1214.66	1124.13	0.11174	0.3784	0.75183	FALSE	1228.92	1273.16	-0.05102	0.55748	0.80493	Additivity
GRMZM2G059365	1553.72	1099.42	0.49899	7.12e-05	0.000321	UP	1301.91	1516.46	-0.22008	0.056339	0.1338	FALSE	1313.19	1079.72	0.28242	0.024188	0.1453	FALSE	1328.55	1301.92	0.029214	0.70318	0.89021	Additivity
GRMZM2G059562	142.95	69.5178	1.0401	0.014059	0.034153	UP	127.058	139.527	-0.13505	0.62927	0.7606	FALSE	128.177	68.2527	0.90918	0.071712	0.30795	FALSE	129.637	104.062	0.31704	0.12583	0.37913	Additivity
GRMZM2G060114	487.869	370.433	0.39728	0.019485	0.045196	UP	449.111	476.169	-0.084402	0.5832	0.72487	FALSE	453.04	363.783	0.31656	0.061258	0.27881	FALSE	458.255	421.574	0.12037	0.27833	0.57608	Additivity
GRMZM2G060464	462.778	296.675	0.64144	0.00017543	0.00072302	UP	380.299	451.666	-0.24812	0.103	0.213	FALSE	383.592	291.379	0.39668	0.022442	0.13738	FALSE	388.084	372.594	0.058766	0.61919	0.84258	Additivity
GRMZM2G060465	36.0864	13.3039	1.4396	0.0208	0.047861	UP	16.7159	35.2233	-1.0753	0.05631	0.13374	FALSE	16.8545	13.0649	0.36744	0.65418	0.91096	FALSE	17.0652	23.8373	-0.48216	0.32036	0.61821	Additivity
GRMZM2G060554	2762.02	1662.13	0.7327	0.000342	0.00132	UP	2443.11	2695.63	-0.14191	0.497	0.653	FALSE	2464.55	1632.39	0.59434	0.0063036	0.052906	FALSE	2492.77	2177.68	0.19496	0.20699	0.49582	Additivity
GRMZM2G060837	1349.87	995.361	0.43953	0.00069235	0.0024818	UP	1115.77	1317.48	-0.23974	0.038391	0.099831	FALSE	1125.47	977.463	0.20342	0.12922	0.44345	FALSE	1138.56	1153.64	-0.018981	0.80095	0.93617	Additivity
GRMZM2G060842	182.738	119.741	0.60985	0.0131	0.0321	UP	134.615	178.35	-0.40587	0.0725	0.162	FALSE	135.791	117.602	0.20748	0.42119	0.78447	FALSE	137.359	148.381	-0.11135	0.5349	0.79091	Additivity
GRMZM2G060857	895.087	694.749	0.36554	0.00743	0.0198	UP	763.071	873.604	-0.19516	0.12068	0.23832	FALSE	769.668	682.324	0.17378	0.20374	0.56531	FALSE	778.703	781.295	-0.0047947	0.96936	1	Additivity
GRMZM2G061287	2009.94	1656.96	0.27862	0.014643	0.035343	UP	1812.4	1961.68	-0.11419	0.25884	0.41495	FALSE	1828.13	1627.28	0.16791	0.15143	0.48262	FALSE	1849.45	1804.17	0.03576	0.6465	0.85919	Additivity
GRMZM2G061662	1264.36	995.456	0.34498	0.011589	0.028881	UP	1041.07	1234.06	-0.24535	0.04683	0.11614	FALSE	1050.04	977.663	0.10303	0.42269	0.78576	FALSE	1062.44	1107.38	-0.059768	0.51309	0.77634	Additivity
GRMZM2G061672	639.197	484.81	0.39884	0.0097289	0.024927	UP	541.641	623.863	-0.20389	0.14794	0.27674	FALSE	546.313	476.117	0.19841	0.20262	0.5635	FALSE	552.75	552.183	0.0014803	0.99234	1	Additivity
GRMZM2G061723	927.675	472.812	0.97235	8.19e-06	4.48e-05	UP	725.562	905.461	-0.31955	0.326	0.487	FALSE	732	464.288	0.65683	0.1303	0.44536	FALSE	740.23	685.858	0.11006	0.59753	0.82837	Additivity
GRMZM2G061912	352.773	254.022	0.47378	0.0108	0.0272	UP	281.934	344.301	-0.28831	0.087774	0.18779	FALSE	284.397	249.473	0.18902	0.32775	0.70995	FALSE	287.681	298.242	-0.052014	0.68521	0.88169	Additivity
GRMZM2G062552	1161.19	925.531	0.32726	0.016512	0.039202	UP	923.995	1133.37	-0.29466	0.017655	0.054399	FALSE	932.059	908.901	0.036299	0.82118	0.96709	FALSE	942.835	1024.72	-0.12015	0.16403	0.4382	Additivity
GRMZM2G062641	321.573	235.007	0.45244	0.01775	0.041745	UP	259.466	313.844	-0.2745	0.109	0.221	FALSE	261.715	230.79	0.18141	0.37184	0.74721	FALSE	264.776	274.049	-0.049663	0.69812	0.88749	Additivity
GRMZM2G062718	185.006	79.976	1.2099	9.5e-06	5.15e-05	UP	181.614	180.569	0.0083237	0.99383	1	FALSE	183.241	78.5354	1.2223	0.062159	0.28135	FALSE	185.268	129.745	0.51394	0.1214	0.37107	Additivity
GRMZM2G062738	366.662	221.981	0.72402	0.00016773	0.00069468	UP	272.656	357.862	-0.39232	0.0223	0.065463	FALSE	275.017	217.996	0.33522	0.096505	0.37286	FALSE	278.238	289.118	-0.055339	0.6716	0.87496	Additivity
GRMZM2G062761	651.308	488.62	0.41463	0.00695	0.0187	UP	613.828	635.679	-0.050465	0.70345	0.81681	FALSE	619.138	479.851	0.36767	0.01637	0.10902	FALSE	626.399	560.091	0.16142	0.10592	0.3427	Additivity
GRMZM2G063133	224.126	118.153	0.92366	0.00624	0.017044	UP	183.867	218.768	-0.25074	0.40975	0.57203	FALSE	185.469	116.029	0.67669	0.006028	0.051095	FALSE	187.619	166.637	0.1711	0.26345	0.56113	Additivity
GRMZM2G063156	101.176	56.4079	0.84289	0.0142	0.0345	UP	74.7664	98.749	-0.40138	0.245	0.39876	FALSE	75.4335	55.3916	0.44554	0.38096	0.75354	FALSE	76.2735	77.1845	-0.017129	0.96548	1	Additivity
GRMZM2G063544	1123.96	847.053	0.40807	0.0019709	0.0062508	UP	927.378	1097	-0.24234	0.0484	0.11903	FALSE	935.367	831.903	0.16912	0.19324	0.54956	FALSE	946.41	967.243	-0.031413	0.73956	0.90763	Additivity
GRMZM2G063684	354.829	247.617	0.51901	0.0088316	0.022926	UP	272.656	346.326	-0.34505	0.054062	0.12962	FALSE	275.017	243.155	0.17764	0.39988	0.76799	FALSE	278.238	295.666	-0.08765	0.50896	0.77284	Additivity
GRMZM2G063765	102.643	54.1454	0.92272	0.0058348	0.016046	UP	62.4916	100.174	-0.68077	0.0235	0.068304	FALSE	63.0387	53.1721	0.24557	0.53838	0.85693	FALSE	63.7636	76.8429	-0.26918	0.26465	0.56258	Additivity
GRMZM2G064145	2087.86	1703.59	0.29345	0.013323	0.032619	UP	1918.84	2037.82	-0.086796	0.456	0.61661	FALSE	1935.39	1673.1	0.2101	0.067849	0.29786	FALSE	1958.19	1859.84	0.074344	0.29217	0.58967	Additivity
GRMZM2G064168	595.887	463.081	0.36378	0.0176	0.0414	UP	532.627	581.584	-0.12686	0.358	0.52	FALSE	537.24	454.794	0.24035	0.11943	0.42447	FALSE	543.529	520.356	0.062858	0.54561	0.79743	Additivity
GRMZM2G064328	1065.05	838.789	0.34454	0.011684	0.029092	UP	877.476	1039.5	-0.24446	0.047762	0.11799	FALSE	885.089	823.711	0.10368	0.47298	0.81919	FALSE	895.42	935.929	-0.063834	0.45995	0.73768	Additivity
GRMZM2G064466	59.7842	28.0306	1.0928	0.018	0.0422	UP	51.7936	58.3489	-0.17193	0.649	0.77639	FALSE	52.2427	27.5208	0.92471	0.049419	0.24061	FALSE	52.8531	43.284	0.28815	0.33995	0.6345	Additivity
GRMZM2G064594	467.593	325.809	0.52123	0.0025375	0.0078077	UP	389.301	456.373	-0.22933	0.14	0.265	FALSE	392.651	319.963	0.29534	0.092613	0.3633	FALSE	397.295	389.533	0.028463	0.81351	0.94168	Additivity
GRMZM2G064600	770.07	607.473	0.34217	0.019561	0.045337	UP	613.303	751.611	-0.29339	0.068262	0.15468	FALSE	618.684	596.598	0.052444	0.76522	0.95142	FALSE	625.774	675.711	-0.11076	0.29091	0.58847	Additivity
GRMZM2G064603	104.595	45.3665	1.2051	0.000807	0.00284	UP	73.0637	102.091	-0.48262	0.11881	0.23564	FALSE	73.6885	44.5463	0.72613	0.058146	0.26868	FALSE	74.5687	73.1902	0.02692	0.91601	0.98269	Additivity
GRMZM2G065205	2985.95	2443.1	0.28948	0.00897	0.0232	UP	2731.63	2914.35	-0.093411	0.369	0.53	FALSE	2755.43	2399.4	0.1996	0.090705	0.35874	FALSE	2787.37	2664.99	0.06477	0.3394	0.63436	Additivity
GRMZM2G065230	39.2625	12.6516	1.6338	0.00748	0.0199	UP	33.5638	38.3218	-0.19126	0.711	0.822	FALSE	33.8626	12.4225	1.4467	0.019103	0.12208	FALSE	34.2413	25.4244	0.42952	0.25001	0.54634	Additivity
GRMZM2G065480	1785.26	1443.28	0.30678	0.011932	0.029612	UP	1523.15	1742.38	-0.194	0.083852	0.18157	FALSE	1536.33	1417.43	0.11621	0.32864	0.71046	FALSE	1554.34	1589.22	-0.032011	0.6601	0.86755	Additivity
GRMZM2G065599	874.631	628.369	0.47706	0.00088794	0.003092	UP	703.563	853.664	-0.27899	0.035247	0.09329	FALSE	709.63	617.11	0.20154	0.15966	0.49693	FALSE	717.996	737.068	-0.037822	0.70813	0.89292	Additivity
GRMZM2G066029	40.659	16.4405	1.3063	0.016	0.0382	UP	25.8622	39.682	-0.61764	0.196	0.3398	FALSE	26.0811	16.1528	0.69122	0.36274	0.74029	FALSE	26.3975	27.9394	-0.081896	0.89739	0.97597	Additivity
GRMZM2G066059	485.917	335.684	0.5336	0.00139	0.00462	UP	391.029	474.252	-0.27838	0.0668	0.152	FALSE	394.425	329.683	0.25867	0.1279	0.44147	FALSE	399.021	403.462	-0.015968	0.89775	0.97597	Additivity
GRMZM2G066067	36.4355	7.75195	2.2327	0.00114	0.00387	UP	20.8347	35.5633	-0.7714	0.1506	0.28021	FALSE	21.0178	7.6112	1.4654	0.06671	0.29437	FALSE	21.2581	21.0723	0.012662	1	1	Additivity
GRMZM2G066981	683.59	481.277	0.50626	0.00087247	0.0030445	UP	530.59	667.188	-0.3305	0.01756	0.054168	FALSE	535.184	472.652	0.17926	0.24969	0.6263	FALSE	541.451	572.136	-0.079526	0.43732	0.72	Additivity
GRMZM2G067122	630.891	486.56	0.37477	0.017341	0.040874	UP	486.642	615.755	-0.33949	0.017356	0.053663	FALSE	490.891	477.804	0.038982	0.85926	0.97987	FALSE	496.563	549.437	-0.14598	0.15439	0.42487	Additivity
GRMZM2G067176	1455.27	1188.55	0.29208	0.0192	0.0446	UP	1196.73	1420.35	-0.24715	0.0303	0.0828	FALSE	1207.09	1167.23	0.048447	0.71465	0.93402	FALSE	1221.23	1300.12	-0.090308	0.25869	0.5562	Additivity
GRMZM2G067235	318.639	214.063	0.57389	0.0049275	0.013893	UP	254.42	310.995	-0.28968	0.10849	0.22024	FALSE	256.629	210.203	0.2879	0.17897	0.52733	FALSE	259.62	261.87	-0.012445	0.92452	0.98545	Additivity
GRMZM2G067462	80.2706	25.8026	1.6374	8.84e-05	0.00039082	UP	49.2767	78.3438	-0.66891	0.052532	0.12677	FALSE	49.7073	25.3411	0.97198	0.037431	0.19817	FALSE	50.2807	51.7551	-0.041697	0.91519	0.98239	Additivity
GRMZM2G067877	2590.26	2168.11	0.25666	0.021021	0.048182	UP	2196.15	2528.08	-0.20307	0.0453	0.11326	FALSE	2215.26	2129.24	0.05714	0.62103	0.89445	FALSE	2240.98	2341.67	-0.063409	0.36441	0.65745	Additivity
GRMZM2G067921	147.315	81.6552	0.85128	0.0024181	0.0074832	UP	98.4276	143.775	-0.54668	0.030336	0.082931	FALSE	99.2684	80.1923	0.30787	0.31536	0.69909	FALSE	100.456	112.422	-0.16236	0.42234	0.70705	Additivity
GRMZM2G068177	235.541	149.542	0.65543	0.00395	0.0115	UP	174.09	229.893	-0.40113	0.054	0.129	FALSE	175.587	146.863	0.25771	0.27349	0.65369	FALSE	177.666	188.459	-0.085086	0.60865	0.83625	Additivity
GRMZM2G068192	233.972	162.63	0.52474	0.016782	0.039756	UP	231.573	228.354	0.020196	0.96371	0.98668	FALSE	233.585	159.72	0.5484	0.011449	0.083458	FALSE	236.306	194.994	0.27722	0.057848	0.23948	Additivity
GRMZM2G068277	1447.94	1140.35	0.34453	0.0053535	0.014913	UP	1254.65	1413.19	-0.17167	0.12584	0.24605	FALSE	1265.52	1119.91	0.17634	0.15961	0.49687	FALSE	1280.33	1272.58	0.0087565	0.92306	0.98545	Additivity
GRMZM2G068465	2521.74	1875.42	0.42721	0.00031044	0.0012085	UP	2091.38	2461.28	-0.23496	0.02773	0.077586	FALSE	2109.56	1841.68	0.19592	0.1185	0.42228	FALSE	2134.1	2160.71	-0.017881	0.79913	0.93522	Additivity
GRMZM2G068715	283.077	199.106	0.50765	0.011231	0.028145	UP	228.57	276.279	-0.27349	0.13544	0.25979	FALSE	230.563	195.552	0.23761	0.24486	0.62043	FALSE	233.233	236.711	-0.021352	0.89321	0.97371	Additivity
GRMZM2G069208	2783.09	1956.81	0.50819	6.88e-06	3.83e-05	UP	2370.63	2716.26	-0.19635	0.048679	0.11954	FALSE	2391.15	1921.69	0.31533	0.0063967	0.053519	FALSE	2419.16	2332.64	0.052542	0.48438	0.75635	Additivity
GRMZM2G069215	622.967	445.488	0.48377	0.00219	0.00688	UP	489.651	608.03	-0.31239	0.0313	0.084804	FALSE	493.92	437.502	0.17499	0.27624	0.65604	FALSE	499.64	524.272	-0.069425	0.51741	0.77951	Additivity
GRMZM2G069408	493.419	358.559	0.4606	0.0064591	0.017573	UP	389.445	481.583	-0.30636	0.0479	0.11823	FALSE	392.819	352.127	0.15777	0.36537	0.74235	FALSE	397.416	418.645	-0.075078	0.51452	0.77704	Additivity
GRMZM2G069500	361.043	264.446	0.4492	0.014452	0.034936	UP	313.14	352.377	-0.17031	0.3063	0.4664	FALSE	315.83	259.716	0.28222	0.12674	0.43932	FALSE	319.575	307.132	0.057293	0.64919	0.86109	Additivity
GRMZM2G069569	43.0323	17.9258	1.2634	0.017885	0.042002	UP	38.0804	41.9978	-0.14127	0.74	0.844	FALSE	38.4101	17.6059	1.1254	0.037452	0.19819	FALSE	38.8599	29.7195	0.38688	0.27073	0.56934	Additivity
GRMZM2G069708	655.323	505.067	0.37573	0.01152	0.028732	UP	508.84	639.587	-0.32993	0.017054	0.052958	FALSE	513.259	496.022	0.049282	0.74602	0.94484	FALSE	519.241	570.66	-0.13623	0.18017	0.46024	Additivity
GRMZM2G070068	601.714	460.097	0.38714	0.0133	0.0325	UP	473.965	587.279	-0.30927	0.033345	0.089313	FALSE	478.028	451.852	0.081244	0.60609	0.88924	FALSE	483.715	521.491	-0.10848	0.31087	0.60827	Additivity
GRMZM2G070343	710.361	529.808	0.42308	0.00413	0.011928	UP	558.73	693.304	-0.31134	0.0306	0.08352	FALSE	563.522	520.309	0.1151	0.45103	0.80532	FALSE	570.22	610.009	-0.097312	0.32581	0.62321	Additivity
GRMZM2G070500	2865.98	2058.79	0.47723	0.0012277	0.0041314	UP	2237.61	2797.17	-0.32201	0.0935	0.197	FALSE	2257.3	2022.03	0.15879	0.52101	0.84767	FALSE	2283.05	2419.55	-0.083781	0.5606	0.8065	Additivity
GRMZM2G070673	230.375	152.353	0.59657	0.0119	0.0296	UP	175.257	224.856	-0.35953	0.092278	0.1951	FALSE	176.787	149.606	0.24085	0.3385	0.71955	FALSE	178.829	187.636	-0.069358	0.67321	0.87579	Additivity
GRMZM2G071112	32.9466	3.9072	3.0759	0.0016	0.00522	UP	12.1804	32.1514	-1.4003	0.0459	0.114	FALSE	12.2851	3.83661	1.679	0.12665	0.43914	FALSE	12.4307	17.7929	-0.51739	0.33557	0.63145	Additivity
GRMZM2G071319	342.859	241.773	0.50396	0.0091197	0.023578	UP	320.35	334.639	-0.062959	0.73892	0.84286	FALSE	323.118	237.445	0.44447	0.018655	0.12001	FALSE	326.914	286.554	0.1901	0.12707	0.38095	Additivity
GRMZM2G071339	290.334	193.083	0.58849	0.0046147	0.013137	UP	245.519	283.372	-0.20686	0.39755	0.55995	FALSE	247.688	189.624	0.38538	0.19585	0.55356	FALSE	250.494	236.977	0.080027	0.62811	0.8489	Additivity
GRMZM2G071360	1471.74	1103.82	0.41501	0.001062	0.0036318	UP	1241.97	1436.46	-0.20989	0.074801	0.16599	FALSE	1252.73	1084.06	0.20863	0.095618	0.37041	FALSE	1267.39	1263.49	0.0044369	0.93719	0.99009	Additivity
GRMZM2G071582	418.421	299.16	0.48404	0.014653	0.035363	UP	339.689	408.367	-0.26565	0.0873	0.18707	FALSE	342.632	293.776	0.22195	0.24254	0.61788	FALSE	346.641	353.641	-0.028842	0.7848	0.9276	Additivity
GRMZM2G071613	434.435	306.495	0.50328	0.00513	0.0144	UP	329.332	424.028	-0.36461	0.0329	0.0883	FALSE	332.154	301.006	0.14206	0.42761	0.78942	FALSE	336.109	362.869	-0.11052	0.38303	0.6742	Additivity
GRMZM2G071638	76.3621	21.7081	1.8146	3.4e-05	0.000164	UP	46.1357	74.5272	-0.69189	0.0494	0.121	FALSE	46.5245	21.3185	1.1259	0.0276	0.15938	FALSE	47.0926	48.2053	-0.033691	0.93897	0.99035	Additivity
GRMZM2G071869	932.815	710.274	0.39322	0.0038527	0.01123	UP	747.478	910.419	-0.2845	0.022764	0.066544	FALSE	753.963	697.55	0.1122	0.42091	0.78442	FALSE	762.764	808	-0.083118	0.35733	0.65075	Additivity
GRMZM2G072041	287.019	185.852	0.627	0.0028631	0.008673	UP	220.888	280.133	-0.3428	0.069597	0.15684	FALSE	222.803	182.514	0.28776	0.18946	0.544	FALSE	225.406	232.132	-0.042423	0.77443	0.92187	Additivity
GRMZM2G072052	25.1637	3.71987	2.758	0.0109	0.0274	UP	10.1367	24.5562	-1.2765	0.091173	0.19334	FALSE	10.2217	3.65053	1.4855	0.23597	0.60965	FALSE	10.3475	13.8918	-0.42495	0.49306	0.76212	Additivity
GRMZM2G072117	2764.34	2257.97	0.29191	0.0105	0.0266	UP	2426.83	2698.01	-0.15283	0.186	0.326	FALSE	2448.05	2217.4	0.14276	0.34406	0.72546	FALSE	2476.26	2471.12	0.0029951	0.99267	1	Additivity
GRMZM2G072406	97.2318	32.8398	1.566	4.35e-05	0.00020553	UP	64.6234	94.9001	-0.55435	0.17916	0.31736	FALSE	65.2045	32.2479	1.0158	0.1571	0.49205	FALSE	65.9207	63.5064	0.053829	0.88016	0.96817	Additivity
GRMZM2G072729	2488.49	1896.62	0.39184	0.004418	0.012651	UP	2085.37	2428.76	-0.21992	0.032265	0.086996	FALSE	2103.51	1862.75	0.17537	0.22468	0.59457	FALSE	2127.95	2154	-0.017556	0.83282	0.95002	Additivity
GRMZM2G073404	719.296	517.775	0.47426	0.00133	0.0044328	UP	573.88	702.022	-0.29077	0.029257	0.080835	FALSE	578.869	508.489	0.18702	0.22425	0.59415	FALSE	585.603	608.837	-0.056133	0.55912	0.80537	Additivity
GRMZM2G073628	707.011	500.022	0.49974	0.000678	0.00243	UP	563.921	690.033	-0.29117	0.0305	0.0832	FALSE	568.776	491.082	0.2119	0.15541	0.48927	FALSE	575.497	593.161	-0.043616	0.66625	0.8718	Additivity
GRMZM2G073770	4510.58	3625.79	0.31502	0.0038081	0.01112	UP	4296.62	4402.34	-0.035066	0.69627	0.81154	FALSE	4333.84	3560.6	0.28353	0.010145	0.076302	FALSE	4384.56	4004.55	0.13079	0.050339	0.21981	Additivity
GRMZM2G073912	1902.8	1502.22	0.34103	0.00379	0.0111	UP	1576.1	1857.12	-0.23671	0.0272	0.0763	FALSE	1589.76	1475.28	0.10782	0.37403	0.74889	FALSE	1608.35	1674.9	-0.058497	0.43166	0.715	Additivity
GRMZM2G073979	647.369	462.159	0.4862	0.015928	0.038011	UP	524.565	631.808	-0.26836	0.109	0.221	FALSE	529.118	453.85	0.22137	0.17244	0.51659	FALSE	535.291	547.008	-0.031238	0.72515	0.90164	Additivity
GRMZM2G074040	41.2173	13.8313	1.5753	0.00631	0.017196	UP	28.9592	40.2272	-0.47415	0.30783	0.46805	FALSE	29.2127	13.5832	1.1048	0.07886	0.3281	FALSE	29.5487	26.7912	0.14134	0.73914	0.90744	Additivity
GRMZM2G074085	4650.59	3793.89	0.29374	0.005686	0.015693	UP	4098.94	4539.04	-0.14713	0.13403	0.25804	FALSE	4134.5	3725.97	0.1501	0.15459	0.48805	FALSE	4182.77	4147.94	0.01206	0.84421	0.95483	Additivity
GRMZM2G074158	1153	872.42	0.40229	0.0027362	0.0083324	UP	981.638	1125.35	-0.19711	0.10919	0.22143	FALSE	990.086	856.761	0.20866	0.12053	0.42657	FALSE	1001.79	994.754	0.010174	0.89996	0.97674	Additivity
GRMZM2G074236	16.5074	1.39495	3.5648	0.0046823	0.013305	UP	10.6728	16.1137	-0.59434	0.49747	0.65298	FALSE	10.7668	1.36895	2.9754	0.036687	0.19567	FALSE	10.8894	8.39569	0.37521	0.57512	0.81555	Additivity
GRMZM2G074323	957.737	758.125	0.33719	0.013	0.0318	UP	836.127	934.727	-0.16082	0.28	0.438	FALSE	843.426	744.542	0.17991	0.19059	0.54553	FALSE	853.173	844.524	0.014701	0.9032	0.97769	Additivity
GRMZM2G074423	81.1429	35.6019	1.1885	0.002588	0.0079334	UP	55.8433	79.1968	-0.50406	0.13865	0.26428	FALSE	56.3255	34.9637	0.68793	0.10511	0.39303	FALSE	56.9879	56.7385	0.0063285	0.99766	1	Additivity
GRMZM2G074530	1211.73	918.077	0.40039	0.00224	0.007	UP	1006.06	1182.67	-0.23333	0.19214	0.33429	FALSE	1014.65	901.613	0.1704	0.40099	0.76893	FALSE	1026.8	1046.2	-0.027009	0.83368	0.95058	Additivity
GRMZM2G074821	341.986	219.85	0.63742	0.0010913	0.0037186	UP	261.384	333.786	-0.35275	0.049008	0.12017	FALSE	263.632	215.918	0.28804	0.14556	0.47421	FALSE	266.753	275.277	-0.045378	0.76057	0.91569	Additivity
GRMZM2G075042	11.7267	0.527425	4.4747	0.00672	0.0182	UP	4.06224	11.4441	-1.4943	0.155	0.286	FALSE	4.09746	0.518343	2.9828	0.25314	0.63055	FALSE	4.14534	5.79016	-0.48211	0.70101	0.88908	Additivity
GRMZM2G075074	364.954	272.844	0.41964	0.0197	0.0456	UP	291.037	356.182	-0.29141	0.0918	0.194	FALSE	293.572	267.952	0.13174	0.49505	0.83282	FALSE	296.976	314.048	-0.08064	0.50978	0.77354	Additivity
GRMZM2G075368	608.097	427.528	0.50828	0.0017774	0.0057029	UP	484.699	593.531	-0.29223	0.096029	0.20064	FALSE	488.944	419.857	0.21977	0.17937	0.52779	FALSE	494.564	507.765	-0.038004	0.74209	0.90887	Additivity
GRMZM2G075584	486.996	361.349	0.43052	0.0121	0.0299	UP	416.708	475.321	-0.18986	0.23	0.381	FALSE	420.294	354.865	0.24413	0.15327	0.48526	FALSE	425.265	416.557	0.029849	0.78421	0.92709	Additivity
GRMZM2G075837	47.813	13.644	1.8091	0.00133	0.0044204	UP	36.0933	46.6674	-0.37068	0.40643	0.56869	FALSE	36.4125	13.3971	1.4425	0.015039	0.10255	FALSE	36.8242	29.8192	0.30441	0.39264	0.68225	Additivity
GRMZM2G075844	2790.34	2236.99	0.31888	0.00493	0.0139	UP	2343.48	2723.41	-0.21676	0.0372	0.097293	FALSE	2363.82	2196.89	0.10566	0.35374	0.73327	FALSE	2391.41	2470.21	-0.046773	0.51413	0.77675	Additivity
GRMZM2G075992	463.298	330.778	0.48608	0.0053717	0.014954	UP	416.771	452.196	-0.11769	0.48043	0.63809	FALSE	420.367	324.854	0.37186	0.029493	0.16739	FALSE	425.318	389.134	0.12828	0.24654	0.54317	Additivity
GRMZM2G076351	358.568	249.928	0.52073	0.0085946	0.022412	UP	269.647	349.947	-0.37607	0.044294	0.11122	FALSE	271.987	245.45	0.14811	0.44956	0.80479	FALSE	275.16	299.6	-0.12276	0.33232	0.62873	Additivity
GRMZM2G076410	67.218	19.633	1.7756	0.00010861	0.00047052	UP	45.631	65.6041	-0.52377	0.15614	0.28745	FALSE	46.016	19.285	1.2547	0.024974	0.14854	FALSE	46.5771	42.2897	0.13931	0.65406	0.86412	Additivity
GRMZM2G076539	1925.45	1362.15	0.4993	2.43e-05	0.000121	UP	1574.25	1879.24	-0.25549	0.0187	0.057021	FALSE	1587.84	1337.81	0.24719	0.036347	0.1941	FALSE	1606.52	1614.08	-0.0067776	0.94379	0.99271	Additivity
GRMZM2G076987	255.084	161.416	0.66019	0.00345	0.0102	UP	225.871	248.975	-0.1405	0.518	0.67	FALSE	227.815	158.519	0.52321	0.017689	0.11534	FALSE	230.508	203.757	0.17797	0.21057	0.50027	Additivity
GRMZM2G077259	312.15	178.593	0.80557	0.000397	0.00151	UP	230.513	304.646	-0.40228	0.0296	0.081588	FALSE	232.509	175.381	0.40679	0.063032	0.28363	FALSE	235.232	241.693	-0.03909	0.75862	0.91487	Additivity
GRMZM2G077278	1404.24	1137.96	0.30334	0.0164	0.039	UP	1202.88	1370.57	-0.18828	0.109	0.221	FALSE	1213.22	1117.57	0.11848	0.34241	0.72392	FALSE	1227.59	1248.29	-0.024125	0.78511	0.92773	Additivity
GRMZM2G077389	100.233	38.1141	1.395	0.000152	0.000637	UP	61.476	97.8314	-0.67027	0.0346	0.0919	FALSE	62.0144	37.4313	0.72836	0.073358	0.31175	FALSE	62.7273	67.3997	-0.10365	0.71819	0.89781	Additivity
GRMZM2G077420	188.808	125.599	0.5881	0.0209	0.048	UP	141.831	184.289	-0.3778	0.224	0.374	FALSE	143.086	123.348	0.21415	0.48231	0.82464	FALSE	144.703	153.633	-0.086386	0.65788	0.86607	Additivity
GRMZM2G078174	1888.1	1339.84	0.49488	3.34e-05	0.00016144	UP	1630.37	1842.79	-0.1767	0.10092	0.20876	FALSE	1644.48	1315.86	0.32163	0.0073287	0.059637	FALSE	1663.74	1585.58	0.069415	0.36149	0.65417	Additivity
GRMZM2G078279	609.953	461.457	0.4025	0.00884	0.0229	UP	496.76	595.306	-0.26108	0.060819	0.14145	FALSE	501.09	453.181	0.14498	0.36768	0.74362	FALSE	506.895	527.367	-0.057122	0.57232	0.81376	Additivity
GRMZM2G078283	535.301	406.291	0.39784	0.0124	0.0306	UP	418.859	522.447	-0.31882	0.0302	0.082675	FALSE	422.481	399.012	0.082455	0.61747	0.89354	FALSE	427.438	463.073	-0.11552	0.28975	0.58762	Additivity
GRMZM2G078297	354.689	179.564	0.98206	1.21e-06	7.71e-06	UP	253.683	346.191	-0.44855	0.0189	0.0575	FALSE	255.85	176.351	0.53685	0.016703	0.11054	FALSE	258.91	260.916	-0.011134	0.97881	1	Additivity
GRMZM2G078412	335.843	230.719	0.54165	0.0071222	0.019105	UP	338.383	327.794	0.045867	0.773	0.866	FALSE	341.348	226.564	0.59132	0.0083588	0.066358	FALSE	345.268	278.288	0.31114	0.013055	0.091733	Additivity
GRMZM2G078569	5618.35	4603.04	0.28756	0.00702	0.0189	UP	4939.96	5483.51	-0.1506	0.11	0.223	FALSE	4982.6	4520.75	0.14034	0.20713	0.57139	FALSE	5041.24	5022.75	0.0053008	0.92517	0.98554	Additivity
GRMZM2G078876	3214.33	2617.85	0.29614	0.0101	0.0258	UP	2698.73	3137.28	-0.21723	0.0373	0.0975	FALSE	2722.19	2570.81	0.082544	0.48937	0.82948	FALSE	2753.87	2865.9	-0.057527	0.41036	0.69606	Additivity
GRMZM2G079290	1819.77	1357.5	0.4228	0.0041996	0.012102	UP	1541.84	1776.07	-0.20404	0.13935	0.26527	FALSE	1555.08	1333.08	0.22223	0.18449	0.53657	FALSE	1573.52	1565.27	0.0075871	0.96632	1	Additivity
GRMZM2G079397	1453.94	1103.54	0.39783	0.0013	0.00434	UP	1186.42	1419.06	-0.25832	0.025272	0.072074	FALSE	1196.67	1083.82	0.1429	0.23748	0.61149	FALSE	1210.74	1255.22	-0.052052	0.5392	0.79321	Additivity
GRMZM2G079471	808.537	584.329	0.46853	0.00099	0.0034061	UP	648.937	789.116	-0.28216	0.027904	0.078006	FALSE	654.563	573.853	0.18985	0.19857	0.55708	FALSE	662.213	685.4	-0.04965	0.58907	0.82384	Additivity
GRMZM2G079559	34.691	9.20934	1.9134	0.0040879	0.011825	UP	16.7599	33.8574	-1.0145	0.064173	0.14728	FALSE	16.9057	9.04217	0.90277	0.29047	0.67273	FALSE	17.1022	21.3809	-0.32214	0.51665	0.77893	Additivity
GRMZM2G079782	698.357	516.9	0.43408	0.0033543	0.0099477	UP	571.968	681.579	-0.25295	0.091047	0.19316	FALSE	576.959	507.62	0.18472	0.23752	0.61149	FALSE	583.631	598.468	-0.036218	0.69054	0.88302	Additivity
GRMZM2G079817	2188.48	1608.12	0.44456	0.000137	0.00058	UP	1805.4	2136	-0.24259	0.0257	0.0729	FALSE	1820.94	1579.38	0.20533	0.14555	0.47421	FALSE	1842.48	1862.38	-0.015504	0.87297	0.96524	Additivity
GRMZM2G080048	1572.89	1216.6	0.37056	0.0030014	0.009049	UP	1345.93	1535.12	-0.18974	0.079971	0.17513	FALSE	1357.65	1194.85	0.18428	0.12796	0.44159	FALSE	1373.41	1371.53	0.0019745	0.99439	1	Additivity
GRMZM2G081037	2784.38	2173.18	0.35755	0.00113	0.00384	UP	2314.37	2717.52	-0.23168	0.020998	0.062469	FALSE	2334.5	2134.28	0.12936	0.2444	0.61954	FALSE	2361.64	2438.48	-0.046196	0.50514	0.77035	Additivity
GRMZM2G081060	673.54	504.185	0.41781	0.0045817	0.013055	UP	559.764	657.374	-0.2319	0.091118	0.19325	FALSE	564.568	495.185	0.18918	0.31892	0.70184	FALSE	571.272	578.133	-0.017221	0.89567	0.97485	Additivity
GRMZM2G081077	217.009	127.299	0.76953	0.0014	0.0046306	UP	178.14	211.803	-0.24972	0.234	0.38664	FALSE	179.67	125.009	0.52332	0.033532	0.1833	FALSE	181.8	168.991	0.1054	0.51801	0.77975	Additivity
GRMZM2G081102	11409.6	9481.86	0.267	0.00811	0.021309	UP	10240.1	11135.7	-0.12095	0.17	0.306	FALSE	10329.3	9312.22	0.14954	0.13326	0.45078	FALSE	10449.2	10273.9	0.024413	0.71095	0.89462	Additivity
GRMZM2G081148	347.851	211.96	0.71468	0.00029291	0.001149	UP	271.123	339.502	-0.32447	0.061712	0.14297	FALSE	273.469	208.147	0.39377	0.055196	0.25937	FALSE	276.675	275.077	0.0083553	0.97332	1	Additivity
GRMZM2G081521	2127.87	1758.54	0.27503	0.018178	0.042576	UP	1880.05	2076.79	-0.14359	0.16531	0.29944	FALSE	1896.39	1726.96	0.13502	0.26393	0.64369	FALSE	1918.46	1912.82	0.0042465	0.9799	1	Additivity
GRMZM2G081719	315.251	218.969	0.52577	0.0113	0.028269	UP	232.993	307.702	-0.40125	0.0354	0.0936	FALSE	235.001	215.032	0.12811	0.56104	0.86956	FALSE	237.773	261.695	-0.1383	0.33173	0.62827	Additivity
GRMZM2G081803	21.5338	0.929968	4.5333	0.00014708	0.00061768	UP	8.6417	21.015	-1.282	0.076	0.16813	FALSE	8.71808	0.912634	3.2559	0.052094	0.24942	FALSE	8.81676	10.6074	-0.26675	0.74185	0.90887	Additivity
GRMZM2G081848	872.713	636.76	0.45476	0.0015937	0.0051973	UP	706.432	851.785	-0.26994	0.0395	0.102	FALSE	712.574	625.328	0.18843	0.19994	0.55874	FALSE	720.864	741.334	-0.040398	0.66967	0.87383	Additivity
GRMZM2G081910	424.808	282.053	0.59084	0.00082755	0.0029067	UP	320.488	414.602	-0.37146	0.019393	0.058639	FALSE	323.279	276.994	0.22293	0.23437	0.60782	FALSE	327.03	347.797	-0.088825	0.45271	0.73136	Additivity
GRMZM2G081930	43.2415	17.8288	1.2782	0.021304	0.048714	UP	44.6721	42.203	0.08203	0.892	0.94249	FALSE	45.0575	17.504	1.3641	0.010352	0.077369	FALSE	45.5882	29.8735	0.6098	0.067712	0.26373	Additivity
GRMZM2G082174	1429.56	1056.97	0.43564	0.0041666	0.012019	UP	1217.5	1395.21	-0.19656	0.17759	0.3154	FALSE	1228.11	1037.99	0.24265	0.060964	0.27813	FALSE	1242.34	1225.03	0.020247	0.85723	0.95888	Additivity
GRMZM2G082198	1819.73	1377.78	0.40138	0.00070904	0.0025322	UP	1551.17	1776.07	-0.19533	0.073592	0.16387	FALSE	1564.53	1353.14	0.20942	0.084327	0.34173	FALSE	1583.01	1570.43	0.011518	0.87173	0.96439	Additivity
GRMZM2G082227	345.131	239.823	0.52517	0.00726	0.0194	UP	270.826	336.835	-0.31468	0.14378	0.27121	FALSE	273.202	235.535	0.21402	0.28582	0.66632	FALSE	276.334	287.719	-0.058247	0.67337	0.87585	Additivity
GRMZM2G082312	3095.43	2440.23	0.34313	0.002415	0.0074768	UP	2678.21	3021.2	-0.17385	0.092165	0.1949	FALSE	2701.53	2396.45	0.17288	0.12809	0.44173	FALSE	2732.87	2719.63	0.0070055	0.92036	0.98442	Additivity
GRMZM2G082508	462.566	344.374	0.42568	0.016537	0.03924	UP	405.177	451.477	-0.1561	0.33391	0.49477	FALSE	408.685	338.176	0.27322	0.12444	0.43495	FALSE	413.471	396.332	0.061077	0.5959	0.82791	Additivity
GRMZM2G082780	567.163	385.242	0.558	0.000523	0.0019299	UP	507.149	553.557	-0.12632	0.47421	0.63303	FALSE	511.605	378.354	0.43529	0.059503	0.27323	FALSE	517.453	467.485	0.14651	0.25584	0.55292	Additivity
GRMZM2G082924	873.657	656.038	0.41329	0.0032078	0.0095735	UP	693.831	852.697	-0.29745	0.02229	0.065475	FALSE	699.799	644.294	0.11922	0.39324	0.7634	FALSE	708.079	751.149	-0.085189	0.37084	0.66345	Additivity
GRMZM2G083095	3774.88	3114.39	0.27748	0.00935	0.024096	UP	3271.36	3684.29	-0.17149	0.079223	0.1738	FALSE	3299.84	3058.62	0.10952	0.30851	0.69167	FALSE	3338.15	3387.03	-0.020973	0.75326	0.91271	Additivity
GRMZM2G083102	1579.94	1291.68	0.29062	0.015902	0.037965	UP	1296.23	1542.01	-0.25049	0.023863	0.069047	FALSE	1307.45	1268.52	0.043601	0.72635	0.93792	FALSE	1322.77	1412.86	-0.095059	0.22397	0.51689	Additivity
GRMZM2G083156	60.6917	19.3832	1.6467	0.00057007	0.0020847	UP	35.5069	59.2342	-0.73833	0.064376	0.14766	FALSE	35.8089	19.0369	0.91152	0.094293	0.36726	FALSE	36.2401	39.0359	-0.10721	0.7829	0.92665	Additivity
GRMZM2G083176	83.0977	43.0761	0.94792	0.0111	0.0278	UP	59.981	81.1022	-0.43524	0.181	0.32	FALSE	60.5107	42.3046	0.51637	0.19856	0.55708	FALSE	61.1965	61.7615	-0.013259	0.98563	1	Additivity
GRMZM2G083222	488.462	299.027	0.70797	4.4e-05	0.000207	UP	367.179	476.752	-0.37676	0.017338	0.05363	FALSE	370.37	293.683	0.33471	0.056808	0.26444	FALSE	374.68	385.673	-0.04172	0.74651	0.90997	Additivity
GRMZM2G083239	79.1892	38.4821	1.0411	0.0079543	0.02098	UP	45.2019	77.2857	-0.77382	0.026127	0.074052	FALSE	45.5953	37.7857	0.27104	0.58853	0.88217	FALSE	46.1248	57.8116	-0.32581	0.24581	0.54244	Additivity
GRMZM2G083262	3567.93	2981.75	0.25893	0.014086	0.034189	UP	3046.2	3482.27	-0.19302	0.048559	0.11932	FALSE	3072.54	2928.4	0.06932	0.50139	0.83765	FALSE	3108.6	3220.56	-0.051046	0.45534	0.73386	Additivity
GRMZM2G083382	180.434	108.881	0.72872	0.00473	0.0134	UP	122.877	176.105	-0.51923	0.0266	0.0751	FALSE	123.941	106.925	0.21306	0.45329	0.80647	FALSE	125.391	141.928	-0.17872	0.32668	0.62374	Additivity
GRMZM2G083410	965.828	675.824	0.51512	0.000195	0.000796	UP	800.639	942.658	-0.23558	0.0606	0.141	FALSE	807.639	663.725	0.28312	0.045212	0.22616	FALSE	816.949	805.913	0.019621	0.83231	0.94965	Additivity
GRMZM2G083504	534.53	381.141	0.48795	0.00313	0.00937	UP	470.28	521.713	-0.14974	0.322	0.483	FALSE	474.369	374.313	0.34176	0.037339	0.19809	FALSE	479.887	449.456	0.094515	0.37718	0.66916	Additivity
GRMZM2G083642	5309.22	3842.08	0.46661	0.0038238	0.011163	UP	4410.79	5181.66	-0.23238	0.099958	0.20721	FALSE	4448.83	3773.36	0.23758	0.023569	0.14269	FALSE	4501.26	4503.38	-0.00067834	0.98029	1	Additivity
GRMZM2G083725	3396.28	2482.86	0.45195	6.18e-05	0.000283	UP	3046.49	3314.79	-0.12177	0.219	0.368	FALSE	3073.03	2438.19	0.33385	0.015157	0.10303	FALSE	3108.66	2892.3	0.10407	0.13832	0.40045	Additivity
GRMZM2G083738	1486.71	1006.55	0.5627	7.02e-06	3.91e-05	UP	1201.44	1451.04	-0.27233	0.0169	0.0525	FALSE	1211.94	988.553	0.29393	0.052698	0.25153	FALSE	1225.92	1223.91	0.0023629	0.98002	1	Additivity
GRMZM2G084463	785.324	591.879	0.40799	0.00443	0.0127	UP	649.965	766.483	-0.23789	0.0727	0.16225	FALSE	655.602	581.291	0.17356	0.22571	0.59571	FALSE	663.26	676.169	-0.027809	0.78553	0.92794	Additivity
GRMZM2G084465	12487.1	9456.21	0.40111	0.00041883	0.0015817	UP	10545	12187.3	-0.20882	0.026435	0.074734	FALSE	10636.6	9286.97	0.19575	0.05148	0.24778	FALSE	10760.5	10793.4	-0.0044058	0.92566	0.98561	Additivity
GRMZM2G084729	413.741	282.406	0.55095	0.0021955	0.0068869	UP	324.961	403.822	-0.31346	0.060997	0.14172	FALSE	327.775	277.361	0.24094	0.17912	0.5275	FALSE	331.611	341.222	-0.041218	0.76766	0.91909	Additivity
GRMZM2G085199	80.1296	27.3225	1.5522	0.00030911	0.0012044	UP	55.3827	78.2146	-0.498	0.177	0.31471	FALSE	55.8682	26.8341	1.058	0.017511	0.11454	FALSE	56.5093	51.9999	0.11998	0.64639	0.85919	Additivity
GRMZM2G085474	2579.51	1992.8	0.3723	0.0010737	0.0036668	UP	2153.71	2517.61	-0.22523	0.029221	0.080764	FALSE	2172.41	1957.06	0.15061	0.19426	0.55104	FALSE	2197.73	2248.17	-0.032742	0.6407	0.85503	Additivity
GRMZM2G085827	386.065	260.379	0.56823	0.00235	0.00729	UP	313.121	376.81	-0.26712	0.119	0.237	FALSE	315.808	255.715	0.30451	0.10417	0.39052	FALSE	319.559	316.89	0.012099	0.91312	0.98153	Additivity
GRMZM2G085873	8.20139	0	Inf	0.0153	0.0367	UP	7.60098	8.00554	-0.074814	1	1	FALSE	7.66446	0	Inf	0.014932	0.10192	FALSE	7.75932	3.46456	1.1633	0.18852	0.47119	Additivity
GRMZM2G085970	727.04	571.593	0.34705	0.018	0.0422	UP	628.979	709.602	-0.174	0.202	0.347	FALSE	634.408	561.364	0.17648	0.22422	0.59415	FALSE	641.875	637.492	0.0098863	0.90985	0.97983	Additivity
GRMZM2G085998	724.568	542.828	0.41663	0.00994	0.0254	UP	589.871	707.156	-0.26163	0.0931	0.197	FALSE	594.959	533.085	0.15842	0.30178	0.68433	FALSE	601.968	624.144	-0.052191	0.57393	0.81504	Additivity
GRMZM2G086072	796.807	603.441	0.40102	0.0051501	0.014437	UP	736.427	777.689	-0.07865	0.54485	0.69292	FALSE	742.757	592.637	0.32574	0.022272	0.13664	FALSE	751.558	687.448	0.12863	0.16528	0.4396	Additivity
GRMZM2G086497	1180.12	869.066	0.44139	0.000599	0.002179	UP	952.376	1151.78	-0.27427	0.019756	0.059519	FALSE	960.599	853.514	0.17052	0.19093	0.54578	FALSE	971.898	1007.5	-0.051907	0.54051	0.79385	Additivity
GRMZM2G086845	2210.41	1660.24	0.41293	0.00047704	0.0017776	UP	1740.22	2157.32	-0.30997	0.019719	0.05944	FALSE	1755.4	1630.49	0.10649	0.36596	0.74257	FALSE	1775.72	1904.92	-0.10133	0.19281	0.47727	Additivity
GRMZM2G086943	1713.71	1330.88	0.36474	0.00236	0.0073318	UP	1397.78	1672.57	-0.25892	0.0178	0.054821	FALSE	1409.88	1307.01	0.1093	0.3764	0.74968	FALSE	1426.4	1497.85	-0.070512	0.35621	0.64963	Additivity
GRMZM2G087150	379.855	281.754	0.43101	0.015835	0.037838	UP	320.955	370.736	-0.20802	0.20334	0.34838	FALSE	323.744	276.719	0.22643	0.20938	0.57456	FALSE	327.514	324.844	0.011807	0.92984	0.98733	Additivity
GRMZM2G087635	367.778	264.259	0.47688	0.010474	0.026555	UP	290.842	358.958	-0.30358	0.079384	0.17409	FALSE	293.346	259.53	0.1767	0.34533	0.72662	FALSE	296.812	309.956	-0.062513	0.64464	0.8579	Additivity
GRMZM2G088132	121.347	66.7133	0.86309	0.00545	0.0151	UP	81.2386	118.442	-0.54394	0.0605	0.14084	FALSE	81.942	65.5281	0.32249	0.31204	0.69528	FALSE	82.9015	91.5212	-0.14271	0.56177	0.80702	Additivity
GRMZM2G088309	2626.95	1642.62	0.67739	1.83e-05	9.33e-05	UP	2173.14	2563.85	-0.23853	0.168	0.304	FALSE	2192.19	1613.07	0.44257	0.036712	0.19571	FALSE	2217.35	2102.57	0.076681	0.55345	0.80281	Additivity
GRMZM2G089050	636.058	421.122	0.59492	0.000116	0.000501	UP	494.894	620.785	-0.32697	0.019437	0.05875	FALSE	499.155	413.588	0.2713	0.085947	0.34602	FALSE	505.053	519.445	-0.040537	0.6999	0.88835	Additivity
GRMZM2G089361	385.264	284.031	0.4398	0.016432	0.039043	UP	297.281	376.016	-0.33897	0.057612	0.13589	FALSE	299.894	278.925	0.10457	0.66055	0.91392	FALSE	303.321	329.243	-0.11831	0.33406	0.6303	Additivity
GRMZM2G089562	741.804	583.364	0.34664	0.018	0.0422	UP	613.903	724.004	-0.23799	0.075976	0.16803	FALSE	619.226	572.9	0.11218	0.45729	0.8094	FALSE	626.462	651.42	-0.05636	0.56226	0.80733	Additivity
GRMZM2G089776	29.7352	7.66162	1.9564	0.00539	0.015	UP	18.3178	29.0206	-0.66383	0.23871	0.39149	FALSE	18.4825	7.52704	1.296	0.13668	0.4576	FALSE	18.6857	18.0679	0.048503	0.95435	0.99559	Additivity
GRMZM2G089936	60.9009	30.2997	1.0072	0.0215	0.0491	UP	33.0466	59.4394	-0.84692	0.036832	0.096627	FALSE	33.3394	29.7581	0.16395	0.76669	0.95142	FALSE	33.7152	44.5079	-0.40066	0.22846	0.52227	Additivity
GRMZM2G090190	425.713	291.831	0.54475	0.00202	0.00639	UP	329.609	415.498	-0.33409	0.039413	0.10199	FALSE	332.476	286.612	0.21415	0.23325	0.60614	FALSE	336.341	351.84	-0.064994	0.60257	0.83157	Additivity
GRMZM2G090217	1325.44	1063.8	0.31724	0.0129	0.0317	UP	1073.06	1293.64	-0.2697	0.021559	0.063708	FALSE	1082.39	1044.72	0.051092	0.69913	0.92931	FALSE	1094.99	1174.31	-0.1009	0.22223	0.51471	Additivity
GRMZM2G090226	715.52	549.366	0.38123	0.0135	0.033	UP	543.925	698.375	-0.36059	0.0376	0.0981	FALSE	548.577	539.496	0.024083	0.9147	0.99364	FALSE	555.128	620.792	-0.16129	0.13005	0.38623	Additivity
GRMZM2G090230	63.0286	24.7478	1.3487	0.00665	0.018	UP	54.7837	61.5234	-0.16739	0.767	0.863	FALSE	55.2499	24.3045	1.1848	0.0094316	0.072694	FALSE	55.9146	42.4101	0.39882	0.15397	0.42407	Additivity
GRMZM2G090241	1417.55	974.983	0.53995	0.00079853	0.0028172	UP	1118.72	1383.49	-0.30646	0.0189	0.05751	FALSE	1128.44	957.55	0.23691	0.061259	0.27881	FALSE	1141.59	1177.02	-0.044085	0.60084	0.83023	Additivity
GRMZM2G090271	218.789	119.214	0.87599	0.00025516	0.0010141	UP	161.575	213.541	-0.40231	0.059025	0.13839	FALSE	162.991	117.083	0.47726	0.055086	0.25902	FALSE	164.862	165.488	-0.0054701	0.99858	1	Additivity
GRMZM2G090528	222.42	137.473	0.69414	0.00273	0.00832	UP	186.453	217.077	-0.21939	0.26455	0.42113	FALSE	188.085	135.004	0.47838	0.045891	0.22856	FALSE	190.249	176.974	0.10435	0.52968	0.78708	Additivity
GRMZM2G090971	53.3284	17.0583	1.6444	0.0021907	0.0068742	UP	27.3698	52.0437	-0.92714	0.073959	0.16445	FALSE	27.5994	16.7553	0.72002	0.22965	0.60082	FALSE	27.9388	34.456	-0.30248	0.44553	0.72609	Additivity
GRMZM2G091151	1120.68	865.172	0.37331	0.00454	0.0129	UP	993.88	1093.81	-0.13822	0.265	0.421	FALSE	1002.52	849.712	0.23859	0.064843	0.28862	FALSE	1014.18	973.929	0.05843	0.47532	0.74928	Additivity
GRMZM2G091845	1231.77	994.228	0.30908	0.0159	0.0379	UP	1033.59	1202.22	-0.21804	0.0673	0.15313	FALSE	1042.51	976.427	0.09448	0.45453	0.80714	FALSE	1054.78	1093.39	-0.051872	0.54791	0.79931	Additivity
GRMZM2G092018	289.255	175.435	0.72141	0.00048818	0.0018149	UP	229.372	282.303	-0.29955	0.13347	0.25722	FALSE	231.338	172.289	0.42518	0.048852	0.23897	FALSE	234.09	228.63	0.034053	0.83896	0.95307	Additivity
GRMZM2G092131	465.918	328.911	0.50238	0.0035128	0.010358	UP	359.994	454.737	-0.33706	0.03182	0.085996	FALSE	363.112	323.011	0.16883	0.34621	0.72746	FALSE	367.362	390.497	-0.088107	0.45091	0.72983	Additivity
GRMZM2G092165	501.412	305.634	0.71419	2.53e-05	0.00012565	UP	382.443	489.378	-0.3557	0.01991	0.059905	FALSE	385.773	300.173	0.36196	0.037185	0.19755	FALSE	390.251	395.971	-0.02099	0.86523	0.96204	Additivity
GRMZM2G092325	944.12	758.347	0.31611	0.0202	0.046559	UP	803.84	921.47	-0.19703	0.119	0.2366	FALSE	810.735	744.768	0.12244	0.38452	0.75667	FALSE	820.371	836.312	-0.027763	0.77456	0.92194	Additivity
GRMZM2G092451	3164.01	2623.78	0.27011	0.0145	0.035	UP	2755.86	3088.13	-0.16423	0.111	0.224	FALSE	2779.62	2576.8	0.10931	0.31229	0.69548	FALSE	2812.4	2842.73	-0.015477	0.84422	0.95483	Additivity
GRMZM2G093254	171.291	86.1111	0.99218	0.00091271	0.0031663	UP	127.948	167.176	-0.38581	0.092927	0.19617	FALSE	129.055	84.5516	0.61009	0.045541	0.22726	FALSE	130.568	126.683	0.043573	0.85557	0.9586	Additivity
GRMZM2G093323	324.711	186.261	0.80183	7.79e-05	0.000348	UP	236.6	316.922	-0.42167	0.020694	0.061739	FALSE	238.648	182.926	0.38363	0.06874	0.3	FALSE	241.445	250.503	-0.053135	0.71717	0.89781	Additivity
GRMZM2G093557	1897.91	1551.13	0.29109	0.0139	0.0338	UP	1590.76	1852.37	-0.21966	0.0429	0.109	FALSE	1604.61	1523.33	0.074998	0.53375	0.85489	FALSE	1623.23	1695.58	-0.062914	0.40477	0.69221	Additivity
GRMZM2G093766	37.343	9.27179	2.0099	0.00218	0.00684	UP	26.8966	36.4486	-0.43844	0.39743	0.55989	FALSE	27.1274	9.1042	1.5751	0.024554	0.14682	FALSE	27.4497	22.5198	0.28559	0.48545	0.75741	Additivity
GRMZM2G093815	335.109	230.982	0.53685	0.00727	0.0194	UP	252.552	327.087	-0.37309	0.131	0.25323	FALSE	254.771	226.848	0.16748	0.40881	0.7748	FALSE	257.685	276.511	-0.10173	0.47784	0.75093	Additivity
GRMZM2G094072	780.644	569.359	0.45533	0.0021264	0.0067012	UP	669.847	761.938	-0.18584	0.18134	0.32039	FALSE	675.668	559.166	0.27304	0.060887	0.27805	FALSE	683.534	661.623	0.047005	0.60272	0.83167	Additivity
GRMZM2G094500	686.838	491.494	0.4828	0.001496	0.0049058	UP	571.641	670.346	-0.2298	0.08666	0.18618	FALSE	576.579	482.656	0.25652	0.10442	0.39114	FALSE	583.357	580.068	0.0081556	0.96754	1	Additivity
GRMZM2G094510	144.658	5.36459	4.753	4.2e-07	2.88e-06	UP	105.428	141.206	-0.42154	0.619	0.753	FALSE	106.391	5.26759	4.3361	0.010126	0.076188	FALSE	107.527	72.0598	0.57743	0.30578	0.60271	Additivity
GRMZM2G094543	434.022	298.368	0.54067	0.00422	0.0121	UP	306.289	423.589	-0.46777	0.0164	0.0513	FALSE	308.96	293.022	0.076407	0.68341	0.92322	FALSE	312.537	360.586	-0.20632	0.084885	0.30113	Additivity
GRMZM2G094664	113.425	62.9177	0.85021	0.0101	0.025757	UP	97.9104	110.706	-0.1772	0.54225	0.69108	FALSE	98.7453	61.7801	0.67657	0.062861	0.28347	FALSE	99.9299	86.411	0.2097	0.32881	0.62632	Additivity
GRMZM2G094698	386.169	243.717	0.66403	0.000507	0.0018769	UP	289.573	376.912	-0.3803	0.02705	0.076126	FALSE	292.105	239.336	0.28745	0.14863	0.47843	FALSE	295.472	308.949	-0.06435	0.62192	0.84415	Additivity
GRMZM2G094831	438.905	314.858	0.47921	0.00657	0.017847	UP	365.129	428.373	-0.23046	0.144	0.271	FALSE	368.3	309.202	0.25233	0.16458	0.50417	FALSE	372.592	370.52	0.0080454	0.96536	1	Additivity
GRMZM2G094990	82.2243	34.6719	1.2458	0.0017309	0.0055738	UP	53.3075	80.2549	-0.59025	0.089678	0.19087	FALSE	53.7682	34.0511	0.65905	0.12661	0.43914	FALSE	54.3997	56.8855	-0.064462	0.86098	0.96053	Additivity
GRMZM2G095147	410.115	285.467	0.5227	0.00289	0.0087525	UP	328.524	400.258	-0.28493	0.070557	0.15862	FALSE	331.371	280.352	0.24121	0.18957	0.544	FALSE	335.247	342.396	-0.030444	0.7892	0.93005	Additivity
GRMZM2G095185	972.356	779.833	0.31832	0.017557	0.041341	UP	827.745	949.016	-0.19725	0.1073	0.2185	FALSE	834.931	765.861	0.12458	0.36192	0.73964	FALSE	844.666	861.822	-0.029009	0.7421	0.90887	Additivity
GRMZM2G095261	23.0337	4.2194	2.4486	0.0048534	0.013717	UP	6.60429	22.4835	-1.7674	0.023311	0.067783	FALSE	6.66204	4.14674	0.68399	0.60133	0.88805	FALSE	6.73882	12.8899	-0.93568	0.19239	0.47678	Additivity
GRMZM2G095892	9550.22	7621.02	0.32555	0.00167	0.00542	UP	7978.61	9321.15	-0.22437	0.0172	0.0534	FALSE	8047.84	7484.29	0.10474	0.31887	0.70184	FALSE	8141.76	8440.17	-0.051932	0.40604	0.6932	Additivity
GRMZM2G095964	2359.66	1492.69	0.66067	0.0053314	0.014858	UP	1954.26	2302.94	-0.23685	0.15443	0.28526	FALSE	1971.25	1465.79	0.42743	0.0083934	0.066586	FALSE	1994.18	1900.21	0.069636	0.56618	0.81008	Additivity
GRMZM2G095968	123.128	74.9236	0.71666	0.0192	0.0447	UP	76.167	120.174	-0.65789	0.020551	0.061415	FALSE	76.8274	73.5779	0.062349	0.88082	0.98513	FALSE	77.7251	97.279	-0.32375	0.1442	0.41022	Additivity
GRMZM2G096407	34.5512	10.6667	1.6956	0.00973	0.0249	UP	23.9632	33.7225	-0.49289	0.56	0.705	FALSE	24.186	10.4731	1.2075	0.44055	0.79783	FALSE	24.4357	21.9599	0.15412	0.81286	0.94144	Additivity
GRMZM2G096486	2971.69	2373.36	0.32435	0.0030162	0.0090854	UP	2514.56	2900.36	-0.20592	0.040341	0.10376	FALSE	2536.29	2330.88	0.12185	0.26597	0.64533	FALSE	2566.09	2627.9	-0.034342	0.62404	0.84574	Additivity
GRMZM2G096546	179.909	93.4114	0.94559	0.000417	0.00157	UP	127.052	175.603	-0.4669	0.090695	0.1926	FALSE	128.17	91.742	0.4824	0.081457	0.33447	FALSE	129.632	133.229	-0.039493	0.87769	0.96715	Additivity
GRMZM2G096604	318.849	223.167	0.51475	0.0080131	0.021092	UP	287.334	311.194	-0.11508	0.4972	0.65287	FALSE	289.815	219.174	0.40305	0.038775	0.20293	FALSE	293.225	265.933	0.14095	0.28438	0.58169	Additivity
GRMZM2G097059	2141.69	1581.38	0.43757	0.00068542	0.0024592	UP	1778.04	2090.27	-0.2334	0.025	0.071536	FALSE	1793.5	1552.94	0.20777	0.091439	0.36068	FALSE	1814.36	1833.45	-0.015107	0.80214	0.93661	Additivity
GRMZM2G097282	558.019	419.373	0.41208	0.0108	0.0273	UP	494.584	544.634	-0.13907	0.34268	0.50416	FALSE	498.874	411.851	0.27655	0.087684	0.35042	FALSE	504.701	480.065	0.072198	0.49799	0.76599	Additivity
GRMZM2G097289	1322.36	1061.56	0.31693	0.016353	0.038891	UP	1065.9	1290.67	-0.27606	0.0232	0.067439	FALSE	1075.07	1042.51	0.044374	0.7429	0.94405	FALSE	1087.78	1170.08	-0.10522	0.21498	0.50636	Additivity
GRMZM2G097706	20.3818	1.39495	3.869	0.000703	0.00252	UP	7.09634	19.8923	-1.4871	0.0573	0.13547	FALSE	7.15593	1.36895	2.3861	0.16267	0.50109	FALSE	7.24379	10.4442	-0.52789	0.50212	0.76867	Additivity
GRMZM2G097959	614.66	458.015	0.42439	0.0077156	0.020425	UP	537.68	599.928	-0.15804	0.28632	0.44558	FALSE	542.332	449.801	0.26989	0.086379	0.34714	FALSE	548.689	526.225	0.060309	0.54769	0.79931	Additivity
GRMZM2G098153	1655.35	1349.3	0.29493	0.014121	0.034256	UP	1365.39	1615.64	-0.24279	0.029963	0.082203	FALSE	1377.3	1325.15	0.055694	0.63328	0.90139	FALSE	1393.24	1476.22	-0.083467	0.29032	0.5882	Additivity
GRMZM2G098438	27.2572	2.4498	3.4759	0.00014817	0.00062159	UP	12.149	26.6022	-1.1307	0.075166	0.1666	FALSE	12.2485	2.40564	2.3481	0.10098	0.38349	FALSE	12.4044	14.3395	-0.20915	0.77152	0.92086	Additivity
GRMZM2G098496	2591.9	2001.86	0.37267	0.000882	0.0030753	UP	2164.43	2529.69	-0.22497	0.028571	0.079454	FALSE	2183.09	1966.02	0.15109	0.17892	0.52733	FALSE	2208.84	2258.19	-0.031875	0.65894	0.86697	Additivity
GRMZM2G098517	308.691	141.624	1.1241	3.27e-07	2.28e-06	UP	229.452	301.295	-0.39298	0.349	0.51122	FALSE	231.51	139.071	0.73526	0.23598	0.60965	FALSE	234.066	220.44	0.086527	0.76471	0.91798	Additivity
GRMZM2G098520	260.39	182.485	0.51289	0.015154	0.036377	UP	236.259	254.147	-0.10529	0.59706	0.73642	FALSE	238.33	179.231	0.41114	0.086316	0.34714	FALSE	241.067	216.773	0.15325	0.27249	0.57091	Additivity
GRMZM2G098676	463.437	271.963	0.76896	2.69e-05	0.00013245	UP	351.1	452.336	-0.36552	0.048396	0.11903	FALSE	354.178	267.065	0.40728	0.080145	0.33143	FALSE	358.241	360.36	-0.0085081	0.96034	0.99783	Additivity
GRMZM2G098793	360.587	251.559	0.51945	0.00787	0.0208	UP	326.045	351.946	-0.11028	0.544	0.69206	FALSE	328.88	247.032	0.41286	0.032132	0.17808	FALSE	332.706	300.366	0.14753	0.23697	0.53267	Additivity
GRMZM2G098797	1466.54	1183.1	0.30984	0.0126	0.031	UP	1235.65	1431.37	-0.21213	0.068762	0.15551	FALSE	1246.32	1161.94	0.10114	0.39864	0.76716	FALSE	1260.98	1300.42	-0.044435	0.60361	0.8321	Additivity
GRMZM2G098918	80.0966	43.201	0.89068	0.016362	0.038909	UP	76.1985	78.1709	-0.03687	0.88215	0.93639	FALSE	76.864	42.4287	0.85727	0.020729	0.12955	FALSE	77.7515	60.4404	0.36336	0.14325	0.40865	Additivity
GRMZM2G099067	53.0123	15.1638	1.8057	0.00676	0.0183	UP	25.3764	51.7473	-1.028	0.0678	0.15397	FALSE	25.5945	14.8901	0.78148	0.23622	0.60985	FALSE	25.8978	32.8298	-0.34217	0.40785	0.69468	Additivity
GRMZM2G099167	6415.12	5121.78	0.32483	0.00174	0.0056	UP	5421.98	6261.15	-0.20761	0.0273	0.0765	FALSE	5468.82	5029.93	0.12069	0.25389	0.63145	FALSE	5533.1	5675.26	-0.0366	0.55925	0.80537	Additivity
GRMZM2G099352	15237.7	12599	0.27434	0.00485	0.0137	UP	13195.5	14871.9	-0.17254	0.0529	0.12746	FALSE	13310.5	12373.5	0.1053	0.29636	0.67886	FALSE	13464.9	13688.2	-0.023733	0.70655	0.89216	Additivity
GRMZM2G099481	678.213	516.672	0.39249	0.012724	0.031332	UP	595.686	661.958	-0.15219	0.29134	0.45116	FALSE	600.86	507.376	0.24397	0.12068	0.42681	FALSE	607.861	586.813	0.050839	0.61055	0.83715	Additivity
GRMZM2G099483	174.885	108.409	0.68992	0.0096416	0.024739	UP	144.739	170.691	-0.23793	0.30596	0.46621	FALSE	145.998	106.45	0.45576	0.096342	0.37265	FALSE	147.696	139.087	0.086643	0.6387	0.854	Additivity
GRMZM2G099547	1497.64	1115.43	0.42509	0.000606	0.0022	UP	1239.82	1461.69	-0.2375	0.0336	0.0898	FALSE	1250.55	1095.43	0.19106	0.13295	0.45013	FALSE	1265.22	1285.18	-0.022581	0.76585	0.91869	Additivity
GRMZM2G099577	183.26	109.38	0.74454	0.00395	0.0115	UP	142.147	178.869	-0.33152	0.15753	0.28904	FALSE	143.375	107.421	0.41652	0.11342	0.41172	FALSE	145.061	143.116	0.019475	0.90653	0.97891	Additivity
GRMZM2G099875	252.048	169.827	0.56964	0.0091	0.0235	UP	190.477	246.006	-0.36908	0.068622	0.15525	FALSE	192.138	166.791	0.2041	0.35792	0.73664	FALSE	194.363	206.337	-0.086247	0.5915	0.82503	Additivity
GRMZM2G099891	889.258	668.649	0.41135	0.00337	0.01	UP	772.18	867.92	-0.16863	0.18322	0.32279	FALSE	778.851	656.659	0.2462	0.082091	0.33574	FALSE	788.004	765.635	0.041545	0.65571	0.86469	Additivity
GRMZM2G099944	462.08	328.619	0.49173	0.00324	0.00966	UP	354.387	450.986	-0.34776	0.0257	0.072983	FALSE	357.453	322.754	0.14732	0.37701	0.75025	FALSE	361.644	388.44	-0.10312	0.38585	0.6766	Additivity
GRMZM2G100084	723.898	538.219	0.42759	0.0043082	0.012367	UP	563.119	706.542	-0.32734	0.018642	0.056863	FALSE	568	528.58	0.10377	0.48867	0.82904	FALSE	574.64	619.25	-0.10786	0.28838	0.58616	Additivity
GRMZM2G100263	391.091	226.7	0.78672	3.29e-05	0.0001592	UP	293.327	381.711	-0.37997	0.0255	0.072519	FALSE	295.844	222.639	0.41013	0.035167	0.18954	FALSE	299.358	302.866	-0.016806	0.91642	0.9828	Additivity
GRMZM2G100333	858.753	667.295	0.36392	0.010135	0.025827	UP	778.74	838.16	-0.10608	0.42326	0.58519	FALSE	785.462	655.348	0.26128	0.061215	0.27878	FALSE	794.706	748.993	0.085469	0.34082	0.6355	Additivity
GRMZM2G100524	115.694	52.8754	1.1296	0.00064688	0.0023349	UP	71.6128	112.919	-0.657	0.024745	0.070948	FALSE	72.2361	51.9272	0.47623	0.19486	0.55204	FALSE	73.0748	82.4114	-0.17347	0.4722	0.74753	Additivity
GRMZM2G100809	1314.1	1037.72	0.34066	0.0061845	0.0169	UP	1058.14	1282.56	-0.2775	0.016993	0.052834	FALSE	1067.3	1019.16	0.066585	0.57868	0.87806	FALSE	1079.8	1155.57	-0.097848	0.24134	0.53715	Additivity
GRMZM2G101004	556.379	405.66	0.4558	0.0051741	0.014497	UP	445.207	543.03	-0.28656	0.052768	0.12727	FALSE	449.049	398.374	0.17275	0.30695	0.68979	FALSE	454.335	472.815	-0.057518	0.5968	0.82837	Additivity
GRMZM2G101036	212.856	134.593	0.66128	0.0051013	0.014318	UP	154.372	207.749	-0.42844	0.0465	0.11556	FALSE	155.711	132.182	0.23635	0.34301	0.72446	FALSE	157.528	170.163	-0.11131	0.50986	0.77361	Additivity
GRMZM2G101060	226.469	142.095	0.67245	0.00329	0.00978	UP	177.723	221.028	-0.3146	0.118	0.234	FALSE	179.264	139.545	0.36136	0.13272	0.44995	FALSE	181.359	181.445	-0.00068549	0.99734	1	Additivity
GRMZM2G101769	322.267	175.484	0.87692	3.24e-05	0.000157	UP	252.471	314.542	-0.31714	0.083	0.18	FALSE	254.676	172.315	0.56361	0.024749	0.1477	FALSE	257.616	244.24	0.076925	0.59016	0.82432	Additivity
GRMZM2G102230	6345.3	4714.74	0.42851	0.00082787	0.0029074	UP	5351.46	6192.93	-0.21069	0.026426	0.074725	FALSE	5397.7	4630.43	0.2212	0.031804	0.17692	FALSE	5461.12	5438.05	0.0061076	0.94074	0.99094	Additivity
GRMZM2G102356	3098.9	2210.48	0.4874	0.00016	0.000665	UP	2788.89	3024.52	-0.11702	0.232	0.383	FALSE	2813.17	2170.69	0.37404	0.008892	0.069512	FALSE	2845.82	2613.45	0.12288	0.085346	0.30191	Additivity
GRMZM2G102404	474.68	301.083	0.6568	0.00029501	0.0011565	UP	381.92	463.277	-0.2786	0.063652	0.14642	FALSE	385.242	295.663	0.38181	0.035979	0.1927	FALSE	389.72	382.027	0.028765	0.84652	0.9555	Additivity
GRMZM2G102514	929.815	749.402	0.3112	0.0205	0.0472	UP	697.216	907.482	-0.38026	0.0537	0.129	FALSE	703.344	735.961	-0.065398	0.72293	0.93731	FALSE	711.38	826.738	-0.21681	0.067664	0.26365	Additivity
GRMZM2G102580	1502.85	1178.73	0.35046	0.0211	0.0483	UP	1135.21	1466.73	-0.36965	0.016797	0.052328	FALSE	1145.02	1157.6	-0.01576	0.90646	0.99141	FALSE	1158.46	1321.1	-0.18953	0.017305	0.1112	Additivity
GRMZM2G102601	706.274	462.206	0.61169	6.61e-05	0.00030006	UP	592.363	689.338	-0.21873	0.11581	0.23116	FALSE	597.465	453.925	0.3964	0.0098111	0.074414	FALSE	604.52	573.179	0.076803	0.43405	0.71742	Additivity
GRMZM2G102605	1872.89	1472.39	0.3471	0.00383	0.0112	UP	1527.12	1827.94	-0.2594	0.0197	0.05944	FALSE	1540.24	1445.95	0.091141	0.49192	0.83102	FALSE	1558.5	1645.98	-0.078782	0.29645	0.59342	Additivity
GRMZM2G102625	960.624	692.836	0.47146	0.00343	0.0101	UP	900.588	937.601	-0.058106	0.681	0.8	FALSE	908.364	680.356	0.41698	0.0072871	0.059533	FALSE	919.05	812.21	0.17829	0.043748	0.20002	Additivity
GRMZM2G102858	2059.92	1609.72	0.35577	0.011706	0.029137	UP	1706.27	2010.49	-0.2367	0.0276	0.077347	FALSE	1721	1580.99	0.12243	0.41402	0.77974	FALSE	1741.24	1801.37	-0.048976	0.55055	0.80088	Additivity
GRMZM2G103382	85.5756	39.8837	1.1014	0.0031444	0.0094147	UP	65.0085	83.5206	-0.3615	0.2552	0.41075	FALSE	65.574	39.1725	0.74329	0.05727	0.26575	FALSE	66.336	61.0857	0.11896	0.65355	0.86382	Additivity
GRMZM2G103465	261.473	147.522	0.82573	0.00018307	0.00075088	UP	199.1	255.193	-0.3581	0.061786	0.14312	FALSE	200.834	144.874	0.4712	0.042091	0.21524	FALSE	203.164	200.989	0.015528	0.94766	0.99398	Additivity
GRMZM2G103896	1620.9	1237.74	0.38909	0.0017594	0.0056508	UP	1356.76	1582.05	-0.22162	0.055619	0.13247	FALSE	1368.52	1215.57	0.17098	0.16233	0.50079	FALSE	1384.52	1402.33	-0.01844	0.84245	0.95468	Additivity
GRMZM2G103955	3660.68	2672.26	0.45405	3.89e-05	0.000186	UP	3121.3	3572.88	-0.19494	0.0533	0.1281	FALSE	3148.29	2624.37	0.2626	0.017438	0.11429	FALSE	3185.25	3110.08	0.034456	0.60819	0.83602	Additivity
GRMZM2G104024	122.71	73.5007	0.73943	0.0119	0.0295	UP	80.6584	119.758	-0.57023	0.068	0.154	FALSE	81.3457	72.1868	0.17233	0.59626	0.88536	FALSE	82.3227	96.4673	-0.22875	0.29357	0.59123	Additivity
GRMZM2G104088	841.866	667.725	0.33434	0.0148	0.035658	UP	677.67	821.646	-0.27793	0.028699	0.079667	FALSE	683.512	655.764	0.05979	0.66912	0.91776	FALSE	691.572	742.864	-0.10322	0.26559	0.56346	Additivity
GRMZM2G104231	106.2	26.8575	1.9834	2.81e-05	0.00013794	UP	49.6807	103.662	-1.0611	0.023606	0.068535	FALSE	50.0989	26.3778	0.92545	0.071728	0.30796	FALSE	50.7118	64.1086	-0.3382	0.24616	0.54279	Additivity
GRMZM2G104254	1059.5	855.867	0.30793	0.019542	0.045301	UP	977.021	1034.07	-0.081873	0.47895	0.63701	FALSE	985.422	840.52	0.22946	0.085403	0.34464	FALSE	997.09	942.168	0.08174	0.34643	0.64161	Additivity
GRMZM2G104357	274.735	186.441	0.55932	0.0075682	0.020113	UP	205.598	268.138	-0.38315	0.043796	0.1103	FALSE	207.372	183.094	0.17963	0.42364	0.78621	FALSE	209.813	226.475	-0.11025	0.44693	0.7271	Additivity
GRMZM2G104377	1838.85	1514.12	0.28033	0.020145	0.046489	UP	1572.95	1794.77	-0.19033	0.09156	0.19394	FALSE	1586.56	1487.01	0.093491	0.42447	0.78696	FALSE	1605.15	1645.79	-0.036071	0.65963	0.86726	Additivity
GRMZM2G104394	1998.9	1408.93	0.50461	3.21e-05	0.00015571	UP	1641.04	1950.98	-0.24959	0.024028	0.06941	FALSE	1655.33	1383.64	0.25864	0.033953	0.18503	FALSE	1674.53	1672.86	0.0014455	0.98273	1	Additivity
GRMZM2G104456	2988.26	2426.03	0.30071	0.00673	0.0182	UP	2718.24	2916.59	-0.10161	0.32715	0.48805	FALSE	2741.67	2382.61	0.20251	0.065097	0.28925	FALSE	2774.01	2658.7	0.061252	0.36473	0.65778	Additivity
GRMZM2G104481	2646.79	2203.09	0.26472	0.0213	0.048735	UP	2240.21	2583.32	-0.20559	0.051875	0.12554	FALSE	2259.62	2163.58	0.062657	0.58606	0.88137	FALSE	2286.06	2382.66	-0.059712	0.41125	0.69671	Additivity
GRMZM2G104505	2155.31	1663.79	0.37343	0.0145	0.035	UP	1740.81	2103.52	-0.27304	0.067097	0.15275	FALSE	1755.85	1633.95	0.10381	0.38505	0.75695	FALSE	1776.49	1881.4	-0.082782	0.27939	0.57703	Additivity
GRMZM2G105167	678.291	380.704	0.83324	0.00020806	0.0008432	UP	487.854	661.983	-0.44034	0.028348	0.078938	FALSE	492.065	373.879	0.39628	0.015406	0.10423	FALSE	497.856	521.729	-0.067572	0.55497	0.80374	Additivity
GRMZM2G105307	756.886	441.949	0.7762	1.12e-05	5.96e-05	UP	559.227	738.697	-0.40155	0.0161	0.0505	FALSE	564.1	434.02	0.37819	0.016405	0.10913	FALSE	570.637	590.084	-0.048348	0.61168	0.83801	Additivity
GRMZM2G105330	97.2306	29.0921	1.7408	2.51e-05	0.00012483	UP	52.3548	94.9058	-0.85817	0.019095	0.05783	FALSE	52.817	28.5752	0.88624	0.044475	0.22378	FALSE	53.4161	61.1233	-0.19445	0.51596	0.77815	Additivity
GRMZM2G105627	150.665	90.559	0.73441	0.0068273	0.018434	UP	115.843	147.046	-0.3441	0.15491	0.28595	FALSE	116.858	88.9421	0.39382	0.16455	0.50417	FALSE	118.2	118.261	-0.00073717	1	1	Additivity
GRMZM2G105775	83.0283	38.801	1.0975	0.0031839	0.0095231	UP	46.1734	81.032	-0.81143	0.017578	0.054213	FALSE	46.5684	38.1136	0.28905	0.49371	0.83177	FALSE	47.1242	59.581	-0.33838	0.23364	0.5285	Additivity
GRMZM2G106010	51.4782	17.4608	1.5598	0.0021624	0.0068009	UP	38.1118	50.2408	-0.39862	0.32407	0.48509	FALSE	38.4466	17.1496	1.1647	0.03199	0.1777	FALSE	38.8863	33.6396	0.2091	0.5528	0.80239	Additivity
GRMZM2G106105	3719.29	3061.46	0.28081	0.00827	0.02167	UP	3163.26	3630.01	-0.19856	0.0426	0.1079	FALSE	3190.66	3006.65	0.085697	0.41872	0.78316	FALSE	3228.01	3334.17	-0.046682	0.4904	0.76021	Additivity
GRMZM2G106694	22.6505	3.5671	2.6667	0.0029105	0.0087956	UP	11.6758	22.1055	-0.92088	0.17102	0.30713	FALSE	11.7766	3.50435	1.7487	0.11269	0.41017	FALSE	11.9152	12.6481	-0.08611	0.95721	0.9964	Additivity
GRMZM2G107336	3042.75	2457.75	0.30804	0.00508	0.0143	UP	2530.63	2969.7	-0.23082	0.0206	0.0615	FALSE	2552.63	2413.66	0.080759	0.48187	0.82441	FALSE	2582.33	2707.11	-0.068079	0.317	0.61447	Additivity
GRMZM2G107408	602.868	456.96	0.39978	0.00951	0.024427	UP	504.279	588.391	-0.22255	0.10803	0.21964	FALSE	508.66	448.764	0.18074	0.25884	0.63749	FALSE	514.585	521.473	-0.019181	0.8435	0.95474	Additivity
GRMZM2G107745	650.959	495.782	0.39286	0.010582	0.02677	UP	515.513	635.339	-0.30152	0.03174	0.085831	FALSE	520.001	486.882	0.094942	0.56094	0.86956	FALSE	526.038	563.739	-0.099861	0.32623	0.62344	Additivity
GRMZM2G107807	4534.62	3674.72	0.30335	0.00463	0.0132	UP	3821.68	4425.83	-0.21174	0.031164	0.084572	FALSE	3854.67	3608.85	0.095071	0.3753	0.74936	FALSE	3900.02	4035.01	-0.049091	0.46411	0.7408	Additivity
GRMZM2G107815	985.75	708.18	0.47711	0.020222	0.046624	UP	797.941	962.136	-0.26996	0.039572	0.10228	FALSE	804.815	695.415	0.21078	0.3125	0.69548	FALSE	814.317	831.702	-0.030477	0.74658	0.90997	Additivity
GRMZM2G107818	110.075	49.3986	1.1559	0.000772	0.0027343	UP	85.3637	107.435	-0.33176	0.2469	0.40115	FALSE	86.1126	48.507	0.82803	0.021016	0.13081	FALSE	87.0997	78.0816	0.15768	0.49928	0.76691	Additivity
GRMZM2G107854	414.402	273.295	0.60057	0.0014474	0.0047709	UP	333.634	404.476	-0.27779	0.10313	0.21223	FALSE	336.53	268.372	0.3265	0.08829	0.35258	FALSE	340.455	337.224	0.013757	0.91125	0.98079	Additivity
GRMZM2G107968	402.646	259.665	0.63286	0.00045	0.00169	UP	301.975	392.971	-0.37999	0.0296	0.081479	FALSE	304.57	255.011	0.25621	0.17677	0.5243	FALSE	308.18	325.852	-0.080439	0.51127	0.77483	Additivity
GRMZM2G108273	291.069	189.085	0.62232	0.0022277	0.0069758	UP	208.096	284.079	-0.44905	0.0167	0.05212	FALSE	209.885	185.704	0.1766	0.40513	0.77236	FALSE	212.37	235.778	-0.15085	0.29773	0.59455	Additivity
GRMZM2G108348	26656.3	22027.1	0.2752	0.0068258	0.018434	UP	22862.7	26016.3	-0.18642	0.03438	0.091484	FALSE	23060.7	21633	0.092201	0.33398	0.71492	FALSE	23330.7	23942.5	-0.037346	0.5298	0.78721	Additivity
GRMZM2G108530	267.894	170.944	0.64814	0.00231	0.00719	UP	231.391	261.466	-0.1763	0.35561	0.51773	FALSE	233.373	167.89	0.47512	0.025587	0.15124	FALSE	236.153	215.364	0.13294	0.34769	0.6427	Additivity
GRMZM2G108600	521.058	363.764	0.51844	0.0022853	0.0071288	UP	463.745	508.569	-0.13311	0.39353	0.55569	FALSE	467.788	357.23	0.389	0.020913	0.13028	FALSE	473.206	434.117	0.12438	0.25214	0.5483	Additivity
GRMZM2G108643	584.298	372.119	0.65094	6.2e-05	0.00028331	UP	468.433	570.286	-0.28384	0.054537	0.1305	FALSE	472.456	365.457	0.37048	0.023642	0.143	FALSE	478.06	468.995	0.027621	0.78847	0.92964	Additivity
GRMZM2G108716	1042.86	782.45	0.41447	0.0021385	0.006734	UP	916.174	1017.82	-0.15179	0.20087	0.34522	FALSE	924.139	768.399	0.26625	0.053645	0.25457	FALSE	934.891	898.069	0.057971	0.52631	0.78482	Additivity
GRMZM2G108798	927.091	576.028	0.68657	1.14e-06	7.29e-06	UP	732.773	904.838	-0.30429	0.078957	0.17339	FALSE	739.211	565.719	0.3859	0.078549	0.32748	FALSE	747.662	738.16	0.018454	0.89442	0.97442	Additivity
GRMZM2G108919	1568.11	1283.82	0.28858	0.017309	0.040815	UP	1294.31	1530.45	-0.24178	0.028322	0.078904	FALSE	1305.53	1260.77	0.050324	0.70316	0.9303	FALSE	1320.79	1403.82	-0.087954	0.25478	0.55119	Additivity
GRMZM2G108991	2217.59	1401.64	0.66188	1.25e-06	7.97e-06	UP	1831.02	2164.39	-0.24132	0.023446	0.068104	FALSE	1846.96	1376.39	0.42427	0.012808	0.090924	FALSE	1868.39	1779.79	0.070088	0.36742	0.66	Additivity
GRMZM2G109201	34.0622	9.39667	1.8579	0.0058	0.015962	UP	18.2423	33.2475	-0.86596	0.128	0.249	FALSE	18.3947	9.22825	0.99516	0.20936	0.57456	FALSE	18.6224	20.9079	-0.16701	0.79143	0.93133	Additivity
GRMZM2G109618	199.872	69.8367	1.517	3.51e-08	2.82e-07	UP	129.632	195.085	-0.58969	0.027314	0.076645	FALSE	130.779	68.5806	0.93125	0.015041	0.10255	FALSE	132.257	131.839	0.0045616	0.98485	1	Additivity
GRMZM2G109977	2018.21	1620.49	0.31665	0.0070528	0.018943	UP	1654.43	1969.77	-0.2517	0.019012	0.057655	FALSE	1668.7	1591.41	0.068418	0.57447	0.87593	FALSE	1688.35	1790.12	-0.084444	0.25724	0.55481	Additivity
GRMZM2G110324	21.4985	4.09452	2.3925	0.00744	0.0198	UP	15.2145	20.9827	-0.46375	0.49961	0.65482	FALSE	15.3435	4.02269	1.9314	0.046128	0.22929	FALSE	15.5292	12.2351	0.34396	0.5394	0.79321	Additivity
GRMZM2G110328	6246.68	4234.74	0.56082	5.63e-06	3.2e-05	UP	5134.21	6097.01	-0.24796	0.063916	0.14687	FALSE	5178.34	4159.01	0.31625	0.025083	0.14902	FALSE	5239.69	5134.81	0.029169	0.69136	0.88344	Additivity
GRMZM2G110412	32.1085	10.8541	1.5647	0.0165	0.0391	UP	23.3264	31.3364	-0.42587	0.41524	0.57743	FALSE	23.5238	10.6592	1.142	0.1067	0.39668	FALSE	23.8093	20.8967	0.18825	0.68852	0.88186	Additivity
GRMZM2G110413	28.7231	6.60677	2.1202	0.0039116	0.011372	UP	15.202	28.0327	-0.88285	0.138	0.26379	FALSE	15.3289	6.49035	1.2399	0.15846	0.49513	FALSE	15.5186	17.0855	-0.13877	0.85106	0.95712	Additivity
GRMZM2G110483	101.629	40.2862	1.335	0.00020009	0.00081433	UP	64.573	99.1916	-0.61929	0.0446	0.11184	FALSE	65.146	39.5667	0.71939	0.08578	0.34573	FALSE	65.8785	69.2565	-0.072141	0.80084	0.93611	Additivity
GRMZM2G110584	187.59	116.452	0.68785	0.0047611	0.013501	UP	172.626	183.079	-0.084813	0.64036	0.76963	FALSE	174.12	114.367	0.60641	0.014144	0.098145	FALSE	176.161	149.594	0.23584	0.16083	0.43368	Additivity
GRMZM2G110714	4729.91	3578.77	0.40235	0.00018907	0.00077411	UP	4059.28	4616.47	-0.18557	0.060653	0.1412	FALSE	4094.33	3514.63	0.22025	0.040551	0.20954	FALSE	4142.49	4080.81	0.02164	0.7342	0.90476	Additivity
GRMZM2G110726	1719.01	1380.89	0.31598	0.0116	0.0288	UP	1515.85	1677.78	-0.14643	0.242	0.396	FALSE	1528.86	1356.06	0.17303	0.31875	0.70184	FALSE	1547.02	1524.24	0.021406	0.80969	0.93992	Additivity
GRMZM2G110847	324.855	190.848	0.76737	0.00458	0.013046	UP	248.737	317.04	-0.35004	0.14081	0.26704	FALSE	250.882	187.427	0.42068	0.043934	0.22164	FALSE	253.839	254.064	-0.0012774	0.97247	1	Additivity
GRMZM2G111022	1038.35	837.691	0.3098	0.0183	0.0428	UP	852.736	1013.44	-0.24909	0.0435	0.11	FALSE	860.156	822.714	0.064207	0.6078	0.88958	FALSE	870.149	921.199	-0.082251	0.35859	0.65205	Additivity
GRMZM2G111172	4905.64	3719.39	0.39938	0.000173	0.000716	UP	4516.27	4787.96	-0.08428	0.53861	0.68839	FALSE	4555.83	3652.79	0.31871	0.056657	0.26397	FALSE	4608.18	4236.51	0.12132	0.20674	0.49568	Additivity
GRMZM2G111324	6401.98	5018.87	0.35115	0.008485	0.022171	UP	5831.63	6248.65	-0.099644	0.47917	0.63719	FALSE	5882.39	4928.76	0.25518	0.017195	0.11295	FALSE	5950.69	5602.85	0.086896	0.16336	0.43728	Additivity
GRMZM2G111593	1892.25	1461.02	0.37313	0.00173	0.00557	UP	1588.05	1846.86	-0.21782	0.0463	0.115	FALSE	1601.86	1434.85	0.15884	0.1835	0.53467	FALSE	1620.5	1647.27	-0.023639	0.76205	0.9167	Additivity
GRMZM2G111611	1026.94	831.112	0.30524	0.0178	0.0418	UP	878.145	1002.28	-0.19075	0.10823	0.21993	FALSE	885.711	816.246	0.11783	0.3628	0.74029	FALSE	896.166	913.807	-0.028123	0.74875	0.91118	Additivity
GRMZM2G111614	209.716	130.901	0.67996	0.0043908	0.012578	UP	174.228	204.683	-0.23241	0.2679	0.42478	FALSE	175.748	128.553	0.45115	0.064355	0.28734	FALSE	177.782	167.14	0.089048	0.59094	0.82456	Additivity
GRMZM2G111657	158.342	85.5624	0.88799	0.00141	0.00467	UP	109.132	154.545	-0.50195	0.0442	0.111	FALSE	110.072	84.0289	0.38949	0.18851	0.54259	FALSE	111.372	119.381	-0.10019	0.62554	0.84677	Additivity
GRMZM2G111679	661.845	475.15	0.47811	0.0024831	0.007662	UP	554.427	645.98	-0.22049	0.1237	0.24294	FALSE	559.223	466.605	0.26122	0.10192	0.38541	FALSE	565.781	558.573	0.018499	0.8591	0.95987	Additivity
GRMZM2G111731	433.88	280.804	0.62773	0.00049174	0.0018264	UP	299.381	423.466	-0.50026	0.016593	0.051799	FALSE	302.023	275.753	0.13128	0.66501	0.91544	FALSE	305.451	351.4	-0.20217	0.16066	0.43348	Additivity
GRMZM2G111923	783.93	609.951	0.36203	0.0108	0.027172	UP	718.784	765.111	-0.090111	0.46908	0.62837	FALSE	724.98	599.026	0.27532	0.054496	0.25744	FALSE	733.53	685.285	0.098152	0.29948	0.59673	Additivity
GRMZM2G111998	416.951	203.278	1.0364	7.98e-08	6.11e-07	UP	284.64	406.959	-0.51574	0.017354	0.053663	FALSE	287.152	199.623	0.52453	0.084283	0.34161	FALSE	290.411	303.718	-0.064634	0.66774	0.87247	Additivity
GRMZM2G112074	2133.09	1754.61	0.2818	0.016366	0.038915	UP	2035.48	2081.96	-0.032578	0.86387	0.92664	FALSE	2053.33	1723.22	0.25286	0.17994	0.52837	FALSE	2076.88	1907.28	0.1229	0.25423	0.55047	Additivity
GRMZM2G112284	749.586	447.259	0.74498	2.15e-06	1.31e-05	UP	572.706	731.605	-0.35327	0.031806	0.085969	FALSE	577.739	439.195	0.39556	0.17133	0.51544	FALSE	584.342	588.27	-0.0096658	0.92698	0.98579	Additivity
GRMZM2G112352	1046.83	791.902	0.40263	0.00319	0.00955	UP	849.216	1021.74	-0.26682	0.035458	0.093697	FALSE	856.611	777.721	0.13939	0.30224	0.68441	FALSE	866.55	901.851	-0.057606	0.53368	0.79012	Additivity
GRMZM2G112530	575.642	436.612	0.39882	0.0143	0.034687	UP	539.533	561.843	-0.058456	0.71	0.821	FALSE	544.253	428.775	0.34406	0.031186	0.17445	FALSE	550.521	496.845	0.148	0.1516	0.42067	Additivity
GRMZM2G112609	1014.66	705.757	0.52375	0.00014204	0.00059945	UP	830.004	990.302	-0.25475	0.03833	0.099729	FALSE	837.167	693.08	0.27249	0.053735	0.25482	FALSE	847.022	846.338	0.0011661	1	1	Additivity
GRMZM2G112686	4749.91	3757.59	0.33809	0.00187	0.00596	UP	4127.84	4636	-0.16749	0.090405	0.19215	FALSE	4163.72	3690.16	0.17419	0.11128	0.40712	FALSE	4212.17	4180.62	0.010846	0.8713	0.96428	Additivity
GRMZM2G112865	1190.83	850.405	0.48575	0.00019603	0.00080022	UP	964.353	1162.26	-0.2693	0.02495	0.071412	FALSE	972.727	835.199	0.21991	0.091618	0.36105	FALSE	984.066	1001.86	-0.025851	0.77672	0.92291	Additivity
GRMZM2G112894	96.4653	53.4652	0.85141	0.011355	0.028402	UP	90.3409	94.1441	-0.059491	0.79238	0.87962	FALSE	91.1174	52.5076	0.7952	0.01933	0.12315	FALSE	92.1969	73.9524	0.31812	0.16473	0.43871	Additivity
GRMZM2G113174	1773.07	1243.09	0.51232	1.82e-05	9.29e-05	UP	1427.78	1730.51	-0.27742	0.0974	0.203	FALSE	1439.99	1220.87	0.23815	0.24781	0.62408	FALSE	1457.19	1481.69	-0.024057	0.85783	0.9591	Additivity
GRMZM2G113235	49.3835	20.1883	1.2905	0.0125	0.0308	UP	21.8188	48.2005	-1.1435	0.0165	0.051523	FALSE	22.0056	19.8255	0.15052	0.85229	0.9776	FALSE	22.268	33.7916	-0.60169	0.12785	0.38242	Additivity
GRMZM2G113250	1422.22	1113.29	0.35332	0.00379	0.0111	UP	1184.72	1388.07	-0.22853	0.0409	0.105	FALSE	1195.01	1093.36	0.12825	0.30009	0.6829	FALSE	1208.95	1246.76	-0.044434	0.57609	0.81587	Additivity
GRMZM2G113629	630.54	492.666	0.35598	0.0219	0.049865	UP	549.772	615.426	-0.16275	0.26742	0.42425	FALSE	554.515	483.847	0.19667	0.19519	0.55238	FALSE	561.046	550.849	0.026464	0.77588	0.92271	Additivity
GRMZM2G113844	20.2419	4.49706	2.1703	0.017707	0.04166	UP	10.6539	19.7574	-0.891	0.23397	0.38606	FALSE	10.7449	4.41698	1.2825	0.24829	0.62472	FALSE	10.8736	11.789	-0.11661	0.94459	0.99298	Additivity
GRMZM2G113899	1372.83	1115.28	0.29974	0.0217	0.0495	UP	1159.48	1339.93	-0.20868	0.084962	0.18346	FALSE	1169.57	1095.28	0.094671	0.46288	0.81294	FALSE	1183.16	1220.83	-0.045214	0.60079	0.83023	Additivity
GRMZM2G114052	610.643	419.672	0.54107	0.0075596	0.020097	UP	474.803	596.026	-0.32805	0.058434	0.13738	FALSE	478.924	412.126	0.21671	0.19677	0.55497	FALSE	484.511	504.708	-0.05892	0.60525	0.83372	Additivity
GRMZM2G114081	22.1968	2.4498	3.1796	0.0012226	0.0041147	UP	10.6477	21.6629	-1.0247	0.13952	0.26541	FALSE	10.7376	2.40564	2.1582	0.086397	0.34714	FALSE	10.8683	11.8823	-0.12868	0.9037	0.97796	Additivity
GRMZM2G114315	1191.56	923.795	0.36721	0.0050511	0.014197	UP	1036.23	1162.99	-0.16649	0.16907	0.30493	FALSE	1045.19	907.248	0.2042	0.11649	0.41814	FALSE	1057.46	1038.34	0.026313	0.74553	0.9098	Additivity
GRMZM2G114337	1866.19	1299.8	0.52181	2.59e-05	0.000128	UP	1503.06	1821.37	-0.27712	0.1	0.208	FALSE	1515.95	1276.49	0.24804	0.1085	0.40148	FALSE	1533.99	1558.31	-0.022698	0.82401	0.94629	Additivity
GRMZM2G114399	140.648	74.6459	0.91396	0.0016623	0.0053861	UP	88.9024	137.27	-0.62672	0.0166	0.051781	FALSE	89.6796	73.3077	0.29082	0.37185	0.74721	FALSE	90.7136	105.634	-0.21968	0.29168	0.58935	Additivity
GRMZM2G114650	245.837	145.322	0.75845	0.000781	0.00276	UP	180.297	239.938	-0.41229	0.0414	0.106	FALSE	181.865	142.717	0.34972	0.14021	0.46422	FALSE	183.979	192.114	-0.062422	0.69776	0.88714	Additivity
GRMZM2G114707	210.204	145.01	0.53564	0.021696	0.049477	UP	169.113	205.158	-0.27875	0.1816	0.32068	FALSE	170.583	142.407	0.26045	0.28684	0.66774	FALSE	172.568	174.786	-0.018424	0.91533	0.98239	Additivity
GRMZM2G114748	623.632	417.236	0.57983	0.000232	0.000931	UP	488.018	608.667	-0.31872	0.025088	0.071726	FALSE	492.255	409.756	0.26464	0.10205	0.38568	FALSE	497.993	511.278	-0.03798	0.71844	0.89791	Additivity
GRMZM2G114850	42.8924	15.5385	1.4649	0.007972	0.021014	UP	28.9466	41.8629	-0.53228	0.25249	0.40764	FALSE	29.1981	15.2623	0.9359	0.12023	0.42606	FALSE	29.5382	28.3668	0.05838	0.89791	0.97597	Additivity
GRMZM2G114893	142.007	84.3827	0.75095	0.011	0.0276	UP	94.4786	138.61	-0.55297	0.0419	0.107	FALSE	95.3026	82.8682	0.2017	0.52828	0.85171	FALSE	96.4056	110.468	-0.19644	0.35702	0.65059	Additivity
GRMZM2G114895	1285	973.118	0.40108	0.0015335	0.0050189	UP	1012.62	1254.13	-0.3086	0.021536	0.063683	FALSE	1021.33	955.658	0.095888	0.47105	0.81813	FALSE	1033.4	1111.79	-0.10548	0.19841	0.48457	Additivity
GRMZM2G114992	38.3209	2.85235	3.7479	2.4e-06	1.45e-05	UP	15.7255	37.3985	-1.2499	0.019183	0.058056	FALSE	15.8594	2.79993	2.5019	0.018831	0.1207	FALSE	16.05	19.8195	-0.30434	0.55187	0.80168	Additivity
GRMZM2G115162	340.765	243.273	0.4862	0.014716	0.035489	UP	248.926	332.593	-0.41804	0.01987	0.059791	FALSE	251.101	238.884	0.071956	0.82589	0.96819	FALSE	253.997	287.102	-0.17675	0.17978	0.45962	Additivity
GRMZM2G115504	61.076	9.92409	2.6216	1.13e-06	7.28e-06	UP	32.4916	59.6066	-0.8754	0.028075	0.078348	FALSE	32.7724	9.74659	1.7495	0.00634	0.0532	FALSE	33.1575	34.9497	-0.075945	0.85048	0.95692	Additivity
GRMZM2G115574	209.786	143.275	0.55013	0.0176	0.0415	UP	145.231	204.747	-0.49549	0.021367	0.063271	FALSE	146.492	140.705	0.058141	0.831	0.97	FALSE	148.201	173.766	-0.22959	0.16496	0.439	Additivity
GRMZM2G115579	1033.95	807.113	0.35733	0.00723	0.0194	UP	886.548	1009.15	-0.18687	0.14116	0.2675	FALSE	894.151	792.686	0.17377	0.307	0.69	FALSE	904.783	903.491	0.0020602	0.96392	0.99955	Additivity
GRMZM2G115635	2974.04	2434.49	0.28881	0.0127	0.0313	UP	2597.94	2902.77	-0.16007	0.137	0.262	FALSE	2620.48	2390.81	0.13233	0.246	0.622	FALSE	2651.06	2654.92	-0.0021006	0.99972	1	Additivity
GRMZM2G115775	1114.26	765.156	0.54226	6.36e-05	0.00028955	UP	921.789	1087.53	-0.23855	0.0529	0.127	FALSE	929.729	751.431	0.30717	0.0242	0.146	FALSE	940.708	922.718	0.027856	0.74512	0.90978	Additivity
GRMZM2G115988	16.9964	0.929968	4.1919	0.0014734	0.0048421	UP	10.6602	16.5886	-0.63795	0.42006	0.58177	FALSE	10.7522	0.912634	3.5585	0.02	0.127	FALSE	10.8789	8.28181	0.39351	0.57545	0.81555	Additivity
GRMZM2G116140	2081.13	1660.57	0.32569	0.0055055	0.015267	UP	1710.41	2031.2	-0.248	0.0209	0.062355	FALSE	1725.27	1630.79	0.081247	0.49782	0.83478	FALSE	1745.36	1839.66	-0.075917	0.30776	0.60495	Additivity
GRMZM2G116517	755.097	519.253	0.54022	0.00041244	0.0015608	UP	625.541	737.004	-0.23657	0.090882	0.1929	FALSE	630.958	509.924	0.30726	0.044664	0.22449	FALSE	638.346	624.798	0.030948	0.74251	0.90887	Additivity
GRMZM2G117222	953.228	742.496	0.36044	0.0088935	0.023071	UP	762.585	930.366	-0.2869	0.024967	0.071432	FALSE	769.182	729.196	0.077018	0.574	0.87575	FALSE	778.203	832.615	-0.097501	0.28997	0.5878	Additivity
GRMZM2G117238	709.523	477.661	0.57086	0.00012733	0.00054387	UP	591.258	692.489	-0.22801	0.087065	0.18674	FALSE	596.415	469.121	0.34636	0.022004	0.13528	FALSE	603.316	583.33	0.048601	0.63464	0.85302	Additivity
GRMZM2G117360	675.04	476.169	0.5035	0.00088214	0.0030753	UP	552.573	658.843	-0.25377	0.087511	0.18741	FALSE	557.303	467.65	0.25303	0.17088	0.51462	FALSE	563.95	565.158	-0.0030882	0.9974	1	Additivity
GRMZM2G117804	563.881	414.092	0.44544	0.0068305	0.01844	UP	450.461	550.361	-0.28898	0.053554	0.12863	FALSE	454.376	406.65	0.1601	0.34918	0.73078	FALSE	459.665	480.296	-0.063343	0.5621	0.80733	Additivity
GRMZM2G118208	679.092	534.132	0.34641	0.016232	0.038643	UP	553.095	662.777	-0.261	0.052922	0.12746	FALSE	557.91	524.575	0.088883	0.54556	0.86106	FALSE	564.387	596.905	-0.080814	0.41219	0.69751	Additivity
GRMZM2G118214	278.539	154.775	0.84771	0.00010188	0.00044434	UP	200.968	271.852	-0.43586	0.022877	0.06678	FALSE	202.693	151.989	0.41533	0.073612	0.31236	FALSE	205.099	212.924	-0.054013	0.71443	0.89611	Additivity
GRMZM2G118250	548.037	335.976	0.70591	2.97e-05	0.00014518	UP	445.339	534.896	-0.26435	0.079028	0.17351	FALSE	449.203	329.94	0.44516	0.0094484	0.072769	FALSE	454.446	433.804	0.067065	0.54554	0.79738	Additivity
GRMZM2G118433	1157.39	891.476	0.37661	0.004738	0.01344	UP	1031.41	1129.65	-0.13126	0.29155	0.45128	FALSE	1040.36	875.501	0.24891	0.058624	0.27029	FALSE	1052.49	1005.5	0.065892	0.42546	0.70988	Additivity
GRMZM2G118737	828.006	657.371	0.33293	0.018735	0.043713	UP	725.205	808.146	-0.15623	0.23257	0.38418	FALSE	731.507	645.601	0.18023	0.20133	0.56094	FALSE	740.023	729.36	0.020938	0.81848	0.94353	Additivity
GRMZM2G119214	34.9003	5.36459	2.7017	0.00023052	0.00092462	UP	14.2178	34.0625	-1.2605	0.027107	0.076219	FALSE	14.3411	5.26759	1.4449	0.14032	0.46433	FALSE	14.5087	19.5014	-0.42666	0.42048	0.7055	Additivity
GRMZM2G119230	434.649	318.154	0.45012	0.0088158	0.022889	UP	333.975	424.21	-0.34504	0.029531	0.081415	FALSE	336.848	312.454	0.10846	0.54483	0.86055	FALSE	340.833	370.184	-0.11918	0.31647	0.61392	Additivity
GRMZM2G119248	1155.86	881.982	0.39014	0.0030402	0.0091493	UP	1045.84	1128.13	-0.10926	0.35709	0.51931	FALSE	1054.88	866.171	0.28436	0.031	0.17362	FALSE	1067.27	1001.12	0.09231	0.27449	0.5727	Additivity
GRMZM2G119287	3462.51	2723.4	0.34641	0.0017639	0.0056644	UP	3194.07	3379.47	-0.081403	0.61861	0.75324	FALSE	3222.1	2674.59	0.26868	0.14748	0.47682	FALSE	3259.02	3038.33	0.10116	0.34161	0.6365	Additivity
GRMZM2G119490	696.744	528.865	0.39773	0.01064	0.026893	UP	580.042	680.048	-0.22948	0.10689	0.21785	FALSE	585.096	519.36	0.17194	0.27613	0.65604	FALSE	591.879	601.576	-0.023444	0.8268	0.94737	Additivity
GRMZM2G119513	1044.88	797.864	0.38912	0.00422	0.012152	UP	839.326	1019.81	-0.28099	0.023198	0.067504	FALSE	846.598	783.537	0.11168	0.43117	0.79167	FALSE	856.502	906.194	-0.081363	0.35371	0.64789	Additivity
GRMZM2G119759	1417.64	1136.55	0.31884	0.013427	0.032817	UP	1221.73	1383.66	-0.17957	0.1302	0.25252	FALSE	1232.32	1116.15	0.14285	0.26759	0.647	FALSE	1246.72	1254.35	-0.008805	0.92769	0.98622	Additivity
GRMZM2G119773	2337.86	1745.26	0.42175	0.00027211	0.0010746	UP	1973.7	2281.76	-0.20924	0.04646	0.11547	FALSE	1990.73	1713.97	0.21596	0.065017	0.28906	FALSE	2014.18	2007	0.0051494	0.9503	0.99428	Additivity
GRMZM2G120085	5748.61	4282.91	0.42462	0.009065	0.023455	UP	4871.92	5610.96	-0.20376	0.16472	0.29867	FALSE	4914.13	4206.27	0.2244	0.032036	0.17777	FALSE	4971.63	4912.36	0.017301	0.73617	0.90603	Additivity
GRMZM2G120091	222.629	145.94	0.60927	0.0077991	0.02062	UP	170.122	217.282	-0.353	0.084285	0.18217	FALSE	171.6	143.319	0.25981	0.2877	0.66893	FALSE	173.599	181.464	-0.063921	0.68542	0.8818	Additivity
GRMZM2G120202	457.053	328.647	0.47582	0.0052849	0.014757	UP	354.405	446.09	-0.33193	0.037594	0.098159	FALSE	357.474	322.776	0.14731	0.38355	0.75613	FALSE	361.66	385.272	-0.091242	0.45405	0.73265	Additivity
GRMZM2G120530	921.715	698.622	0.39981	0.0035226	0.010384	UP	755.225	899.596	-0.25237	0.046431	0.11541	FALSE	761.719	686.12	0.1508	0.27044	0.65005	FALSE	770.738	795.961	-0.046457	0.62208	0.84425	Additivity
GRMZM2G120578	1938.75	1584.61	0.29099	0.010876	0.027394	UP	1671.24	1892.19	-0.17914	0.086094	0.18529	FALSE	1685.67	1556.25	0.11525	0.31994	0.70302	FALSE	1705.5	1733.4	-0.023414	0.7484	0.91099	Additivity
GRMZM2G120596	1133.17	752.448	0.59071	1.14e-05	6.04e-05	UP	905.268	1105.99	-0.28892	0.017871	0.05496	FALSE	913.102	738.964	0.30527	0.024934	0.14846	FALSE	923.806	925.762	-0.0030512	0.98055	1	Additivity
GRMZM2G120784	537.92	387.95	0.47152	0.0068073	0.01839	UP	449.824	524.994	-0.22294	0.11506	0.23012	FALSE	453.714	380.977	0.25208	0.13733	0.45924	FALSE	459.039	456.169	0.009048	0.97577	1	Additivity
GRMZM2G120954	691.792	544.604	0.34513	0.020537	0.047253	UP	568.86	675.194	-0.24723	0.073249	0.16331	FALSE	573.737	534.844	0.10127	0.49922	0.8359	FALSE	580.563	607.479	-0.065383	0.52111	0.78165	Additivity
GRMZM2G121022	1815.09	1446.2	0.32777	0.0054975	0.015249	UP	1623.28	1771.53	-0.12608	0.23847	0.39135	FALSE	1637.34	1420.31	0.20515	0.08428	0.34161	FALSE	1656.51	1602.9	0.047454	0.53375	0.79012	Additivity
GRMZM2G121452	1954.14	1573.19	0.31284	0.0066149	0.017932	UP	1627.36	1907.21	-0.22894	0.030126	0.082536	FALSE	1641.45	1545.01	0.087357	0.45623	0.80861	FALSE	1660.66	1735.54	-0.063625	0.39036	0.68057	Additivity
GRMZM2G121520	271.559	183.714	0.56381	0.0073924	0.019724	UP	213.76	265.04	-0.31022	0.10131	0.20932	FALSE	215.611	180.418	0.25708	0.24188	0.61707	FALSE	218.135	223.698	-0.036331	0.80733	0.93887	Additivity
GRMZM2G121743	1542.73	1243.18	0.31145	0.011315	0.02832	UP	1323.9	1505.73	-0.18567	0.10791	0.21944	FALSE	1335.32	1220.94	0.1292	0.27987	0.65951	FALSE	1351.05	1367.28	-0.017226	0.85615	0.9587	Additivity
GRMZM2G121747	171.674	83.4182	1.0412	0.00015265	0.00063827	UP	124.409	167.554	-0.42953	0.067792	0.15392	FALSE	125.488	81.9157	0.61534	0.035376	0.1904	FALSE	126.954	124.901	0.023517	0.92485	0.98545	Additivity
GRMZM2G122126	207.97	139.958	0.57138	0.016211	0.038601	UP	200.04	202.983	-0.021065	0.93797	0.97282	FALSE	201.771	137.449	0.55382	0.016868	0.11128	FALSE	204.137	170.554	0.25931	0.09224	0.31636	Additivity
GRMZM2G122223	519.281	363.028	0.51643	0.0018094	0.0057936	UP	403.146	506.819	-0.33017	0.028962	0.080212	FALSE	406.637	356.521	0.18975	0.26566	0.64513	FALSE	411.399	433.149	-0.074326	0.51024	0.77398	Additivity
GRMZM2G122239	248.14	130.533	0.92674	5.42e-05	0.00025085	UP	177.313	242.19	-0.44984	0.027684	0.077502	FALSE	178.865	128.199	0.48049	0.045003	0.2258	FALSE	180.922	185.343	-0.034831	0.84739	0.95582	Additivity
GRMZM2G122431	50.4991	9.33423	2.4357	0.018595	0.04343	UP	25.8936	49.2966	-0.92889	0.23737	0.38998	FALSE	26.1177	9.16623	1.5106	0.032248	0.1784	FALSE	26.4239	28.5725	-0.11278	0.86901	0.96376	Additivity
GRMZM2G122767	3176.61	2475.33	0.35986	0.0013187	0.0043989	UP	2630.63	3100.44	-0.23706	0.021822	0.064415	FALSE	2653.41	2430.99	0.12631	0.25528	0.63285	FALSE	2684.48	2775.48	-0.048099	0.50316	0.76907	Additivity
GRMZM2G122780	1041.49	829.654	0.32807	0.01187	0.029485	UP	830.596	1016.49	-0.29138	0.017308	0.053559	FALSE	837.778	814.815	0.040095	0.74055	0.94342	FALSE	847.611	919.561	-0.11754	0.18497	0.46588	Additivity
GRMZM2G122805	895.715	718.45	0.31815	0.021967	0.049992	UP	826.25	874.219	-0.081417	0.50496	0.65956	FALSE	833.428	705.56	0.24029	0.086415	0.34714	FALSE	843.135	793.77	0.087043	0.34089	0.63558	Additivity
GRMZM2G123094	1031.02	758.383	0.44308	0.001252	0.0042035	UP	832.04	1006.29	-0.27432	0.026858	0.075678	FALSE	839.299	744.759	0.17241	0.22607	0.59625	FALSE	849.007	879.664	-0.051177	0.55575	0.80398	Additivity
GRMZM2G123257	66.4504	32.1318	1.0483	0.011064	0.027798	UP	36.535	64.8537	-0.82791	0.031168	0.084574	FALSE	36.8479	31.5613	0.22343	0.63371	0.90158	FALSE	37.287	48.39	-0.37604	0.2382	0.53408	Additivity
GRMZM2G123540	1912.63	1565.05	0.28935	0.015729	0.037621	UP	1606.01	1866.76	-0.21706	0.049151	0.12039	FALSE	1619.92	1536.99	0.075813	0.52789	0.8516	FALSE	1638.88	1708.39	-0.059921	0.43616	0.71912	Additivity
GRMZM2G123604	195.057	112.601	0.79268	0.001702	0.0054945	UP	161.998	190.378	-0.23289	0.28751	0.44675	FALSE	163.405	110.575	0.56342	0.028758	0.16426	FALSE	165.309	150.928	0.1313	0.44153	0.7233	Additivity
GRMZM2G123719	178.375	98.9633	0.84995	0.0010966	0.0037334	UP	122.952	174.097	-0.50179	0.033507	0.089684	FALSE	124.029	97.1957	0.35171	0.19992	0.55874	FALSE	125.455	135.688	-0.11313	0.55581	0.80398	Additivity
GRMZM2G123815	210.133	124.878	0.75079	0.0025872	0.0079331	UP	164.596	205.099	-0.31739	0.15156	0.28151	FALSE	166.035	122.625	0.43723	0.08874	0.35399	FALSE	167.95	164.139	0.033108	0.84899	0.95667	Additivity
GRMZM2G123896	1693.5	835.018	1.0201	1.09e-07	8.22e-07	UP	1595.27	1652.83	-0.051139	0.85666	0.92197	FALSE	1608.76	820.132	0.97202	0.026548	0.15524	FALSE	1628.3	1241.21	0.39162	0.10876	0.34799	Additivity
GRMZM2G123909	149.094	93.7727	0.66899	0.016904	0.039991	UP	130.092	145.513	-0.16161	0.48412	0.64151	FALSE	131.236	92.0787	0.51122	0.12819	0.44193	FALSE	132.735	119.762	0.14839	0.44867	0.72771	Additivity
GRMZM2G124143	3586.08	2946.94	0.28319	0.008583	0.022392	UP	3233.53	3499.96	-0.11423	0.22245	0.37216	FALSE	3261.49	2894.19	0.17237	0.10968	0.40371	FALSE	3299.77	3213.93	0.038031	0.58693	0.82185	Additivity
GRMZM2G124179	1567.96	1262.24	0.3129	0.010866	0.027374	UP	1203.84	1530.34	-0.3462	0.037265	0.097498	FALSE	1214.42	1239.6	-0.029607	0.86517	0.9818	FALSE	1228.3	1392.11	-0.18061	0.088648	0.30891	Additivity
GRMZM2G124313	643.699	481.861	0.41777	0.0069463	0.0187	UP	614.288	628.257	-0.032438	0.81461	0.89379	FALSE	619.595	473.215	0.38883	0.011121	0.08172	FALSE	626.877	553.033	0.18082	0.069065	0.26656	Additivity
GRMZM2G124409	498.654	329.669	0.59702	0.00058352	0.0021284	UP	410.986	486.689	-0.24391	0.10745	0.21871	FALSE	414.579	323.724	0.35688	0.12841	0.44244	FALSE	419.359	407.442	0.041591	0.74306	0.90917	Additivity
GRMZM2G124423	640.109	468.391	0.45061	0.016988	0.04017	UP	601.646	624.725	-0.054307	0.76347	0.85967	FALSE	606.929	459.968	0.39999	0.078853	0.3281	FALSE	613.875	546.168	0.1686	0.25199	0.5482	Additivity
GRMZM2G124715	760.021	544.161	0.48201	0.001231	0.0041401	UP	592.482	741.792	-0.32424	0.017185	0.053263	FALSE	597.604	534.392	0.16129	0.29429	0.67644	FALSE	604.62	640.621	-0.083443	0.39792	0.68682	Additivity
GRMZM2G124918	120.789	59.2324	1.028	0.0015677	0.0051198	UP	88.7955	117.897	-0.40896	0.15644	0.28778	FALSE	89.5552	58.1694	0.62252	0.064584	0.28803	FALSE	90.6239	87.7915	0.045811	0.8268	0.94737	Additivity
GRMZM2G125271	17043.3	12870	0.40519	0.0016633	0.0053885	UP	14303.7	16633.9	-0.21773	0.064429	0.14775	FALSE	14428	12639.5	0.19093	0.05711	0.26524	FALSE	14596	14723.7	-0.012564	0.82888	0.94832	Additivity
GRMZM2G125345	562.523	418.207	0.4277	0.006256	0.017077	UP	475.27	549.016	-0.2081	0.14229	0.26901	FALSE	479.389	410.726	0.22302	0.16064	0.49814	FALSE	484.994	481.994	0.0089525	0.94498	0.99298	Additivity
GRMZM2G125452	2222.24	1799.56	0.30437	0.0072212	0.019339	UP	1877.91	2168.91	-0.20785	0.049641	0.12125	FALSE	1894.13	1767.39	0.099919	0.36372	0.74109	FALSE	1916.39	1975.23	-0.043631	0.56717	0.81066	Additivity
GRMZM2G125522	523.643	328.371	0.67326	8.32e-05	0.00037003	UP	415.243	511.078	-0.29959	0.14165	0.26813	FALSE	418.903	322.457	0.37751	0.21364	0.58098	FALSE	423.667	418.827	0.016578	0.93295	0.98845	Additivity
GRMZM2G125728	2179.34	1635.23	0.4144	0.00045989	0.0017208	UP	1829.32	2127.1	-0.21758	0.048295	0.1189	FALSE	1845.15	1605.95	0.20031	0.085113	0.34376	FALSE	1866.78	1870.88	-0.003161	0.99724	1	Additivity
GRMZM2G125768	729.481	568.748	0.35908	0.015548	0.037219	UP	613.696	712	-0.21435	0.12911	0.25094	FALSE	618.984	558.582	0.14813	0.29857	0.68179	FALSE	626.288	636.195	-0.022643	0.85922	0.95992	Additivity
GRMZM2G126292	1665.34	1372.14	0.27938	0.018332	0.04289	UP	1486.46	1625.36	-0.12888	0.22898	0.38005	FALSE	1499.3	1347.57	0.15393	0.19975	0.55849	FALSE	1516.93	1493.81	0.022153	0.78181	0.92604	Additivity
GRMZM2G126386	480.19	275.336	0.80241	6.77e-05	0.0003067	UP	408.229	468.682	-0.19923	0.47947	0.63736	FALSE	411.842	270.366	0.60718	0.13933	0.46279	FALSE	416.492	370.743	0.16787	0.39659	0.68535	Additivity
GRMZM2G126397	23117.7	19155.9	0.27121	0.0060008	0.016445	UP	20994.8	22562.6	-0.1039	0.38958	0.55146	FALSE	21178.2	18811.9	0.17093	0.17932	0.52779	FALSE	21422.7	20818.5	0.041277	0.62464	0.8462	Additivity
GRMZM2G127031	82.1197	30.1124	1.4474	0.00040068	0.001521	UP	53.9254	80.1523	-0.57178	0.14039	0.26651	FALSE	54.4084	29.572	0.8796	0.14562	0.47429	FALSE	55.0102	54.6377	0.0098014	0.98736	1	Additivity
GRMZM2G127232	77.3037	38.3293	1.0121	0.011218	0.028128	UP	55.9062	75.4505	-0.43252	0.2129	0.36038	FALSE	56.3986	37.6396	0.58341	0.17166	0.51583	FALSE	57.0407	56.7243	0.0080223	0.99768	1	Additivity
GRMZM2G127309	262.554	173.165	0.60046	0.0061918	0.016918	UP	200.084	256.257	-0.35698	0.070925	0.15922	FALSE	201.822	170.051	0.24711	0.28495	0.66556	FALSE	204.174	213.609	-0.065172	0.66908	0.87353	Additivity
GRMZM2G127453	1670.92	1324.79	0.33488	0.0093389	0.024067	UP	1614.75	1630.81	-0.014274	0.8988	0.94773	FALSE	1628.91	1300.96	0.32433	0.12202	0.42902	FALSE	1647.6	1475.66	0.159	0.17388	0.45149	Additivity
GRMZM2G127548	833.133	597.869	0.47872	0.0012733	0.0042623	UP	746.374	813.173	-0.12366	0.37983	0.54168	FALSE	752.836	587.13	0.35865	0.013878	0.096557	FALSE	761.654	701.877	0.11792	0.19736	0.48289	Additivity
GRMZM2G127720	8.09677	0	Inf	0.015746	0.03765	UP	5.07151	7.90296	-0.63998	0.63171	0.76262	FALSE	5.11452	0	Inf	0.068839	0.3002	FALSE	5.1764	3.92968	0.39754	0.71575	0.89723	Additivity
GRMZM2G127853	78.0019	39.3217	0.98818	0.012079	0.029935	UP	53.3578	76.1306	-0.51278	0.13679	0.2618	FALSE	53.8268	38.6142	0.47919	0.26889	0.64795	FALSE	54.4419	57.1373	-0.069715	0.82471	0.94669	Additivity
GRMZM2G127893	68.1948	31.882	1.0969	0.0091455	0.023626	UP	44.1737	66.5596	-0.59146	0.11512	0.23018	FALSE	44.5563	31.3132	0.50886	0.26788	0.64721	FALSE	45.0779	48.9976	-0.12029	0.72626	0.90185	Additivity
GRMZM2G128016	440.966	308.945	0.51332	0.0028788	0.0087123	UP	344.755	430.375	-0.32003	0.040945	0.10489	FALSE	347.739	303.411	0.19673	0.27127	0.65102	FALSE	351.812	368.698	-0.067635	0.5654	0.8096	Additivity
GRMZM2G128212	65.1586	24.0397	1.4385	0.001094	0.0037254	UP	35.0022	63.596	-0.86149	0.030146	0.082548	FALSE	35.3004	23.6178	0.57981	0.37861	0.75205	FALSE	35.7245	43.2688	-0.27641	0.43126	0.71467	Additivity
GRMZM2G129015	7565.61	5472.75	0.46719	0.003852	0.01123	UP	6017.8	7383.8	-0.29513	0.055644	0.13252	FALSE	6070.15	5374.72	0.17554	0.091462	0.36068	FALSE	6140.7	6420.49	-0.064281	0.44492	0.72594	Additivity
GRMZM2G129071	382.229	213.577	0.83968	1.04e-05	5.57e-05	UP	301.029	373.046	-0.30945	0.058322	0.13718	FALSE	303.626	209.742	0.53368	0.00698	0.057311	FALSE	307.202	293.033	0.068124	0.61942	0.84265	Additivity
GRMZM2G129234	63.0991	23.1655	1.4456	0.0019427	0.0061748	UP	44.1171	61.588	-0.48131	0.22364	0.37343	FALSE	44.4904	22.7494	0.96766	0.051386	0.24755	FALSE	45.0305	41.9185	0.10332	0.73726	0.90642	Additivity
GRMZM2G129451	1121.41	904.515	0.3101	0.016877	0.039939	UP	903.514	1094.51	-0.27666	0.022841	0.066692	FALSE	911.375	888.331	0.036947	0.76143	0.95009	FALSE	921.965	995.088	-0.11011	0.20646	0.4955	Additivity
GRMZM2G129775	76.0482	35.1648	1.1128	0.0055462	0.015362	UP	46.7535	74.2195	-0.66672	0.054339	0.13012	FALSE	47.1647	34.5295	0.44988	0.34191	0.72346	FALSE	47.7031	54.8879	-0.20241	0.47557	0.74952	Additivity
GRMZM2G129781	971.759	638.39	0.60616	1.52e-05	7.85e-05	UP	793.978	948.456	-0.25648	0.04358	0.10989	FALSE	800.911	626.958	0.35327	0.012217	0.087676	FALSE	810.162	789.883	0.036572	0.68419	0.88093	Additivity
GRMZM2G129783	108.575	61.5918	0.81788	0.010292	0.026183	UP	66.0114	105.966	-0.68282	0.021094	0.062679	FALSE	66.5838	60.4909	0.13845	0.70381	0.9303	FALSE	67.3618	83.4394	-0.3088	0.19246	0.47678	Additivity
GRMZM2G129973	297.977	216.595	0.4602	0.021882	0.049837	UP	266.676	290.833	-0.1251	0.50549	0.66011	FALSE	269.002	212.724	0.33864	0.087237	0.34947	FALSE	272.115	252.387	0.10858	0.41168	0.69702	Additivity
GRMZM2G130018	937.145	720.892	0.37849	0.005538	0.015341	UP	792.529	914.635	-0.20673	0.088007	0.18813	FALSE	799.382	707.997	0.17514	0.19686	0.55504	FALSE	808.762	815.491	-0.011953	0.88969	0.9722	Additivity
GRMZM2G130046	1015.34	792.054	0.3583	0.010392	0.026394	UP	861.675	991.027	-0.20178	0.1272	0.24807	FALSE	869.142	777.867	0.16007	0.23637	0.61	FALSE	879.307	885.432	-0.010015	0.95257	0.99503	Additivity
GRMZM2G130062	851.845	650.368	0.38933	0.0051229	0.014373	UP	823.576	831.401	-0.013643	0.89243	0.94287	FALSE	830.71	638.734	0.37913	0.0063342	0.053123	FALSE	840.431	737.962	0.18758	0.038393	0.18437	Additivity
GRMZM2G130348	850.063	570.449	0.57547	8.58e-05	0.00038054	UP	702.182	829.674	-0.2407	0.066143	0.15089	FALSE	708.258	560.194	0.33835	0.023068	0.14021	FALSE	716.56	697.925	0.038015	0.6972	0.88703	Additivity
GRMZM2G130910	429.272	279.207	0.62056	0.00051215	0.0018942	UP	320.381	418.975	-0.38707	0.0181	0.055459	FALSE	323.155	274.212	0.23693	0.19489	0.55204	FALSE	326.94	347.483	-0.087916	0.48303	0.75512	Additivity
GRMZM2G131389	108.54	35.1993	1.6246	6.71e-06	3.75e-05	UP	66.5098	105.934	-0.67153	0.024414	0.070254	FALSE	67.085	34.5694	0.95649	0.017313	0.11356	FALSE	67.872	70.2741	-0.050175	0.86126	0.96059	Additivity
GRMZM2G131473	2387.11	1876.63	0.34712	0.0022464	0.0070227	UP	2034.42	2329.8	-0.19559	0.055798	0.13277	FALSE	2052.1	1842.98	0.15506	0.18403	0.53594	FALSE	2075.99	2097.82	-0.015092	0.81791	0.94332	Additivity
GRMZM2G131667	1346.07	947.399	0.50671	0.00024845	0.00098913	UP	1081.1	1313.74	-0.28118	0.016672	0.052002	FALSE	1090.48	930.383	0.22906	0.084969	0.34349	FALSE	1103.21	1129.16	-0.033549	0.6546	0.86446	Additivity
GRMZM2G131822	935.291	713.294	0.39092	0.0050979	0.014312	UP	772.001	912.849	-0.24177	0.22039	0.36972	FALSE	778.799	700.483	0.1529	0.53282	0.85436	FALSE	787.669	810.657	-0.041502	0.74643	0.90993	Additivity
GRMZM2G131836	17.4501	1.85994	3.2299	0.005139	0.014407	UP	11.6506	17.0313	-0.54778	0.47951	0.63737	FALSE	11.7473	1.82527	2.6861	0.03951	0.2059	FALSE	11.8941	9.22157	0.36716	0.58538	0.82111	Additivity
GRMZM2G132804	898.332	692.938	0.37452	0.0066876	0.018105	UP	741.801	876.773	-0.24117	0.057096	0.13507	FALSE	748.223	680.525	0.13682	0.32852	0.71041	FALSE	756.988	782.341	-0.047527	0.60663	0.83477	Additivity
GRMZM2G133055	185.844	98.4638	0.91642	0.00039911	0.0015158	UP	127.854	181.384	-0.50456	0.028871	0.080028	FALSE	128.946	96.6995	0.41518	0.13167	0.44777	FALSE	130.489	139.328	-0.094566	0.61661	0.84091	Additivity
GRMZM2G133203	133.075	80.0451	0.73335	0.011102	0.027881	UP	92.8766	129.88	-0.48379	0.067951	0.1542	FALSE	93.6746	78.6151	0.25285	0.40904	0.77487	FALSE	94.7851	104.405	-0.13946	0.51769	0.7796	Additivity
GRMZM2G133653	229.642	148.022	0.63358	0.006032	0.016519	UP	160.136	224.138	-0.48509	0.048363	0.11898	FALSE	161.553	145.37	0.15228	0.62003	0.89404	FALSE	163.378	184.935	-0.1788	0.28125	0.5789	Additivity
GRMZM2G133756	1672.03	1360.98	0.29695	0.013881	0.033791	UP	1385.5	1631.93	-0.23617	0.035236	0.09327	FALSE	1397.55	1336.62	0.064314	0.58613	0.88137	FALSE	1413.79	1489.78	-0.075538	0.33963	0.63441	Additivity
GRMZM2G133757	597.526	435.508	0.4563	0.0037518	0.010978	UP	499.984	583.193	-0.22209	0.12486	0.24454	FALSE	504.292	427.712	0.23762	0.13176	0.44794	FALSE	510.245	507.058	0.0090396	0.92692	0.98579	Additivity
GRMZM2G133836	61.7731	16.8085	1.8778	0.0001453	0.00061145	UP	45.7694	60.2924	-0.39759	0.30463	0.46481	FALSE	46.1769	16.5072	1.4841	0.0089693	0.069856	FALSE	46.6931	38.1673	0.29087	0.35422	0.64854	Additivity
GRMZM2G134027	977.616	739.318	0.40307	0.018711	0.043669	UP	774.054	954.212	-0.30188	0.10144	0.20947	FALSE	780.717	726.05	0.10473	0.46232	0.81252	FALSE	789.945	841.233	-0.090755	0.34161	0.6365	Additivity
GRMZM2G134844	944.747	747.145	0.33854	0.017023	0.040245	UP	736.368	922.091	-0.32448	0.067192	0.15289	FALSE	742.844	733.808	0.017658	0.92178	0.99557	FALSE	751.324	829.71	-0.14317	0.29895	0.59598	Additivity
GRMZM2G134857	72.3137	25.1503	1.5237	0.00042148	0.0015905	UP	55.3952	70.5757	-0.34941	0.30042	0.46052	FALSE	55.8828	24.6987	1.178	0.0098836	0.074678	FALSE	56.5198	47.6975	0.24484	0.40257	0.69076	Additivity
GRMZM2G135045	719.607	556.339	0.37125	0.010884	0.02741	UP	588.079	702.341	-0.25616	0.059263	0.13877	FALSE	593.188	546.39	0.11856	0.41265	0.77896	FALSE	600.096	626.495	-0.062109	0.53876	0.79304	Additivity
GRMZM2G135120	270.967	169.39	0.67777	0.0013064	0.0043624	UP	227.757	264.457	-0.21553	0.37671	0.5387	FALSE	229.696	166.357	0.46545	0.087178	0.34935	FALSE	232.459	216.684	0.10139	0.56215	0.80733	Additivity
GRMZM2G135341	2280.41	1868.63	0.28731	0.014894	0.035858	UP	1952.73	2225.74	-0.18879	0.083211	0.18053	FALSE	1969.64	1835.12	0.10206	0.38298	0.75546	FALSE	1992.71	2037.54	-0.032094	0.6773	0.87743	Additivity
GRMZM2G135691	2564.05	1898.65	0.43345	0.00013007	0.00055419	UP	2173.42	2502.52	-0.20341	0.049623	0.12122	FALSE	2192.13	1864.67	0.23341	0.039624	0.20628	FALSE	2218.04	2192.64	0.016618	0.81247	0.94114	Additivity
GRMZM2G135727	6892.39	5799.6	0.24905	0.013419	0.032802	UP	6149.03	6726.93	-0.12959	0.15459	0.28551	FALSE	6202.39	5695.75	0.12294	0.23066	0.60251	FALSE	6274.76	6243.1	0.0072971	0.9201	0.98442	Additivity
GRMZM2G135783	3775.39	2044.92	0.88458	2.67e-06	1.61e-05	UP	2625.2	3684.68	-0.48911	0.020025	0.060132	FALSE	2648.27	2008.13	0.3992	0.10492	0.39264	FALSE	2678.54	2866.29	-0.097741	0.47464	0.74861	Additivity
GRMZM2G135817	215.019	136.509	0.65547	0.0067193	0.018178	UP	146.348	209.865	-0.52006	0.018009	0.055246	FALSE	147.633	134.051	0.13923	0.6178	0.89354	FALSE	149.322	172.133	-0.2051	0.21953	0.51149	Additivity
GRMZM2G136143	290.125	197.92	0.55176	0.0076314	0.020242	UP	221.039	283.167	-0.35736	0.059367	0.13891	FALSE	222.979	194.374	0.19807	0.3559	0.73505	FALSE	225.532	239.322	-0.085619	0.55657	0.80453	Additivity
GRMZM2G136895	3496.89	1815.79	0.94547	0.0014439	0.0047629	UP	2330.44	3413.25	-0.55055	0.077154	0.17019	FALSE	2350.91	1783.2	0.39875	0.065759	0.29101	FALSE	2377.79	2594.06	-0.12559	0.43447	0.71786	Additivity
GRMZM2G136960	34.8298	12.249	1.5077	0.020005	0.046198	UP	14.2241	33.9979	-1.2571	0.032994	0.088555	FALSE	14.3484	12.0282	0.25448	0.80527	0.96315	FALSE	14.514	22.6669	-0.64314	0.19916	0.48571	Additivity
GRMZM2G137174	41.2526	16.7461	1.3007	0.01796	0.042156	UP	31.9744	40.2595	-0.33241	0.44658	0.60742	FALSE	32.2492	16.4452	0.9716	0.098584	0.37804	FALSE	32.6314	28.1439	0.21344	0.59059	0.82432	Additivity
GRMZM2G137546	1012.24	616.038	0.71646	1.21e-06	7.69e-06	UP	770.118	987.993	-0.35942	0.10118	0.20915	FALSE	776.689	604.966	0.36048	0.1321	0.44858	FALSE	785.998	797.835	-0.021565	0.89808	0.97597	Additivity
GRMZM2G137566	133.214	62.4594	1.0928	0.00040994	0.0015531	UP	99.973	130.021	-0.37913	0.1599	0.29252	FALSE	100.831	61.3415	0.717	0.024994	0.14862	FALSE	102.029	95.5606	0.09449	0.64307	0.857	Additivity
GRMZM2G137710	649.597	385.625	0.75235	2.78e-06	1.67e-05	UP	536.543	634.017	-0.24083	0.087923	0.18802	FALSE	541.246	378.695	0.51525	0.008199	0.065224	FALSE	547.459	508.158	0.10747	0.30609	0.60307	Additivity
GRMZM2G137869	50.3262	20.903	1.2676	0.010885	0.02741	UP	30.0062	49.118	-0.71099	0.10307	0.21216	FALSE	30.2736	20.5299	0.56034	0.32724	0.70955	FALSE	30.6115	34.6837	-0.18019	0.64322	0.85705	Additivity
GRMZM2G137875	17.9391	0	Inf	5.23e-05	0.00024282	UP	5.61389	17.5062	-1.6408	0.090354	0.19208	FALSE	5.66692	0	Inf	0.19296	0.54925	FALSE	5.72359	8.63306	-0.59295	0.54171	0.79482	Additivity
GRMZM2G138441	203.224	127.799	0.6692	0.005448	0.015135	UP	140.759	198.345	-0.49479	0.023867	0.069048	FALSE	141.995	125.505	0.1781	0.50436	0.8391	FALSE	143.619	162.565	-0.17877	0.28995	0.5878	Additivity
GRMZM2G138583	1104.35	825.99	0.419	0.0014129	0.0046687	UP	898.078	1077.84	-0.26324	0.02942	0.081197	FALSE	905.836	811.209	0.15918	0.22718	0.59774	FALSE	916.483	948.412	-0.049406	0.57538	0.81555	Additivity
GRMZM2G138881	685.929	532.071	0.36644	0.014945	0.035967	UP	600.159	669.472	-0.15768	0.24832	0.40268	FALSE	605.356	522.528	0.21228	0.16215	0.50043	FALSE	612.443	598.524	0.033166	0.7436	0.90917	Additivity
GRMZM2G138976	1425.8	1148.27	0.31231	0.014886	0.035844	UP	1159.91	1391.65	-0.26278	0.033057	0.088685	FALSE	1169.91	1127.73	0.052982	0.65124	0.90974	FALSE	1183.7	1261.71	-0.092069	0.28163	0.57931	Additivity
GRMZM2G139160	682.688	478.849	0.51166	0.0035332	0.010411	UP	548.711	666.281	-0.28008	0.15106	0.2808	FALSE	553.516	470.251	0.23519	0.15026	0.4815	FALSE	559.88	572.232	-0.031484	0.76603	0.91881	Additivity
GRMZM2G139360	711.722	510.946	0.47814	0.0013648	0.0045311	UP	620.369	694.632	-0.16312	0.21069	0.35755	FALSE	625.727	501.772	0.3185	0.036851	0.19623	FALSE	633.085	601.367	0.074152	0.46796	0.74424	Additivity
GRMZM2G139478	100.094	50.4256	0.98913	0.0041104	0.011878	UP	89.3379	97.6909	-0.12895	0.65227	0.77886	FALSE	90.1076	49.5215	0.86359	0.012508	0.089372	FALSE	91.1711	73.7055	0.3068	0.17604	0.45452	Additivity
GRMZM2G139624	56.0497	24.7478	1.1794	0.012323	0.030498	UP	29.9622	54.7052	-0.86854	0.041823	0.10647	FALSE	30.2225	24.3045	0.3144	0.58385	0.88085	FALSE	30.5745	39.6149	-0.37371	0.29278	0.59033	Additivity
GRMZM2G139878	847.141	487.815	0.79627	0.0013322	0.0044328	UP	591.308	826.768	-0.48357	0.042319	0.10743	FALSE	596.474	479.063	0.31624	0.040642	0.20981	FALSE	603.358	658.173	-0.12545	0.35576	0.64958	Additivity
GRMZM2G140083	27.2572	6.88442	1.9852	0.0086579	0.022551	UP	9.15263	26.6022	-1.5393	0.021575	0.063749	FALSE	9.23392	6.76059	0.44979	0.72145	0.93731	FALSE	9.33757	16.5541	-0.82607	0.16331	0.43728	Additivity
GRMZM2G140160	998.807	791.146	0.33626	0.014043	0.034121	UP	849.04	974.853	-0.19935	0.11283	0.227	FALSE	856.406	776.958	0.14046	0.30819	0.69117	FALSE	866.403	879.269	-0.021266	0.81953	0.9439	Additivity
GRMZM2G140201	1607.53	1180.48	0.44548	0.00041607	0.0015727	UP	1443.75	1568.99	-0.12002	0.29334	0.45308	FALSE	1456.36	1159.27	0.32916	0.021845	0.13451	FALSE	1473.17	1369.94	0.10481	0.18302	0.46367	Additivity
GRMZM2G140633	752.869	557.985	0.43217	0.0033707	0.0099911	UP	636.296	734.795	-0.20764	0.112	0.22576	FALSE	641.82	547.958	0.2281	0.13504	0.4544	FALSE	649.304	645.08	0.0094142	0.95168	0.99469	Additivity
GRMZM2G140651	386.521	284.677	0.44122	0.016768	0.039732	UP	337.078	377.241	-0.1624	0.31038	0.47077	FALSE	339.987	279.55	0.28237	0.13788	0.46026	FALSE	343.989	330.181	0.059107	0.65352	0.86382	Additivity
GRMZM2G140737	918.504	731.697	0.32804	0.014662	0.035383	UP	727.407	896.465	-0.30149	0.018512	0.056547	FALSE	733.677	718.63	0.029896	0.81098	0.96436	FALSE	742.331	810.045	-0.12594	0.1781	0.45774	Additivity
GRMZM2G141288	2519.61	1976.07	0.35056	0.0045235	0.012908	UP	1950.23	2459.24	-0.33457	0.020626	0.061584	FALSE	1967.28	1940.57	0.01972	0.91738	0.99471	FALSE	1989.97	2206.6	-0.14908	0.057163	0.23807	Additivity
GRMZM2G141551	1070.22	841.445	0.34696	0.0076567	0.020295	UP	944.427	1044.53	-0.14535	0.22367	0.37343	FALSE	952.609	826.405	0.20504	0.11471	0.41477	FALSE	963.755	939.185	0.037258	0.66181	0.86851	Additivity
GRMZM2G141784	1638.67	1348.57	0.2811	0.01933	0.044887	UP	1335.35	1599.35	-0.26027	0.019607	0.059162	FALSE	1346.91	1324.41	0.024307	0.83462	0.97058	FALSE	1362.69	1468.63	-0.10801	0.16908	0.4455	Additivity
GRMZM2G142043	467.452	343.117	0.44612	0.0097746	0.025024	UP	388.045	456.244	-0.23358	0.14053	0.26668	FALSE	391.425	336.966	0.21613	0.2143	0.58186	FALSE	395.965	397.487	-0.0055372	0.97933	1	Additivity
GRMZM2G142390	68.4041	21.6457	1.66	0.00030335	0.0011849	UP	40.1367	66.7648	-0.73417	0.055431	0.13214	FALSE	40.4881	21.2564	0.9296	0.074977	0.31648	FALSE	40.9537	43.5636	-0.089128	0.81712	0.94305	Additivity
GRMZM2G142712	814.085	556.888	0.54779	0.00013468	0.00057179	UP	674.332	794.536	-0.23665	0.063907	0.14687	FALSE	680.179	546.912	0.3146	0.032006	0.1777	FALSE	688.127	674.061	0.029795	0.77386	0.92179	Additivity
GRMZM2G142735	319.894	223.404	0.51794	0.010611	0.026831	UP	260.034	312.226	-0.26389	0.15043	0.27993	FALSE	262.296	219.387	0.25772	0.21459	0.58238	FALSE	265.344	266.612	-0.0068777	0.97499	1	Additivity
GRMZM2G142768	1368.06	1064.14	0.36245	0.0037991	0.011095	UP	1113.58	1335.21	-0.26186	0.055143	0.13158	FALSE	1123.31	1045.04	0.1042	0.43237	0.79279	FALSE	1136.26	1197.17	-0.075336	0.35595	0.64958	Additivity
GRMZM2G142816	72.1727	35.4424	1.026	0.016583	0.03934	UP	47.7376	70.4465	-0.5614	0.13661	0.26156	FALSE	48.1525	34.7997	0.46853	0.32488	0.70704	FALSE	48.713	52.4388	-0.10633	0.75162	0.91204	Additivity
GRMZM2G142820	333.995	234.973	0.50734	0.0093705	0.024135	UP	286.413	325.98	-0.18669	0.27968	0.43771	FALSE	288.9	230.751	0.32424	0.10354	0.38919	FALSE	292.268	279.627	0.063784	0.63923	0.85419	Additivity
GRMZM2G143211	990.257	757.467	0.38662	0.0060163	0.01648	UP	818.624	966.507	-0.23958	0.057619	0.13589	FALSE	825.734	743.833	0.1507	0.30715	0.68991	FALSE	835.355	859.443	-0.041012	0.63735	0.85332	Additivity
GRMZM2G143234	2157.07	1651.22	0.38553	0.0012136	0.0040898	UP	1739.89	2105.37	-0.27508	0.019154	0.057977	FALSE	1754.86	1621.66	0.11389	0.32359	0.70592	FALSE	1775.62	1867.96	-0.073139	0.3507	0.64505	Additivity
GRMZM2G143330	3176.86	2296.52	0.46815	2.21e-05	0.00011094	UP	2619.87	3100.62	-0.24306	0.036582	0.096192	FALSE	2642.78	2255.43	0.22865	0.12053	0.42657	FALSE	2673.24	2688.94	-0.0084467	0.92057	0.98455	Additivity
GRMZM2G143357	1324.47	1027.44	0.36637	0.02133	0.048754	UP	1056.5	1292.64	-0.29103	0.079634	0.17454	FALSE	1065.71	1009.03	0.078842	0.53915	0.85719	FALSE	1078.05	1158.4	-0.10371	0.24804	0.54464	Additivity
GRMZM2G143443	813.807	596.89	0.44722	0.0014903	0.0048885	UP	686.027	794.255	-0.21134	0.09517	0.19937	FALSE	691.977	586.191	0.23935	0.10045	0.38226	FALSE	700.058	694.427	0.011652	0.93421	0.98858	Additivity
GRMZM2G143625	494.64	294.857	0.74636	1.95e-05	9.87e-05	UP	608.621	482.776	0.33419	0.35516	0.51723	FALSE	614.023	289.562	1.0844	0.01531	0.10371	FALSE	620.925	387.702	0.67947	0.0073882	0.062702	Additivity
GRMZM2G144088	240.881	149.944	0.6839	0.0023744	0.0073743	UP	201.667	235.102	-0.22131	0.26524	0.42195	FALSE	203.428	147.258	0.46618	0.041341	0.21248	FALSE	205.779	191.682	0.10238	0.50499	0.77032	Additivity
GRMZM2G144245	10.1562	0	Inf	0.0043581	0.012497	UP	1.5202	9.911	-2.7048	0.045013	0.11265	FALSE	1.53289	0	Inf	0.57293	0.87521	FALSE	1.55186	4.80774	-1.6314	0.24666	0.54333	Additivity
GRMZM2G144372	2489.14	1975.65	0.33333	0.0039071	0.011363	UP	2100.4	2429.47	-0.20998	0.050807	0.12343	FALSE	2118.57	1940.27	0.12683	0.26207	0.64174	FALSE	2143.42	2191.37	-0.031916	0.68237	0.87995	Additivity
GRMZM2G144635	448.569	292.747	0.61567	0.00071748	0.0025591	UP	348.249	437.826	-0.33024	0.047356	0.11718	FALSE	351.255	287.489	0.28901	0.11668	0.41869	FALSE	355.389	363.117	-0.031034	0.82479	0.94673	Additivity
GRMZM2G144668	188.251	97.3119	0.95197	0.00029687	0.0011625	UP	133.057	183.738	-0.4656	0.044062	0.11079	FALSE	134.214	95.5609	0.49004	0.079551	0.32974	FALSE	135.776	139.846	-0.042613	0.82965	0.94858	Additivity
GRMZM2G144985	809.965	644.872	0.32885	0.019324	0.044878	UP	719.427	790.526	-0.13596	0.28691	0.44622	FALSE	725.65	633.325	0.19633	0.16542	0.50585	FALSE	734.162	714.99	0.038175	0.68655	0.88186	Additivity
GRMZM2G145008	203.083	121.407	0.74222	0.0029415	0.0088871	UP	145.282	198.216	-0.44822	0.045633	0.11383	FALSE	146.55	119.223	0.29773	0.26416	0.64383	FALSE	148.243	159.006	-0.10111	0.56479	0.80904	Additivity
GRMZM2G145063	888.623	637.079	0.4801	0.00096156	0.0033227	UP	715.283	867.338	-0.27808	0.039487	0.10212	FALSE	721.457	625.656	0.20554	0.15317	0.48517	FALSE	729.948	747.675	-0.034618	0.74442	0.90946	Additivity
GRMZM2G145175	1503.33	1111.98	0.43503	0.00040057	0.0015209	UP	1247.2	1467.24	-0.2344	0.034906	0.09263	FALSE	1258.03	1092.06	0.20411	0.10347	0.38919	FALSE	1272.7	1286.1	-0.015107	0.83986	0.95364	Additivity
GRMZM2G145376	1033.77	800.265	0.36937	0.0073265	0.019575	UP	851.4	1009	-0.24501	0.054861	0.13107	FALSE	858.759	785.916	0.12788	0.35024	0.73135	FALSE	868.843	899.991	-0.050814	0.58478	0.82063	Additivity
GRMZM2G145909	234.284	162.408	0.52863	0.019789	0.045777	UP	191.991	228.667	-0.25221	0.22186	0.37155	FALSE	193.664	159.494	0.28005	0.22546	0.59532	FALSE	195.91	194.523	0.010249	0.95348	0.99537	Additivity
GRMZM2G145989	42.3341	9.27179	2.1909	0.0004338	0.0016309	UP	19.3334	41.3177	-1.0957	0.029285	0.080893	FALSE	19.5068	9.1042	1.0994	0.16706	0.50856	FALSE	19.722	25.0857	-0.34706	0.44181	0.72355	Additivity
GRMZM2G146028	249.782	176.358	0.50216	0.02057	0.047301	UP	177.742	243.782	-0.45581	0.021466	0.063499	FALSE	179.286	173.184	0.04996	0.86974	0.98287	FALSE	181.375	209.806	-0.21008	0.16108	0.43391	Additivity
GRMZM2G146140	83.0977	40.9319	1.0216	0.0080017	0.021069	UP	47.2393	81.1022	-0.77975	0.023229	0.06757	FALSE	47.6513	40.1914	0.24563	0.61927	0.89398	FALSE	48.2028	60.8632	-0.33645	0.2232	0.51588	Additivity
GRMZM2G146355	27.3266	7.22453	1.9193	0.012916	0.031744	UP	26.9155	26.6725	0.013085	0.99839	1	FALSE	27.1494	7.09285	1.9365	0.0087948	0.068963	FALSE	27.4655	16.6348	0.72341	0.093651	0.31928	Additivity
GRMZM2G146358	4340.83	3587.87	0.27484	0.0088951	0.023073	UP	3852.33	4236.63	-0.13719	0.14775	0.27645	FALSE	3885.78	3523.61	0.14115	0.18704	0.54046	FALSE	3931.08	3899.79	0.01153	0.87472	0.96649	Additivity
GRMZM2G146514	721.246	464.525	0.63474	3.55e-05	0.00017058	UP	574.51	703.95	-0.29314	0.033834	0.09035	FALSE	579.524	456.189	0.34524	0.027071	0.15728	FALSE	586.224	581.92	0.010631	0.92221	0.98518	Additivity
GRMZM2G146750	996.508	784.031	0.34597	0.0088542	0.022977	UP	794.813	972.585	-0.29121	0.018441	0.056384	FALSE	801.647	770.003	0.058103	0.64905	0.90869	FALSE	811.139	875.262	-0.10977	0.22177	0.51418	Additivity
GRMZM2G146862	592.71	396.339	0.58059	0.00028236	0.001112	UP	486.927	578.491	-0.24859	0.085829	0.1849	FALSE	491.143	389.243	0.33547	0.037694	0.19911	FALSE	496.894	485.392	0.033786	0.75014	0.91154	Additivity
GRMZM2G146981	42.5433	6.54432	2.7006	3.78e-05	0.00018081	UP	21.8377	41.5228	-0.92708	0.060932	0.1416	FALSE	22.0275	6.42832	1.7768	0.023788	0.14364	FALSE	22.2838	23.7317	-0.090818	0.89012	0.97239	Additivity
GRMZM2G147041	57.3415	22.2356	1.3667	0.0037912	0.011075	UP	38.5473	55.9629	-0.53784	0.17059	0.30667	FALSE	38.8747	21.8368	0.83207	0.11048	0.40578	FALSE	39.3438	38.941	0.014846	0.9973	1	Additivity
GRMZM2G147112	109.586	55.8871	0.97148	0.0032452	0.0096663	UP	88.7766	106.96	-0.26882	0.36312	0.52491	FALSE	89.5333	54.8911	0.70585	0.034087	0.18563	FALSE	90.6081	80.4586	0.17139	0.42766	0.7119	Additivity
GRMZM2G147123	175.094	93.7169	0.90175	0.00077487	0.0027422	UP	151.905	170.896	-0.16995	0.46732	0.62672	FALSE	153.234	92.0344	0.73549	0.0061667	0.052041	FALSE	154.998	131.621	0.23586	0.17603	0.45452	Additivity
GRMZM2G147724	112.693	48.1285	1.2274	0.00030592	0.0011938	UP	89.8488	109.988	-0.29177	0.29532	0.45512	FALSE	90.6235	47.2621	0.9392	0.0075808	0.061222	FALSE	91.6919	79.026	0.21447	0.34232	0.63732	Additivity
GRMZM2G147727	227.97	150.805	0.59616	0.0085649	0.022352	UP	170.015	222.491	-0.38808	0.055028	0.13139	FALSE	171.475	148.091	0.21152	0.39685	0.76586	FALSE	173.51	186.519	-0.10431	0.49866	0.76659	Additivity
GRMZM2G147882	396.99	214.076	0.89098	2.94e-06	1.75e-05	UP	292.393	387.465	-0.40616	0.015939	0.050132	FALSE	294.915	210.238	0.48827	0.013531	0.094686	FALSE	298.391	299.696	-0.0062969	0.9738	1	Additivity
GRMZM2G148200	3936.69	3026.81	0.37919	0.00056532	0.0020696	UP	3283.69	3842.34	-0.22667	0.066543	0.15169	FALSE	3312.38	2972.65	0.15612	0.24856	0.62488	FALSE	3350.61	3414.84	-0.027393	0.75525	0.91335	Additivity
GRMZM2G148270	896.693	669.725	0.42104	0.0026907	0.0082156	UP	736.799	875.169	-0.24829	0.049431	0.12083	FALSE	743.188	657.7	0.1763	0.22527	0.59522	FALSE	751.869	770.748	-0.035777	0.68702	0.88186	Additivity
GRMZM2G148301	3694.17	2833.84	0.38249	0.00047881	0.0017832	UP	3246.91	3605.62	-0.15118	0.1441	0.27151	FALSE	3275.01	2783.18	0.23476	0.028727	0.16413	FALSE	3313.39	3201.58	0.049527	0.43889	0.72107	Additivity
GRMZM2G148387	263.67	152.859	0.78654	0.00037788	0.0014445	UP	189.298	257.348	-0.44306	0.026643	0.0752	FALSE	190.924	150.12	0.34688	0.13251	0.44962	FALSE	193.189	204.092	-0.079205	0.62149	0.84412	Additivity
GRMZM2G148532	18.4975	0.527425	5.1322	0.00020157	0.0008195	UP	6.598	18.0514	-1.452	0.07028	0.15809	FALSE	6.65472	0.518343	3.6824	0.072039	0.30858	FALSE	6.73354	9.15036	-0.44246	0.6025	0.83157	Additivity
GRMZM2G149132	359.683	247.977	0.53652	0.003687	0.010817	UP	269.817	351.043	-0.37967	0.042038	0.10687	FALSE	272.185	243.541	0.16042	0.40968	0.77559	FALSE	275.303	298.917	-0.11873	0.35551	0.64945	Additivity
GRMZM2G149281	1223.78	965.171	0.34249	0.0068892	0.018568	UP	1136.9	1194.4	-0.071187	0.52713	0.67863	FALSE	1146.83	947.892	0.27486	0.034765	0.18821	FALSE	1160.07	1076.13	0.10836	0.19495	0.48019	Additivity
GRMZM2G149383	290.335	207.934	0.48159	0.017879	0.041996	UP	264.027	283.367	-0.10199	0.56573	0.70999	FALSE	266.313	204.204	0.38311	0.060507	0.27665	FALSE	269.431	244.804	0.13829	0.31325	0.61127	Additivity
GRMZM2G149683	51.1279	15.1014	1.7594	0.0013625	0.0045242	UP	23.8374	49.9064	-1.066	0.024531	0.070458	FALSE	24.0397	14.8281	0.69708	0.30774	0.69035	FALSE	24.3301	31.9928	-0.395	0.33792	0.6335	Additivity
GRMZM2G149843	1113.57	907.376	0.29542	0.020778	0.04773	UP	900.096	1086.81	-0.27196	0.034618	0.091942	FALSE	907.87	891.1	0.026899	0.84802	0.9761	FALSE	918.545	995.359	-0.11587	0.17034	0.44729	Additivity
GRMZM2G149894	513.072	375.832	0.44907	0.0091332	0.023605	UP	405.575	500.74	-0.30409	0.078122	0.17188	FALSE	409.07	369.09	0.14837	0.38659	0.75829	FALSE	413.897	437.834	-0.081112	0.45151	0.73049	Additivity
GRMZM2G149975	3732.2	2911.62	0.3582	0.0074399	0.019825	UP	3433.83	3642.63	-0.085161	0.37227	0.53391	FALSE	3463.64	2859.63	0.27646	0.039068	0.20384	FALSE	3504.03	3262.76	0.10292	0.13179	0.38937	Additivity
GRMZM2G150030	258.891	156.051	0.73032	0.00081794	0.0028778	UP	230.078	252.673	-0.13515	0.45269	0.61352	FALSE	232.081	153.252	0.59872	0.0067537	0.055768	FALSE	234.775	203.927	0.20323	0.1683	0.44468	Additivity
GRMZM2G150323	660.31	512.612	0.36528	0.020043	0.046276	UP	553.02	644.479	-0.2208	0.12092	0.23866	FALSE	557.822	503.394	0.14812	0.36075	0.73853	FALSE	564.324	576.551	-0.030923	0.76363	0.91733	Additivity
GRMZM2G150408	3874.54	3186.67	0.28198	0.011349	0.028391	UP	3169.99	3781.62	-0.25453	0.016159	0.050711	FALSE	3197.7	3129.43	0.031135	0.8455	0.97521	FALSE	3234.57	3472.02	-0.1022	0.13852	0.40081	Additivity
GRMZM2G150541	1242.65	886.097	0.48789	0.0001785	0.00073439	UP	996.549	1212.85	-0.28339	0.018623	0.056811	FALSE	1005.16	870.247	0.20792	0.10786	0.39954	FALSE	1016.98	1044.15	-0.03804	0.67454	0.87661	Additivity
GRMZM2G150915	114.997	48.1006	1.2575	0.00015441	0.00064472	UP	70.0234	112.233	-0.68059	0.01829	0.055952	FALSE	70.6227	47.24	0.58012	0.1184	0.42209	FALSE	71.4649	79.9417	-0.16171	0.50041	0.76726	Additivity
GRMZM2G150952	68.4393	32.7495	1.0634	0.010956	0.027568	UP	46.6466	66.7971	-0.51801	0.16058	0.29347	FALSE	47.0404	32.1638	0.54846	0.22448	0.59444	FALSE	47.6134	49.3774	-0.052483	0.9009	0.97698	Additivity
GRMZM2G151440	603.356	372.48	0.69585	1.57e-05	8.08e-05	UP	600.34	588.871	0.027827	0.94722	0.97766	FALSE	605.645	365.794	0.72744	0.030047	0.16977	FALSE	612.502	479.681	0.35264	0.06469	0.25717	Additivity
GRMZM2G151444	1897.88	1372.94	0.46712	0.0024349	0.0075302	UP	1636.53	1852.32	-0.17869	0.093983	0.19768	FALSE	1650.63	1348.44	0.29173	0.081576	0.33467	FALSE	1670.11	1605.93	0.05653	0.52662	0.78511	Additivity
GRMZM2G151510	19.2298	2.97723	2.6913	0.0076618	0.020301	UP	6.07449	18.7695	-1.6276	0.052208	0.12617	FALSE	6.12425	2.92398	1.0666	0.49958	0.8362	FALSE	6.20218	10.8066	-0.80107	0.30826	0.60507	Additivity
GRMZM2G151549	3078.4	2471.76	0.31664	0.0041141	0.011887	UP	2701.66	3004.58	-0.15332	0.13729	0.26244	FALSE	2725.12	2427.56	0.16681	0.12422	0.43436	FALSE	2756.87	2724.26	0.017168	0.78526	0.92775	Additivity
GRMZM2G151580	1694.16	1373.24	0.30299	0.011125	0.027922	UP	1407.9	1653.51	-0.23199	0.036836	0.096628	FALSE	1420.08	1348.66	0.074445	0.52215	0.84821	FALSE	1436.73	1507.27	-0.069147	0.38145	0.67296	Additivity
GRMZM2G151589	2080.68	1582.94	0.39445	0.00077227	0.0027346	UP	1854.75	2030.75	-0.13079	0.25241	0.40758	FALSE	1870.96	1554.56	0.26727	0.035888	0.19243	FALSE	1892.53	1801.42	0.071189	0.36631	0.65919	Additivity
GRMZM2G151726	12032.9	9523.49	0.33742	0.00093388	0.0032345	UP	10289.1	11744.3	-0.19085	0.0419	0.1066	FALSE	10378.1	9352.87	0.15007	0.13855	0.46109	FALSE	10499.8	10588.5	-0.012134	0.85725	0.95888	Additivity
GRMZM2G151826	10750	9187.52	0.22659	0.019955	0.04611	UP	9146.75	10491.9	-0.19794	0.028445	0.079161	FALSE	9226.23	9023.11	0.032117	0.72452	0.93731	FALSE	9333.66	9807.01	-0.071371	0.24641	0.54308	Additivity
GRMZM2G152354	1392.86	1013.97	0.45803	0.00036514	0.001399	UP	1201.06	1359.47	-0.17874	0.19071	0.33256	FALSE	1211.58	995.8	0.28296	0.067729	0.29748	FALSE	1225.51	1180.96	0.053417	0.5381	0.79275	Additivity
GRMZM2G152421	3074.23	2567.05	0.26011	0.016238	0.038649	UP	2561.07	3000.43	-0.22842	0.022452	0.06585	FALSE	2583.25	2521.07	0.035155	0.73922	0.94281	FALSE	2613.5	2774.84	-0.086424	0.21285	0.50305	Additivity
GRMZM2G152451	51.7921	8.74436	2.5663	1.37e-05	7.15e-05	UP	27.4327	50.5486	-0.88177	0.045507	0.1136	FALSE	27.6725	8.58586	1.6884	0.01682	0.11101	FALSE	27.9916	29.7054	-0.085729	0.85802	0.95922	Additivity
GRMZM2G152552	3345.67	2597.65	0.36509	0.0008984	0.0031241	UP	2988.32	3265.42	-0.12794	0.20812	0.35418	FALSE	3014.15	2551.17	0.2406	0.027772	0.16014	FALSE	3049.53	2918.29	0.063464	0.34486	0.63993	Additivity
GRMZM2G152638	503.993	377.539	0.41678	0.012554	0.030973	UP	382.186	491.904	-0.3641	0.018836	0.057294	FALSE	385.473	370.769	0.056107	0.7478	0.94553	FALSE	390.035	432.897	-0.15042	0.18777	0.47	Additivity
GRMZM2G152661	223.361	142.477	0.64865	0.0048133	0.013628	UP	195.947	218.006	-0.15391	0.47034	0.62962	FALSE	197.637	139.935	0.4981	0.028472	0.16314	FALSE	199.965	178.971	0.16002	0.28868	0.58649	Additivity
GRMZM2G152688	3310.72	2610.27	0.34294	0.0014524	0.0047841	UP	2767.07	3231.21	-0.22372	0.022385	0.065687	FALSE	2791.01	2563.52	0.12266	0.26419	0.64383	FALSE	2823.73	2913.57	-0.045183	0.49963	0.76691	Additivity
GRMZM2G152703	2229.93	1675.63	0.4123	0.010625	0.026861	UP	1819.05	2176.34	-0.25872	0.086054	0.18523	FALSE	1834.84	1645.56	0.15708	0.18979	0.54431	FALSE	1856.22	1924.27	-0.051938	0.48894	0.75967	Additivity
GRMZM2G152862	1433.87	717.023	0.99983	6.79e-06	3.79e-05	UP	1220.04	1399.47	-0.19795	0.42899	0.59078	FALSE	1230.83	704.054	0.80588	0.063522	0.28505	FALSE	1244.75	1057.66	0.23498	0.24281	0.53927	Additivity
GRMZM2G152891	8609.9	7042.37	0.28994	0.0058865	0.016172	UP	7630.78	8403.42	-0.13915	0.14479	0.27244	FALSE	7696.92	6915.9	0.15436	0.14629	0.47532	FALSE	7786.91	7694.7	0.017185	0.78755	0.92897	Additivity
GRMZM2G152895	89.3442	43.2914	1.0453	0.0050981	0.014312	UP	56.8588	87.2023	-0.61698	0.062305	0.14406	FALSE	57.3499	42.5129	0.43189	0.29903	0.68226	FALSE	58.0242	65.0488	-0.16487	0.54999	0.80038	Additivity
GRMZM2G153138	963.419	750.172	0.36094	0.0091871	0.023715	UP	819.521	940.31	-0.19836	0.148	0.27682	FALSE	826.543	736.709	0.16599	0.2923	0.67472	FALSE	836.384	842.099	-0.009823	0.92489	0.98545	Additivity
GRMZM2G153434	381.982	239.074	0.67605	0.00033667	0.0013001	UP	308.326	372.82	-0.27402	0.10461	0.21449	FALSE	311.016	234.791	0.40561	0.034379	0.18678	FALSE	314.615	304.591	0.046715	0.71499	0.8965	Additivity
GRMZM2G154422	79.992	33.3048	1.2641	0.0015076	0.0049398	UP	57.931	78.0684	-0.4304	0.18277	0.32221	FALSE	58.4401	32.7042	0.83748	0.052866	0.25207	FALSE	59.108	55.3862	0.093828	0.76772	0.9191	Additivity
GRMZM2G154447	142.568	76.4434	0.89919	0.0018652	0.0059548	UP	101.064	139.143	-0.4613	0.068111	0.15441	FALSE	101.943	75.0709	0.44143	0.15752	0.49322	FALSE	103.129	107.523	-0.060198	0.77167	0.92086	Additivity
GRMZM2G154489	823.96	640.756	0.3628	0.0091526	0.023639	UP	700.403	804.183	-0.19934	0.12117	0.2391	FALSE	706.425	629.298	0.16679	0.23013	0.60165	FALSE	714.792	719.602	-0.0096765	0.93158	0.98826	Additivity
GRMZM2G154509	392.208	268.506	0.54666	0.0029371	0.0088748	UP	292.923	382.802	-0.38607	0.023117	0.067314	FALSE	295.453	263.699	0.16404	0.38252	0.75521	FALSE	298.927	324.047	-0.11641	0.36616	0.65903	Additivity
GRMZM2G154578	337.59	209.038	0.6915	0.00058909	0.0021457	UP	277.803	329.489	-0.24617	0.15696	0.28841	FALSE	280.219	205.268	0.44905	0.03045	0.17146	FALSE	283.477	268.772	0.076848	0.58426	0.82055	Additivity
GRMZM2G155015	308.063	221.023	0.47903	0.01805	0.042316	UP	226.527	300.679	-0.40854	0.030155	0.082563	FALSE	228.499	217.061	0.07409	0.73	0.93974	FALSE	231.15	259.353	-0.16609	0.23976	0.53566	Additivity
GRMZM2G155217	95.103	47.6011	0.9985	0.0055365	0.015341	UP	60.9714	92.8218	-0.60633	0.056588	0.13422	FALSE	61.5058	46.7438	0.39595	0.32958	0.71091	FALSE	62.2118	69.8329	-0.16672	0.52097	0.78161	Additivity
GRMZM2G155348	746.899	538.553	0.47182	0.0015108	0.004948	UP	624.254	728.982	-0.22375	0.096381	0.20123	FALSE	629.696	528.894	0.25168	0.095158	0.3695	FALSE	636.989	631.399	0.012716	0.90532	0.97865	Additivity
GRMZM2G155767	873.93	596.786	0.5503	0.00023671	0.00094696	UP	669.935	853.001	-0.34853	0.021111	0.062715	FALSE	675.77	586.071	0.20546	0.16869	0.51094	FALSE	683.608	720.595	-0.076019	0.4415	0.7233	Additivity
GRMZM2G156068	6455.18	5437.13	0.24761	0.014229	0.034479	UP	5408.96	6300.27	-0.22006	0.0201	0.060318	FALSE	5455.56	5339.89	0.030918	0.75381	0.9474	FALSE	5519.96	5844.85	-0.082508	0.22332	0.51604	Additivity
GRMZM2G156251	1779.91	1411.51	0.33457	0.0052587	0.014698	UP	1443.93	1737.22	-0.26678	0.016839	0.052432	FALSE	1456.41	1386.24	0.071244	0.53938	0.85719	FALSE	1473.5	1567.17	-0.088911	0.25885	0.55626	Additivity
GRMZM2G157147	1906.42	1324.44	0.52549	1.5e-05	7.77e-05	UP	1608.32	1860.71	-0.2103	0.058038	0.13665	FALSE	1622.29	1300.7	0.31874	0.0086032	0.067772	FALSE	1641.19	1585.6	0.04971	0.50738	0.77154	Additivity
GRMZM2G157246	294.943	208.933	0.49739	0.011651	0.029016	UP	226.495	287.858	-0.34588	0.056826	0.13462	FALSE	228.463	205.197	0.15495	0.44975	0.80482	FALSE	231.124	247.651	-0.099642	0.47672	0.75036	Additivity
GRMZM2G157379	968.895	761.097	0.34826	0.018746	0.043734	UP	774.052	945.676	-0.28892	0.026227	0.074262	FALSE	780.794	747.4	0.063061	0.72052	0.93686	FALSE	789.851	849.808	-0.10556	0.24354	0.53995	Additivity
GRMZM2G157422	754.716	584.488	0.36876	0.011873	0.029488	UP	688.122	736.615	-0.098245	0.47065	0.62978	FALSE	694.023	574.017	0.27389	0.066851	0.29487	FALSE	702.277	657.565	0.094906	0.31102	0.60841	Additivity
GRMZM2G157536	1081.62	793.463	0.44697	0.00087216	0.0030439	UP	894.791	1055.69	-0.23857	0.055763	0.13273	FALSE	902.561	779.271	0.2119	0.1107	0.40578	FALSE	913.08	919.669	-0.010373	0.93207	0.98837	Additivity
GRMZM2G157873	619.128	417.61	0.56808	0.00036156	0.0013865	UP	540.852	604.284	-0.15999	0.27054	0.42775	FALSE	545.552	410.128	0.41164	0.0093705	0.072286	FALSE	551.904	508.23	0.11894	0.24436	0.54069	Additivity
GRMZM2G158188	92.7297	34.2906	1.4352	0.0047312	0.013427	UP	62.8138	90.506	-0.52693	0.26222	0.41874	FALSE	63.3352	33.6611	0.91192	0.38176	0.75429	FALSE	64.1262	62.2589	0.042633	0.91987	0.9844	Additivity
GRMZM2G158237	1075.1	815.185	0.39927	0.002891	0.0087446	UP	887.815	1049.31	-0.24111	0.050254	0.12241	FALSE	895.468	800.576	0.1616	0.23035	0.60188	FALSE	906.03	928.532	-0.035393	0.69521	0.88599	Additivity
GRMZM2G158562	1912.29	1584.8	0.271	0.01954	0.045301	UP	1739.62	1866.38	-0.10147	0.31724	0.47809	FALSE	1754.7	1556.38	0.17303	0.14764	0.47691	FALSE	1775.22	1721.2	0.044576	0.57047	0.81262	Additivity
GRMZM2G158616	68.0197	21.7081	1.6477	0.00037271	0.0014254	UP	49.3207	66.3924	-0.42882	0.26456	0.42113	FALSE	49.7585	21.3185	1.2228	0.01199	0.086371	FALSE	50.3177	43.2455	0.21852	0.45561	0.73393	Additivity
GRMZM2G158734	601.296	449.174	0.4208	0.0076612	0.020301	UP	512.511	586.869	-0.19546	0.16911	0.30497	FALSE	516.979	441.113	0.22896	0.1543	0.48733	FALSE	522.966	516.209	0.018761	0.87129	0.96428	Additivity
GRMZM2G158766	1140.16	876.77	0.37896	0.0033483	0.0099309	UP	961.289	1112.77	-0.21112	0.12304	0.24193	FALSE	969.555	861.049	0.17123	0.19844	0.55708	FALSE	981.035	993.027	-0.017528	0.82392	0.94629	Additivity
GRMZM2G159028	2569.11	2121.09	0.27647	0.014741	0.035539	UP	2166.41	2507.46	-0.21092	0.04154	0.10596	FALSE	2185.14	2083.04	0.069037	0.55303	0.86529	FALSE	2210.78	2306.99	-0.061457	0.38802	0.67832	Additivity
GRMZM2G159041	338.775	180.328	0.90971	1.05e-05	5.62e-05	UP	251.336	330.655	-0.39571	0.029528	0.081415	FALSE	253.512	177.082	0.51764	0.015637	0.10527	FALSE	256.48	254.391	0.011797	0.93683	0.99009	Additivity
GRMZM2G159149	2431.48	1650.68	0.55878	0.0011755	0.0039748	UP	1604.13	2373.04	-0.56495	0.01713	0.053158	FALSE	1617.81	1621.08	-0.0029159	0.99772	1	FALSE	1637.21	2010.61	-0.2964	0.040398	0.19046	Additivity
GRMZM2G159210	42.0896	14.6988	1.5178	0.0083363	0.021837	UP	21.8629	41.0802	-0.90996	0.066768	0.15215	FALSE	22.0568	14.4338	0.61177	0.3895	0.76084	FALSE	22.305	27.8449	-0.32005	0.45812	0.73598	Additivity
GRMZM2G159397	5024.65	3176.36	0.66165	9.05e-05	0.00039943	UP	4229.5	4904.11	-0.2135	0.027967	0.078124	FALSE	4266.36	3119.08	0.45189	0.028177	0.16191	FALSE	4315.8	4034.45	0.097257	0.22836	0.52219	Additivity
GRMZM2G159641	542.803	401.51	0.43499	0.0073876	0.019713	UP	451.085	529.778	-0.23199	0.11366	0.22811	FALSE	455.023	394.307	0.20662	0.21545	0.58355	FALSE	460.281	464.085	-0.011877	0.91225	0.9811	Additivity
GRMZM2G159777	1118.55	766.731	0.54484	6.43e-05	0.00029278	UP	908.101	1091.73	-0.26569	0.03215	0.086736	FALSE	915.926	752.969	0.28264	0.03966	0.20632	FALSE	926.735	925.239	0.0023318	0.97533	1	Additivity
GRMZM2G159854	1974.4	1460.82	0.43464	0.0011562	0.0039172	UP	1681.76	1927.1	-0.19646	0.087073	0.18674	FALSE	1696.34	1434.57	0.24181	0.049148	0.23985	FALSE	1716.17	1685.42	0.02608	0.71313	0.8958	Additivity
GRMZM2G159950	222.175	151.186	0.55537	0.015084	0.036264	UP	158.396	216.845	-0.45313	0.033585	0.08985	FALSE	159.765	148.48	0.10567	0.65839	0.91281	FALSE	161.642	183.053	-0.17946	0.27472	0.57273	Additivity
GRMZM2G160174	1890.34	1501.5	0.33224	0.0050406	0.014173	UP	1549.27	1844.96	-0.252	0.06757	0.15353	FALSE	1562.56	1474.56	0.083627	0.56134	0.86967	FALSE	1581.15	1668.74	-0.077791	0.38167	0.67302	Additivity
GRMZM2G160198	98.5225	44.131	1.1587	0.0013325	0.004433	UP	65.4942	96.1634	-0.55412	0.082554	0.17944	FALSE	66.0606	43.3413	0.60805	0.11522	0.4156	FALSE	66.8357	69.4593	-0.055549	0.87203	0.96453	Additivity
GRMZM2G160237	2802.75	2178.11	0.36376	0.013695	0.033395	UP	2208.9	2735.4	-0.30842	0.03443	0.091589	FALSE	2227.99	2139.04	0.058779	0.6156	0.89337	FALSE	2254.17	2454.14	-0.12262	0.10125	0.33347	Additivity
GRMZM2G160273	534.778	380.398	0.49143	0.0022133	0.0069381	UP	414.475	521.934	-0.33258	0.023319	0.067795	FALSE	418.088	373.587	0.16236	0.33091	0.71169	FALSE	422.93	450.287	-0.090424	0.40631	0.69341	Additivity
GRMZM2G160452	506.053	376.894	0.42513	0.010052	0.025659	UP	406.679	493.912	-0.28037	0.066249	0.1511	FALSE	410.196	370.145	0.14823	0.37491	0.74918	FALSE	415.007	433.5	-0.062894	0.58506	0.82087	Additivity
GRMZM2G160560	697.197	535.499	0.38068	0.012449	0.030739	UP	616.874	680.496	-0.14161	0.33881	0.50015	FALSE	622.211	525.922	0.24256	0.098789	0.37844	FALSE	629.508	603.792	0.060172	0.51168	0.77511	Additivity
GRMZM2G160687	1911.94	1085.86	0.81619	0.019319	0.04487	UP	1522.3	1866.07	-0.29375	0.16994	0.30599	FALSE	1535.73	1066.15	0.52652	0.29651	0.67899	FALSE	1553.17	1476.38	0.07315	0.73179	0.90388	Additivity
GRMZM2G160964	672.178	438.854	0.6151	7.14e-05	0.00032116	UP	523.525	656.052	-0.32555	0.020291	0.060803	FALSE	528.064	430.99	0.29306	0.06369	0.28556	FALSE	534.233	545.368	-0.029759	0.78001	0.92498	Additivity
GRMZM2G161472	159.703	104.168	0.61647	0.021536	0.049156	UP	142.116	155.873	-0.1333	0.58195	0.72384	FALSE	143.338	102.299	0.48663	0.068611	0.29993	FALSE	145.034	129.354	0.16507	0.35397	0.64827	Additivity
GRMZM2G161566	869.957	614.919	0.50055	0.00039729	0.0015096	UP	728.845	849.086	-0.2203	0.088192	0.18842	FALSE	735.114	603.917	0.28362	0.045082	0.22589	FALSE	743.814	728.677	0.029664	0.74324	0.90917	Additivity
GRMZM2G162082	86.2033	37.3715	1.2058	0.0015563	0.0050857	UP	62.4538	84.1361	-0.42994	0.19047	0.33225	FALSE	62.9948	36.7048	0.77927	0.051984	0.24926	FALSE	63.732	60.2598	0.080822	0.75876	0.91496	Additivity
GRMZM2G162182	21.1494	2.32492	3.1854	0.002147	0.006758	UP	13.7006	20.6427	-0.59139	0.40405	0.56644	FALSE	13.818	2.28158	2.5984	0.027208	0.15788	FALSE	13.9826	11.2386	0.31517	0.60031	0.83018	Additivity
GRMZM2G162200	99.6392	44.2559	1.1708	0.00111	0.0037749	UP	57.4201	97.2539	-0.7602	0.018973	0.057574	FALSE	57.9242	43.4654	0.4143	0.30021	0.68291	FALSE	58.5872	70.0098	-0.25697	0.33725	0.63294	Additivity
GRMZM2G162233	73.9547	27.3225	1.4366	0.0021112	0.0066553	UP	50.3049	72.1734	-0.52077	0.16916	0.30501	FALSE	50.7463	26.8341	0.91923	0.044919	0.22543	FALSE	51.3276	49.7448	0.045191	0.9233	0.98545	Additivity
GRMZM2G162798	252.258	163.991	0.62128	0.0053064	0.014801	UP	185.249	246.211	-0.41043	0.04481	0.11226	FALSE	186.841	161.049	0.21431	0.35485	0.73391	FALSE	189.055	204.192	-0.11112	0.4844	0.75635	Additivity
GRMZM2G162954	523.228	394.847	0.40614	0.021104	0.048324	UP	433.827	510.651	-0.23522	0.20569	0.35133	FALSE	437.616	387.773	0.17446	0.29424	0.67642	FALSE	442.668	452.157	-0.030598	0.75879	0.91496	Additivity
GRMZM2G163116	36.5754	7.68951	2.2499	0.0010124	0.0034743	UP	14.7602	35.6982	-1.2741	0.022796	0.066613	FALSE	14.8935	7.54917	0.9803	0.32653	0.7088	FALSE	15.0559	21.4426	-0.51015	0.3044	0.6016	Additivity
GRMZM2G163297	347.397	225.583	0.62293	0.001245	0.004181	UP	265.149	339.06	-0.35473	0.041811	0.10645	FALSE	267.462	221.54	0.27177	0.17531	0.52139	FALSE	270.557	281.063	-0.05496	0.68179	0.8797	Additivity
GRMZM2G163307	1514.67	1057.69	0.51808	0.00099943	0.0034345	UP	1298.5	1478.34	-0.18713	0.10467	0.21459	FALSE	1309.7	1038.83	0.33428	0.062562	0.28256	FALSE	1325.14	1260.89	0.071693	0.39428	0.68342	Additivity
GRMZM2G163398	942.623	660.473	0.51318	0.00017524	0.00072237	UP	791.607	919.985	-0.21682	0.074761	0.16594	FALSE	798.468	648.649	0.2998	0.031888	0.17734	FALSE	807.805	788.363	0.035146	0.71752	0.89781	Additivity
GRMZM2G163440	124.489	71.2383	0.80529	0.0076107	0.020205	UP	82.2919	121.502	-0.56216	0.043177	0.10919	FALSE	83.0102	69.9673	0.24661	0.44498	0.80136	FALSE	83.9695	95.7283	-0.18908	0.40005	0.6888	Additivity
GRMZM2G163519	26.9434	5.61436	2.2627	0.0032259	0.0096199	UP	18.2486	26.2945	-0.52697	0.35581	0.51784	FALSE	18.402	5.51569	1.7383	0.041382	0.21263	FALSE	18.6277	15.7834	0.23904	0.65291	0.86355	Additivity
GRMZM2G163561	4489.06	3449.96	0.37983	0.021365	0.048822	UP	3928.27	4381.42	-0.1575	0.1164	0.23203	FALSE	3962.19	3388.43	0.22568	0.19782	0.55661	FALSE	4008.8	3892.42	0.042505	0.58637	0.82155	Additivity
GRMZM2G163988	744.98	588.701	0.33967	0.019644	0.045488	UP	702.263	727.103	-0.050147	0.69015	0.80669	FALSE	708.353	578.146	0.29303	0.044425	0.22363	FALSE	716.629	655.594	0.12842	0.17813	0.45774	Additivity
GRMZM2G164113	448.188	305.572	0.55259	0.00145	0.0047782	UP	353.283	437.436	-0.30825	0.054015	0.12955	FALSE	356.326	300.111	0.2477	0.1559	0.49015	FALSE	360.534	369.675	-0.036122	0.78336	0.9268	Additivity
GRMZM2G164263	349.945	254.778	0.45789	0.013805	0.033617	UP	306.119	341.543	-0.15797	0.33815	0.49951	FALSE	308.762	250.235	0.30321	0.097871	0.37654	FALSE	312.394	296.793	0.073911	0.55794	0.80506	Additivity
GRMZM2G164341	230.308	140.978	0.70809	0.0019413	0.006172	UP	195.239	224.775	-0.20324	0.49889	0.65419	FALSE	196.971	138.446	0.50866	0.17913	0.5275	FALSE	199.187	182.342	0.12748	0.56948	0.8122	Additivity
GRMZM2G164475	525.357	363.381	0.53181	0.0095729	0.024579	UP	407.625	512.729	-0.33096	0.056565	0.13421	FALSE	411.14	356.889	0.20415	0.21312	0.58048	FALSE	415.986	437.17	-0.07166	0.52527	0.78446	Additivity
GRMZM2G164538	1617.31	1290.56	0.3256	0.007964	0.021001	UP	1392.24	1578.53	-0.18117	0.11355	0.22799	FALSE	1404.3	1267.46	0.14791	0.21984	0.58842	FALSE	1420.74	1427.29	-0.0066413	0.95651	0.99613	Additivity
GRMZM2G164649	245.107	148.737	0.72065	0.015087	0.036267	UP	183.255	239.209	-0.38442	0.14435	0.27184	FALSE	184.836	146.075	0.33954	0.14284	0.4692	FALSE	187.014	193.746	-0.051025	0.72814	0.90214	Additivity
GRMZM2G164787	455.134	340.362	0.41922	0.013452	0.032867	UP	353.939	444.211	-0.32775	0.037527	0.098063	FALSE	357.01	334.268	0.094957	0.58347	0.88074	FALSE	361.176	390.752	-0.11355	0.33527	0.63129	Additivity
GRMZM2G164821	1263.98	942.547	0.42333	0.001217	0.0040995	UP	1015.79	1233.67	-0.28036	0.019549	0.059025	FALSE	1024.63	925.647	0.14657	0.26777	0.64713	FALSE	1036.53	1083.37	-0.063773	0.45496	0.7336	Additivity
GRMZM2G165192	75.2443	17.2735	2.123	4.97e-06	2.85e-05	UP	45.1956	73.4424	-0.70043	0.056882	0.13468	FALSE	45.5879	16.9635	1.4262	0.0062083	0.052277	FALSE	46.1196	44.8811	0.039271	0.90267	0.97769	Additivity
GRMZM2G165681	898.718	718.623	0.32263	0.016823	0.039832	UP	807	877.139	-0.12024	0.31997	0.48098	FALSE	813.939	705.76	0.20574	0.13213	0.4486	FALSE	823.575	795.287	0.050424	0.58209	0.81956	Additivity
GRMZM2G166082	6548.7	5350.08	0.29165	0.0058273	0.016029	UP	5846.06	6391.63	-0.12872	0.18015	0.31886	FALSE	5896.74	5254.08	0.16648	0.11812	0.42152	FALSE	5965.65	5848.95	0.028501	0.65815	0.86627	Additivity
GRMZM2G166383	421.49	302.442	0.47884	0.0057531	0.015849	UP	318.249	411.374	-0.37029	0.022944	0.066935	FALSE	320.989	297.041	0.11186	0.5129	0.84499	FALSE	324.783	355.304	-0.12958	0.29557	0.59278	Additivity
GRMZM2G166430	1124.9	816.77	0.4618	0.020829	0.047838	UP	972.824	1097.91	-0.17452	0.14534	0.2732	FALSE	981.324	802.034	0.29107	0.24968	0.6263	FALSE	992.647	955.846	0.054503	0.62283	0.8447	Additivity
GRMZM2G166899	26.8388	8.27938	1.6967	0.019907	0.046019	UP	11.6569	26.1919	-1.1679	0.063913	0.14687	FALSE	11.7546	8.12954	0.53198	0.61481	0.89325	FALSE	11.8994	17.1493	-0.52726	0.3456	0.64064	Additivity
GRMZM2G166931	273.442	178.384	0.61625	0.0038628	0.011253	UP	207.294	266.886	-0.36455	0.061944	0.14343	FALSE	209.11	175.191	0.25533	0.24424	0.61928	FALSE	211.513	221.386	-0.065823	0.67189	0.87501	Additivity
GRMZM2G166963	6467.67	5217.49	0.30989	0.017565	0.041352	UP	5802.44	6312.29	-0.1215	0.27867	0.43688	FALSE	5852.75	5124.05	0.19183	0.065376	0.28993	FALSE	5921.13	5753.31	0.04148	0.54804	0.79931	Additivity
GRMZM2G167018	38.4597	11.1038	1.7923	0.0036241	0.010654	UP	21.2953	37.5391	-0.81786	0.12007	0.23726	FALSE	21.4751	10.9073	0.97737	0.16645	0.50734	FALSE	21.7367	24.119	-0.15004	0.79762	0.93431	Additivity
GRMZM2G167207	629.913	463.532	0.44248	0.0047708	0.013522	UP	513.672	614.805	-0.25928	0.070398	0.15829	FALSE	518.095	455.215	0.18667	0.24146	0.6163	FALSE	524.217	537.049	-0.034889	0.74681	0.91006	Additivity
GRMZM2G167594	520.011	340.82	0.60953	0.00035706	0.0013706	UP	435.468	507.549	-0.22098	0.15769	0.28923	FALSE	439.212	334.707	0.39202	0.021193	0.13156	FALSE	444.414	422.2	0.073978	0.49258	0.76164	Additivity
GRMZM2G167728	434.891	323.796	0.42557	0.015239	0.036563	UP	391.95	424.459	-0.11496	0.47091	0.62984	FALSE	395.339	317.991	0.3141	0.072074	0.30858	FALSE	399.978	372.52	0.1026	0.37432	0.6664	Additivity
GRMZM2G168002	2180.89	1426.08	0.61286	0.0014277	0.0047141	UP	1887.88	2128.5	-0.17307	0.29243	0.45215	FALSE	1904.4	1400.4	0.44349	0.030425	0.17139	FALSE	1926.32	1777.69	0.11585	0.3465	0.64168	Additivity
GRMZM2G168017	126.478	72.1961	0.80889	0.0081407	0.021374	UP	81.7684	123.446	-0.59426	0.03381	0.09032	FALSE	82.4797	70.902	0.21821	0.51822	0.84705	FALSE	83.4382	96.9323	-0.21627	0.3316	0.62818	Additivity
GRMZM2G168087	571.982	409.012	0.48383	0.0022395	0.0070054	UP	460.428	558.242	-0.27791	0.049669	0.12131	FALSE	464.4	401.67	0.20936	0.20697	0.57117	FALSE	469.87	482.945	-0.039597	0.69666	0.88667	Additivity
GRMZM2G168222	766.197	566.715	0.43509	0.0033327	0.0098899	UP	603.268	747.827	-0.30991	0.023547	0.068381	FALSE	608.503	556.557	0.12873	0.39004	0.76139	FALSE	615.604	654.099	-0.087505	0.37976	0.67138	Additivity
GRMZM2G168228	558.473	380.62	0.55313	0.00063733	0.0023036	UP	447.232	545.076	-0.28544	0.054682	0.13077	FALSE	451.091	373.813	0.2711	0.096174	0.37206	FALSE	456.403	460.679	-0.013455	0.92361	0.98545	Additivity
GRMZM2G168674	7141.06	5987.58	0.25417	0.011192	0.028067	UP	6304.39	6969.61	-0.14472	0.11151	0.22492	FALSE	6359.02	5880.38	0.11289	0.26746	0.64677	FALSE	6433.39	6458.24	-0.0055619	0.92037	0.98442	Additivity
GRMZM2G168706	1363.31	1097.09	0.31343	0.01321	0.032363	UP	1231.19	1330.59	-0.11201	0.31483	0.47555	FALSE	1241.84	1077.39	0.20493	0.11234	0.40955	FALSE	1256.41	1210.7	0.053465	0.52375	0.78378	Additivity
GRMZM2G168985	51.8262	19.7233	1.3938	0.006774	0.018314	UP	34.5102	50.5865	-0.55173	0.21591	0.36419	FALSE	34.8065	19.3691	0.8456	0.1281	0.44173	FALSE	35.2196	34.4037	0.033813	0.92413	0.98545	Additivity
GRMZM2G169121	158.517	96.9373	0.70951	0.0096742	0.024814	UP	163.145	154.712	0.076574	0.78255	0.87283	FALSE	164.583	95.1887	0.78995	0.018413	0.11882	FALSE	166.456	125.784	0.40419	0.020724	0.12526	Additivity
GRMZM2G169333	974.828	613.916	0.66711	0.019257	0.044758	UP	858.584	951.469	-0.1482	0.26321	0.41971	FALSE	866.017	602.809	0.5227	0.06492	0.28891	FALSE	876.161	780.623	0.16657	0.097944	0.3272	Additivity
GRMZM2G169376	18.6715	0	Inf	4.27e-05	0.00020197	UP	6.61058	18.2243	-1.463	0.077667	0.17104	FALSE	6.66935	0	Inf	0.027339	0.15831	FALSE	6.74409	8.84177	-0.39071	0.68698	0.88186	Additivity
GRMZM2G169642	422.501	313.532	0.43034	0.015153	0.036377	UP	413.258	412.367	0.0031115	0.99239	1	FALSE	416.829	307.913	0.43694	0.01177	0.085196	FALSE	421.725	361.574	0.22201	0.052129	0.22477	Additivity
GRMZM2G169734	78.5603	34.9495	1.1685	0.003583	0.010539	UP	50.7214	76.6758	-0.59618	0.087983	0.18811	FALSE	51.1525	34.3213	0.5757	0.1941	0.55083	FALSE	51.7693	55.4554	-0.099231	0.75426	0.91304	Additivity
GRMZM2G169820	1137.53	883.093	0.36527	0.0074426	0.019827	UP	1009.85	1110.28	-0.13678	0.2917	0.45144	FALSE	1018.59	867.252	0.23205	0.081443	0.33447	FALSE	1030.53	991.345	0.055931	0.49169	0.76125	Additivity
GRMZM2G169929	211.776	141.63	0.58041	0.011566	0.028826	UP	182.328	206.685	-0.1809	0.34998	0.51182	FALSE	183.914	139.088	0.40303	0.091309	0.36057	FALSE	186.051	173.946	0.097058	0.56633	0.81013	Additivity
GRMZM2G169994	59.8195	25.1158	1.252	0.0072081	0.019308	UP	49.7813	58.3812	-0.2299	0.5219	0.67422	FALSE	50.2159	24.6589	1.026	0.034517	0.18726	FALSE	50.7963	41.7226	0.28389	0.36381	0.65673	Additivity
GRMZM2G170008	528.773	383.14	0.46477	0.0054787	0.015206	UP	413.233	516.088	-0.32066	0.034269	0.091256	FALSE	416.8	376.249	0.14767	0.40583	0.77278	FALSE	421.704	448.255	-0.088088	0.42521	0.70963	Additivity
GRMZM2G170017	24.3949	0	Inf	1.87e-06	1.16e-05	UP	9.15263	23.8115	-1.3794	0.053648	0.12883	FALSE	9.23392	0	Inf	0.0059063	0.050341	FALSE	9.33757	11.3239	-0.27825	0.75076	0.91166	Additivity
GRMZM2G170128	180.468	100.539	0.84399	0.0014009	0.0046347	UP	149.35	176.143	-0.23805	0.30778	0.46803	FALSE	150.655	98.733	0.60964	0.022422	0.13733	FALSE	152.394	137.535	0.14801	0.39443	0.68351	Additivity
GRMZM2G170148	646.038	452.401	0.51402	0.00091584	0.0031766	UP	571.957	630.535	-0.14067	0.30623	0.46636	FALSE	576.868	444.285	0.37676	0.015606	0.10515	FALSE	583.714	539.54	0.11353	0.26458	0.56258	Additivity
GRMZM2G170161	435.412	315.295	0.46568	0.010405	0.02642	UP	392.902	424.984	-0.11324	0.52515	0.67694	FALSE	396.291	309.636	0.35599	0.0436	0.22039	FALSE	400.962	367.855	0.12433	0.27077	0.56938	Additivity
GRMZM2G170382	1643.14	1337.98	0.2964	0.011368	0.028425	UP	1391.4	1603.69	-0.20485	0.058764	0.13798	FALSE	1403.4	1314.05	0.094907	0.41519	0.78061	FALSE	1419.94	1466.11	-0.046167	0.55343	0.80281	Additivity
GRMZM2G170591	794.782	597.334	0.41202	0.0040498	0.011725	UP	631.136	775.714	-0.29757	0.025248	0.072031	FALSE	636.603	586.643	0.11791	0.41076	0.77687	FALSE	644.053	683.618	-0.086011	0.37787	0.66952	Additivity
GRMZM2G170727	791.611	559.775	0.49994	0.00061043	0.0022164	UP	606.032	772.592	-0.35031	0.02229	0.065475	FALSE	611.247	549.752	0.15297	0.29704	0.67966	FALSE	618.476	664.892	-0.1044	0.27468	0.57273	Additivity
GRMZM2G170766	129.76	54.4231	1.2536	7.9e-05	0.00035247	UP	74.2617	126.641	-0.77006	0.029552	0.081447	FALSE	74.925	53.4423	0.48746	0.35751	0.73612	FALSE	75.758	90.4783	-0.25617	0.32143	0.61946	Additivity
GRMZM2G170812	146.685	89.9692	0.70522	0.012356	0.030549	UP	112.683	143.171	-0.34547	0.18493	0.32487	FALSE	113.653	88.3617	0.36315	0.20315	0.56428	FALSE	114.996	115.577	-0.0072694	1	1	Additivity
GRMZM2G171080	877.144	635.781	0.46428	0.0011708	0.0039601	UP	763.588	856.115	-0.16501	0.2113	0.35827	FALSE	770.192	624.389	0.30277	0.032883	0.18074	FALSE	779.229	742.341	0.069966	0.43733	0.72	Additivity
GRMZM2G171372	2718.63	2207.67	0.30036	0.0064554	0.01757	UP	2250.23	2653.36	-0.23775	0.019075	0.057793	FALSE	2269.62	2168.12	0.066008	0.55126	0.8643	FALSE	2296.4	2423.64	-0.077806	0.27016	0.5685	Additivity
GRMZM2G171478	569.677	423.655	0.42725	0.0069293	0.018665	UP	440.911	556.002	-0.3346	0.021371	0.063275	FALSE	444.758	416.06	0.096228	0.56373	0.87032	FALSE	449.901	488.362	-0.11834	0.26816	0.56589	Additivity
GRMZM2G171644	190.381	108.881	0.80614	0.0014498	0.0047781	UP	140.671	185.811	-0.40151	0.071503	0.16016	FALSE	141.893	106.925	0.40821	0.12871	0.44266	FALSE	143.546	146.908	-0.033405	0.85464	0.95856	Additivity
GRMZM2G171707	206.852	66.9777	1.6268	6.82e-09	6e-08	UP	139.473	201.898	-0.53364	0.044018	0.11073	FALSE	140.657	65.7629	1.0968	0.021166	0.13149	FALSE	142.356	134.037	0.086873	0.64725	0.85979	Additivity
GRMZM2G171716	347.399	242.259	0.52004	0.010112	0.025787	UP	261.46	339.048	-0.3749	0.036717	0.096447	FALSE	263.719	237.905	0.14862	0.4746	0.82063	FALSE	266.817	290.798	-0.12417	0.32915	0.62668	Additivity
GRMZM2G172032	226.362	148.362	0.60951	0.0087878	0.022832	UP	188.264	220.937	-0.23088	0.28111	0.43925	FALSE	189.877	145.703	0.38204	0.10003	0.38108	FALSE	192.137	183.732	0.064536	0.66747	0.8724	Additivity
GRMZM2G172342	14991.3	12352.5	0.27932	0.019087	0.044418	UP	13151.4	14631.2	-0.15382	0.15671	0.28814	FALSE	13265.4	12131.2	0.12895	0.1992	0.55775	FALSE	13420.6	13463.8	-0.0046378	0.90935	0.97975	Additivity
GRMZM2G173119	506.019	361.043	0.48702	0.0033637	0.009973	UP	386.702	493.874	-0.35292	0.020994	0.062469	FALSE	390.02	354.572	0.13747	0.42171	0.78498	FALSE	394.654	425.755	-0.10943	0.33739	0.63294	Additivity
GRMZM2G173612	335.563	230.149	0.54402	0.0055078	0.01527	UP	245.722	327.524	-0.41458	0.024556	0.07052	FALSE	247.845	226.037	0.13288	0.49171	0.83101	FALSE	250.756	276.776	-0.14244	0.3118	0.60947	Additivity
GRMZM2G173928	282.342	182.937	0.6261	0.0032822	0.0097614	UP	210.139	275.572	-0.39108	0.04345	0.10967	FALSE	211.949	179.652	0.23851	0.28383	0.66396	FALSE	214.453	228.204	-0.089665	0.54933	0.79993	Additivity
GRMZM2G174240	255.262	167.28	0.60971	0.0040973	0.011846	UP	169.22	249.126	-0.55798	0.022921	0.066893	FALSE	170.707	164.283	0.055336	0.82273	0.96729	FALSE	172.658	208.169	-0.26984	0.075606	0.2811	Additivity
GRMZM2G174444	3474.73	2856.23	0.28279	0.0094877	0.024382	UP	2933.24	3391.37	-0.20937	0.037542	0.098085	FALSE	2958.57	2805.07	0.076862	0.47509	0.82087	FALSE	2993.38	3111.37	-0.055776	0.42277	0.70766	Additivity
GRMZM2G174511	167.171	108.735	0.62051	0.017242	0.040685	UP	120.852	163.166	-0.4331	0.077584	0.17099	FALSE	121.9	106.796	0.19083	0.46619	0.81576	FALSE	123.324	135.023	-0.13075	0.50836	0.77236	Additivity
GRMZM2G174570	767.315	581.782	0.39934	0.0067767	0.018316	UP	627.005	748.912	-0.25632	0.058097	0.13674	FALSE	632.425	571.345	0.14653	0.32811	0.71039	FALSE	639.85	662.386	-0.049938	0.61398	0.83912	Additivity
GRMZM2G174638	343.559	200.044	0.78024	0.00038993	0.0014861	UP	258.419	335.308	-0.37577	0.030134	0.082536	FALSE	260.654	196.434	0.40809	0.061894	0.28064	FALSE	263.713	267.622	-0.021229	0.8546	0.95856	Additivity
GRMZM2G174669	192.231	128.118	0.58537	0.013243	0.03244	UP	160.812	187.614	-0.22239	0.32357	0.48451	FALSE	162.183	125.833	0.36611	0.20693	0.57114	FALSE	164.13	157.181	0.062415	0.721	0.89926	Additivity
GRMZM2G174680	176.701	102.489	0.78584	0.002593	0.0079468	UP	104.255	172.456	-0.7261	0.020945	0.062358	FALSE	105.184	100.642	0.063677	0.91836	0.99475	FALSE	106.359	137.345	-0.36887	0.089307	0.31032	Additivity
GRMZM2G174696	1065.12	850.383	0.32483	0.01309	0.032113	UP	867.673	1039.57	-0.26077	0.035075	0.092971	FALSE	875.255	835.195	0.067591	0.68012	0.92185	FALSE	885.352	939.819	-0.086132	0.35982	0.65276	Additivity
GRMZM2G175761	8.23665	0	Inf	0.013114	0.032154	UP	4.548	8.03785	-0.82158	0.49148	0.64807	FALSE	4.58405	0	Inf	0.18888	0.54318	FALSE	4.64504	3.82532	0.28011	0.84892	0.95667	Additivity
GRMZM2G176270	1990.46	1391.91	0.51603	2.07e-05	0.00010455	UP	1660.99	1942.74	-0.22605	0.042057	0.10688	FALSE	1675.47	1366.96	0.29359	0.015199	0.10319	FALSE	1694.87	1659.42	0.030495	0.67694	0.87725	Additivity
GRMZM2G176638	733.255	576.93	0.34592	0.015732	0.037624	UP	548.849	715.653	-0.38285	0.036592	0.096206	FALSE	553.677	566.609	-0.03331	0.89626	0.98945	FALSE	559.996	643.858	-0.20133	0.10603	0.34286	Additivity
GRMZM2G176665	481.068	308.32	0.64181	0.00028374	0.0011167	UP	376.603	469.506	-0.3181	0.07233	0.16169	FALSE	379.842	302.791	0.32708	0.065214	0.28944	FALSE	384.338	388.589	-0.015871	0.8756	0.96658	Additivity
GRMZM2G177026	1506.05	1166.54	0.36854	0.0027079	0.008258	UP	1197.76	1469.89	-0.29537	0.019127	0.057905	FALSE	1208.06	1145.61	0.076567	0.54866	0.863	FALSE	1222.37	1315.19	-0.10558	0.18386	0.46453	Additivity
GRMZM2G177231	816.067	638.509	0.35398	0.015916	0.037994	UP	750.158	796.514	-0.086504	0.54853	0.69579	FALSE	756.688	627.065	0.27108	0.057549	0.2665	FALSE	765.473	713.344	0.10175	0.26132	0.55916	Additivity
GRMZM2G177263	2176.59	1673.71	0.37902	0.00099181	0.0034115	UP	1795.41	2124.35	-0.24271	0.021364	0.06327	FALSE	1810.96	1643.74	0.13977	0.22816	0.59948	FALSE	1832.16	1892.76	-0.046951	0.52462	0.78427	Additivity
GRMZM2G177404	69.5208	34.4567	1.0127	0.014317	0.034675	UP	46.678	67.8553	-0.53972	0.15039	0.27989	FALSE	47.077	33.8428	0.47617	0.27916	0.65886	FALSE	47.6398	50.5826	-0.086475	0.82103	0.94495	Additivity
GRMZM2G177518	152.689	90.0595	0.76165	0.0054227	0.015072	UP	105.776	149.022	-0.49452	0.11362	0.22808	FALSE	106.717	88.4459	0.27092	0.50413	0.8391	FALSE	107.911	119.111	-0.14246	0.52208	0.78231	Additivity
GRMZM2G177617	392.313	256.694	0.61195	0.00090414	0.0031422	UP	317.372	382.904	-0.27081	0.10732	0.2185	FALSE	320.125	252.105	0.34461	0.06351	0.28505	FALSE	323.863	318.103	0.025888	0.82959	0.94858	Additivity
GRMZM2G177621	3325.58	2505.66	0.40841	0.019965	0.046128	UP	2576.44	3245.96	-0.33327	0.043167	0.10918	FALSE	2598.77	2460.67	0.07878	0.50458	0.8392	FALSE	2629.15	2857.96	-0.12039	0.09401	0.31973	Additivity
GRMZM2G177901	70.2895	23.4153	1.5859	0.00029405	0.001153	UP	41.1019	68.6	-0.739	0.044252	0.11115	FALSE	41.4539	22.9975	0.85003	0.088696	0.35389	FALSE	41.9478	45.7989	-0.12672	0.70373	0.8904	Additivity
GRMZM2G178190	642.196	430.456	0.57715	0.00025234	0.0010038	UP	524.471	626.805	-0.25715	0.07766	0.17104	FALSE	529.008	422.754	0.32347	0.039053	0.20383	FALSE	535.212	525.519	0.026367	0.77854	0.92392	Additivity
GRMZM2G178192	483.963	360.439	0.42514	0.012295	0.030436	UP	410.86	472.341	-0.20118	0.17307	0.30958	FALSE	414.433	354.005	0.22737	0.16458	0.50417	FALSE	419.253	414.747	0.015589	0.89784	0.97597	Additivity
GRMZM2G178533	43.9398	18.5436	1.2446	0.020358	0.046897	UP	22.8721	42.8831	-0.90682	0.05568	0.13259	FALSE	23.0738	18.2084	0.34165	0.6359	0.90248	FALSE	23.336	30.6025	-0.39109	0.32668	0.62374	Additivity
GRMZM2G178681	1176.94	917.681	0.35898	0.0055963	0.015478	UP	996.765	1148.7	-0.20467	0.084242	0.18209	FALSE	1005.33	901.236	0.15769	0.22771	0.59857	FALSE	1017.25	1029.69	-0.017535	0.84149	0.95444	Additivity
GRMZM2G178769	73.4998	33.3048	1.142	0.0059227	0.016258	UP	59.3317	71.7365	-0.2739	0.43392	0.59548	FALSE	59.834	32.7042	0.87149	0.044218	0.22278	FALSE	60.5597	52.2347	0.21335	0.43635	0.71912	Additivity
GRMZM2G178839	2715.42	2086	0.38044	0.0086206	0.02247	UP	2069.55	2650.23	-0.3568	0.021995	0.064822	FALSE	2087.7	2048.45	0.027388	0.9376	0.99835	FALSE	2111.64	2364.87	-0.1634	0.13227	0.39014	Additivity
GRMZM2G178852	846.192	577.625	0.55085	0.00012448	0.00053278	UP	665.141	825.878	-0.31227	0.055989	0.13313	FALSE	670.978	567.261	0.24225	0.20025	0.55927	FALSE	678.664	700.355	-0.045388	0.66763	0.87242	Additivity
GRMZM2G179002	870.377	651.126	0.4187	0.0030141	0.0090819	UP	714.444	849.49	-0.24978	0.051589	0.12499	FALSE	720.638	639.447	0.17245	0.23261	0.60525	FALSE	729.059	747.866	-0.036744	0.6908	0.88305	Additivity
GRMZM2G179090	347.12	241.364	0.52422	0.0053538	0.014913	UP	297.44	338.779	-0.18775	0.24811	0.40238	FALSE	300	237.033	0.33988	0.080391	0.33184	FALSE	303.546	289.673	0.06749	0.62241	0.84437	Additivity
GRMZM2G179220	1329.31	987.441	0.42891	0.00084344	0.002954	UP	1084.91	1297.44	-0.25809	0.030504	0.08326	FALSE	1094.28	969.768	0.17427	0.16977	0.51316	FALSE	1107.14	1136.42	-0.037654	0.6727	0.8755	Additivity
GRMZM2G179346	3401.73	2598.82	0.38841	0.00038801	0.0014793	UP	2953.19	3320.08	-0.16894	0.087212	0.18699	FALSE	2978.63	2552.24	0.22288	0.044131	0.22249	FALSE	3013.8	2950.54	0.030601	0.66296	0.86931	Additivity
GRMZM2G179518	31.6195	2.91479	3.4394	5.19e-05	0.00024112	UP	11.6821	30.8614	-1.4015	0.023022	0.06712	FALSE	11.7839	2.86195	2.0417	0.084112	0.3414	FALSE	11.9205	16.6063	-0.47829	0.41547	0.70007	Additivity
GRMZM2G179689	539.211	397.151	0.44116	0.0050244	0.014131	UP	479.805	526.257	-0.13332	0.32918	0.48986	FALSE	483.958	390.05	0.31122	0.052043	0.24928	FALSE	489.629	460.186	0.089471	0.41421	0.69947	Additivity
GRMZM2G179703	2329.06	1809.25	0.36436	0.0016932	0.0054692	UP	2070.75	2273.2	-0.13457	0.26059	0.41683	FALSE	2088.86	1776.82	0.23342	0.09243	0.36313	FALSE	2112.92	2033.03	0.055611	0.48693	0.75834	Additivity
GRMZM2G179810	934.031	734.424	0.34686	0.011471	0.028638	UP	845.679	911.641	-0.10836	0.41445	0.57684	FALSE	852.968	721.306	0.24188	0.090262	0.35779	FALSE	863.03	817.952	0.077395	0.3635	0.65644	Additivity
GRMZM2G180054	37.6227	11.9089	1.6596	0.0062943	0.017168	UP	19.7625	36.7184	-0.89373	0.083875	0.18161	FALSE	19.9276	11.6959	0.76876	0.29531	0.67773	FALSE	20.1742	24.3518	-0.27151	0.56494	0.80921	Additivity
GRMZM2G180195	540.989	392.946	0.46127	0.0045626	0.013008	UP	419.186	528.001	-0.33295	0.033813	0.09032	FALSE	422.862	385.89	0.132	0.47176	0.81837	FALSE	427.713	459.409	-0.10314	0.33733	0.63294	Additivity
GRMZM2G180249	275.957	159.715	0.78894	0.00022348	0.00089871	UP	196.085	269.331	-0.4579	0.01714	0.053174	FALSE	197.798	156.858	0.33457	0.13782	0.46026	FALSE	200.081	213.546	-0.093962	0.53118	0.78846	Additivity
GRMZM2G180399	893.346	656.802	0.44376	0.0024327	0.0075245	UP	685.831	871.881	-0.34628	0.045874	0.11436	FALSE	691.827	645.025	0.10106	0.49054	0.82994	FALSE	699.801	763.293	-0.12529	0.20841	0.4975	Additivity
GRMZM2G180422	3947.72	3058.85	0.36803	0.0024132	0.0074732	UP	3358.82	3853.13	-0.19808	0.056848	0.13463	FALSE	3388	3003.87	0.17361	0.12685	0.43957	FALSE	3427.46	3440.18	-0.0053453	0.95065	0.99438	Additivity
GRMZM2G180568	363.592	229.913	0.66123	0.00057182	0.0020904	UP	277.393	354.86	-0.35532	0.035358	0.093529	FALSE	279.82	225.775	0.30961	0.13016	0.44521	FALSE	283.041	292.056	-0.045235	0.71022	0.89424	Additivity
GRMZM2G180659	82.2948	37.5242	1.133	0.0034512	0.010192	UP	45.227	80.3195	-0.82857	0.01755	0.054147	FALSE	45.6245	36.851	0.30811	0.50623	0.84115	FALSE	46.1459	58.6085	-0.34491	0.22663	0.51985	Additivity
GRMZM2G180909	1715.87	1386.54	0.30745	0.010238	0.026067	UP	1495.55	1674.71	-0.16323	0.14059	0.26675	FALSE	1508.54	1361.73	0.14771	0.21438	0.58195	FALSE	1526.12	1523.83	0.0021634	0.97154	1	Additivity
GRMZM2G180922	662.857	470.118	0.49568	0.0013716	0.004551	UP	577.161	646.967	-0.16472	0.25237	0.40756	FALSE	582.136	461.701	0.3344	0.028866	0.16472	FALSE	589.001	555.538	0.084385	0.3887	0.67905	Additivity
GRMZM2G181453	898.539	710.586	0.33857	0.01506	0.036213	UP	723.755	876.989	-0.27706	0.033081	0.08873	FALSE	729.978	697.86	0.064914	0.63322	0.90139	FALSE	738.622	790.109	-0.097215	0.30177	0.59916	Additivity
GRMZM2G181519	1379.22	1093.54	0.33485	0.0073356	0.019597	UP	1125.8	1346.13	-0.25787	0.026791	0.075536	FALSE	1135.57	1073.97	0.080462	0.50838	0.84236	FALSE	1148.82	1214.31	-0.079979	0.3368	0.63282	Additivity
GRMZM2G300945	845.563	537.372	0.65399	8.16e-06	4.47e-05	UP	668.264	825.269	-0.30445	0.018802	0.057236	FALSE	674.062	527.783	0.35294	0.020205	0.12745	FALSE	681.93	678.545	0.0071781	0.93905	0.99035	Additivity
GRMZM2G301122	229.747	132.914	0.78956	0.00088644	0.0030886	UP	195.486	224.241	-0.19798	0.34977	0.51158	FALSE	197.179	130.525	0.59519	0.012332	0.088395	FALSE	199.487	177.662	0.16716	0.27719	0.57516	Additivity
GRMZM2G301124	75.5581	37.7395	1.0015	0.014794	0.035649	UP	53.7744	73.7502	-0.45573	0.21344	0.36099	FALSE	54.2329	37.0592	0.54934	0.20612	0.56958	FALSE	54.8836	55.1753	-0.0076492	1	1	Additivity
GRMZM2G301513	110.389	63.5142	0.79745	0.013526	0.033028	UP	70.5657	107.742	-0.61055	0.041112	0.1052	FALSE	71.1751	62.3782	0.19033	0.5907	0.88297	FALSE	72.0121	84.7445	-0.23488	0.32728	0.62418	Additivity
GRMZM2G301647	298.395	131.803	1.1788	1.13e-07	8.48e-07	UP	210.012	291.249	-0.47178	0.15027	0.27985	FALSE	211.879	129.444	0.71092	0.10125	0.38355	FALSE	214.254	210.005	0.028895	0.88379	0.96958	Additivity
GRMZM2G301885	608.383	430.825	0.49788	0.01012	0.025802	UP	477.862	593.773	-0.31332	0.02617	0.074138	FALSE	482.012	423.06	0.18821	0.33755	0.71868	FALSE	487.63	511.976	-0.07029	0.47999	0.75266	Additivity
GRMZM2G301934	237.872	18.1065	3.7156	0.0030925	0.0092835	UP	74.7978	232.21	-1.6344	0.090102	0.19165	FALSE	75.4701	17.7742	2.0861	0.028477	0.16314	FALSE	76.2999	122.413	-0.682	0.23315	0.52816	Additivity
GRMZM2G302639	416.71	310.861	0.42277	0.016224	0.038629	UP	311.683	406.704	-0.3839	0.018208	0.055742	FALSE	314.371	305.281	0.042329	0.8341	0.97058	FALSE	318.076	357.897	-0.17017	0.1596	0.43166	Additivity
GRMZM2G303118	318.638	187.01	0.7688	0.00016279	0.0006771	UP	247.387	311	-0.33015	0.074162	0.16481	FALSE	249.546	183.67	0.44219	0.032198	0.17822	FALSE	252.429	247.138	0.030565	0.81325	0.94161	Additivity
GRMZM2G303752	749.619	565.82	0.40582	0.0063205	0.017233	UP	616.029	731.649	-0.24815	0.071696	0.1605	FALSE	621.384	555.684	0.16122	0.27612	0.65604	FALSE	628.614	645.339	-0.037883	0.7174	0.89781	Additivity
GRMZM2G304687	46.453	20.5629	1.1757	0.020377	0.046931	UP	30.4354	45.3338	-0.57484	0.18527	0.32539	FALSE	30.6944	20.1976	0.60379	0.27742	0.65689	FALSE	31.0637	32.8109	-0.078945	0.85837	0.95945	Additivity
GRMZM2G304745	72.1739	34.3942	1.0693	0.00801	0.021086	UP	40.591	70.4408	-0.79525	0.031462	0.085221	FALSE	40.9381	33.7808	0.27724	0.55017	0.86368	FALSE	41.427	52.0558	-0.32949	0.28195	0.57975	Additivity
GRMZM2G305048	773.838	510.294	0.6007	8.08e-05	0.00035977	UP	605.986	755.299	-0.31776	0.022155	0.065178	FALSE	611.272	501.13	0.28663	0.06291	0.28347	FALSE	618.345	629.482	-0.025751	0.81364	0.9417	Additivity
GRMZM2G306028	792.999	606.065	0.38785	0.0087012	0.022652	UP	635.584	773.992	-0.28424	0.037528	0.098063	FALSE	641.07	595.193	0.10712	0.47208	0.81849	FALSE	648.614	686.547	-0.081999	0.40725	0.69414	Additivity
GRMZM2G307262	37.4828	8.27938	2.1786	0.0010361	0.0035504	UP	17.744	36.5835	-1.0439	0.051654	0.12511	FALSE	17.8935	8.12954	1.1382	0.17295	0.51753	FALSE	18.1121	22.1906	-0.29299	0.55856	0.80521	Additivity
GRMZM2G308595	2430.69	1134.97	1.0987	0.010318	0.026237	UP	1714.12	2372.18	-0.46875	0.12332	0.24237	FALSE	1728.95	1114.45	0.63357	0.010751	0.079892	FALSE	1749.21	1763.4	-0.011655	0.91235	0.98114	Additivity
GRMZM2G309897	2595.09	1840.87	0.49539	0.0074982	0.01995	UP	2084.44	2532.97	-0.28117	0.18804	0.3288	FALSE	2102.68	1807.87	0.21794	0.10617	0.39535	FALSE	2126.9	2171.88	-0.030191	0.8015	0.93643	Additivity
GRMZM2G311919	194.638	127.681	0.60825	0.013077	0.032085	UP	143.219	189.973	-0.40757	0.074018	0.16455	FALSE	144.465	125.399	0.2042	0.41468	0.78048	FALSE	146.144	157.665	-0.10947	0.5479	0.79931	Additivity
GRMZM2G312434	130.806	75.0485	0.80154	0.0072669	0.019438	UP	94.5478	127.667	-0.43327	0.10245	0.21106	FALSE	95.3831	73.702	0.37203	0.24564	0.62138	FALSE	96.4636	101.137	-0.068261	0.75603	0.91368	Additivity
GRMZM2G313649	1113.56	793.643	0.48862	0.00026139	0.0010371	UP	923.745	1086.85	-0.23459	0.057458	0.13571	FALSE	931.69	779.439	0.25741	0.053142	0.25286	FALSE	942.717	935.773	0.010666	0.88709	0.97095	Additivity
GRMZM2G314386	501.235	335.019	0.58124	0.00076644	0.0027161	UP	407.688	489.222	-0.26302	0.094797	0.19879	FALSE	411.213	329.005	0.32178	0.064251	0.28704	FALSE	416.039	410.061	0.020877	0.84765	0.95593	Additivity
GRMZM2G314898	2076.28	1555.6	0.41654	0.00052426	0.0019337	UP	1768.52	2026.46	-0.19642	0.42438	0.58635	FALSE	1784.16	1527.61	0.22397	0.49414	0.832	FALSE	1804.34	1787.3	0.013694	0.94671	0.99361	Additivity
GRMZM2G315401	188.357	126.779	0.57116	0.01897	0.044176	UP	133.512	183.835	-0.46145	0.041204	0.10538	FALSE	134.664	124.508	0.11312	0.66589	0.91587	FALSE	136.249	154.425	-0.18066	0.30375	0.6006	Additivity
GRMZM2G316033	15.2508	0	Inf	0.0045089	0.012876	UP	8.10561	14.8883	-0.87719	0.4531	0.61389	FALSE	8.17299	0	Inf	0.011003	0.081059	FALSE	8.27485	7.03347	0.2345	0.74256	0.90887	Additivity
GRMZM2G316113	9511.72	7728.88	0.29945	0.018829	0.043888	UP	7666.9	9283.21	-0.27598	0.025413	0.072367	FALSE	7733.28	7590.2	0.026943	0.80558	0.96327	FALSE	7823.84	8493.91	-0.11855	0.052579	0.22591	Additivity
GRMZM2G317614	31.9345	8.34182	1.9367	0.01953	0.045283	UP	13.1771	31.1635	-1.2418	0.097569	0.20318	FALSE	13.2875	8.19157	0.69786	0.4623	0.81252	FALSE	13.4513	19.7578	-0.55468	0.27776	0.57557	Additivity
GRMZM2G318408	223.258	138.119	0.6928	0.0066108	0.017923	UP	170.797	217.892	-0.35133	0.20616	0.35192	FALSE	172.306	135.628	0.34531	0.34445	0.72563	FALSE	174.257	178.076	-0.031273	0.85638	0.95872	Additivity
GRMZM2G318475	5699.77	4176.62	0.44857	0.01118	0.028042	UP	4134.73	5562.77	-0.42801	0.016984	0.052818	FALSE	4170.72	4101.81	0.024035	0.8093	0.96393	FALSE	4219.15	4864.96	-0.20548	0.033989	0.17144	Additivity
GRMZM2G318780	244.473	107.292	1.1881	0.003391	0.01004	UP	180.896	238.628	-0.3996	0.2304	0.38189	FALSE	182.483	105.352	0.79255	0.015527	0.10483	FALSE	184.573	171.326	0.10745	0.52132	0.78172	Additivity
GRMZM2G318794	4111.61	3479.87	0.24067	0.020869	0.047914	UP	3385.59	4012.88	-0.24523	0.036312	0.095655	FALSE	3415.14	3417.6	-0.0010397	0.98219	1	FALSE	3454.62	3734.29	-0.11231	0.1424	0.4078	Additivity
GRMZM2G319138	171.29	113.044	0.59955	0.01855	0.043335	UP	122.87	167.182	-0.44428	0.062815	0.14503	FALSE	123.934	111.027	0.15866	0.54172	0.85809	FALSE	125.386	139.176	-0.15053	0.42711	0.71148	Additivity
GRMZM2G319781	26.2793	2.38736	3.4604	0.00029692	0.0011625	UP	15.202	25.6523	-0.75483	0.27986	0.43793	FALSE	15.3289	2.34361	2.7095	0.014682	0.10087	FALSE	15.5186	13.6002	0.19037	0.71683	0.8978	Additivity
GRMZM2G319955	47.639	6.57222	2.8577	9.33e-06	5.06e-05	UP	43.0575	46.4945	-0.11079	0.85035	0.91765	FALSE	43.4149	6.45046	2.7507	0.019434	0.12371	FALSE	43.9572	26.6823	0.72022	0.13121	0.38808	Additivity
GRMZM2G320307	462.431	299.757	0.62545	0.0029071	0.0087864	UP	374.3	451.314	-0.26994	0.13763	0.26289	FALSE	377.556	294.374	0.35904	0.04663	0.23103	FALSE	381.945	375.548	0.024368	0.88119	0.96853	Additivity
GRMZM2G320723	350.748	253.238	0.46994	0.012808	0.031512	UP	279.746	342.326	-0.29125	0.086154	0.18537	FALSE	282.165	248.689	0.1822	0.36329	0.74067	FALSE	285.476	297.153	-0.057836	0.64714	0.85974	Additivity
GRMZM2G321153	286.007	204.776	0.482	0.017969	0.042169	UP	216.17	279.145	-0.36885	0.052555	0.12681	FALSE	218.022	201.112	0.11647	0.57334	0.87536	FALSE	220.618	240.764	-0.12607	0.38831	0.67863	Additivity
GRMZM2G322001	716.812	517.116	0.47111	0.0021905	0.0068742	UP	626.588	699.632	-0.15908	0.26154	0.41809	FALSE	632.019	507.828	0.31563	0.038624	0.20243	FALSE	639.408	605.515	0.078575	0.41719	0.70209	Additivity
GRMZM2G322413	6828.97	5723.67	0.25473	0.012343	0.030524	UP	5840.09	6665.07	-0.19063	0.041354	0.10561	FALSE	5890.9	5621.17	0.067618	0.50659	0.84136	FALSE	5959.35	6172.61	-0.050726	0.42308	0.70787	Additivity
GRMZM2G323415	29.1416	5.82957	2.3216	0.0027206	0.0082935	UP	20.8536	28.4431	-0.44778	0.44057	0.6017	FALSE	21.0397	5.7239	1.878	0.024968	0.14854	FALSE	21.2739	16.6158	0.35653	0.45652	0.73473	Additivity
GRMZM2G323757	38.7394	11.9089	1.7018	0.0048167	0.013633	UP	34.0496	37.8088	-0.15109	0.74734	0.84909	FALSE	34.3492	11.6959	1.5543	0.010862	0.08049	FALSE	34.741	24.8691	0.48229	0.19833	0.48457	Additivity
GRMZM2G324297	146.757	54.7074	1.4236	0.00068906	0.0024712	UP	98.5031	143.224	-0.54003	0.091255	0.19345	FALSE	99.3562	53.7303	0.88687	0.0069308	0.056965	FALSE	100.519	99.092	0.020632	0.97036	1	Additivity
GRMZM2G325008	1019.32	708.463	0.52485	0.00059125	0.0021522	UP	804.854	994.914	-0.30585	0.03495	0.092725	FALSE	811.836	695.752	0.22262	0.11442	0.41407	FALSE	821.314	846.397	-0.0434	0.66153	0.86844	Additivity
GRMZM2G325026	741.594	541.28	0.45425	0.0023153	0.0072071	UP	628.046	723.805	-0.20473	0.13006	0.25235	FALSE	633.479	531.57	0.25304	0.092691	0.36347	FALSE	640.907	630.403	0.023843	0.81109	0.94058	Additivity
GRMZM2G325749	977.525	766.495	0.35086	0.0080694	0.021223	UP	796.951	954.041	-0.25956	0.057562	0.1358	FALSE	803.82	752.756	0.09469	0.49148	0.83093	FALSE	813.302	858.619	-0.078228	0.3707	0.66335	Additivity
GRMZM2G325804	555.61	397.693	0.48242	0.0032834	0.0097637	UP	507.401	542.286	-0.095925	0.51773	0.67031	FALSE	511.821	390.555	0.39011	0.016694	0.11054	FALSE	517.758	468.108	0.14543	0.16983	0.44651	Additivity
GRMZM2G329181	1848.45	1497.63	0.30363	0.013699	0.033397	UP	1446.05	1804.15	-0.3192	0.0485	0.11923	FALSE	1458.73	1470.78	-0.011871	0.93663	0.99808	FALSE	1475.46	1641.8	-0.15411	0.10247	0.3358	Additivity
GRMZM2G330384	128.644	54.3952	1.2418	0.007536	0.020038	UP	72.6283	125.545	-0.7896	0.054193	0.12984	FALSE	73.2604	53.4202	0.45565	0.20976	0.57496	FALSE	74.1112	90.1934	-0.28333	0.24958	0.54605	Additivity
GRMZM2G333049	64.7389	23.0061	1.4926	0.010206	0.025992	UP	39.0834	63.1914	-0.69317	0.086618	0.18614	FALSE	39.4198	22.5855	0.80352	0.1721	0.51635	FALSE	39.8857	42.6242	-0.095799	0.80969	0.93992	Additivity
GRMZM2G334584	236.273	156.364	0.59555	0.0088623	0.022993	UP	188.383	230.611	-0.29179	0.16196	0.29534	FALSE	190.016	153.562	0.3073	0.18221	0.53254	FALSE	192.238	192.047	0.0014322	0.99021	1	Additivity
GRMZM2G335377	743.869	493.283	0.59263	0.0056801	0.015678	UP	524.584	725.984	-0.46876	0.02132	0.063165	FALSE	529.14	484.45	0.1273	0.40735	0.77403	FALSE	535.307	609.354	-0.18692	0.094815	0.32136	Additivity
GRMZM2G335419	32.7715	9.45911	1.7927	0.0070013	0.018835	UP	20.2986	31.9842	-0.65598	0.22409	0.37387	FALSE	20.4727	9.29028	1.1399	0.13169	0.44777	FALSE	20.7162	20.4743	0.016945	1	1	Additivity
GRMZM2G337387	32.3871	10.1114	1.6794	0.011228	0.028142	UP	19.2579	31.6118	-0.71501	0.211	0.35791	FALSE	19.4191	9.93267	0.96722	0.19313	0.54946	FALSE	19.6587	20.1893	-0.038422	1	1	Additivity
GRMZM2G339736	2052.94	1236.79	0.73109	8.6e-06	4.69e-05	UP	1685.87	2003.65	-0.24913	0.026595	0.075084	FALSE	1700.58	1214.51	0.48565	0.0065052	0.054143	FALSE	1720.26	1619.56	0.087027	0.35223	0.64627	Additivity
GRMZM2G341269	270.685	188.058	0.52543	0.014179	0.034375	UP	191.531	264.198	-0.46405	0.020247	0.060687	FALSE	193.206	184.689	0.065044	0.77692	0.9551	FALSE	195.431	224.941	-0.20289	0.17794	0.45755	Additivity
GRMZM2G342386	1491.99	1166.58	0.35495	0.0038267	0.011167	UP	1232	1456.17	-0.24117	0.031533	0.085382	FALSE	1242.63	1145.67	0.1172	0.34917	0.73078	FALSE	1257.27	1307.67	-0.056697	0.47451	0.74861	Additivity
GRMZM2G342738	151.96	19.6609	2.9503	0.0086997	0.022652	UP	36.4658	148.287	-2.0238	0.042271	0.10733	FALSE	36.7675	19.3071	0.9293	0.26409	0.64374	FALSE	37.2289	84.9116	-1.1895	0.081626	0.29419	Additivity
GRMZM2G343563	56.7479	4.18486	3.7613	1.09e-08	9.37e-08	UP	36.642	55.3853	-0.59601	0.17587	0.31328	FALSE	36.9723	4.10685	3.1703	0.008413	0.066673	FALSE	37.3767	29.6627	0.33349	0.41633	0.701	Additivity
GRMZM2G344521	660.344	459.645	0.5227	0.00071447	0.00255	UP	545.192	644.517	-0.24145	0.093894	0.19763	FALSE	549.894	451.431	0.28465	0.061779	0.28046	FALSE	556.375	548.698	0.020045	0.8193	0.94373	Additivity
GRMZM2G346138	63.8667	20.1258	1.666	0.00051726	0.0019113	UP	33.5135	62.3384	-0.89538	0.029023	0.08031	FALSE	33.8041	19.7634	0.77436	0.17055	0.51421	FALSE	34.1991	40.7302	-0.25214	0.48317	0.75519	Additivity
GRMZM2G348125	59.8536	25.0533	1.2564	0.0084947	0.022194	UP	42.1237	58.4192	-0.47181	0.23853	0.39135	FALSE	42.4856	24.5968	0.7885	0.12891	0.44302	FALSE	42.9894	41.4757	0.051716	0.89227	0.97341	Additivity
GRMZM2G349709	49.9771	20.3132	1.2989	0.010238	0.026067	UP	29.5016	48.778	-0.72544	0.10012	0.20738	FALSE	29.7651	19.9495	0.57727	0.3238	0.70597	FALSE	30.0959	34.2281	-0.18561	0.63774	0.85332	Additivity
GRMZM2G350165	917.383	678.088	0.43605	0.0026001	0.0079654	UP	766.395	895.398	-0.22444	0.08881	0.18946	FALSE	773.063	665.896	0.21529	0.14077	0.46523	FALSE	782.044	783.51	-0.002701	0.98788	1	Additivity
GRMZM2G352023	39.7868	13.0262	1.6109	0.0052956	0.014782	UP	27.9436	38.829	-0.475	0.30013	0.4602	FALSE	28.1883	12.7946	1.1396	0.071758	0.30803	FALSE	28.5124	25.7803	0.14532	0.74055	0.90828	Additivity
GRMZM2G352274	937.629	695.575	0.43081	0.0018131	0.0058029	UP	771.707	915.132	-0.24593	0.052009	0.12578	FALSE	778.379	683.117	0.18834	0.17617	0.52292	FALSE	787.515	802.231	-0.026711	0.77718	0.92314	Additivity
GRMZM2G354460	15.6352	2.51224	2.6377	0.018206	0.042624	UP	3.5639	15.2607	-2.0983	0.034495	0.091699	FALSE	3.59625	2.46766	0.54335	0.84645	0.97547	FALSE	3.63509	8.59201	-1.241	0.18248	0.46323	Additivity
GRMZM2G354867	794.743	527.865	0.59032	7.74e-05	0.00034571	UP	628.127	775.704	-0.30445	0.027731	0.077586	FALSE	633.574	518.417	0.2894	0.051085	0.24649	FALSE	640.976	647.664	-0.014974	0.91644	0.9828	Additivity
GRMZM2G355316	5804.23	4387.98	0.40355	0.00018108	0.00074365	UP	5083.84	5665.12	-0.15619	0.11961	0.23672	FALSE	5128.06	4309.31	0.25096	0.018588	0.11961	FALSE	5187.66	5001.64	0.052683	0.40159	0.69	Additivity
GRMZM2G357683	1013.5	703.272	0.52719	0.00014301	0.00060314	UP	838.809	989.207	-0.23793	0.063902	0.14687	FALSE	846.075	690.683	0.29276	0.033081	0.18139	FALSE	855.976	841.522	0.02457	0.76193	0.91668	Additivity
GRMZM2G357834	41.811	12.4988	1.7421	0.0024831	0.007662	UP	17.7755	40.8047	-1.1989	0.017939	0.055118	FALSE	17.9301	12.2763	0.54651	0.4701	0.81764	FALSE	18.1385	26.4951	-0.54667	0.21417	0.50524	Additivity
GRMZM2G359076	51.3031	7.87683	2.7034	7.38e-06	4.09e-05	UP	23.8059	50.0736	-1.0727	0.020617	0.061572	FALSE	24.0031	7.73525	1.6337	0.087062	0.34901	FALSE	24.3038	28.3953	-0.22447	0.61939	0.84265	Additivity
GRMZM2G360021	552.049	411.518	0.42384	0.011438	0.028571	UP	419.515	538.82	-0.36108	0.018525	0.056565	FALSE	423.166	404.12	0.066437	0.72309	0.93731	FALSE	428.08	472.874	-0.14357	0.1947	0.47986	Additivity
GRMZM2G360519	289.149	201.765	0.51914	0.010421	0.026451	UP	254.521	282.206	-0.14897	0.39575	0.55804	FALSE	256.746	198.148	0.37376	0.070153	0.30405	FALSE	259.705	241.249	0.10635	0.45227	0.73095	Additivity
GRMZM2G361100	190.449	128.146	0.57162	0.020928	0.048003	UP	144.21	185.887	-0.36626	0.11355	0.22799	FALSE	145.46	125.855	0.20886	0.40318	0.7703	FALSE	147.16	156.029	-0.084433	0.65553	0.8646	Additivity
GRMZM2G362088	1798.35	1358.98	0.40415	0.0018512	0.005915	UP	1509.48	1755.15	-0.21754	0.040286	0.1037	FALSE	1522.55	1334.66	0.19001	0.11054	0.40578	FALSE	1540.39	1553.28	-0.01202	0.86481	0.96195	Additivity
GRMZM2G362306	652.566	487.017	0.42215	0.0051273	0.014381	UP	557.195	636.899	-0.19288	0.15388	0.28447	FALSE	562.051	478.292	0.23281	0.13082	0.44648	FALSE	568.564	560.503	0.020602	0.8564	0.95872	Additivity
GRMZM2G363408	605.517	401.78	0.59176	0.0001863	0.00076345	UP	500.546	590.999	-0.23965	0.10159	0.20964	FALSE	504.866	394.609	0.35548	0.023765	0.14358	FALSE	510.808	493.442	0.049901	0.61482	0.8397	Additivity
GRMZM2G363813	386.691	260.213	0.57149	0.0029878	0.0090116	UP	303.293	377.431	-0.3155	0.074694	0.16581	FALSE	305.945	255.533	0.25976	0.18645	0.53957	FALSE	309.47	316.981	-0.034598	0.8058	0.93826	Additivity
GRMZM2G364612	652.281	449.549	0.53701	0.016584	0.03934	UP	501.459	636.652	-0.34437	0.023778	0.068904	FALSE	505.85	441.436	0.1965	0.50259	0.83826	FALSE	511.666	541.175	-0.080893	0.48421	0.75616	Additivity
GRMZM2G364683	63.1696	19.0086	1.7326	0.00031347	0.0012189	UP	40.1052	61.6526	-0.62037	0.1061	0.21677	FALSE	40.4515	18.6647	1.1159	0.038682	0.20261	FALSE	40.9273	40.1591	0.027337	0.96712	1	Additivity
GRMZM2G365677	282.657	186.872	0.597	0.0047345	0.013434	UP	207.067	275.874	-0.41391	0.03045	0.083172	FALSE	208.846	183.511	0.18658	0.41428	0.78	FALSE	211.323	230.955	-0.12817	0.37652	0.66859	Additivity
GRMZM2G366584	64.1465	26.9824	1.2494	0.0046365	0.013195	UP	45.2082	62.6082	-0.46977	0.21751	0.3661	FALSE	45.6026	26.5019	0.78302	0.095506	0.37032	FALSE	46.1301	44.5932	0.048884	0.88152	0.96862	Additivity
GRMZM2G368662	46.5212	15.9064	1.5483	0.00778	0.020574	UP	25.389	45.4097	-0.8388	0.084183	0.18203	FALSE	25.6091	15.6167	0.71357	0.29224	0.67466	FALSE	25.9084	30.2019	-0.22122	0.61398	0.83912	Additivity
GRMZM2G369652	823.157	634.858	0.37474	0.007607	0.0202	UP	677.373	803.401	-0.24617	0.057274	0.1354	FALSE	683.245	623.494	0.13203	0.35102	0.73179	FALSE	691.23	716.475	-0.05175	0.58692	0.82185	Additivity
GRMZM2G369956	573.968	436.236	0.39586	0.011117	0.027909	UP	433.797	560.202	-0.36893	0.021989	0.064812	FALSE	437.503	428.451	0.030162	0.87171	0.98313	FALSE	442.735	495.049	-0.16113	0.23303	0.52796	Additivity
GRMZM2G371137	389.553	244.653	0.67108	0.00047707	0.0017776	UP	334.415	380.227	-0.18522	0.5063	0.6609	FALSE	337.36	240.267	0.48965	0.05592	0.26159	FALSE	341.202	310.17	0.13757	0.35588	0.64958	Additivity
GRMZM2G371316	492.581	347.448	0.50356	0.0034805	0.01027	UP	445.339	480.768	-0.11044	0.47609	0.63475	FALSE	449.203	341.202	0.39674	0.020733	0.12955	FALSE	454.446	412.619	0.1393	0.21086	0.50076	Additivity
GRMZM2G373106	52.7359	4.89961	3.428	0.0096051	0.024648	UP	12.7228	51.4605	-2.016	0.060684	0.14126	FALSE	12.8375	4.81127	1.4159	0.17336	0.51824	FALSE	12.9779	28.2343	-1.1214	0.14213	0.4073	Additivity
GRMZM2G374475	1064.8	746.146	0.51306	0.00014746	0.00061913	UP	860.028	1039.28	-0.27312	0.02958	0.081482	FALSE	867.539	732.815	0.24348	0.13728	0.45914	FALSE	877.556	887.564	-0.016361	0.88238	0.96912	Additivity
GRMZM2G375667	283.669	188.676	0.5883	0.0048198	0.01364	UP	212.832	276.862	-0.37945	0.045289	0.11319	FALSE	214.689	185.292	0.21245	0.33447	0.71555	FALSE	217.173	231.662	-0.093178	0.52066	0.78144	Additivity
GRMZM2G376074	2039.39	1627.65	0.32535	0.0059661	0.016364	UP	1838.66	1990.48	-0.11447	0.29892	0.45888	FALSE	1854.52	1598.49	0.21433	0.067139	0.29564	FALSE	1876.37	1800.74	0.059354	0.41248	0.69778	Additivity
GRMZM2G376085	273.304	190.973	0.51714	0.013437	0.032835	UP	225.398	266.746	-0.24299	0.20034	0.34458	FALSE	227.343	187.551	0.27759	0.19265	0.54879	FALSE	230.019	227.894	0.013393	0.93291	0.98845	Additivity
GRMZM2G376432	276.202	192.826	0.51842	0.012172	0.030144	UP	269.067	269.563	-0.0026585	0.9308	0.96769	FALSE	271.391	189.359	0.51925	0.012455	0.089094	FALSE	274.581	230.847	0.2503	0.072552	0.2745	Additivity
GRMZM2G376825	236.622	152.082	0.63774	0.0053942	0.015008	UP	176.31	230.951	-0.38947	0.061884	0.14333	FALSE	177.855	149.353	0.25198	0.29267	0.67516	FALSE	179.897	190.438	-0.082155	0.61488	0.8397	Additivity
GRMZM2G377539	224.483	70.8915	1.6629	0.012	0.029756	UP	370.765	219.068	0.75913	0.46404	0.62394	FALSE	374.149	69.6172	2.4261	0.063926	0.28614	FALSE	378.149	145.874	1.3742	0.059379	0.24341	Additivity
GRMZM2G379327	198.86	127.306	0.64345	0.0093435	0.024076	UP	162.994	194.097	-0.25196	0.27283	0.43037	FALSE	164.407	125.027	0.39504	0.1092	0.40273	FALSE	166.329	159.446	0.06097	0.69862	0.88774	Additivity
GRMZM2G380280	52.77	22.9782	1.1995	0.020452	0.047085	UP	44.1423	51.4985	-0.22237	0.5513	0.69769	FALSE	44.5197	22.5634	0.98046	0.051537	0.24783	FALSE	45.0516	37.2707	0.27354	0.41418	0.69947	Additivity
GRMZM2G383234	224.34	125.599	0.83686	0.00034714	0.0013365	UP	165.984	218.95	-0.39955	0.051344	0.12451	FALSE	167.414	123.348	0.44069	0.074657	0.31542	FALSE	169.391	172.185	-0.023607	0.88705	0.97095	Additivity
GRMZM2G385931	1970.82	1554	0.34281	0.0030993	0.009298	UP	1627.92	1923.51	-0.2407	0.023818	0.06897	FALSE	1642.04	1526.18	0.10556	0.36594	0.74257	FALSE	1661.23	1733.27	-0.061241	0.41321	0.69866	Additivity
GRMZM2G385989	2163.22	1662.98	0.37941	0.0011317	0.0038414	UP	1821.04	2111.3	-0.21337	0.043231	0.10927	FALSE	1836.77	1633.16	0.16951	0.15314	0.48517	FALSE	1858.36	1881.62	-0.017944	0.80155	0.93644	Additivity
GRMZM2G386088	99.0115	45.9006	1.1091	0.0016692	0.0054046	UP	56.9028	96.6384	-0.7641	0.017379	0.053729	FALSE	57.4011	45.0824	0.34851	0.3751	0.74918	FALSE	58.0612	70.6439	-0.28299	0.28395	0.58134	Additivity
GRMZM2G386991	1442.7	1135.65	0.34526	0.0052238	0.014617	UP	1167.67	1408.09	-0.2701	0.018835	0.057294	FALSE	1177.76	1115.32	0.078588	0.51598	0.8463	FALSE	1191.6	1266.64	-0.088102	0.28282	0.58055	Additivity
GRMZM2G387603	90.5667	48.559	0.89924	0.014605	0.035259	UP	87.7925	88.3897	-0.0097802	0.95298	0.98064	FALSE	88.5455	47.6785	0.89308	0.01304	0.092094	FALSE	89.5982	68.4571	0.38827	0.098404	0.32802	Additivity
GRMZM2G389467	14.1	0	Inf	0.000469	0.0017501	UP	9.60064	13.7599	-0.51927	0.65096	0.77783	FALSE	9.67662	0	Inf	0.11797	0.42145	FALSE	9.80561	6.7204	0.54506	0.59059	0.82432	Additivity
GRMZM2G389567	1239.14	684.098	0.85707	0.00083618	0.0029339	UP	1086.71	1209.35	-0.15426	0.52672	0.67835	FALSE	1095.98	671.788	0.70615	0.0078487	0.062872	FALSE	1109.11	948.123	0.22626	0.2084	0.4975	Additivity
GRMZM2G389878	19.7541	0	Inf	0.00026261	0.0010408	UP	7.09634	19.2768	-1.4417	0.099622	0.20667	FALSE	7.15593	0	Inf	0.020263	0.12761	FALSE	7.24379	9.5633	-0.40076	0.6226	0.84453	Additivity
GRMZM2G390013	577.25	437.153	0.40106	0.010465	0.026538	UP	444.967	563.398	-0.34046	0.019766	0.05954	FALSE	448.848	429.329	0.064144	0.68442	0.92388	FALSE	454.041	497.988	-0.13329	0.21601	0.50747	Additivity
GRMZM2G390560	21.3939	0	Inf	8.64e-06	4.71e-05	UP	7.60727	20.8802	-1.4567	0.054969	0.13126	FALSE	7.67177	0	Inf	0.014903	0.10184	FALSE	7.7646	10.2371	-0.39883	0.63208	0.85073	Additivity
GRMZM2G391000	1284.01	999.795	0.36095	0.0059634	0.01636	UP	1106.48	1253.23	-0.17968	0.14022	0.26631	FALSE	1116.07	981.867	0.18483	0.15463	0.48806	FALSE	1129.11	1120.83	0.010609	0.88472	0.97005	Additivity
GRMZM2G391936	218.334	138.597	0.65564	0.0055319	0.01533	UP	194.54	213.104	-0.1315	0.56218	0.70679	FALSE	196.236	136.12	0.52771	0.02252	0.13764	FALSE	198.508	174.47	0.18622	0.21964	0.51159	Additivity
GRMZM2G392823	7.64304	0	Inf	0.020604	0.047369	UP	2.52946	7.46032	-1.5604	0.28191	0.44032	FALSE	2.54994	0	Inf	0.31606	0.69932	FALSE	2.58292	3.46456	-0.42367	0.90428	0.97833	Additivity
GRMZM2G393072	11.1683	0.527425	4.4043	0.0087276	0.022707	UP	6.08078	10.8989	-0.84185	0.39131	0.55323	FALSE	6.13157	0.518343	3.5643	0.093357	0.36509	FALSE	6.20746	5.54039	0.16401	0.90918	0.97975	Additivity
GRMZM2G394321	765.502	580.221	0.3998	0.0065407	0.017768	UP	651.484	747.13	-0.19763	0.27397	0.43184	FALSE	657.211	569.795	0.20591	0.36495	0.74187	FALSE	664.718	662.25	0.0053681	0.98635	1	Additivity
GRMZM2G394410	282.901	180.39	0.64918	0.0022281	0.0069761	UP	209.779	276.112	-0.39638	0.036522	0.096088	FALSE	211.608	177.144	0.25647	0.26067	0.63959	FALSE	214.059	227.689	-0.089056	0.53391	0.79012	Additivity
GRMZM2G395429	140.753	75.5413	0.89783	0.0022327	0.0069894	UP	115.263	137.373	-0.25317	0.30338	0.4637	FALSE	116.262	74.1804	0.64827	0.032949	0.18102	FALSE	117.621	106.226	0.14702	0.47131	0.7469	Additivity
GRMZM2G396114	78.1407	25.7748	1.6001	0.00014884	0.00062383	UP	54.9472	76.2711	-0.47309	0.32034	0.4814	FALSE	55.4401	25.319	1.1307	0.12087	0.42706	FALSE	56.0518	50.2881	0.15654	0.63517	0.85329	Additivity
GRMZM2G396350	35.5974	7.00931	2.3444	0.0030913	0.0092811	UP	22.3675	34.7483	-0.63554	0.30614	0.46634	FALSE	22.5653	6.88464	1.7127	0.026686	0.15575	FALSE	22.8205	20.3127	0.16795	0.68857	0.88186	Additivity
GRMZM2G396562	631.552	456.96	0.46683	0.0031929	0.0095415	UP	543.426	616.414	-0.18182	0.21227	0.3596	FALSE	548.153	448.764	0.28862	0.066888	0.29488	FALSE	554.524	533.99	0.054437	0.5887	0.82347	Additivity
GRMZM2G398807	54.5838	20.6187	1.4045	0.0056503	0.015604	UP	35.0085	53.2747	-0.60574	0.14898	0.27815	FALSE	35.3077	20.2419	0.80264	0.19764	0.55617	FALSE	35.7298	36.7517	-0.040681	0.93885	0.99035	Additivity
GRMZM2G398848	987.388	659.717	0.58177	0.0010864	0.0037042	UP	743.232	963.751	-0.37485	0.062687	0.14478	FALSE	749.73	647.887	0.21063	0.14211	0.46784	FALSE	758.372	806.24	-0.088304	0.38172	0.67304	Additivity
GRMZM2G399433	110.773	61.5573	0.84761	0.0091872	0.023715	UP	66.5161	108.115	-0.70079	0.018745	0.057093	FALSE	67.0923	60.451	0.15038	0.70358	0.9303	FALSE	67.8773	84.4553	-0.31526	0.18198	0.4625	Additivity
GRMZM2G400268	528.948	313.131	0.75636	0.0015379	0.0050319	UP	433.569	516.255	-0.25182	0.091065	0.19316	FALSE	437.316	307.469	0.50823	0.056125	0.26224	FALSE	442.452	414.338	0.094711	0.41953	0.70485	Additivity
GRMZM2G401267	584.576	452.885	0.36824	0.019826	0.045846	UP	460.005	570.567	-0.31075	0.0387	0.10051	FALSE	463.987	444.795	0.060944	0.67269	0.91882	FALSE	469.423	508.248	-0.11464	0.30293	0.59982	Additivity
GRMZM2G404126	270.792	134.455	1.0101	7.13e-05	0.00032082	UP	227.189	264.289	-0.21823	0.31934	0.48037	FALSE	229.191	132.022	0.79577	0.043376	0.21965	FALSE	231.798	199.12	0.21923	0.2405	0.53641	Additivity
GRMZM2G405133	37.1337	12.6516	1.5534	0.01233	0.030502	UP	21.3205	36.2434	-0.76548	0.14341	0.27065	FALSE	21.5044	12.4225	0.79168	0.28097	0.66076	FALSE	21.7578	23.9247	-0.13697	0.79849	0.93477	Additivity
GRMZM2G406074	900.601	589.908	0.6104	1.77e-05	9.05e-05	UP	724.543	878.986	-0.27877	0.028384	0.07903	FALSE	730.816	579.329	0.33513	0.021069	0.1311	FALSE	739.375	732.461	0.013555	0.9	0.97674	Additivity
GRMZM2G406603	1022.05	824.672	0.30958	0.021943	0.049943	UP	926.216	997.536	-0.10702	0.38647	0.54817	FALSE	934.251	809.889	0.20609	0.12654	0.43914	FALSE	945.159	907.089	0.059312	0.49466	0.76337	Additivity
GRMZM2G407119	89.1703	25.1503	1.826	7.81e-06	4.3e-05	UP	50.2671	87.0295	-0.79189	0.017622	0.054312	FALSE	50.7025	24.6987	1.0376	0.027255	0.15803	FALSE	51.296	55.8493	-0.12269	0.67995	0.87878	Additivity
GRMZM2G407396	653.822	476.877	0.45528	0.0025734	0.0079017	UP	521.885	638.124	-0.29011	0.035681	0.094189	FALSE	526.392	468.337	0.16859	0.27563	0.65528	FALSE	532.581	555.845	-0.061682	0.54598	0.79782	Additivity
GRMZM2G409245	214.987	81.8983	1.3923	3.01e-05	0.00014701	UP	133.694	209.816	-0.65019	0.046685	0.11587	FALSE	134.876	80.4227	0.74596	0.046794	0.23161	FALSE	136.402	146.197	-0.10004	0.64815	0.86044	Additivity
GRMZM2G409372	865.461	609.694	0.50538	0.001684	0.0054447	UP	689.174	844.663	-0.29351	0.054593	0.13059	FALSE	695.168	598.76	0.21538	0.14087	0.46523	FALSE	703.251	726.202	-0.04633	0.59489	0.8276	Additivity
GRMZM2G409430	1683.07	1264.42	0.41261	0.00066948	0.0024081	UP	1402.43	1642.67	-0.22811	0.037603	0.098169	FALSE	1414.58	1241.75	0.188	0.12868	0.44265	FALSE	1431.13	1449.43	-0.018325	0.80545	0.93807	Additivity
GRMZM2G409893	1203.11	864.439	0.47693	0.00099256	0.0034134	UP	1077.3	1174.29	-0.12437	0.34332	0.50484	FALSE	1086.61	848.906	0.35616	0.0076954	0.061945	FALSE	1099.38	1013.91	0.11676	0.15517	0.4258	Additivity
GRMZM2G410782	124.943	75.1734	0.73297	0.015149	0.036377	UP	90.3157	121.945	-0.43318	0.11329	0.22766	FALSE	91.0881	73.826	0.30313	0.34414	0.72546	FALSE	92.1758	98.2755	-0.092444	0.68529	0.88174	Additivity
GRMZM2G411159	184.517	91.0798	1.0185	0.00013967	0.00059089	UP	141.226	180.094	-0.35075	0.13054	0.25296	FALSE	142.46	89.4427	0.67152	0.015063	0.10263	FALSE	144.103	134.837	0.095887	0.59099	0.82457	Additivity
GRMZM2G412423	18.8807	3.31733	2.5088	0.014173	0.034368	UP	19.7814	18.4295	0.10213	0.8791	0.93523	FALSE	19.9495	3.25624	2.6151	0.0060315	0.051106	FALSE	20.1901	10.5581	0.93529	0.070651	0.27064	Additivity
GRMZM2G412482	16.927	3.10211	2.448	0.014504	0.035037	UP	6.58542	16.5183	-1.3267	0.10669	0.21758	FALSE	6.64009	3.04803	1.1233	0.43043	0.79087	FALSE	6.72299	9.64862	-0.52122	0.52279	0.78311	Additivity
GRMZM2G412503	17.3103	0	Inf	9.52e-05	0.00041798	UP	7.12151	16.8964	-1.2465	0.14335	0.27059	FALSE	7.18519	0	Inf	0.020106	0.12707	FALSE	7.2649	8.37665	-0.20543	0.89095	0.9728	Additivity
GRMZM2G412885	88.2969	45.4011	0.95964	0.010055	0.025664	UP	71.0137	86.1821	-0.27929	0.40465	0.56704	FALSE	71.6179	44.5862	0.68372	0.070234	0.30431	FALSE	72.4802	65.1863	0.15302	0.52767	0.78546	Additivity
GRMZM2G412888	1502.25	1158.06	0.37541	0.0022577	0.0070552	UP	1369.11	1466.19	-0.098835	0.36045	0.52255	FALSE	1381	1137.31	0.28008	0.024248	0.14554	FALSE	1397.09	1307.69	0.0954	0.23245	0.52729	Additivity
GRMZM2G414848	1831.57	1474.88	0.31248	0.011346	0.02839	UP	1483.9	1787.57	-0.26861	0.027724	0.077586	FALSE	1496.8	1448.46	0.047359	0.68849	0.92632	FALSE	1514.23	1627.53	-0.1041	0.16569	0.44031	Additivity
GRMZM2G415022	47.6038	15.941	1.5783	0.0033094	0.0098284	UP	26.3731	46.4622	-0.81699	0.077284	0.17041	FALSE	26.5969	15.6566	0.76449	0.21956	0.5882	FALSE	26.9183	30.8584	-0.19707	0.64946	0.86134	Additivity
GRMZM2G415772	174.327	107.243	0.70092	0.0057198	0.015767	UP	131.979	170.14	-0.36641	0.10727	0.21846	FALSE	133.116	105.325	0.33784	0.2036	0.5652	FALSE	134.687	138.194	-0.037088	0.8493	0.95671	Additivity
GRMZM2G416069	3906.26	2906.98	0.42627	0.00011037	0.00047771	UP	3235.85	3812.62	-0.23664	0.050086	0.12208	FALSE	3263.63	2854.92	0.19303	0.13644	0.45745	FALSE	3302.36	3342.92	-0.017613	0.85133	0.95722	Additivity
GRMZM2G416156	1648.3	1146.48	0.52377	2.55e-05	0.00012667	UP	1418.48	1608.74	-0.18158	0.096169	0.20084	FALSE	1430.74	1125.86	0.34573	0.0064523	0.053898	FALSE	1447.54	1375.01	0.074163	0.36274	0.65562	Additivity
GRMZM2G416471	13.2971	0.992409	3.744	0.0077512	0.020508	UP	2.02483	12.9772	-2.6801	0.020972	0.062415	FALSE	2.04142	0.974659	1.0666	0.81948	0.96686	FALSE	2.06739	6.77258	-1.7119	0.12995	0.38617	Additivity
GRMZM2G416632	19.0206	3.9072	2.2834	0.017916	0.042069	UP	5.07151	18.5644	-1.872	0.029602	0.081523	FALSE	5.11452	3.83661	0.41476	0.85726	0.97966	FALSE	5.1764	11.2291	-1.1172	0.14935	0.41758	Additivity
GRMZM2G417082	251.7	152.949	0.71865	0.0012719	0.00426	UP	186.888	245.66	-0.39449	0.047904	0.11823	FALSE	188.513	150.204	0.32774	0.16281	0.50126	FALSE	190.707	198.364	-0.056796	0.71726	0.89781	Additivity
GRMZM2G418689	136.321	87.8595	0.63374	0.021814	0.049709	UP	123.438	133.043	-0.10811	0.62108	0.75496	FALSE	124.515	86.2884	0.52909	0.061283	0.27887	FALSE	125.954	110.179	0.19306	0.32483	0.62232	Additivity
GRMZM2G419305	505.355	379.108	0.41469	0.014428	0.034895	UP	481.344	493.232	-0.035198	0.81659	0.89524	FALSE	485.513	372.289	0.38309	0.022257	0.13658	FALSE	491.197	434.83	0.17585	0.10643	0.34343	Additivity
GRMZM2G419328	312.637	221.301	0.49848	0.011702	0.029133	UP	229.221	305.132	-0.4127	0.11096	0.22413	FALSE	231.163	217.331	0.089014	0.77161	0.95328	FALSE	233.964	262.34	-0.16515	0.35013	0.6442	Additivity
GRMZM2G419409	259.168	180.175	0.52449	0.016536	0.03924	UP	230.091	252.954	-0.13667	0.48787	0.64474	FALSE	232.096	176.936	0.39149	0.073368	0.31175	FALSE	234.785	215.616	0.12288	0.39642	0.68521	Additivity
GRMZM2G420786	195.233	130.561	0.58048	0.013923	0.03387	UP	159.468	190.539	-0.25682	0.21162	0.35874	FALSE	160.855	128.221	0.32713	0.18852	0.54259	FALSE	162.726	160.344	0.021272	0.93245	0.98837	Additivity
GRMZM2G420883	875.329	456.385	0.93958	4.36e-10	4.49e-09	UP	633.828	854.344	-0.43073	0.040627	0.1043	FALSE	639.42	448.17	0.51272	0.1022	0.38604	FALSE	646.68	653.246	-0.014575	0.9228	0.98536	Additivity
GRMZM2G421655	210.971	129.763	0.70117	0.0030793	0.0092547	UP	174.008	205.914	-0.24289	0.26725	0.42415	FALSE	175.492	127.45	0.46148	0.12111	0.42739	FALSE	177.597	166.328	0.09458	0.53801	0.79275	Additivity
GRMZM2G421795	59.575	18.0507	1.7227	0.00036614	0.0014024	UP	32.0059	58.1438	-0.86129	0.034604	0.091942	FALSE	32.2858	17.7299	0.86471	0.12615	0.43839	FALSE	32.6578	38.0771	-0.2215	0.54164	0.7948	Additivity
GRMZM2G422187	22.0216	0	Inf	7.29e-06	4.04e-05	UP	6.08707	21.4957	-1.8202	0.023708	0.068753	FALSE	6.13888	0	Inf	0.037317	0.19802	FALSE	6.21274	10.3937	-0.7424	0.36388	0.65677	Additivity
GRMZM2G422641	107.213	58.1151	0.88349	0.0087239	0.0227	UP	66.5916	104.644	-0.65208	0.033024	0.088606	FALSE	67.1801	57.0707	0.23528	0.54334	0.85953	FALSE	67.9406	80.777	-0.24967	0.30444	0.60162	Additivity
GRMZM2G422671	97.5456	49.3707	0.98242	0.0055745	0.015429	UP	79.2766	95.2079	-0.26418	0.39421	0.55647	FALSE	79.9737	48.4849	0.72199	0.045604	0.22738	FALSE	80.8869	71.4938	0.17809	0.44847	0.72771	Additivity
GRMZM2G422750	175.863	115.89	0.60169	0.017958	0.042156	UP	126.238	171.641	-0.44325	0.37064	0.53244	FALSE	127.38	113.809	0.16252	0.81026	0.96401	FALSE	128.764	143.289	-0.15419	0.65945	0.86718	Additivity
GRMZM2G422938	945.202	758.423	0.31762	0.018487	0.043204	UP	792.705	922.528	-0.21881	0.084092	0.18193	FALSE	799.587	744.866	0.10227	0.43478	0.79388	FALSE	808.91	836.256	-0.047966	0.61185	0.83805	Additivity
GRMZM2G424241	2883.22	2336.98	0.30303	0.010247	0.026084	UP	2563.18	2814.01	-0.13469	0.17576	0.31312	FALSE	2585.39	2294.95	0.17192	0.14516	0.47333	FALSE	2615.63	2570.24	0.025256	0.75009	0.91154	Additivity
GRMZM2G424577	1077.47	740.449	0.54118	7.25e-05	0.00032582	UP	832.796	1051.64	-0.3366	0.02249	0.065928	FALSE	840.101	727.184	0.20824	0.24067	0.61517	FALSE	849.733	891.621	-0.069421	0.48717	0.75837	Additivity
GRMZM2G425719	172.825	88.0056	0.97365	0.0004226	0.0015943	UP	133.537	168.683	-0.33707	0.15719	0.28872	FALSE	134.693	86.4168	0.64029	0.02528	0.14982	FALSE	136.27	127.545	0.095468	0.6082	0.83602	Additivity
GRMZM2G425778	725.507	491.64	0.56139	0.00040933	0.001551	UP	567.956	708.09	-0.31815	0.018052	0.055341	FALSE	572.92	482.784	0.24696	0.23659	0.61037	FALSE	579.528	599.404	-0.048651	0.59959	0.82953	Additivity
GRMZM2G426108	337.729	217.761	0.63312	0.0014533	0.0047855	UP	295.124	329.629	-0.15952	0.36581	0.52774	FALSE	297.699	213.849	0.47726	0.016632	0.11026	FALSE	301.142	272.355	0.14496	0.26706	0.56483	Additivity
GRMZM2G426156	426.651	295.822	0.52833	0.0046612	0.013253	UP	356.941	416.438	-0.22242	0.2113	0.35827	FALSE	360.032	290.515	0.30951	0.087688	0.35042	FALSE	364.248	353.556	0.042982	0.69333	0.88438	Additivity
GRMZM2G426275	945.895	730.775	0.37225	0.0081973	0.021505	UP	799.701	923.231	-0.20723	0.11679	0.2326	FALSE	806.626	717.686	0.16855	0.22077	0.58938	FALSE	816.069	822.101	-0.010625	0.94095	0.99094	Additivity
GRMZM2G427672	625.585	440.963	0.50455	0.0013417	0.0044603	UP	495.663	610.583	-0.30083	0.03728	0.097526	FALSE	499.971	433.063	0.20727	0.19285	0.54907	FALSE	505.79	523.318	-0.049149	0.65212	0.86301	Additivity
GRMZM2G427729	1117.92	814.202	0.45736	0.010358	0.026311	UP	1133.36	1091.1	0.054815	0.81825	0.89629	FALSE	1143.34	799.522	0.51604	0.10275	0.38749	FALSE	1156.36	950.701	0.28253	0.082116	0.29514	Additivity
GRMZM2G428251	33.2946	9.58399	1.7966	0.0067051	0.018148	UP	17.8006	32.4971	-0.86838	0.12382	0.24311	FALSE	17.9593	9.41433	0.9318	0.23247	0.60496	FALSE	18.1596	20.6544	-0.18572	0.75429	0.91304	Additivity
GRMZM2G429237	487.594	331.535	0.55652	0.0072669	0.019438	UP	369.04	475.876	-0.36681	0.027408	0.076851	FALSE	372.222	325.567	0.19321	0.29605	0.67841	FALSE	376.61	403.735	-0.10034	0.36295	0.6559	Additivity
GRMZM2G429396	102.606	49.461	1.0528	0.0028617	0.0086699	UP	62.4601	100.147	-0.68111	0.029811	0.081951	FALSE	63.0022	48.569	0.37536	0.35225	0.73296	FALSE	63.7373	74.3416	-0.22203	0.38168	0.67302	Additivity
GRMZM2G429955	25.5128	0	Inf	0.00017742	0.00073031	UP	5.0778	24.8962	-2.2937	0.025666	0.072969	FALSE	5.12183	0	Inf	0.068707	0.29997	FALSE	5.18168	12.4584	-1.2656	0.10036	0.33157	Additivity
GRMZM2G432060	1272.78	598.355	1.0889	4.65e-07	3.17e-06	UP	949.825	1242.2	-0.38716	0.09563	0.20001	FALSE	958.181	587.591	0.70549	0.0097132	0.07412	FALSE	969.112	921.352	0.072911	0.68723	0.88186	Additivity
GRMZM2G432266	45.0212	13.4287	1.7453	0.0020101	0.0063636	UP	26.8652	43.9412	-0.70984	0.12981	0.25202	FALSE	27.0908	13.1889	1.0385	0.10497	0.39273	FALSE	27.4233	28.3763	-0.049282	0.95928	0.99748	Additivity
GRMZM2G432642	5133.34	4265.28	0.26726	0.01604	0.038225	UP	4312.96	5010.36	-0.21624	0.038229	0.099534	FALSE	4350.25	4188.77	0.054572	0.61562	0.89337	FALSE	4401.3	4612.05	-0.067478	0.3246	0.62232	Additivity
GRMZM2G432738	1846.11	1393.92	0.40534	0.0010117	0.0034729	UP	1535.98	1801.84	-0.23031	0.03908	0.10128	FALSE	1549.29	1368.87	0.17862	0.155	0.48854	FALSE	1567.41	1592.22	-0.022652	0.76714	0.91909	Additivity
GRMZM2G433433	389.555	203.965	0.93351	1.57e-06	9.84e-06	UP	346.141	380.216	-0.13546	0.57336	0.71675	FALSE	349.195	200.306	0.80183	0.010218	0.076679	FALSE	353.16	290.731	0.28064	0.08769	0.30711	Additivity
GRMZM2G433446	89.765	36.0044	1.318	0.013126	0.032182	UP	44.691	87.6013	-0.97097	0.04406	0.11079	FALSE	45.0794	35.358	0.35043	0.45262	0.80599	FALSE	45.604	61.9737	-0.44249	0.11931	0.36748	Additivity
GRMZM2G435049	142.499	88.8173	0.68204	0.014016	0.034068	UP	101.644	139.073	-0.45232	0.076345	0.16866	FALSE	102.539	87.2231	0.23339	0.4506	0.80517	FALSE	103.707	113.51	-0.13031	0.50588	0.77086	Additivity
GRMZM2G436214	113.287	46.2062	1.2938	0.00014369	0.00060562	UP	81.7369	110.565	-0.43584	0.12004	0.23725	FALSE	82.4432	45.3748	0.86151	0.01795	0.11661	FALSE	83.4118	78.447	0.088534	0.72293	0.90045	Additivity
GRMZM2G437758	94.9642	42.4863	1.1604	0.0012297	0.0041371	UP	61.4446	92.6812	-0.59299	0.054941	0.13121	FALSE	61.9778	41.7243	0.57086	0.15384	0.48626	FALSE	62.7009	67.1893	-0.099745	0.70331	0.89021	Additivity
GRMZM2G438243	41.3572	10.4515	1.9844	0.00096742	0.0033409	UP	20.8033	40.3621	-0.95619	0.051834	0.12547	FALSE	20.9812	10.2649	1.0314	0.1609	0.49838	FALSE	21.2317	25.2725	-0.25135	0.57988	0.81816	Additivity
GRMZM2G438253	90.9863	28.3428	1.6827	0.001743	0.0056081	UP	43.1393	88.7944	-1.0415	0.019739	0.059476	FALSE	43.51	27.8309	0.64466	0.19165	0.54673	FALSE	44.0258	58.5377	-0.41102	0.15185	0.42116	Additivity
GRMZM2G438301	11.5868	0.929968	3.6392	0.018446	0.043113	UP	4.57317	11.3092	-1.3062	0.22189	0.37155	FALSE	4.6133	0.912634	2.3377	0.31103	0.69415	FALSE	4.66615	5.85185	-0.32666	0.8332	0.95029	Additivity
GRMZM2G439884	894.807	690.856	0.37319	0.0072326	0.019364	UP	830.862	873.334	-0.071925	0.55881	0.70387	FALSE	838.008	678.474	0.30467	0.028373	0.16271	FALSE	847.927	779.375	0.12162	0.17715	0.45622	Additivity
GRMZM2G439950	2110.55	1597.29	0.40199	0.00073923	0.002629	UP	1839.45	2059.96	-0.16334	0.14439	0.27186	FALSE	1855.29	1568.69	0.24208	0.038432	0.20166	FALSE	1877.22	1818.87	0.045553	0.51508	0.77733	Additivity
GRMZM2G440259	546.362	418.908	0.38322	0.018919	0.044082	UP	470.393	533.26	-0.18097	0.22578	0.37607	FALSE	474.501	411.395	0.20589	0.21003	0.57543	FALSE	479.982	473.689	0.019038	0.86326	0.96153	Additivity
GRMZM2G440866	27.9896	3.78231	2.8875	0.00081319	0.0028637	UP	13.7132	27.3203	-0.99441	0.11896	0.23582	FALSE	13.8326	3.71256	1.8976	0.078383	0.32701	FALSE	13.9932	15.23	-0.12219	0.90277	0.97769	Additivity
GRMZM2G442489	310.577	220.523	0.49402	0.013351	0.032665	UP	233.005	303.124	-0.37955	0.038318	0.099726	FALSE	235.015	216.565	0.11795	0.5823	0.88024	FALSE	237.784	260.931	-0.13402	0.33238	0.62873	Additivity
GRMZM2G444819	123.371	37.0247	1.7364	9.34e-07	6.08e-06	UP	72.7604	120.418	-0.72682	0.082295	0.17913	FALSE	73.414	36.3548	1.0139	0.1639	0.50315	FALSE	74.222	78.3852	-0.078734	0.82295	0.94585	Additivity
GRMZM2G445634	1077.61	832.473	0.37235	0.012478	0.030803	UP	803.172	1051.8	-0.38908	0.3245	0.48557	FALSE	810.35	817.526	-0.012721	0.9656	1	FALSE	819.35	936.278	-0.19246	0.43239	0.71573	Additivity
GRMZM2G446895	798.479	623.108	0.35777	0.012999	0.031913	UP	677.335	779.336	-0.20238	0.13443	0.25855	FALSE	683.201	611.962	0.15887	0.2601	0.63859	FALSE	691.199	697.314	-0.012709	0.92303	0.98545	Additivity
GRMZM2G449558	23.7672	6.20422	1.9377	0.013382	0.032732	UP	38.9701	23.196	0.74849	0.47441	0.63321	FALSE	39.2882	6.09606	2.6881	0.077349	0.32393	FALSE	39.7907	14.1809	1.4885	0.063821	0.25557	Additivity
GRMZM2G449709	221.302	147.71	0.58326	0.011452	0.028596	UP	189.525	215.992	-0.18859	0.35493	0.51696	FALSE	191.187	145.06	0.39833	0.089104	0.35509	FALSE	193.379	181.101	0.094639	0.55288	0.80239	Additivity
GRMZM2G449779	1069.17	767.681	0.47791	0.00042522	0.0016026	UP	888.553	1043.53	-0.23194	0.063241	0.14571	FALSE	896.247	753.934	0.24946	0.065039	0.2891	FALSE	906.741	901.018	0.0091337	0.90624	0.97886	Additivity
GRMZM2G450069	179.596	81.4055	1.1416	2.9e-05	0.00014216	UP	119.861	175.29	-0.54838	0.021045	0.062576	FALSE	120.904	79.9442	0.5968	0.041849	0.21438	FALSE	122.309	127.682	-0.062026	0.75998	0.91546	Additivity
GRMZM2G450376	12.459	0	Inf	0.0015093	0.0049447	UP	7.60727	12.1622	-0.67695	0.52286	0.67494	FALSE	7.67177	0	Inf	0.014903	0.10184	FALSE	7.7646	5.48157	0.50232	0.52954	0.78708	Additivity
GRMZM2G450512	14.5537	1.98482	2.8743	0.01477	0.035605	UP	6.09965	14.2025	-1.2193	0.16653	0.3013	FALSE	6.15351	1.94932	1.6584	0.32217	0.70475	FALSE	6.22329	7.70282	-0.30771	0.76964	0.92015	Additivity
GRMZM2G453139	135.554	73.7784	0.8776	0.0024122	0.007472	UP	89.8425	132.293	-0.55827	0.033559	0.089802	FALSE	90.6162	72.4571	0.32264	0.31448	0.69799	FALSE	91.6867	102.949	-0.16714	0.42003	0.70527	Additivity
GRMZM2G453575	61.1784	12.1587	2.331	0.010576	0.026757	UP	32.4287	59.7205	-0.88095	0.26562	0.42244	FALSE	32.6993	11.944	1.453	0.073163	0.31129	FALSE	33.1047	34.8162	-0.072723	0.96957	1	Additivity
GRMZM2G453794	4247.87	3322.76	0.35436	0.0011136	0.0037868	UP	3506.21	4146.02	-0.24181	0.048329	0.11893	FALSE	3536.3	3263.26	0.11593	0.3885	0.75989	FALSE	3578.31	3716.31	-0.054593	0.52413	0.78406	Additivity
GRMZM2G454952	884.618	669.538	0.40189	0.0041065	0.011868	UP	714.45	863.38	-0.27316	0.030826	0.083883	FALSE	720.645	657.514	0.13227	0.37024	0.74586	FALSE	729.065	764.569	-0.0686	0.44592	0.72633	Additivity
GRMZM2G455687	760.683	590.783	0.36467	0.013399	0.032759	UP	650.911	742.445	-0.18982	0.16555	0.29977	FALSE	656.545	580.197	0.17835	0.22272	0.59157	FALSE	664.238	663.524	0.0015519	0.97826	1	Additivity
GRMZM2G456132	199.56	116.917	0.77134	0.0014836	0.0048702	UP	164.969	194.766	-0.23955	0.24974	0.40427	FALSE	166.39	114.824	0.53515	0.032016	0.17771	FALSE	168.354	155.19	0.11747	0.49084	0.76057	Additivity
GRMZM2G458082	34.0633	9.92409	1.7792	0.0071293	0.019121	UP	14.2116	33.2419	-1.2259	0.03518	0.093175	FALSE	14.3338	9.74659	0.55645	0.52889	0.85177	FALSE	14.5034	21.7653	-0.58563	0.23002	0.5242	Additivity
GRMZM2G458548	1250.19	961.042	0.37947	0.0042539	0.012237	UP	1052.73	1220.24	-0.21303	0.087716	0.18773	FALSE	1061.87	943.829	0.17001	0.18838	0.54255	FALSE	1074.24	1083.81	-0.012791	0.91689	0.98291	Additivity
GRMZM2G458728	57.934	17.676	1.7126	0.00067121	0.0024139	UP	33.5198	56.5461	-0.75441	0.071705	0.1605	FALSE	33.8114	17.3578	0.96193	0.095202	0.36951	FALSE	34.2043	36.7388	-0.10313	0.81081	0.94051	Additivity
GRMZM2G459663	47.4287	13.9216	1.7684	0.0021416	0.0067426	UP	21.3897	46.295	-1.1139	0.064645	0.14816	FALSE	21.5848	13.6674	0.65928	0.58046	0.87895	FALSE	21.8158	29.6846	-0.44434	0.31359	0.61143	Additivity
GRMZM2G459847	43.7305	15.941	1.4559	0.0070723	0.018981	UP	25.3576	42.6779	-0.75107	0.10321	0.21235	FALSE	25.5726	15.6566	0.70783	0.26231	0.64196	FALSE	25.882	29.15	-0.17155	0.68682	0.88186	Additivity
GRMZM2G459874	2312.54	1578.26	0.55114	0.0018881	0.0060196	UP	1826.28	2256.96	-0.30547	0.057495	0.13575	FALSE	1842.16	1550.01	0.24913	0.033656	0.18393	FALSE	1863.58	1915.52	-0.039653	0.65601	0.86484	Additivity
GRMZM2G461279	26.8035	4.83716	2.4702	0.0025749	0.0079037	UP	18.3053	26.1596	-0.51508	0.38133	0.54331	FALSE	18.4678	4.74925	1.9592	0.031435	0.17529	FALSE	18.6751	15.0639	0.31002	0.5576	0.80493	Additivity
GRMZM2G461533	21.743	0	Inf	6.81e-06	3.8e-05	UP	7.63243	21.2202	-1.4752	0.048212	0.11878	FALSE	7.70103	0	Inf	0.014787	0.10129	FALSE	7.78571	10.185	-0.38754	0.6326	0.85117	Additivity
GRMZM2G462433	24.1516	3.62954	2.7343	0.0089733	0.023243	UP	11.6821	23.5683	-1.0126	0.14555	0.27337	FALSE	11.7839	3.56637	1.7243	0.11216	0.40922	FALSE	11.9205	13.5166	-0.18129	0.80075	0.93608	Additivity
GRMZM2G462760	250.025	135.329	0.8856	0.00012016	0.00051613	UP	178.688	244.025	-0.44958	0.025518	0.072621	FALSE	180.23	132.89	0.4396	0.074255	0.31424	FALSE	182.353	189.271	-0.053724	0.72999	0.903	Additivity
GRMZM2G463267	39.822	1.85994	4.4202	5.83e-05	0.00026827	UP	13.24	38.8613	-1.5534	0.040398	0.10384	FALSE	13.3606	1.82527	2.8718	0.066577	0.29395	FALSE	13.504	20.1802	-0.57955	0.34953	0.64388	Additivity
GRMZM2G463738	19.3697	1.51983	3.6718	0.001082	0.0036918	UP	7.10892	18.9044	-1.411	0.0756	0.16732	FALSE	7.17056	1.493	2.2639	0.16036	0.49768	FALSE	7.25435	9.98737	-0.46126	0.57685	0.81614	Additivity
GRMZM2G465169	5619.9	4089.83	0.4585	1.77e-05	9.05e-05	UP	4681.6	5485.15	-0.22853	0.020073	0.060246	FALSE	4722.17	4016.56	0.23349	0.028005	0.16108	FALSE	4777.39	4766.02	0.0034381	0.9431	0.99226	Additivity
GRMZM2G465208	785.007	613.053	0.35669	0.01496	0.035999	UP	642.641	766.192	-0.25369	0.063122	0.14551	FALSE	648.259	602.074	0.10663	0.46273	0.81281	FALSE	655.733	686.005	-0.065112	0.514	0.77675	Additivity
GRMZM2G466856	17.8345	2.51224	2.8276	0.011116	0.027909	UP	6.60429	17.4036	-1.3979	0.092529	0.19553	FALSE	6.66204	2.46766	1.4328	0.3487	0.73036	FALSE	6.73882	9.85572	-0.54847	0.4862	0.75796	Additivity
GRMZM2G469224	798.587	516.331	0.62916	1.65e-05	8.48e-05	UP	679.85	779.422	-0.19719	0.1965	0.33983	FALSE	685.813	507.093	0.43556	0.027594	0.15938	FALSE	693.678	645.565	0.1037	0.36507	0.65804	Additivity
GRMZM2G469721	7.99215	0	Inf	0.016196	0.038569	UP	5.58244	7.80037	-0.48265	0.71739	0.82703	FALSE	5.63036	0	Inf	0.050639	0.2449	FALSE	5.69721	3.41238	0.73948	0.47457	0.74861	Additivity
GRMZM2G469771	25.722	2.4498	3.3923	0.0005875	0.0021413	UP	16.2427	25.1014	-0.62798	0.27961	0.4377	FALSE	16.3825	2.40564	2.7677	0.0095571	0.073391	FALSE	16.5761	13.7178	0.27305	0.64773	0.86008	Additivity
GRMZM2G469901	572.19	431.622	0.40673	0.0098844	0.02528	UP	513.855	558.452	-0.12007	0.38143	0.5434	FALSE	518.307	423.879	0.29015	0.070305	0.30452	FALSE	524.37	493.77	0.086745	0.41998	0.70527	Additivity
GRMZM2G470648	115.903	53.2434	1.1222	0.00083937	0.0029424	UP	81.226	113.124	-0.4779	0.096867	0.20213	FALSE	81.9273	52.2816	0.64804	0.072792	0.31074	FALSE	82.891	82.7879	0.0017961	1	1	Additivity
GRMZM2G471304	83.6208	44.0686	0.92411	0.013592	0.03316	UP	64.5542	81.6152	-0.33833	0.30228	0.46259	FALSE	65.124	43.2793	0.58951	0.13111	0.447	FALSE	65.8627	62.3832	0.078304	0.77173	0.92086	Additivity
GRMZM2G471600	219.032	141.137	0.63404	0.0072842	0.019473	UP	155.444	213.785	-0.45977	0.035431	0.093645	FALSE	156.801	138.61	0.17791	0.47098	0.81813	FALSE	158.612	176.241	-0.15204	0.36898	0.662	Additivity
GRMZM2G472231	2014.06	1557.28	0.37108	0.00162	0.0052712	UP	1750.59	1965.73	-0.16723	0.1188	0.23564	FALSE	1765.73	1529.38	0.20732	0.079725	0.33004	FALSE	1786.44	1755.02	0.025602	0.73326	0.90441	Additivity
GRMZM2G472376	577.773	416.403	0.47252	0.002976	0.0089843	UP	466.515	563.91	-0.27354	0.06074	0.14135	FALSE	470.539	408.945	0.20241	0.20896	0.57456	FALSE	476.083	488.178	-0.036197	0.74638	0.90993	Additivity
GRMZM2G473976	236.553	134.69	0.81252	0.00041353	0.0015646	UP	200.438	230.88	-0.20399	0.32045	0.48141	FALSE	202.155	132.283	0.61183	0.0078917	0.063106	FALSE	204.563	181.714	0.17087	0.25655	0.55396	Additivity
GRMZM2G474468	9.00425	0	Inf	0.0092	0.023743	UP	1.53278	8.78824	-2.5194	0.080473	0.17591	FALSE	1.54752	0	Inf	0.57122	0.87422	FALSE	1.56242	4.3948	-1.492	0.32195	0.61973	Additivity
GRMZM2G475185	24.6394	5.55191	2.1499	0.0081338	0.02136	UP	14.2367	24.0489	-0.75636	0.24623	0.40022	FALSE	14.3631	5.45366	1.3971	0.139	0.46208	FALSE	14.5245	14.477	0.0047276	1	1	Additivity
GRMZM2G476637	333.888	231.552	0.52803	0.014684	0.035427	UP	345.643	325.889	0.084903	0.73755	0.84176	FALSE	348.694	227.375	0.61689	0.086342	0.34714	FALSE	352.649	277.521	0.34564	0.064381	0.25682	Additivity
GRMZM2G479243	1693.35	1302.2	0.37894	0.0020604	0.0065113	UP	1390.31	1652.75	-0.24946	0.027285	0.0766	FALSE	1402.36	1278.85	0.13301	0.28127	0.66114	FALSE	1418.75	1471.15	-0.052327	0.51123	0.77482	Additivity
GRMZM2G479423	2756.4	1961.69	0.49069	0.0091893	0.023718	UP	2171.59	2690.16	-0.30894	0.034416	0.091561	FALSE	2190.39	1926.4	0.18528	0.12384	0.43344	FALSE	2216.05	2325.94	-0.069826	0.39154	0.6815	Additivity
GRMZM2G479684	32414.3	25118.7	0.36787	0.00018497	0.00075828	UP	26893.5	31636.4	-0.23433	0.048197	0.11876	FALSE	27124.4	24668.6	0.13692	0.26548	0.64488	FALSE	27446.4	28291.4	-0.04375	0.58216	0.81956	Additivity
GRMZM2G479717	15.9149	2.38736	2.7369	0.015772	0.037692	UP	6.60429	15.5305	-1.2336	0.139	0.26477	FALSE	6.66204	2.34361	1.5072	0.3509	0.73179	FALSE	6.73882	8.86745	-0.39602	0.64559	0.85851	Additivity
GRMZM2G480171	1804.9	1464.84	0.30117	0.013113	0.032154	UP	1507.5	1761.61	-0.22473	0.042992	0.10887	FALSE	1520.56	1438.56	0.079978	0.51954	0.84753	FALSE	1538.36	1607.07	-0.063038	0.41347	0.6989	Additivity
GRMZM2G480551	31.5501	5.48947	2.5229	0.00069018	0.0024748	UP	23.9003	30.7912	-0.36549	0.47692	0.63548	FALSE	24.1128	5.39164	2.161	0.0064934	0.054104	FALSE	24.3829	17.9826	0.43927	0.33414	0.63035	Additivity
GRMZM2G487328	956.855	697.366	0.45638	0.0011824	0.0039963	UP	860.785	933.919	-0.11764	0.36966	0.5314	FALSE	868.263	684.862	0.34232	0.01377	0.095954	FALSE	878.376	811.655	0.11397	0.19557	0.48076	Additivity
GRMZM2G487629	373.465	261.462	0.51437	0.0070565	0.01895	UP	274.586	364.518	-0.40873	0.021261	0.063031	FALSE	276.948	256.774	0.10912	0.57721	0.87708	FALSE	280.226	311.021	-0.15042	0.25702	0.55463	Additivity
GRMZM2G492915	835.83	652.305	0.35766	0.017139	0.040476	UP	652.254	815.745	-0.32268	0.05983	0.1397	FALSE	657.95	640.608	0.038536	0.80084	0.96165	FALSE	665.549	733.245	-0.13975	0.13604	0.3966	Additivity
GRMZM2G504401	1317.56	1081.51	0.28483	0.021153	0.048418	UP	1050.75	1285.91	-0.29138	0.024649	0.070725	FALSE	1059.8	1062.1	-0.0031303	0.98116	1	FALSE	1072.31	1181.74	-0.14019	0.085429	0.30204	Additivity
GRMZM2G511913	17.5548	1.39495	3.6536	0.002614	0.0079999	UP	7.61356	17.1338	-1.1702	0.15522	0.2864	FALSE	7.67909	1.36895	2.4879	0.13259	0.44975	FALSE	7.76988	9.02399	-0.21587	0.85282	0.95763	Additivity
GRMZM2G518963	109.866	50.488	1.1217	0.00086973	0.0030363	UP	74.1611	107.229	-0.53197	0.069029	0.15597	FALSE	74.808	49.5836	0.59333	0.10368	0.38946	FALSE	75.6736	78.1951	-0.047289	0.8651	0.96204	Additivity
GRMZM2G522066	412.243	304.642	0.43638	0.011294	0.028271	UP	340.2	402.342	-0.24204	0.12506	0.24486	FALSE	343.148	299.198	0.19773	0.25872	0.63731	FALSE	347.162	352.227	-0.020897	0.86972	0.96384	Additivity
GRMZM2G558842	32.5622	1.51983	4.4212	2.09e-06	1.28e-05	UP	13.196	31.779	-1.268	0.03017	0.082594	FALSE	13.3094	1.493	3.1562	0.011615	0.084407	FALSE	13.4671	16.4924	-0.29236	0.62065	0.84345	Additivity
GRMZM2G568478	286.565	163.922	0.80586	0.00019768	0.00080544	UP	231.504	279.691	-0.2728	0.14634	0.2744	FALSE	233.504	160.969	0.53666	0.015744	0.1058	FALSE	236.248	221.203	0.094931	0.51765	0.7796	Additivity
GRMZM2G570528	605.204	472.318	0.35766	0.0211	0.048324	UP	488.208	590.685	-0.27489	0.057187	0.13525	FALSE	492.398	463.858	0.086142	0.57738	0.87729	FALSE	498.245	528.942	-0.086253	0.4205	0.7055	Additivity
GRMZM2G700291	168.464	93.9667	0.84222	0.001495	0.0049034	UP	122.384	164.418	-0.42594	0.068269	0.15468	FALSE	123.447	92.2825	0.41976	0.13741	0.45936	FALSE	124.886	128.84	-0.044964	0.81647	0.94275	Additivity
GRMZM2G700969	84.4578	22.1665	1.9299	0.00065858	0.0023726	UP	83.1313	82.4358	0.01212	0.96222	0.98576	FALSE	83.8298	21.757	1.946	0.022963	0.13979	FALSE	84.8581	51.9948	0.70669	0.046617	0.20907	Additivity
GRMZM2G701044	33.6437	1.45739	4.5289	1.48e-06	9.28e-06	UP	14.2178	32.8372	-1.2076	0.03811	0.099326	FALSE	14.3411	1.43098	3.3251	0.0073461	0.059719	FALSE	14.5087	16.8738	-0.21787	0.73466	0.90498	Additivity
GRMZM2G701596	12.9128	0	Inf	0.0011539	0.0039105	UP	2.03741	12.6048	-2.6292	0.029173	0.08066	FALSE	2.05605	0	Inf	0.42501	0.78746	FALSE	2.07795	5.94669	-1.5169	0.21934	0.51112	Additivity
GRMZM2G701811	32.4917	5.89202	2.4632	0.00095275	0.0032952	UP	29.8993	31.7144	-0.085028	0.9367	0.97197	FALSE	30.1493	5.78593	2.3815	0.0059972	0.050871	FALSE	30.5218	18.6755	0.70869	0.078582	0.28751	Additivity
GRMZM2G701979	17.101	2.57469	2.7316	0.010217	0.026018	UP	3.57019	16.6912	-2.225	0.020066	0.060233	FALSE	3.60356	2.52969	0.51047	0.84607	0.97545	FALSE	3.64036	9.34003	-1.3593	0.1286	0.38357	Additivity
GRMZM2G702159	60.3767	27.1976	1.1505	0.012619	0.031093	UP	30.984	58.9321	-0.92753	0.028595	0.079484	FALSE	31.2541	26.7101	0.22666	0.69377	0.92808	FALSE	31.6161	42.5033	-0.42691	0.22015	0.5125	Additivity
GRMZM2G702806	81.9105	38.7664	1.0792	0.0052137	0.014594	UP	58.3853	79.9472	-0.45344	0.18303	0.32259	FALSE	58.8901	38.0737	0.62923	0.12266	0.4305	FALSE	59.5814	58.8313	0.018278	0.95033	0.99428	Additivity
GRMZM2G703021	125.85	73.0637	0.78448	0.0097307	0.024929	UP	82.3674	122.83	-0.57652	0.036572	0.096186	FALSE	83.098	71.7526	0.21178	0.55657	0.86741	FALSE	84.0329	97.7251	-0.21778	0.31704	0.61447	Additivity
GRMZM2G703749	469.197	318.12	0.56062	0.0013987	0.0046295	UP	352.892	457.95	-0.37596	0.019572	0.059064	FALSE	355.949	312.414	0.18821	0.29651	0.67899	FALSE	360.113	385.831	-0.099518	0.40937	0.6959	Additivity
GRMZM5G800558	368.269	264.689	0.47646	0.0088567	0.022981	UP	303.609	359.421	-0.24346	0.13463	0.25874	FALSE	306.234	259.946	0.23642	0.21104	0.5771	FALSE	309.827	311.376	-0.0071939	0.95026	0.99428	Additivity
GRMZM5G800723	22.5106	4.30974	2.3849	0.0080044	0.021073	UP	7.61985	21.9706	-1.5277	0.041266	0.10547	FALSE	7.6864	4.2309	0.86134	0.54781	0.86264	FALSE	7.77515	12.911	-0.73166	0.28521	0.5826	Additivity
GRMZM5G800853	818.165	566.985	0.52908	0.00021835	0.00088009	UP	665.337	798.537	-0.26327	0.045415	0.1134	FALSE	671.128	556.858	0.26928	0.060745	0.27757	FALSE	678.921	679.721	-0.0016981	1	1	Additivity
GRMZM5G801241	3069.45	2189.38	0.48746	0.000304	0.0011873	UP	2456.43	2995.72	-0.28634	0.017399	0.053783	FALSE	2477.7	2150.17	0.20455	0.068501	0.29975	FALSE	2506.72	2587.93	-0.045999	0.50266	0.76876	Additivity
GRMZM5G801436	742.534	537.866	0.46521	0.0020854	0.006581	UP	636.051	724.734	-0.18831	0.17448	0.31124	FALSE	641.535	528.212	0.28041	0.062779	0.28327	FALSE	649.098	628.457	0.046623	0.62471	0.84625	Additivity
GRMZM5G802793	48.965	17.0237	1.5242	0.0043915	0.012578	UP	40.1241	47.7901	-0.25224	0.55555	0.70107	FALSE	40.4734	16.7154	1.2758	0.020662	0.12926	FALSE	40.9432	32.1639	0.34818	0.30761	0.60477	Additivity
GRMZM5G802899	35.9124	2.97723	3.5924	7.78e-06	4.29e-05	UP	15.246	35.0504	-1.201	0.031111	0.084478	FALSE	15.3801	2.92398	2.3951	0.022519	0.13764	FALSE	15.5556	19.0267	-0.29059	0.59721	0.82837	Additivity
GRMZM5G803874	656.338	505.588	0.37648	0.021045	0.048227	UP	520.478	640.564	-0.2995	0.057048	0.13499	FALSE	524.991	496.522	0.080434	0.61028	0.89084	FALSE	531.124	572.361	-0.10788	0.2757	0.5736	Additivity
GRMZM5G804328	79.9909	34.1724	1.227	0.0025789	0.007914	UP	49.2767	78.074	-0.66394	0.059546	0.13919	FALSE	49.7073	33.5548	0.56694	0.21926	0.58805	FALSE	50.2807	55.7183	-0.14815	0.62092	0.8436	Additivity
GRMZM5G805382	70.6023	21.8954	1.6891	0.00020027	0.00081493	UP	45.1767	68.9134	-0.60921	0.11084	0.22395	FALSE	45.566	21.5045	1.0833	0.028002	0.16108	FALSE	46.1037	44.7688	0.042389	0.8818	0.96875	Additivity
GRMZM5G805387	3065.5	1938.34	0.6613	0.00021773	0.00087819	UP	2605.17	2991.93	-0.1997	0.09414	0.19786	FALSE	2627.96	1903.38	0.46538	0.053177	0.25298	FALSE	2658.23	2462.79	0.11017	0.30784	0.60496	Additivity
GRMZM5G805627	6916.22	5142.11	0.42762	0.010753	0.027142	UP	5873.02	6750.01	-0.20079	0.16318	0.29662	FALSE	5923.79	5050.1	0.23021	0.025958	0.15251	FALSE	5993.34	5936.94	0.013641	0.89875	0.97631	Additivity
GRMZM5G806784	601.958	439.52	0.45373	0.0048664	0.013747	UP	459.929	587.522	-0.35323	0.016228	0.050893	FALSE	463.899	431.619	0.10405	0.54761	0.86257	FALSE	469.36	511.651	-0.12447	0.24292	0.53927	Additivity
GRMZM5G806833	1296.16	966.892	0.42281	0.0011065	0.0037636	UP	1107.06	1265.07	-0.19248	0.10364	0.21298	FALSE	1116.68	949.557	0.23388	0.07218	0.30898	FALSE	1129.69	1111.68	0.023179	0.77948	0.92449	Additivity
GRMZM5G808811	3333.4	2717.27	0.29483	0.0057607	0.015868	UP	2849.72	3253.35	-0.19111	0.059542	0.13919	FALSE	2874.51	2668.61	0.10723	0.32593	0.7084	FALSE	2907.91	2977.25	-0.033999	0.60562	0.83405	Additivity
GRMZM5G809370	12.1804	0	Inf	0.0014081	0.0046566	UP	6.10595	11.8867	-0.96107	0.30971	0.46999	FALSE	6.16082	0	Inf	0.037101	0.19727	FALSE	6.22856	5.79016	0.1053	0.96858	1	Additivity
GRMZM5G811633	139.391	86.8949	0.68179	0.018936	0.044104	UP	102.073	136.051	-0.41454	0.11803	0.23459	FALSE	102.96	85.3358	0.27086	0.37584	0.74962	FALSE	104.16	110.715	-0.088051	0.68782	0.88186	Additivity
GRMZM5G812246	54.7942	24.8727	1.1395	0.013355	0.032671	UP	44.1612	53.4742	-0.27606	0.44594	0.60662	FALSE	44.5416	24.4285	0.86659	0.073361	0.31175	FALSE	45.0674	39.3349	0.19627	0.55706	0.80457	Additivity
GRMZM5G813584	7848.42	6080.26	0.36827	0.003383	0.010019	UP	6565.81	7659.96	-0.22236	0.038784	0.10069	FALSE	6623	5971.54	0.14938	0.20757	0.5718	FALSE	6699.81	6848.92	-0.031758	0.67782	0.87764	Additivity
GRMZM5G814035	192.79	131.401	0.55306	0.020052	0.046293	UP	147.143	188.159	-0.35473	0.10378	0.21322	FALSE	148.401	129.049	0.20158	0.41737	0.78236	FALSE	150.174	159.214	-0.084337	0.62849	0.8492	Additivity
GRMZM5G814314	3358.24	2700.46	0.3145	0.0045236	0.012908	UP	3200.03	3277.64	-0.034568	0.69637	0.81161	FALSE	3227.62	2651.94	0.28342	0.011802	0.08539	FALSE	3265.68	2982.24	0.13099	0.058167	0.24054	Additivity
GRMZM5G814782	86.134	35.8171	1.2659	0.0010919	0.0037196	UP	58.8962	84.0659	-0.51334	0.1145	0.22936	FALSE	59.4059	35.1719	0.75618	0.073947	0.31323	FALSE	60.1022	59.7127	0.0093804	1	1	Additivity
GRMZM5G815323	1430.42	1109.72	0.36623	0.004324	0.012408	UP	1183.52	1396.12	-0.23834	0.043047	0.10894	FALSE	1193.76	1089.81	0.13144	0.309	0.69252	FALSE	1207.75	1247.62	-0.046856	0.57466	0.81541	Additivity
GRMZM5G816609	2406.34	2010.12	0.25956	0.01953	0.045283	UP	2103.62	2348.58	-0.15892	0.12193	0.24026	FALSE	2121.76	1974.15	0.10403	0.34629	0.72746	FALSE	2146.76	2171.39	-0.016458	0.82639	0.94737	Additivity
GRMZM5G817255	2769.17	2020.93	0.45443	0.00027281	0.001077	UP	2241.89	2702.66	-0.26967	0.017735	0.054602	FALSE	2261.25	1984.75	0.18817	0.095516	0.37032	FALSE	2287.83	2356.66	-0.04276	0.53431	0.79055	Additivity
GRMZM5G817948	575.99	415.612	0.47081	0.0044815	0.012807	UP	444.223	562.189	-0.33977	0.025132	0.071817	FALSE	448.061	408.143	0.13462	0.43362	0.79342	FALSE	453.325	486.195	-0.10099	0.36127	0.65398	Additivity
GRMZM5G823826	82.6439	38.1487	1.1153	0.0031179	0.009349	UP	54.8403	80.6596	-0.55661	0.095443	0.19974	FALSE	55.3158	37.4712	0.56191	0.16722	0.50861	FALSE	55.9621	58.722	-0.06945	0.83334	0.95035	Additivity
GRMZM5G825110	876.517	666.955	0.39419	0.0052394	0.014651	UP	696.808	855.499	-0.29601	0.02471	0.070857	FALSE	702.792	655.015	0.10157	0.46284	0.81294	FALSE	711.13	757.153	-0.09047	0.34729	0.64242	Additivity
GRMZM5G825253	112.624	56.5607	0.99364	0.0026653	0.0081444	UP	77.8131	109.918	-0.49834	0.14597	0.27395	FALSE	78.5066	55.5378	0.49934	0.36751	0.74362	FALSE	79.3825	83.1838	-0.067481	0.79341	0.93204	Additivity
GRMZM5G826767	19.1252	2.51224	2.9284	0.0046847	0.01331	UP	10.6602	18.6669	-0.80825	0.28695	0.44622	FALSE	10.7522	2.46766	2.1234	0.085796	0.34574	FALSE	10.8789	10.2893	0.080384	0.92983	0.98733	Additivity
GRMZM5G827575	729.839	508.662	0.52087	0.0061718	0.01687	UP	533.006	712.294	-0.41832	0.027098	0.076203	FALSE	537.602	499.548	0.10591	0.48913	0.82936	FALSE	543.939	610	-0.16536	0.11091	0.35212	Additivity
GRMZM5G828460	848.458	663.616	0.35449	0.011246	0.028178	UP	701.463	828.109	-0.23945	0.068956	0.15585	FALSE	707.5	651.755	0.1184	0.38173	0.75428	FALSE	715.865	742.173	-0.052069	0.60137	0.83066	Additivity
GRMZM5G830210	115.903	62.6746	0.88697	0.0059109	0.016231	UP	97.4624	113.124	-0.21499	0.44936	0.61027	FALSE	98.3026	61.5497	0.67548	0.037689	0.19911	FALSE	99.4618	87.3425	0.18746	0.37715	0.66916	Additivity
GRMZM5G830365	24.1163	3.78231	2.6727	0.0027591	0.0083867	UP	7.10892	23.536	-1.7272	0.018041	0.055323	FALSE	7.17056	3.71256	0.94967	0.53488	0.85542	FALSE	7.25435	13.5215	-0.89834	0.17614	0.45465	Additivity
GRMZM5G831313	140.37	89.9067	0.64273	0.018637	0.043507	UP	95.4942	136.995	-0.52064	0.040077	0.10331	FALSE	96.327	88.2997	0.12553	0.67639	0.91987	FALSE	97.4419	113.159	-0.21574	0.28315	0.58069	Additivity
GRMZM5G836977	62.5055	25.428	1.2976	0.0055378	0.015341	UP	35.0714	61.0104	-0.79876	0.052282	0.1263	FALSE	35.3808	24.969	0.50283	0.35976	0.73771	FALSE	35.7826	42.7141	-0.25545	0.46412	0.7408	Additivity
GRMZM5G838285	46.7316	20.2507	1.2064	0.019161	0.044562	UP	42.7165	45.6092	-0.094533	0.82276	0.89943	FALSE	43.0965	19.8875	1.1157	0.030466	0.17147	FALSE	43.5788	32.6858	0.41497	0.21162	0.5015	Additivity
GRMZM5G838396	594.662	435.585	0.44912	0.0056314	0.01556	UP	498.211	580.408	-0.22031	0.13627	0.26108	FALSE	502.543	427.76	0.23244	0.15573	0.48974	FALSE	508.388	505.977	0.0068597	0.95055	0.99436	Additivity
GRMZM5G839603	231.142	118.25	0.96695	6.1e-05	0.00027926	UP	177.572	225.607	-0.3454	0.11652	0.23223	FALSE	179.089	116.131	0.62492	0.010798	0.08015	FALSE	181.232	170.685	0.086502	0.57047	0.81262	Additivity
GRMZM5G840002	3219.04	2356.02	0.45028	0.0047953	0.013584	UP	2432.77	3141.68	-0.36894	0.016424	0.051389	FALSE	2453.86	2313.8	0.084791	0.44957	0.80479	FALSE	2482.54	2745.92	-0.14547	0.073013	0.27534	Additivity
GRMZM5G840538	263.882	164.983	0.67757	0.0015448	0.0050517	UP	220.534	257.542	-0.2238	0.2722	0.4297	FALSE	222.47	162.024	0.45741	0.038967	0.20363	FALSE	225.017	211.164	0.091666	0.55455	0.80362	Additivity
GRMZM5G840560	2193.75	1508.33	0.54045	6.72e-06	3.75e-05	UP	1734.79	2141.17	-0.30364	0.069538	0.15676	FALSE	1749.63	1481.27	0.24021	0.18214	0.53245	FALSE	1770.52	1816	-0.036592	0.74909	0.91129	Additivity
GRMZM5G840909	351.166	239.177	0.55407	0.003228	0.0096232	UP	277.091	342.742	-0.30676	0.079394	0.1741	FALSE	279.469	234.911	0.25058	0.23029	0.60186	FALSE	282.788	289.553	-0.034106	0.82464	0.94667	Additivity
[truncated: 9,328 more rows]
