# Supplementary material for: Transcriptome profiling and comparison of maize ear heterosis during the spikelet and floret differentiation stages
Source: BMC Genomics. 2016 Nov 22;17:959. doi: 10.1186/s12864-016-3296-8 (PMC5120533; doi:10.1186/s12864-016-3296-8)
Supplement: Additional file 7: Table S4. — Cross-comparison of enriched GO terms of additive and non-additive expressed genes in the spikelet and floret differentiation stages. (XLSX 30 kb) [file 12864_2016_3296_MOESM7_ESM.xlsx]

## Sheet: Sheet1
Table S4 Cross-comparison of enriched GO terms of additive and non-additive expressed genes in the spikelet and floret differentiation stages by single enrichment analysis from AgriGO online tool.
GO Information				additive-S	additive-F	CL11 dominant-S	CL11 dominant-F	NG5 dominant-S	NG5 dominant-F	Underdominant-S	Underdominant-F	Overdominant-S	Overdominant-F	additive-S		additive-F		CL11 dominant-S		CL11 dominant-F		NG5 dominant-S		NG5 dominant-F		Underdominant-S		Underdominant-F		Overdominant-S		Overdominant-F
No	GO Term	Onto	Description											FDR	Num	FDR	Num	FDR	Num	FDR	Num	FDR	Num	FDR	Num	FDR	Num	FDR	Num	FDR	Num	FDR	Num
1	GO:0009987	P	cellular process											5.5e-21	3191	5.2e-18	2834	1.1e-09	377	---	---	0.01	690	---	---	---	---	---	---	---	---	---	---
2	GO:0044237	P	cellular metabolic process											1.3e-12	2486	1.1e-13	2242	3e-12	323	---	---	---	---	---	---	---	---	---	---	---	---	---	---
3	GO:0044238	P	primary metabolic process											1.2e-10	2675	4e-11	2403	2.8e-10	338	---	---	---	---	---	---	---	---	---	---	---	---	---	---
4	GO:0044267	P	cellular protein metabolic process											1.4e-09	1060	6.8e-05	894	8.1e-10	154	---	---	---	---	---	---	---	---	---	---	---	---	---	---
5	GO:0009058	P	biosynthetic process											8.8e-09	1424	1.7e-10	1300	6.4e-13	212	---	---	---	---	---	---	---	---	---	---	---	---	---	---
6	GO:0044260	P	cellular macromolecule metabolic process											3.8e-08	1930	4.4e-06	1699	1.9e-10	261	---	---	---	---	---	---	---	---	---	---	---	---	---	---
7	GO:0044249	P	cellular biosynthetic process											6.1e-07	1342	1.8e-08	1225	6.4e-13	205	---	---	---	---	---	---	---	---	---	---	---	---	---	---
8	GO:0008152	P	metabolic process											2.2e-05	3240	2.3e-09	2963	8.4e-13	419	---	---	---		---	---	---	---	---	---	---	---	---	---
9	GO:0019538	P	protein metabolic process											2.2e-05	1231	---	---	1.6e-07	172	---	---	---	---	---	---	---	---	---	---	---	---	---	---
10	GO:0043170	P	macromolecule metabolic process											2.4e-05	2113	0.00069	1859	1.7e-08	278	---	---	---	---	---	---	---	---	---	---	---	---	---	---
11	GO:0016043	P	cellular component organization											4.5e-05	271	---	---	---	---	---	---	---	---	---	---	---	---	---	---	---	---	---	---
12	GO:0006464	P	protein modification process											0.00011	568	0.0019	493	---	---	---	---	---	---	---	---	---	---	---	---	---	---	---	---
13	GO:0043412	P	macromolecule modification											0.00013	584	0.0018	509	---	---	---	---	---	---	---	---	---	---	---	---	---	---	---	---
14	GO:0051179	P	localization											0.00093	683	7e-05	629	---	---	---	---	---	---	---	---	---	---	---	---	---	---	---	---
15	GO:0034645	P	cellular macromolecule biosynthetic process											0.001	1046	0.00039	945	2.2e-12	173	---	---	---	---	---	---	---	---	---	---	---	---	---	---
16	GO:0006810	P	transport											0.001	673	7e-05	622	---	---	---	---	---	---	---	---	---	---	---	---	---	---	---	---
17	GO:0009059	P	macromolecule biosynthetic process											0.001	1047	0.00036	947	2.2e-12	173	---	---	---	---	---	---	---	---	---	---	---	---	---	---
18	GO:0051234	P	establishment of localization											0.001	673	7e-05	622	---	---	---	---	---	---	---	---	---	---	---	---	---	---	---	---
19	GO:0005975	P	carbohydrate metabolic process											0.0013	331	0.00018	308	---	---	---	---	---	---	---	---	---	---	---	---	---	---	---	---
20	GO:0010467	P	gene expression											0.0021	1027	0.0036	915	5.8e-14	178	---	---	---	---	---	---	---	---	---	---	---	---	---	---
21	GO:0006412	P	translation											0.0067	334	---	---	3.8e-19	92	---	---	---	---	---	---	---	---	---	---	---	---	---	---
22	GO:0065007	P	biological regulation											0.0076	1098	7.7e-05	1022	---	---	---	---	---	---	---	---	---	---	---	---	---	---	---	---
23	GO:0009056	P	catabolic process											0.0081	191	---	---	---	---	---	---	---	---	---	---	---	---	---	---	---	---	---	---
24	GO:0016818	F	hydrolase activity, acting on acid anhydrides, in phosphorus-containing anhydrides											1.2e-06	407	0.00088	340	---	---	---	---	5.4e-08	122	---	---	---	---	---	---	0.0011	16	---	---
25	GO:0016817	F	hydrolase activity, acting on acid anhydrides											1.2e-06	412	0.00088	341	---	---	---	---	5.4e-08	123	---	---	---	---	---	---	0.0011	16	---	---
26	GO:0017111	F	nucleoside-triphosphatase activity											1.2e-06	385	0.001	318	---	---	---	---	7.6e-08	115	---	---	---	---	---	---	0.0013	15	---	---
27	GO:0016462	F	pyrophosphatase activity											1.6e-06	398	0.001	332	---	---	---	---	5.4e-08	120	---	---	---	---	---	---	0.0011	16	---	---
28	GO:0000166	F	nucleotide binding											3e-06	1134	4e-05	1008	---	---	---	---	0.0028	270	---	---	---	---	---	---	---	---	---	---
29	GO:0003824	F	catalytic activity											6.5e-06	2841	1.3e-06	2566	---	---	---	---	---	---	0.0006	537	---	---	---	---	---	---	---	---
30	GO:0016787	F	hydrolase activity											0.00017	1051	0.002	923	---	---	---	---	---	---	---	---	---	---	---	---	0.0026	30	---	---
31	GO:0003774	F	motor activity											0.00051	65	---	---	---	---	---	---	---	---	---	---	---	---	---	---	---	---	---	---
32	GO:0016740	F	transferase activity											0.0011	992	0.00045	903	---	---	---	---	---	---	---	---	---	---	---	---	---	---	---	---
33	GO:0016301	F	kinase activity											0.002	541	0.0017	488	---	---	---	---	---	---	---	---	---	---	---	---	---	---	---	---
34	GO:0003723	F	RNA binding											0.0038	199	---	---	---	---	---	---	---	---	---	---	---	---	---	---	---	---	---	---
35	GO:0016772	F	transferase activity, transferring phosphorus-containing groups											0.0041	641	0.0028	579	---	---	---	---	---	---	---	---	---	---	---	---	---	---	---	---
57	GO:0006629	P	lipid metabolic process											---	---	3e-05	210	---	---	---	---	---	---	---	---	---	---	---	---	---	---	---	---
58	GO:0050789	P	regulation of biological process											---	---	0.00029	718	---	---	---	---	---	---	---	---	---	---	---	---	---	---	---	---
59	GO:0050794	P	regulation of cellular process											---	---	0.0018	680	---	---	---	---	---	---	---	---	---	---	---	---	---	---	---	---
60	GO:0019222	P	regulation of metabolic process											---	---	0.0036	585	---	---	---	---	---	---	---	---	---	---	---	---	---	---	---	---
61	GO:0060255	P	regulation of macromolecule metabolic process											---	---	0.0036	580	---	---	---	---	---	---	---	---	---	---	---	---	---	---	---	---
62	GO:0006807	P	nitrogen compound metabolic process											---	---	0.0082	1051	---	---	---	---	0.0034	302	---	---	---	---	---	---	---	---	---	---
63	GO:0005198	F	structural molecule activity											---	---	---	---	8.2e-16	92	---	---	---	---	---	---	---	---	---	---	---	---	---	---
64	GO:0006139	P	nucleobase, nucleoside, nucleotide and nucleic acid metabolic process											---	---	---	---	---	---	---	---	0.0062	264	---	---	---	---	---	---	---	---	---	---
Different color in the right columns represented different significant levels of the overrepresentation; P: Biological process; F, Molecular function;

## Sheet: Sheet2
GO Information				NG5 dominant-S	NG5 dominant-F	NG5 dominant-S		NG5 dominant-F
No	GO Term	Onto	Description			FDR	Num	FDR	Num
1	GO:0009987	P	cellular process			0.01	690	---	---
2	GO:0044237	P	cellular metabolic process			0.022	548	---	---
3	GO:0044238	P	primary metabolic process			---	---	---	---
4	GO:0044267	P	cellular protein metabolic process			---	---	---	---
5	GO:0009058	P	biosynthetic process			---	---	---	---
6	GO:0044260	P	cellular macromolecule metabolic process			---	---	---	---
7	GO:0044249	P	cellular biosynthetic process			---	---	---	---
8	GO:0008152	P	metabolic process			---	---	---	---
9	GO:0019538	P	protein metabolic process			---	---	---	---
10	GO:0043170	P	macromolecule metabolic process			---	---	---	---
11	GO:0016043	P	cellular component organization			---	---	0.036	58
12	GO:0006464	P	protein modification process			---	---	---	---
13	GO:0043412	P	macromolecule modification			---	---	---	---
14	GO:0051179	P	localization			---	---	---	---
15	GO:0034645	P	cellular macromolecule biosynthetic process			---	---	---	---
16	GO:0006810	P	transport			---	---	---	---
17	GO:0009059	P	macromolecule biosynthetic process			---	---	---	---
18	GO:0051234	P	establishment of localization			---	---	---	---
19	GO:0005975	P	carbohydrate metabolic process			---	---	---	---
20	GO:0010467	P	gene expression			---	---	---	---
21	GO:0006412	P	translation			---	---	---	---
22	GO:0065007	P	biological regulation			---	---	---	---
23	GO:0009056	P	catabolic process			---	---	---	---
24	GO:0007165	P	signal transduction			---	---	---	---
25	GO:0050789	P	regulation of biological process			---	---	---	---
26	GO:0006629	P	lipid metabolic process			---	---	---	---
27	GO:0050794	P	regulation of cellular process			---	---	---	---
28	GO:0016818	F	hydrolase activity, acting on acid anhydrides, in phosphorus-containing anhydrides			5.4e-08	122	0.018	79
29	GO:0016817	F	hydrolase activity, acting on acid anhydrides			5.4e-08	123	0.018	79
30	GO:0017111	F	nucleoside-triphosphatase activity			7.6e-08	115	---	---
31	GO:0016462	F	pyrophosphatase activity			5.4e-08	120	---	---
32	GO:0000166	F	nucleotide binding			0.0028	270	---	---
33	GO:0003824	F	catalytic activity			0.015	650	0.0006	537
34	GO:0016787	F	hydrolase activity			0.044	245	0.022	201
35	GO:0003774	F	motor activity			---	---	---	---
36	GO:0016740	F	transferase activity			---	---	---	---
37	GO:0016301	F	kinase activity			---	---	---	---
38	GO:0003723	F	RNA binding			---	---	---	---
39	GO:0016772	F	transferase activity, transferring phosphorus-containing groups			---	---	---	---
40	GO:0005215	F	transporter activity			---	---	---	---
41	GO:0005198	F	structural molecule activity			---	---	---	---
42	GO:0005622	C	intracellular			0.00093	382	---	---
43	GO:0044424	C	intracellular part			0.0058	320	---	---
44	GO:0044464	C	cell part			0.0058	538	---	---
45	GO:0005623	C	cell			0.0058	538	---	---
46	GO:0005737	C	cytoplasm			---	---	---	---
47	GO:0044444	C	cytoplasmic part			---	---	---	---
48	GO:0043229	C	intracellular organelle			0.0078	256	---	---
49	GO:0043226	C	organelle			0.0078	256	---	---
50	GO:0032991	C	macromolecular complex			---	---	---	---
51	GO:0043231	C	intracellular membrane-bounded organelle			0.0015	185	0.0028	149
52	GO:0043227	C	membrane-bounded organelle			0.0019	185	0.0031	149
53	GO:0044446	C	intracellular organelle part			---	---	---	---
54	GO:0044422	C	organelle part			---	---	---	---
55	GO:0005739	C	mitochondrion			---	---	---	---
56	GO:0031967	C	organelle envelope			---	---	---	---
57	GO:0031975	C	envelope			---	---	---	---
58	GO:0043232	C	intracellular non-membrane-bounded organelle			---	---	---	---
59	GO:0043228	C	non-membrane-bounded organelle			---	---	---	---
60	GO:0030529	C	ribonucleoprotein complex			---	---	---	---
61	GO:0005783	C	endoplasmic reticulum			---	---	---	---
62	GO:0005840	C	ribosome			---	---	---	---
63	GO:0031974	C	membrane-enclosed lumen			---	---	---	---
64	GO:0005634	C	nucleus			0.00093	157	0.0013	127
65	GO:0015979	P	photosynthesis			---	---	---	---
66	GO:0009579	C	thylakoid			---	---	---	---
67	GO:0006807	P	nitrogen compound metabolic process			0.0034	302	---	---
68	GO:0006139	P	nucleobase, nucleoside, nucleotide and nucleic acid metabolic process			0.0062	264	---	---
69	GO:0006259	P	DNA metabolic process			---	---	---	---
70	GO:0019222	P	regulation of metabolic process			---	---	---	---
71	GO:0060255	P	regulation of macromolecule metabolic process			---	---	---	---
72	GO:0010468	P	regulation of gene expression			---	---	---	---
73	GO:0006350	P	transcription			---	---	---	---
74	GO:0006519	P	cellular amino acid and derivative metabolic process			---	---	---	---
75	GO:0065008	P	regulation of biological quality			---	---	---	---
76	GO:0042592	P	homeostatic process			---	---	---	---
77	GO:0016020	C	membrane			---	---	---	---
