# Supplementary material for: Transcriptome profiling and comparison of maize ear heterosis during the spikelet and floret differentiation stages
Source: BMC Genomics. 2016 Nov 22;17:959. doi: 10.1186/s12864-016-3296-8 (PMC5120533; doi:10.1186/s12864-016-3296-8)
Supplement: Additional file 9: Dataset S3. — ASE patterns in hybrid in the spikelet differentiation stage. (XLSX 1350 kb) [file 12864_2016_3296_MOESM9_ESM.xlsx]

## Sheet: Spikelet differentiation stage
Dataset S3 ASE patterns in hybrid in the spikelet differentiation stage
gene_id	CL11_S	NG5_S	HYB_S(CL11_S)	HYB_S(NG5_S)	pvalue	qvalue	signature	bias	fold[HYB_S(CL11_S)/HYB_S(NG5_S)]	log2fold[HYB_S(CL11_S)/HYB_S(NG5_S)]	classification
AC155496.2_FG009	434	639	322	197	4.537e-08	1.77e-07	TURE	CL11_S	1.63452	0.708865	Bi-allelic expression
AC196475.3_FG005	551	855	429	275	7.089e-09	2.991e-08	TURE	CL11_S	1.56	0.641546	Bi-allelic expression
AC207628.4_FG009	155	268	165	95	1.681e-05	4.964e-05	TURE	CL11_S	1.73684	0.796467	Bi-allelic expression
AC208110.2_FG006	459	894	447	305	2.517e-07	9.141e-07	TURE	CL11_S	1.46557	0.551466	Bi-allelic expression
AC214602.3_FG012	155	341	121	81	0.005932	0.01188	TURE	CL11_S	1.49383	0.579013	Bi-allelic expression
AC217358.3_FG011	989	1263	663	361	2.658e-21	2.503e-20	TURE	CL11_S	1.83657	0.87701	Bi-allelic expression
AC217553.3_FG009	48	93	42	22	0.01686	0.03116	TURE	CL11_S	1.90909	0.932886	Bi-allelic expression
AC233870.1_FG003	216	294	105	72	0.01592	0.0296	TURE	CL11_S	1.45833	0.544321	Bi-allelic expression
GRMZM2G006977	565	1104	500	380	5.888e-05	0.000164	TURE	CL11_S	1.31579	0.395929	Bi-allelic expression
GRMZM2G009808	47	74	53	31	0.02138	0.03886	TURE	CL11_S	1.70968	0.773724	Bi-allelic expression
GRMZM2G012031	35	200	108	62	0.0005199	0.001244	TURE	CL11_S	1.74194	0.800691	Bi-allelic expression
GRMZM2G012413	1709	1964	968	649	2.13e-15	1.442e-14	TURE	CL11_S	1.49153	0.576789	Bi-allelic expression
GRMZM2G013114	1850	2024	1017	744	8.337e-11	4.103e-10	TURE	CL11_S	1.36694	0.450945	Bi-allelic expression
GRMZM2G014917	303	468	228	182	0.02614	0.0467	TURE	CL11_S	1.25275	0.325095	Bi-allelic expression
GRMZM2G018070	319	446	195	126	0.0001396	0.0003666	TURE	CL11_S	1.54762	0.63005	Bi-allelic expression
GRMZM2G019335	236	305	107	76	0.02631	0.047	TURE	CL11_S	1.40789	0.493539	Bi-allelic expression
GRMZM2G021834	222	271	127	85	0.004748	0.009662	TURE	CL11_S	1.49412	0.579294	Bi-allelic expression
GRMZM2G022107	324	421	254	136	2.385e-09	1.043e-08	TURE	CL11_S	1.86765	0.901222	Bi-allelic expression
GRMZM2G022499	328	416	206	119	1.605e-06	5.355e-06	TURE	CL11_S	1.73109	0.791683	Bi-allelic expression
GRMZM2G026580	102	180	97	66	0.01851	0.03403	TURE	CL11_S	1.4697	0.555519	Bi-allelic expression
GRMZM2G030038	586	724	314	229	0.0003045	0.0007607	TURE	CL11_S	1.37118	0.455417	Bi-allelic expression
GRMZM2G033566	271	667	279	205	0.0008875	0.002058	TURE	CL11_S	1.36098	0.444641	Bi-allelic expression
GRMZM2G033829	429	528	227	157	0.0004156	0.00102	TURE	CL11_S	1.44586	0.531928	Bi-allelic expression
GRMZM2G033962	150	320	132	85	0.001728	0.003788	TURE	CL11_S	1.55294	0.635003	Bi-allelic expression
GRMZM2G035741	780	1733	381	296	0.001229	0.002757	TURE	CL11_S	1.28716	0.364194	Bi-allelic expression
GRMZM2G037015	495	601	330	247	0.0006285	0.001487	TURE	CL11_S	1.33603	0.417955	Bi-allelic expression
GRMZM2G040511	171	271	118	80	0.008386	0.01631	TURE	CL11_S	1.475	0.560715	Bi-allelic expression
GRMZM2G042055	1203	1459	789	497	3.656e-16	2.627e-15	TURE	CL11_S	1.58753	0.666779	Bi-allelic expression
GRMZM2G042231	629	869	628	319	5.552e-24	6.017e-23	TURE	CL11_S	1.96865	0.977208	Bi-allelic expression
GRMZM2G042250	858	953	533	430	0.001003	0.002275	TURE	CL11_S	1.23953	0.309799	Bi-allelic expression
GRMZM2G044498	563	666	333	222	2.813e-06	9.121e-06	TURE	CL11_S	1.5	0.584963	Bi-allelic expression
GRMZM2G051179	145	196	78	49	0.01266	0.02391	TURE	CL11_S	1.59184	0.670692	Bi-allelic expression
GRMZM2G053338	605	883	399	285	1.491e-05	4.462e-05	TURE	CL11_S	1.4	0.485427	Bi-allelic expression
GRMZM2G056989	553	699	357	207	2.781e-10	1.313e-09	TURE	CL11_S	1.72464	0.786293	Bi-allelic expression
GRMZM2G058039	276	397	153	116	0.02798	0.04965	TURE	CL11_S	1.31897	0.399407	Bi-allelic expression
GRMZM2G059753	188	325	127	80	0.001331	0.002964	TURE	CL11_S	1.5875	0.666757	Bi-allelic expression
GRMZM2G063151	257	538	221	175	0.02362	0.04257	TURE	CL11_S	1.26286	0.336691	Bi-allelic expression
GRMZM2G064501	98	146	72	37	0.001033	0.002339	TURE	CL11_S	1.94595	0.960472	Bi-allelic expression
GRMZM2G064630	338	436	294	184	5.538e-07	1.936e-06	TURE	CL11_S	1.59783	0.67611	Bi-allelic expression
GRMZM2G066274	682	1106	557	392	9.471e-08	3.572e-07	TURE	CL11_S	1.42092	0.506824	Bi-allelic expression
GRMZM2G069773	2195	2807	1357	1186	0.0007455	0.001747	TURE	CL11_S	1.14418	0.194317	Bi-allelic expression
GRMZM2G072850	1086	1352	807	622	1.094e-06	3.703e-06	TURE	CL11_S	1.29743	0.375654	Bi-allelic expression
GRMZM2G074957	498	747	269	216	0.01812	0.03336	TURE	CL11_S	1.24537	0.316575	Bi-allelic expression
GRMZM2G077596	418	789	369	284	0.0009972	0.002263	TURE	CL11_S	1.2993	0.37773	Bi-allelic expression
GRMZM2G078274	1723	2049	1135	887	3.807e-08	1.496e-07	TURE	CL11_S	1.27959	0.355686	Bi-allelic expression
GRMZM2G080724	27	999	222	177	0.02749	0.04888	TURE	CL11_S	1.25424	0.32681	Bi-allelic expression
GRMZM2G081644	165	223	100	70	0.02584	0.04625	TURE	CL11_S	1.42857	0.514573	Bi-allelic expression
GRMZM2G082181	282	413	200	146	0.004314	0.008839	TURE	CL11_S	1.36986	0.454032	Bi-allelic expression
GRMZM2G082205	45	72	39	21	0.02734	0.04863	TURE	CL11_S	1.85714	0.893085	Bi-allelic expression
GRMZM2G083012	126	213	89	55	0.005769	0.01158	TURE	CL11_S	1.61818	0.694374	Bi-allelic expression
GRMZM2G083738	433	532	255	190	0.002377	0.005034	TURE	CL11_S	1.34211	0.424498	Bi-allelic expression
GRMZM2G085568	159	271	103	70	0.01474	0.02755	TURE	CL11_S	1.47143	0.557218	Bi-allelic expression
GRMZM2G085939	318	399	240	182	0.005463	0.01099	TURE	CL11_S	1.31868	0.399096	Bi-allelic expression
GRMZM2G087254	78	550	230	171	0.003721	0.007687	TURE	CL11_S	1.34503	0.427638	Bi-allelic expression
GRMZM2G087806	686	774	528	287	2.482e-17	1.883e-16	TURE	CL11_S	1.83972	0.879487	Bi-allelic expression
GRMZM2G087955	69	97	54	29	0.008037	0.01567	TURE	CL11_S	1.86207	0.896907	Bi-allelic expression
GRMZM2G088737	661	1096	497	376	4.753e-05	0.000134	TURE	CL11_S	1.32181	0.402513	Bi-allelic expression
GRMZM2G089976	527	598	319	245	0.002086	0.004455	TURE	CL11_S	1.30204	0.380775	Bi-allelic expression
GRMZM2G092451	1035	1146	569	452	0.0002791	0.0007007	TURE	CL11_S	1.25885	0.332106	Bi-allelic expression
GRMZM2G092459	438	552	270	190	0.0002226	0.0005699	TURE	CL11_S	1.42105	0.50696	Bi-allelic expression
GRMZM2G092595	110	158	78	40	0.0005979	0.001418	TURE	CL11_S	1.95	0.963474	Bi-allelic expression
GRMZM2G092723	145	211	118	83	0.01626	0.03019	TURE	CL11_S	1.42169	0.507604	Bi-allelic expression
GRMZM2G093096	296	1188	420	323	0.0004212	0.001033	TURE	CL11_S	1.30031	0.378855	Bi-allelic expression
GRMZM2G094072	331	389	213	141	0.0001534	0.0004005	TURE	CL11_S	1.51064	0.595158	Bi-allelic expression
GRMZM2G094655	629	753	275	211	0.004219	0.008655	TURE	CL11_S	1.30332	0.382189	Bi-allelic expression
GRMZM2G094792	152	368	118	78	0.005209	0.01052	TURE	CL11_S	1.51282	0.597241	Bi-allelic expression
GRMZM2G096458	671	881	586	381	4.569e-11	2.294e-10	TURE	CL11_S	1.53806	0.62111	Bi-allelic expression
GRMZM2G097135	193	2092	870	779	0.02664	0.04748	TURE	CL11_S	1.11682	0.159392	Bi-allelic expression
GRMZM2G097207	757	1063	458	383	0.01068	0.02043	TURE	CL11_S	1.19582	0.258003	Bi-allelic expression
GRMZM2G102163	558	639	289	215	0.001127	0.002537	TURE	CL11_S	1.34419	0.426733	Bi-allelic expression
GRMZM2G102243	304	455	233	142	3.022e-06	9.775e-06	TURE	CL11_S	1.64085	0.714439	Bi-allelic expression
GRMZM2G105770	260	361	225	128	2.737e-07	9.909e-07	TURE	CL11_S	1.75781	0.813781	Bi-allelic expression
GRMZM2G105772	220	290	124	86	0.0105	0.02015	TURE	CL11_S	1.44186	0.527932	Bi-allelic expression
GRMZM2G105822	342	606	237	190	0.02589	0.04631	TURE	CL11_S	1.24737	0.318888	Bi-allelic expression
GRMZM2G107499	175	629	238	154	2.586e-05	7.497e-05	TURE	CL11_S	1.54545	0.628031	Bi-allelic expression
GRMZM2G107854	138	181	86	52	0.004786	0.009734	TURE	CL11_S	1.65385	0.725825	Bi-allelic expression
GRMZM2G109284	1243	1391	941	504	6.645e-31	9.652e-30	TURE	CL11_S	1.86706	0.900771	Bi-allelic expression
GRMZM2G109865	401	507	193	122	7.51e-05	0.0002055	TURE	CL11_S	1.58197	0.66172	Bi-allelic expression
GRMZM2G110584	197	280	108	74	0.01422	0.02662	TURE	CL11_S	1.45946	0.545434	Bi-allelic expression
GRMZM2G115579	99	144	64	34	0.003189	0.00665	TURE	CL11_S	1.88235	0.912537	Bi-allelic expression
GRMZM2G115755	348	457	246	135	1.39e-08	5.717e-08	TURE	CL11_S	1.82222	0.865699	Bi-allelic expression
GRMZM2G118014	143	266	116	73	0.002166	0.00462	TURE	CL11_S	1.58904	0.668156	Bi-allelic expression
GRMZM2G118467	557	864	377	288	0.000633	0.001496	TURE	CL11_S	1.30903	0.388496	Bi-allelic expression
GRMZM2G119640	501	768	380	224	2.276e-10	1.086e-09	TURE	CL11_S	1.69643	0.762501	Bi-allelic expression
GRMZM2G121063	356	459	289	202	0.0001	0.0002695	TURE	CL11_S	1.43069	0.516714	Bi-allelic expression
GRMZM2G123140	911	1291	587	497	0.006841	0.01352	TURE	CL11_S	1.18109	0.240115	Bi-allelic expression
GRMZM2G123920	697	967	476	341	2.625e-06	8.533e-06	TURE	CL11_S	1.39589	0.48119	Bi-allelic expression
GRMZM2G128518	797	946	422	328	0.0006742	0.001588	TURE	CL11_S	1.28659	0.363547	Bi-allelic expression
GRMZM2G128617	32	609	44	22	0.00921	0.01781	TURE	CL11_S	2	1	Bi-allelic expression
GRMZM2G129569	282	429	238	158	6.822e-05	0.0001873	TURE	CL11_S	1.50633	0.591037	Bi-allelic expression
GRMZM2G130442	221	283	178	114	0.0002154	0.0005525	TURE	CL11_S	1.5614	0.642843	Bi-allelic expression
GRMZM2G131943	154	263	156	102	0.0009318	0.00215	TURE	CL11_S	1.52941	0.612977	Bi-allelic expression
GRMZM2G134668	798	912	513	409	0.0006854	0.001613	TURE	CL11_S	1.25428	0.326858	Bi-allelic expression
GRMZM2G136996	378	531	204	151	0.005706	0.01146	TURE	CL11_S	1.35099	0.434021	Bi-allelic expression
GRMZM2G138425	711	972	472	371	0.000565	0.001344	TURE	CL11_S	1.27224	0.347368	Bi-allelic expression
GRMZM2G138936	177	296	102	72	0.02763	0.04907	TURE	CL11_S	1.41667	0.5025	Bi-allelic expression
GRMZM2G139892	1099	1448	706	511	2.51e-08	1.008e-07	TURE	CL11_S	1.3816	0.466345	Bi-allelic expression
GRMZM2G145300	170	241	107	72	0.01084	0.02073	TURE	CL11_S	1.48611	0.571542	Bi-allelic expression
GRMZM2G147158	262	484	216	150	0.0006596	0.001555	TURE	CL11_S	1.44	0.526069	Bi-allelic expression
GRMZM2G148702	562	666	297	228	0.002964	0.006209	TURE	CL11_S	1.30263	0.381429	Bi-allelic expression
GRMZM2G149422	305	416	155	95	0.0001783	0.0004621	TURE	CL11_S	1.63158	0.706269	Bi-allelic expression
GRMZM2G149647	72	1274	88	59	0.02061	0.03752	TURE	CL11_S	1.49153	0.576789	Bi-allelic expression
GRMZM2G152599	698	793	398	275	2.415e-06	7.895e-06	TURE	CL11_S	1.44727	0.533337	Bi-allelic expression
GRMZM2G153754	409	652	335	241	0.0001032	0.0002773	TURE	CL11_S	1.39004	0.475128	Bi-allelic expression
GRMZM2G153977	224	292	118	81	0.01053	0.0202	TURE	CL11_S	1.45679	0.542793	Bi-allelic expression
GRMZM2G158091	367	428	246	196	0.01967	0.036	TURE	CL11_S	1.2551	0.327805	Bi-allelic expression
GRMZM2G159002	369	532	252	156	2.314e-06	7.575e-06	TURE	CL11_S	1.61538	0.691878	Bi-allelic expression
GRMZM2G160906	834	948	426	305	8.671e-06	2.656e-05	TURE	CL11_S	1.39672	0.482044	Bi-allelic expression
GRMZM2G162537	211	309	104	72	0.0192	0.0352	TURE	CL11_S	1.44444	0.530515	Bi-allelic expression
GRMZM2G162781	327	550	237	182	0.008261	0.01608	TURE	CL11_S	1.3022	0.380949	Bi-allelic expression
GRMZM2G164854	53	196	68	41	0.0124	0.02347	TURE	CL11_S	1.65854	0.729911	Bi-allelic expression
GRMZM2G165137	360	441	200	129	0.0001075	0.0002883	TURE	CL11_S	1.55039	0.632629	Bi-allelic expression
GRMZM2G165949	186	271	185	97	1.772e-07	6.541e-07	TURE	CL11_S	1.90722	0.931469	Bi-allelic expression
GRMZM2G167438	221	358	219	165	0.006761	0.01337	TURE	CL11_S	1.32727	0.408465	Bi-allelic expression
GRMZM2G168629	265	324	196	126	0.0001138	0.000304	TURE	CL11_S	1.55556	0.63743	Bi-allelic expression
GRMZM2G169681	199	343	147	109	0.02057	0.03747	TURE	CL11_S	1.34862	0.431488	Bi-allelic expression
GRMZM2G171408	136	260	98	68	0.0241	0.04336	TURE	CL11_S	1.44118	0.527247	Bi-allelic expression
GRMZM2G171873	79	114	87	48	0.0009995	0.002268	TURE	CL11_S	1.8125	0.857981	Bi-allelic expression
GRMZM2G176173	126	197	159	117	0.01345	0.02529	TURE	CL11_S	1.35897	0.442518	Bi-allelic expression
GRMZM2G177198	249	341	174	109	0.0001336	0.000351	TURE	CL11_S	1.59633	0.674759	Bi-allelic expression
GRMZM2G177412	123	235	86	46	0.0006313	0.001493	TURE	CL11_S	1.86957	0.902703	Bi-allelic expression
GRMZM2G179505	193	242	146	79	9.384e-06	2.863e-05	TURE	CL11_S	1.8481	0.886044	Bi-allelic expression
GRMZM2G300709	291	428	265	180	6.519e-05	0.0001797	TURE	CL11_S	1.47222	0.557995	Bi-allelic expression
GRMZM2G302245	160	345	137	85	0.0005883	0.001397	TURE	CL11_S	1.61176	0.688641	Bi-allelic expression
GRMZM2G314661	214	694	237	186	0.01496	0.02793	TURE	CL11_S	1.27419	0.349584	Bi-allelic expression
GRMZM2G315931	151	220	115	78	0.009382	0.01812	TURE	CL11_S	1.47436	0.560088	Bi-allelic expression
GRMZM2G317652	600	805	356	294	0.01666	0.03088	TURE	CL11_S	1.21088	0.276061	Bi-allelic expression
GRMZM2G339563	949	1327	605	513	0.006472	0.01287	TURE	CL11_S	1.17934	0.237976	Bi-allelic expression
GRMZM2G340656	185	456	118	61	2.454e-05	7.134e-05	TURE	CL11_S	1.93443	0.951906	Bi-allelic expression
GRMZM2G345991	307	419	184	128	0.001802	0.003942	TURE	CL11_S	1.4375	0.523562	Bi-allelic expression
GRMZM2G358050	792	1270	500	428	0.01972	0.03608	TURE	CL11_S	1.16822	0.224317	Bi-allelic expression
GRMZM2G365374	1332	1706	811	612	1.464e-07	5.436e-07	TURE	CL11_S	1.32516	0.40617	Bi-allelic expression
GRMZM2G365888	317	521	269	194	0.0005693	0.001354	TURE	CL11_S	1.3866	0.47155	Bi-allelic expression
GRMZM2G367834	124	195	94	55	0.001757	0.003848	TURE	CL11_S	1.70909	0.773229	Bi-allelic expression
GRMZM2G375116	571	985	416	311	0.0001119	0.0002995	TURE	CL11_S	1.33762	0.419669	Bi-allelic expression
GRMZM2G378906	293	369	165	116	0.00411	0.008443	TURE	CL11_S	1.42241	0.508341	Bi-allelic expression
GRMZM2G386971	780	1025	534	349	5.157e-10	2.391e-09	TURE	CL11_S	1.53009	0.613613	Bi-allelic expression
GRMZM2G390221	538	736	384	300	0.001488	0.003293	TURE	CL11_S	1.28	0.356144	Bi-allelic expression
GRMZM2G393337	524	1043	369	275	0.0002419	0.0006167	TURE	CL11_S	1.34182	0.424189	Bi-allelic expression
GRMZM2G395842	242	317	137	93	0.004474	0.009138	TURE	CL11_S	1.47312	0.558873	Bi-allelic expression
GRMZM2G396553	884	1023	639	403	2.654e-13	1.57e-12	TURE	CL11_S	1.58561	0.665036	Bi-allelic expression
GRMZM2G402417	69	109	52	29	0.014	0.02625	TURE	CL11_S	1.7931	0.842459	Bi-allelic expression
GRMZM2G402936	289	866	148	87	8.343e-05	0.0002271	TURE	CL11_S	1.70115	0.76651	Bi-allelic expression
GRMZM2G403151	167	232	152	79	1.795e-06	5.955e-06	TURE	CL11_S	1.92405	0.944147	Bi-allelic expression
GRMZM2G406603	306	531	185	136	0.007287	0.01433	TURE	CL11_S	1.36029	0.443919	Bi-allelic expression
GRMZM2G414002	272	613	226	153	0.0002082	0.0005346	TURE	CL11_S	1.47712	0.562791	Bi-allelic expression
GRMZM2G414141	549	743	432	335	0.0005194	0.001243	TURE	CL11_S	1.28955	0.36687	Bi-allelic expression
GRMZM2G420055	210	308	128	93	0.02198	0.03983	TURE	CL11_S	1.37634	0.460841	Bi-allelic expression
GRMZM2G425863	92	156	100	64	0.006103	0.01221	TURE	CL11_S	1.5625	0.643856	Bi-allelic expression
GRMZM2G428391	479	3156	849	622	3.55e-09	1.534e-08	TURE	CL11_S	1.36495	0.44885	Bi-allelic expression
GRMZM2G433591	715	818	363	235	1.863e-07	6.863e-07	TURE	CL11_S	1.54468	0.627309	Bi-allelic expression
GRMZM2G434173	360	622	290	234	0.01619	0.03007	TURE	CL11_S	1.23932	0.309544	Bi-allelic expression
GRMZM2G439950	124	213	100	68	0.01651	0.03063	TURE	CL11_S	1.47059	0.556393	Bi-allelic expression
GRMZM2G443668	445	738	311	229	0.0004799	0.001168	TURE	CL11_S	1.35808	0.441567	Bi-allelic expression
GRMZM2G454928	455	552	235	162	0.0002914	0.0007296	TURE	CL11_S	1.45062	0.536667	Bi-allelic expression
GRMZM2G461269	221	296	122	87	0.01847	0.03396	TURE	CL11_S	1.4023	0.487794	Bi-allelic expression
GRMZM2G467339	484	648	252	187	0.002218	0.004722	TURE	CL11_S	1.34759	0.430385	Bi-allelic expression
GRMZM2G474798	361	443	315	167	1.497e-11	7.775e-11	TURE	CL11_S	1.88623	0.915504	Bi-allelic expression
GRMZM2G475495	534	621	327	203	8.033e-08	3.05e-07	TURE	CL11_S	1.61084	0.687811	Bi-allelic expression
GRMZM2G527891	858	1196	514	353	5.066e-08	1.971e-07	TURE	CL11_S	1.45609	0.5421	Bi-allelic expression
GRMZM2G565140	72	101	82	42	0.0004159	0.00102	TURE	CL11_S	1.95238	0.965235	Bi-allelic expression
GRMZM2G571844	52	88	65	35	0.003518	0.007288	TURE	CL11_S	1.85714	0.893085	Bi-allelic expression
GRMZM2G581326	114	183	83	45	0.000996	0.002261	TURE	CL11_S	1.84444	0.883186	Bi-allelic expression
GRMZM2G703918	380	471	316	180	1.067e-09	4.825e-09	TURE	CL11_S	1.75556	0.811928	Bi-allelic expression
GRMZM5G800598	880	1172	480	364	7.363e-05	0.0002016	TURE	CL11_S	1.31868	0.399096	Bi-allelic expression
GRMZM5G814700	849	980	498	376	4.148e-05	0.0001174	TURE	CL11_S	1.32447	0.405413	Bi-allelic expression
GRMZM5G822131	61	144	71	41	0.00589	0.01181	TURE	CL11_S	1.73171	0.792195	Bi-allelic expression
GRMZM5G826911	414	492	243	182	0.00356	0.007369	TURE	CL11_S	1.33516	0.417018	Bi-allelic expression
GRMZM5G870077	978	1516	595	420	4.385e-08	1.712e-07	TURE	CL11_S	1.41667	0.5025	Bi-allelic expression
GRMZM5G887631	82	251	139	91	0.001878	0.004101	TURE	CL11_S	1.52747	0.611146	Bi-allelic expression
AC177897.2_FG022	291	281	148	102	0.004333	0.008873	TURE	CL11_S	1.45098	0.537028	Bi-allelic expression
AC189879.3_FG003	248	296	176	110	0.0001137	0.0003039	TURE	CL11_S	1.6	0.678072	Bi-allelic expression
AC206259.3_FG003	61	72	43	22	0.0125	0.02364	TURE	CL11_S	1.95455	0.966833	Bi-allelic expression
AC214119.3_FG009	359	376	217	147	0.000287	0.0007193	TURE	CL11_S	1.47619	0.561879	Bi-allelic expression
AC214448.3_FG007	347	336	197	140	0.002237	0.004756	TURE	CL11_S	1.40714	0.492769	Bi-allelic expression
AC226235.2_FG002	401	414	277	184	1.719e-05	5.072e-05	TURE	CL11_S	1.50543	0.59018	Bi-allelic expression
AC231180.2_FG001	177	199	124	82	0.00417	0.00856	TURE	CL11_S	1.5122	0.596644	Bi-allelic expression
GRMZM2G000292	699	734	383	266	4.993e-06	1.574e-05	TURE	CL11_S	1.43985	0.525918	Bi-allelic expression
GRMZM2G000608	295	257	146	99	0.003213	0.006695	TURE	CL11_S	1.47475	0.560468	Bi-allelic expression
GRMZM2G001652	670	674	370	267	5.131e-05	0.0001438	TURE	CL11_S	1.38577	0.470686	Bi-allelic expression
GRMZM2G001895	183	218	119	70	0.0004496	0.001098	TURE	CL11_S	1.7	0.765535	Bi-allelic expression
GRMZM2G002075	379	403	182	107	1.209e-05	3.649e-05	TURE	CL11_S	1.70093	0.766328	Bi-allelic expression
GRMZM2G003304	214	252	123	64	1.914e-05	5.623e-05	TURE	CL11_S	1.92188	0.942515	Bi-allelic expression
GRMZM2G004414	1117	1127	481	413	0.02498	0.04478	TURE	CL11_S	1.16465	0.219895	Bi-allelic expression
GRMZM2G004528	690	680	264	212	0.01931	0.03539	TURE	CL11_S	1.24528	0.316474	Bi-allelic expression
GRMZM2G004997	1268	1264	631	511	0.0004246	0.00104	TURE	CL11_S	1.23483	0.304317	Bi-allelic expression
GRMZM2G007258	259	289	159	118	0.01609	0.02991	TURE	CL11_S	1.34746	0.43024	Bi-allelic expression
GRMZM2G007283	250	290	187	116	5.379e-05	0.0001503	TURE	CL11_S	1.61207	0.688913	Bi-allelic expression
GRMZM2G008273	134	115	70	43	0.01409	0.0264	TURE	CL11_S	1.62791	0.703018	Bi-allelic expression
GRMZM2G010152	348	355	175	88	8.775e-08	3.321e-07	TURE	CL11_S	1.98864	0.991779	Bi-allelic expression
GRMZM2G010471	96	76	39	20	0.01834	0.03374	TURE	CL11_S	1.95	0.963474	Bi-allelic expression
GRMZM2G012758	222	219	104	72	0.0192	0.0352	TURE	CL11_S	1.44444	0.530515	Bi-allelic expression
GRMZM2G014452	571	590	361	195	1.795e-12	1e-11	TURE	CL11_S	1.85128	0.888525	Bi-allelic expression
GRMZM2G014454	303	253	185	125	0.0007785	0.001818	TURE	CL11_S	1.48	0.565597	Bi-allelic expression
GRMZM2G015571	663	709	299	226	0.001651	0.003624	TURE	CL11_S	1.32301	0.403823	Bi-allelic expression
GRMZM2G016480	991	985	536	405	2.193e-05	6.4e-05	TURE	CL11_S	1.32346	0.404311	Bi-allelic expression
GRMZM2G016939	816	884	457	361	0.0008842	0.002051	TURE	CL11_S	1.26593	0.340195	Bi-allelic expression
GRMZM2G017486	424	412	239	149	5.693e-06	1.786e-05	TURE	CL11_S	1.60403	0.681698	Bi-allelic expression
GRMZM2G017578	631	574	326	233	9.64e-05	0.0002603	TURE	CL11_S	1.39914	0.484542	Bi-allelic expression
GRMZM2G018951	158	163	136	87	0.001257	0.002816	TURE	CL11_S	1.56322	0.644519	Bi-allelic expression
GRMZM2G020840	222	193	127	80	0.001331	0.002964	TURE	CL11_S	1.5875	0.666757	Bi-allelic expression
GRMZM2G021233	590	542	339	233	1.072e-05	3.255e-05	TURE	CL11_S	1.45494	0.540955	Bi-allelic expression
GRMZM2G021598	159	140	112	60	8.995e-05	0.0002439	TURE	CL11_S	1.86667	0.900464	Bi-allelic expression
GRMZM2G022192	466	436	233	177	0.006532	0.01298	TURE	CL11_S	1.31638	0.396581	Bi-allelic expression
GRMZM2G022625	434	436	185	142	0.02006	0.03663	TURE	CL11_S	1.30282	0.381634	Bi-allelic expression
GRMZM2G024686	216	236	153	89	4.665e-05	0.0001316	TURE	CL11_S	1.7191	0.781654	Bi-allelic expression
GRMZM2G024865	599	532	332	200	1.143e-08	4.735e-08	TURE	CL11_S	1.66	0.731183	Bi-allelic expression
GRMZM2G026767	448	392	204	146	0.002267	0.004814	TURE	CL11_S	1.39726	0.482601	Bi-allelic expression
GRMZM2G027049	146	180	88	58	0.0161	0.02991	TURE	CL11_S	1.51724	0.601451	Bi-allelic expression
GRMZM2G028183	402	422	278	151	8.94e-10	4.081e-09	TURE	CL11_S	1.84106	0.880536	Bi-allelic expression
GRMZM2G028700	542	569	347	196	9.282e-11	4.557e-10	TURE	CL11_S	1.77041	0.824082	Bi-allelic expression
GRMZM2G030542	577	554	262	207	0.01257	0.02376	TURE	CL11_S	1.2657	0.339936	Bi-allelic expression
GRMZM2G031529	159	171	111	67	0.001206	0.002708	TURE	CL11_S	1.65672	0.728327	Bi-allelic expression
GRMZM2G033379	357	356	216	123	4.982e-07	1.748e-06	TURE	CL11_S	1.7561	0.812373	Bi-allelic expression
GRMZM2G033526	249	250	147	106	0.01176	0.02233	TURE	CL11_S	1.38679	0.471752	Bi-allelic expression
GRMZM2G034828	547	589	388	201	1.084e-14	7.062e-14	TURE	CL11_S	1.93035	0.948861	Bi-allelic expression
GRMZM2G035665	398	386	197	134	0.000633	0.001496	TURE	CL11_S	1.47015	0.555963	Bi-allelic expression
GRMZM2G037472	163	131	84	43	0.000347	0.0008584	TURE	CL11_S	1.95349	0.966053	Bi-allelic expression
GRMZM2G038281	348	348	196	143	0.004667	0.009501	TURE	CL11_S	1.37063	0.454839	Bi-allelic expression
GRMZM2G040964	225	236	182	96	2.784e-07	1.006e-06	TURE	CL11_S	1.89583	0.922832	Bi-allelic expression
GRMZM2G041328	143	144	82	53	0.01564	0.02914	TURE	CL11_S	1.54717	0.629632	Bi-allelic expression
GRMZM2G042664	243	239	94	53	0.0009062	0.002098	TURE	CL11_S	1.77358	0.826668	Bi-allelic expression
GRMZM2G043862	127	149	87	54	0.00683	0.0135	TURE	CL11_S	1.61111	0.688056	Bi-allelic expression
GRMZM2G044044	106	137	71	43	0.01112	0.02124	TURE	CL11_S	1.65116	0.723482	Bi-allelic expression
GRMZM2G044055	1134	1143	692	463	1.692e-11	8.767e-11	TURE	CL11_S	1.4946	0.57976	Bi-allelic expression
GRMZM2G044074	187	199	99	56	0.0006917	0.001627	TURE	CL11_S	1.76786	0.822002	Bi-allelic expression
GRMZM2G044096	302	257	160	106	0.001116	0.002515	TURE	CL11_S	1.50943	0.594008	Bi-allelic expression
GRMZM2G044681	378	389	237	148	6.675e-06	2.08e-05	TURE	CL11_S	1.60135	0.67929	Bi-allelic expression
GRMZM2G046037	244	200	129	87	0.005157	0.01042	TURE	CL11_S	1.48276	0.568284	Bi-allelic expression
GRMZM2G048411	858	850	490	317	1.222e-09	5.483e-09	TURE	CL11_S	1.54574	0.628299	Bi-allelic expression
GRMZM2G050734	52	67	35	18	0.02701	0.0481	TURE	CL11_S	1.94444	0.959358	Bi-allelic expression
GRMZM2G051151	293	313	140	94	0.003179	0.006636	TURE	CL11_S	1.48936	0.574694	Bi-allelic expression
GRMZM2G051256	407	355	219	111	2.811e-09	1.22e-08	TURE	CL11_S	1.97297	0.980371	Bi-allelic expression
GRMZM2G051262	626	615	334	226	5.765e-06	1.806e-05	TURE	CL11_S	1.47788	0.563525	Bi-allelic expression
GRMZM2G051288	697	647	367	303	0.01488	0.02779	TURE	CL11_S	1.21122	0.276462	Bi-allelic expression
GRMZM2G052389	238	228	121	86	0.01791	0.03297	TURE	CL11_S	1.40698	0.492598	Bi-allelic expression
GRMZM2G054807	443	445	186	123	0.000403	0.0009908	TURE	CL11_S	1.5122	0.596644	Bi-allelic expression
GRMZM2G054811	813	770	396	324	0.0081	0.01578	TURE	CL11_S	1.22222	0.289507	Bi-allelic expression
GRMZM2G055257	111	87	78	39	0.0003962	0.0009746	TURE	CL11_S	2	1	Bi-allelic expression
GRMZM2G055507	218	251	159	92	2.801e-05	8.09e-05	TURE	CL11_S	1.72826	0.789321	Bi-allelic expression
GRMZM2G055607	417	400	232	179	0.01023	0.01967	TURE	CL11_S	1.29609	0.374165	Bi-allelic expression
GRMZM2G055652	297	290	110	65	0.0008306	0.001934	TURE	CL11_S	1.69231	0.758992	Bi-allelic expression
GRMZM2G055807	508	572	336	218	6.073e-07	2.115e-06	TURE	CL11_S	1.54128	0.624133	Bi-allelic expression
GRMZM2G057084	150	149	97	50	0.0001314	0.0003455	TURE	CL11_S	1.94	0.956057	Bi-allelic expression
GRMZM2G057554	83	69	54	30	0.01163	0.02213	TURE	CL11_S	1.8	0.847997	Bi-allelic expression
GRMZM2G058004	860	917	386	291	0.0002968	0.000742	TURE	CL11_S	1.32646	0.407582	Bi-allelic expression
GRMZM2G060296	72	53	42	21	0.01114	0.02127	TURE	CL11_S	2	1	Bi-allelic expression
GRMZM2G060896	75	77	43	22	0.0125	0.02364	TURE	CL11_S	1.95455	0.966833	Bi-allelic expression
GRMZM2G061629	159	156	94	65	0.02607	0.0466	TURE	CL11_S	1.44615	0.532221	Bi-allelic expression
GRMZM2G062391	515	488	302	220	0.0003825	0.0009428	TURE	CL11_S	1.37273	0.457045	Bi-allelic expression
GRMZM2G065612	341	351	193	119	3.311e-05	9.463e-05	TURE	CL11_S	1.62185	0.697639	Bi-allelic expression
GRMZM2G066171	362	321	170	103	5.992e-05	0.0001666	TURE	CL11_S	1.65049	0.72289	Bi-allelic expression
GRMZM2G066876	145	128	103	55	0.0001662	0.0004319	TURE	CL11_S	1.87273	0.905141	Bi-allelic expression
GRMZM2G067299	325	345	150	99	0.001481	0.00328	TURE	CL11_S	1.51515	0.599462	Bi-allelic expression
GRMZM2G067476	768	707	384	318	0.0141	0.02641	TURE	CL11_S	1.20755	0.27208	Bi-allelic expression
GRMZM2G069772	398	374	221	172	0.01536	0.02863	TURE	CL11_S	1.28488	0.361638	Bi-allelic expression
GRMZM2G069911	499	499	314	184	6.145e-09	2.603e-08	TURE	CL11_S	1.70652	0.771059	Bi-allelic expression
GRMZM2G070284	302	266	143	102	0.01046	0.02007	TURE	CL11_S	1.40196	0.487446	Bi-allelic expression
GRMZM2G070542	595	554	325	265	0.01507	0.02814	TURE	CL11_S	1.22642	0.294447	Bi-allelic expression
GRMZM2G070555	284	265	111	77	0.01587	0.02952	TURE	CL11_S	1.44156	0.527629	Bi-allelic expression
GRMZM2G070639	77	83	38	20	0.02475	0.0444	TURE	CL11_S	1.9	0.925999	Bi-allelic expression
GRMZM2G071087	161	146	76	42	0.002243	0.004766	TURE	CL11_S	1.80952	0.85561	Bi-allelic expression
GRMZM2G071739	453	458	188	146	0.02472	0.04437	TURE	CL11_S	1.28767	0.364764	Bi-allelic expression
GRMZM2G073578	70	63	41	21	0.01513	0.02825	TURE	CL11_S	1.95238	0.965235	Bi-allelic expression
GRMZM2G073860	1463	1482	726	495	4.072e-11	2.048e-10	TURE	CL11_S	1.46667	0.552541	Bi-allelic expression
GRMZM2G074087	205	203	103	67	0.007088	0.01397	TURE	CL11_S	1.53731	0.620411	Bi-allelic expression
GRMZM2G074589	502	468	260	192	0.001596	0.003512	TURE	CL11_S	1.35417	0.437405	Bi-allelic expression
GRMZM2G074687	443	437	260	143	5.946e-09	2.521e-08	TURE	CL11_S	1.81818	0.862496	Bi-allelic expression
GRMZM2G075153	543	487	374	217	1.087e-10	5.318e-10	TURE	CL11_S	1.7235	0.785343	Bi-allelic expression
GRMZM2G075368	131	163	70	42	0.01041	0.01999	TURE	CL11_S	1.66667	0.736966	Bi-allelic expression
GRMZM2G076987	84	101	75	49	0.02437	0.04376	TURE	CL11_S	1.53061	0.614109	Bi-allelic expression
GRMZM2G077356	526	495	250	183	0.001486	0.003291	TURE	CL11_S	1.36612	0.450084	Bi-allelic expression
GRMZM2G077989	96	72	50	27	0.01167	0.02219	TURE	CL11_S	1.85185	0.888969	Bi-allelic expression
GRMZM2G078198	1257	1220	727	579	4.667e-05	0.0001316	TURE	CL11_S	1.25561	0.328392	Bi-allelic expression
GRMZM2G078725	942	1025	509	403	0.0005006	0.001201	TURE	CL11_S	1.26303	0.336886	Bi-allelic expression
GRMZM2G079143	707	696	306	251	0.02205	0.03995	TURE	CL11_S	1.21912	0.285844	Bi-allelic expression
GRMZM2G081053	1105	1101	489	341	3.13e-07	1.13e-06	TURE	CL11_S	1.43402	0.520063	Bi-allelic expression
GRMZM2G081077	164	171	81	53	0.01934	0.03542	TURE	CL11_S	1.5283	0.61193	Bi-allelic expression
GRMZM2G081949	433	412	223	144	4.385e-05	0.0001239	TURE	CL11_S	1.54861	0.630975	Bi-allelic expression
GRMZM2G082076	383	343	174	116	0.0007876	0.001838	TURE	CL11_S	1.5	0.584963	Bi-allelic expression
GRMZM2G083642	994	959	554	438	0.0002571	0.0006493	TURE	CL11_S	1.26484	0.338955	Bi-allelic expression
GRMZM2G083964	113	87	72	41	0.004554	0.009287	TURE	CL11_S	1.7561	0.812373	Bi-allelic expression
GRMZM2G084586	558	582	349	219	5.461e-08	2.122e-07	TURE	CL11_S	1.59361	0.672296	Bi-allelic expression
GRMZM2G085198	724	650	263	206	0.00964	0.01858	TURE	CL11_S	1.2767	0.352418	Bi-allelic expression
GRMZM2G086604	142	173	83	47	0.002024	0.004327	TURE	CL11_S	1.76596	0.820451	Bi-allelic expression
GRMZM2G091811	624	700	314	240	0.001899	0.004146	TURE	CL11_S	1.30833	0.38773	Bi-allelic expression
GRMZM2G092131	243	210	127	76	0.0004219	0.001034	TURE	CL11_S	1.67105	0.740757	Bi-allelic expression
GRMZM2G093101	91	103	43	24	0.02712	0.04827	TURE	CL11_S	1.79167	0.841302	Bi-allelic expression
GRMZM2G093119	1279	1228	892	447	1.706e-34	2.871e-33	TURE	CL11_S	1.99553	0.996769	Bi-allelic expression
GRMZM2G093815	518	503	254	192	0.003823	0.007888	TURE	CL11_S	1.32292	0.403722	Bi-allelic expression
GRMZM2G095308	174	164	99	69	0.02497	0.04476	TURE	CL11_S	1.43478	0.520832	Bi-allelic expression
GRMZM2G095643	120	119	80	41	0.0004986	0.001197	TURE	CL11_S	1.95122	0.964376	Bi-allelic expression
GRMZM2G096470	1059	1128	538	420	0.000154	0.0004018	TURE	CL11_S	1.28095	0.357217	Bi-allelic expression
GRMZM2G096806	1227	1293	847	446	3.435e-29	4.693e-28	TURE	CL11_S	1.8991	0.925318	Bi-allelic expression
GRMZM2G097805	864	878	461	345	4.966e-05	0.0001396	TURE	CL11_S	1.33623	0.41817	Bi-allelic expression
GRMZM2G098859	1540	1633	1073	701	9.52e-19	7.848e-18	TURE	CL11_S	1.53067	0.614164	Bi-allelic expression
GRMZM2G099005	1006	920	509	390	8.12e-05	0.0002213	TURE	CL11_S	1.30513	0.384192	Bi-allelic expression
GRMZM2G099088	403	356	194	133	0.0008792	0.00204	TURE	CL11_S	1.45865	0.54463	Bi-allelic expression
GRMZM2G099101	912	900	409	331	0.004614	0.009406	TURE	CL11_S	1.23565	0.30527	Bi-allelic expression
GRMZM2G099481	345	304	161	116	0.008085	0.01575	TURE	CL11_S	1.38793	0.472936	Bi-allelic expression
GRMZM2G100043	209	200	127	93	0.02587	0.04628	TURE	CL11_S	1.36559	0.449526	Bi-allelic expression
GRMZM2G101105	218	179	107	61	0.0004806	0.001169	TURE	CL11_S	1.7541	0.81073	Bi-allelic expression
GRMZM2G102475	1037	1021	556	428	5.037e-05	0.0001414	TURE	CL11_S	1.29907	0.377474	Bi-allelic expression
GRMZM2G102878	205	202	71	45	0.01988	0.03634	TURE	CL11_S	1.57778	0.657894	Bi-allelic expression
GRMZM2G104262	112	144	62	37	0.01543	0.02876	TURE	CL11_S	1.67568	0.744743	Bi-allelic expression
GRMZM2G106222	349	394	258	151	1.362e-07	5.068e-07	TURE	CL11_S	1.70861	0.772823	Bi-allelic expression
GRMZM2G106424	998	997	588	409	1.586e-08	6.461e-08	TURE	CL11_S	1.43765	0.523715	Bi-allelic expression
GRMZM2G106622	420	478	211	148	0.001039	0.002353	TURE	CL11_S	1.42568	0.511646	Bi-allelic expression
GRMZM2G107945	101	96	67	40	0.0116	0.02207	TURE	CL11_S	1.675	0.744161	Bi-allelic expression
GRMZM2G110398	215	176	133	81	0.0004622	0.001127	TURE	CL11_S	1.64198	0.715432	Bi-allelic expression
GRMZM2G110952	204	183	108	58	0.0001283	0.0003379	TURE	CL11_S	1.86207	0.896907	Bi-allelic expression
GRMZM2G111923	293	297	154	115	0.02034	0.03709	TURE	CL11_S	1.33913	0.421296	Bi-allelic expression
GRMZM2G113064	193	192	136	71	7.354e-06	2.285e-05	TURE	CL11_S	1.91549	0.937716	Bi-allelic expression
GRMZM2G113397	660	588	319	223	4.304e-05	0.0001217	TURE	CL11_S	1.43049	0.516513	Bi-allelic expression
GRMZM2G114619	584	640	248	129	8.934e-10	4.08e-09	TURE	CL11_S	1.92248	0.942969	Bi-allelic expression
GRMZM2G114681	419	396	147	108	0.01716	0.03167	TURE	CL11_S	1.36111	0.444785	Bi-allelic expression
GRMZM2G114930	219	214	115	72	0.002049	0.004377	TURE	CL11_S	1.59722	0.675565	Bi-allelic expression
GRMZM2G115342	259	263	91	55	0.003625	0.007499	TURE	CL11_S	1.65455	0.726435	Bi-allelic expression
GRMZM2G117993	311	297	151	110	0.01314	0.02475	TURE	CL11_S	1.37273	0.457045	Bi-allelic expression
GRMZM2G118433	874	873	466	257	6.717e-15	4.432e-14	TURE	CL11_S	1.81323	0.858562	Bi-allelic expression
GRMZM2G118690	155	160	94	52	0.0006398	0.00151	TURE	CL11_S	1.80769	0.854149	Bi-allelic expression
GRMZM2G119219	216	185	158	80	4.788e-07	1.681e-06	TURE	CL11_S	1.975	0.981853	Bi-allelic expression
GRMZM2G120136	299	307	133	95	0.01409	0.02641	TURE	CL11_S	1.4	0.485427	Bi-allelic expression
GRMZM2G120657	610	641	283	153	4.867e-10	2.26e-09	TURE	CL11_S	1.84967	0.88727	Bi-allelic expression
GRMZM2G121948	233	200	100	69	0.02074	0.03775	TURE	CL11_S	1.44928	0.535332	Bi-allelic expression
GRMZM2G121960	499	473	240	124	1.215e-09	5.455e-09	TURE	CL11_S	1.93548	0.952694	Bi-allelic expression
GRMZM2G124307	643	667	355	291	0.01313	0.02473	TURE	CL11_S	1.21993	0.2868	Bi-allelic expression
GRMZM2G125034	666	703	318	254	0.008378	0.0163	TURE	CL11_S	1.25197	0.324198	Bi-allelic expression
GRMZM2G125452	179	145	106	73	0.01653	0.03065	TURE	CL11_S	1.45205	0.538096	Bi-allelic expression
GRMZM2G125527	434	447	275	207	0.002242	0.004765	TURE	CL11_S	1.3285	0.409801	Bi-allelic expression
GRMZM2G125768	392	335	204	148	0.003316	0.006896	TURE	CL11_S	1.37838	0.462972	Bi-allelic expression
GRMZM2G126413	127	152	78	40	0.0005979	0.001418	TURE	CL11_S	1.95	0.963474	Bi-allelic expression
GRMZM2G128189	230	198	104	69	0.009538	0.01841	TURE	CL11_S	1.50725	0.591915	Bi-allelic expression
GRMZM2G128491	112	110	47	24	0.008555	0.01662	TURE	CL11_S	1.95833	0.969626	Bi-allelic expression
GRMZM2G129521	313	292	159	98	0.0001707	0.0004434	TURE	CL11_S	1.62245	0.698173	Bi-allelic expression
GRMZM2G131026	157	153	93	50	0.000406	0.0009973	TURE	CL11_S	1.86	0.895303	Bi-allelic expression
GRMZM2G131482	447	461	266	210	0.01163	0.02212	TURE	CL11_S	1.26667	0.341037	Bi-allelic expression
GRMZM2G131516	1169	1206	813	621	4.395e-07	1.565e-06	TURE	CL11_S	1.30918	0.388662	Bi-allelic expression
GRMZM2G132218	558	520	252	185	0.001563	0.003443	TURE	CL11_S	1.36216	0.445898	Bi-allelic expression
GRMZM2G133958	500	475	200	138	0.0008802	0.002043	TURE	CL11_S	1.44928	0.535332	Bi-allelic expression
GRMZM2G134439	136	164	105	71	0.01264	0.02388	TURE	CL11_S	1.47887	0.564498	Bi-allelic expression
GRMZM2G135834	659	713	427	223	9.878e-16	6.862e-15	TURE	CL11_S	1.9148	0.937192	Bi-allelic expression
GRMZM2G136268	242	226	173	102	2.204e-05	6.43e-05	TURE	CL11_S	1.69608	0.762203	Bi-allelic expression
GRMZM2G138421	301	338	163	124	0.02472	0.04437	TURE	CL11_S	1.31452	0.394532	Bi-allelic expression
GRMZM2G139360	434	431	192	146	0.01426	0.02668	TURE	CL11_S	1.31507	0.395138	Bi-allelic expression
GRMZM2G139374	249	223	162	100	0.0001539	0.0004015	TURE	CL11_S	1.62	0.695994	Bi-allelic expression
GRMZM2G140758	499	495	317	182	1.593e-09	7.096e-09	TURE	CL11_S	1.74176	0.800544	Bi-allelic expression
GRMZM2G141332	462	454	204	158	0.0179	0.03297	TURE	CL11_S	1.29114	0.368645	Bi-allelic expression
GRMZM2G142030	378	377	184	134	0.005913	0.01185	TURE	CL11_S	1.37313	0.457473	Bi-allelic expression
GRMZM2G142043	428	413	217	166	0.01053	0.0202	TURE	CL11_S	1.30723	0.386512	Bi-allelic expression
GRMZM2G142763	168	153	73	46	0.01679	0.03107	TURE	CL11_S	1.58696	0.666263	Bi-allelic expression
GRMZM2G143588	194	163	106	62	0.0008549	0.001988	TURE	CL11_S	1.70968	0.773724	Bi-allelic expression
GRMZM2G145063	153	151	95	64	0.01708	0.03153	TURE	CL11_S	1.48438	0.569856	Bi-allelic expression
GRMZM2G145720	385	438	229	149	4.553e-05	0.0001285	TURE	CL11_S	1.53691	0.620035	Bi-allelic expression
GRMZM2G145756	1121	1183	715	424	5.635e-18	4.464e-17	TURE	CL11_S	1.68632	0.753879	Bi-allelic expression
GRMZM2G147168	180	150	59	32	0.006106	0.01221	TURE	CL11_S	1.84375	0.882643	Bi-allelic expression
GRMZM2G147534	106	92	58	30	0.003747	0.007734	TURE	CL11_S	1.93333	0.95109	Bi-allelic expression
GRMZM2G147671	541	521	299	220	0.0006041	0.001432	TURE	CL11_S	1.35909	0.442642	Bi-allelic expression
GRMZM2G147884	533	577	249	180	0.001004	0.002277	TURE	CL11_S	1.38333	0.468149	Bi-allelic expression
GRMZM2G148594	125	154	104	58	0.000375	0.0009248	TURE	CL11_S	1.7931	0.842459	Bi-allelic expression
GRMZM2G150374	139	156	65	41	0.02502	0.04483	TURE	CL11_S	1.58537	0.664816	Bi-allelic expression
GRMZM2G151649	317	334	124	88	0.01602	0.02979	TURE	CL11_S	1.40909	0.494765	Bi-allelic expression
GRMZM2G152555	149	135	87	47	0.0006952	0.001635	TURE	CL11_S	1.85106	0.888355	Bi-allelic expression
GRMZM2G152663	1090	1181	536	402	1.364e-05	4.103e-05	TURE	CL11_S	1.33333	0.415037	Bi-allelic expression
GRMZM2G152751	518	490	284	231	0.02185	0.03962	TURE	CL11_S	1.22944	0.297998	Bi-allelic expression
GRMZM2G153611	191	158	98	56	0.0008935	0.002071	TURE	CL11_S	1.75	0.807355	Bi-allelic expression
GRMZM2G153675	1324	1360	788	534	2.964e-12	1.624e-11	TURE	CL11_S	1.47566	0.561356	Bi-allelic expression
GRMZM2G155565	367	360	287	146	1.14e-11	5.987e-11	TURE	CL11_S	1.96575	0.975082	Bi-allelic expression
GRMZM2G156158	60	60	47	24	0.008555	0.01662	TURE	CL11_S	1.95833	0.969626	Bi-allelic expression
GRMZM2G157019	413	431	241	171	0.0006575	0.00155	TURE	CL11_S	1.40936	0.495037	Bi-allelic expression
GRMZM2G157470	999	984	614	386	5.629e-13	3.241e-12	TURE	CL11_S	1.59067	0.669638	Bi-allelic expression
GRMZM2G157621	124	143	80	45	0.002226	0.004736	TURE	CL11_S	1.77778	0.830075	Bi-allelic expression
GRMZM2G158162	418	390	234	147	9.689e-06	2.952e-05	TURE	CL11_S	1.59184	0.670692	Bi-allelic expression
GRMZM2G159756	475	475	284	158	2.16e-09	9.467e-09	TURE	CL11_S	1.79747	0.845966	Bi-allelic expression
GRMZM2G160005	100	90	74	46	0.01338	0.02517	TURE	CL11_S	1.6087	0.685891	Bi-allelic expression
GRMZM2G162086	207	213	114	66	0.0004284	0.001049	TURE	CL11_S	1.72727	0.788496	Bi-allelic expression
GRMZM2G162333	1145	1054	755	444	2.194e-19	1.859e-18	TURE	CL11_S	1.70045	0.765917	Bi-allelic expression
GRMZM2G163998	214	180	103	55	0.0001662	0.0004319	TURE	CL11_S	1.87273	0.905141	Bi-allelic expression
GRMZM2G164018	925	989	550	368	2.06e-09	9.057e-09	TURE	CL11_S	1.49457	0.579726	Bi-allelic expression
GRMZM2G164165	184	162	142	75	6.351e-06	1.982e-05	TURE	CL11_S	1.89333	0.920928	Bi-allelic expression
GRMZM2G164669	177	153	95	64	0.01708	0.03153	TURE	CL11_S	1.48438	0.569856	Bi-allelic expression
GRMZM2G165747	426	437	211	164	0.01741	0.03212	TURE	CL11_S	1.28659	0.363547	Bi-allelic expression
GRMZM2G166658	951	898	530	348	8.797e-10	4.019e-09	TURE	CL11_S	1.52299	0.606905	Bi-allelic expression
GRMZM2G167594	463	450	246	190	0.008364	0.01627	TURE	CL11_S	1.29474	0.372659	Bi-allelic expression
GRMZM2G168706	735	689	369	234	4.277e-08	1.671e-07	TURE	CL11_S	1.57692	0.657112	Bi-allelic expression
GRMZM2G170088	187	182	90	49	0.0006383	0.001507	TURE	CL11_S	1.83673	0.877143	Bi-allelic expression
GRMZM2G171520	141	134	55	32	0.01783	0.03285	TURE	CL11_S	1.71875	0.78136	Bi-allelic expression
GRMZM2G173759	430	401	205	155	0.009711	0.01871	TURE	CL11_S	1.32258	0.403356	Bi-allelic expression
GRMZM2G174596	338	325	151	101	0.001965	0.004208	TURE	CL11_S	1.49505	0.580193	Bi-allelic expression
GRMZM2G175504	320	342	196	150	0.01543	0.02876	TURE	CL11_S	1.30667	0.385891	Bi-allelic expression
GRMZM2G176903	499	483	232	181	0.01378	0.02589	TURE	CL11_S	1.28177	0.358135	Bi-allelic expression
GRMZM2G177165	232	214	137	88	0.001322	0.002947	TURE	CL11_S	1.55682	0.6386	Bi-allelic expression
GRMZM2G179002	165	158	90	49	0.0006383	0.001507	TURE	CL11_S	1.83673	0.877143	Bi-allelic expression
GRMZM2G179097	724	709	438	291	5.792e-08	2.246e-07	TURE	CL11_S	1.50515	0.589912	Bi-allelic expression
GRMZM2G180471	408	356	205	133	0.0001065	0.0002857	TURE	CL11_S	1.54135	0.624198	Bi-allelic expression
GRMZM2G302553	175	189	95	59	0.004637	0.009451	TURE	CL11_S	1.61017	0.687213	Bi-allelic expression
GRMZM2G302778	362	353	199	114	1.789e-06	5.937e-06	TURE	CL11_S	1.74561	0.803735	Bi-allelic expression
GRMZM2G325019	312	360	174	126	0.00656	0.01303	TURE	CL11_S	1.38095	0.465664	Bi-allelic expression
GRMZM2G336583	142	123	89	55	0.005769	0.01158	TURE	CL11_S	1.61818	0.694374	Bi-allelic expression
GRMZM2G338333	290	269	112	75	0.0083	0.01616	TURE	CL11_S	1.49333	0.578536	Bi-allelic expression
GRMZM2G352132	191	196	107	59	0.0002415	0.0006166	TURE	CL11_S	1.81356	0.858824	Bi-allelic expression
GRMZM2G352159	240	204	124	84	0.006706	0.01327	TURE	CL11_S	1.47619	0.561879	Bi-allelic expression
GRMZM2G353301	236	201	138	77	3.827e-05	0.0001088	TURE	CL11_S	1.79221	0.841738	Bi-allelic expression
GRMZM2G354867	218	186	142	96	0.003448	0.007153	TURE	CL11_S	1.47917	0.564785	Bi-allelic expression
GRMZM2G357620	1017	952	643	325	8.44e-25	9.413e-24	TURE	CL11_S	1.97846	0.984379	Bi-allelic expression
GRMZM2G358279	764	798	339	280	0.01967	0.036	TURE	CL11_S	1.21071	0.275858	Bi-allelic expression
GRMZM2G359331	460	474	323	210	1.124e-06	3.794e-06	TURE	CL11_S	1.5381	0.621145	Bi-allelic expression
GRMZM2G364901	146	151	123	69	0.000119	0.0003172	TURE	CL11_S	1.78261	0.83399	Bi-allelic expression
GRMZM2G365515	600	557	257	187	0.001036	0.002345	TURE	CL11_S	1.37433	0.45873	Bi-allelic expression
GRMZM2G368645	363	392	184	141	0.01968	0.03602	TURE	CL11_S	1.30496	0.384011	Bi-allelic expression
GRMZM2G381404	894	915	411	314	0.0003567	0.0008812	TURE	CL11_S	1.30892	0.388374	Bi-allelic expression
GRMZM2G383031	354	357	152	105	0.004025	0.008286	TURE	CL11_S	1.44762	0.533682	Bi-allelic expression
GRMZM2G394321	365	332	193	138	0.002939	0.00616	TURE	CL11_S	1.39855	0.483933	Bi-allelic expression
GRMZM2G417217	86	91	47	25	0.01277	0.02409	TURE	CL11_S	1.88	0.910733	Bi-allelic expression
GRMZM2G418689	157	136	66	36	0.003866	0.007969	TURE	CL11_S	1.83333	0.874469	Bi-allelic expression
GRMZM2G432801	131	115	67	34	0.001332	0.002966	TURE	CL11_S	1.97059	0.978626	Bi-allelic expression
GRMZM2G439884	607	605	234	176	0.004817	0.00979	TURE	CL11_S	1.32955	0.410933	Bi-allelic expression
GRMZM2G440313	555	504	294	195	8.748e-06	2.677e-05	TURE	CL11_S	1.50769	0.592342	Bi-allelic expression
GRMZM2G446921	366	422	191	148	0.0224	0.04054	TURE	CL11_S	1.29054	0.367975	Bi-allelic expression
GRMZM2G447238	212	207	110	62	0.0003123	0.0007782	TURE	CL11_S	1.77419	0.827163	Bi-allelic expression
GRMZM2G447737	100	75	62	39	0.02809	0.04982	TURE	CL11_S	1.58974	0.668794	Bi-allelic expression
GRMZM2G447976	962	1034	450	328	1.384e-05	4.158e-05	TURE	CL11_S	1.37195	0.456229	Bi-allelic expression
GRMZM2G450055	133	123	104	61	0.001016	0.002302	TURE	CL11_S	1.70492	0.769702	Bi-allelic expression
GRMZM2G451965	97	122	62	35	0.007959	0.01553	TURE	CL11_S	1.77143	0.824913	Bi-allelic expression
GRMZM2G452580	98	127	84	45	0.0007559	0.001769	TURE	CL11_S	1.86667	0.900464	Bi-allelic expression
GRMZM2G454176	446	467	231	181	0.01567	0.02919	TURE	CL11_S	1.27624	0.351903	Bi-allelic expression
GRMZM2G457178	191	189	112	79	0.02035	0.03709	TURE	CL11_S	1.41772	0.503574	Bi-allelic expression
GRMZM2G457630	71	78	61	38	0.02653	0.04734	TURE	CL11_S	1.60526	0.68281	Bi-allelic expression
GRMZM2G469380	1046	1018	526	438	0.005051	0.01023	TURE	CL11_S	1.20091	0.264132	Bi-allelic expression
GRMZM2G472770	754	745	402	333	0.01208	0.02289	TURE	CL11_S	1.20721	0.271673	Bi-allelic expression
GRMZM2G475289	61	86	68	43	0.0223	0.04036	TURE	CL11_S	1.5814	0.661198	Bi-allelic expression
GRMZM2G475360	101	127	98	53	0.0003124	0.0007783	TURE	CL11_S	1.84906	0.886789	Bi-allelic expression
GRMZM2G476322	543	540	222	174	0.01807	0.03327	TURE	CL11_S	1.27586	0.351472	Bi-allelic expression
GRMZM2G479249	362	412	164	124	0.02139	0.03888	TURE	CL11_S	1.32258	0.403356	Bi-allelic expression
GRMZM2G480809	1181	1121	664	482	8.437e-08	3.196e-07	TURE	CL11_S	1.37759	0.46215	Bi-allelic expression
GRMZM2G484344	329	384	182	140	0.02218	0.04016	TURE	CL11_S	1.3	0.378512	Bi-allelic expression
GRMZM2G517332	88	77	57	34	0.02058	0.03749	TURE	CL11_S	1.67647	0.745427	Bi-allelic expression
GRMZM2G524711	629	614	276	216	0.007752	0.01516	TURE	CL11_S	1.27778	0.353637	Bi-allelic expression
GRMZM2G553379	309	271	124	80	0.002522	0.005326	TURE	CL11_S	1.55	0.632268	Bi-allelic expression
GRMZM2G703466	173	152	93	61	0.01224	0.02317	TURE	CL11_S	1.52459	0.608421	Bi-allelic expression
GRMZM2G704277	656	631	366	226	9.533e-09	3.963e-08	TURE	CL11_S	1.61947	0.695521	Bi-allelic expression
GRMZM5G803308	286	242	126	84	0.004551	0.009286	TURE	CL11_S	1.5	0.584963	Bi-allelic expression
GRMZM5G814314	547	512	252	181	0.0007497	0.001756	TURE	CL11_S	1.39227	0.477434	Bi-allelic expression
GRMZM5G819523	702	691	287	219	0.00286	0.006009	TURE	CL11_S	1.3105	0.39012	Bi-allelic expression
GRMZM5G835810	105	80	65	34	0.002395	0.005071	TURE	CL11_S	1.91176	0.934905	Bi-allelic expression
GRMZM5G845366	809	814	444	332	6.577e-05	0.0001812	TURE	CL11_S	1.33735	0.419376	Bi-allelic expression
GRMZM5G846152	833	795	436	341	0.0007355	0.001725	TURE	CL11_S	1.27859	0.354556	Bi-allelic expression
GRMZM5G856681	217	178	115	63	0.0001192	0.0003178	TURE	CL11_S	1.8254	0.86821	Bi-allelic expression
GRMZM5G862101	614	624	326	257	0.004816	0.00979	TURE	CL11_S	1.26848	0.343104	Bi-allelic expression
GRMZM5G865769	342	333	167	127	0.02277	0.04109	TURE	CL11_S	1.31496	0.39502	Bi-allelic expression
GRMZM5G878541	108	107	70	36	0.00124	0.002782	TURE	CL11_S	1.94444	0.959358	Bi-allelic expression
GRMZM5G886363	333	325	173	104	4.035e-05	0.0001144	TURE	CL11_S	1.66346	0.734189	Bi-allelic expression
GRMZM5G891724	147	144	92	60	0.01167	0.02219	TURE	CL11_S	1.53333	0.616671	Bi-allelic expression
GRMZM5G892677	153	147	86	58	0.02411	0.04336	TURE	CL11_S	1.48276	0.568284	Bi-allelic expression
GRMZM6G866436	194	181	87	53	0.005103	0.01032	TURE	CL11_S	1.64151	0.715023	Bi-allelic expression
AC188023.3_FG005	1140	835	518	291	1.264e-15	8.712e-15	TURE	CL11_S	1.78007	0.831933	Bi-allelic expression
AC194970.5_FG005	1950	1252	946	523	1.438e-28	1.901e-27	TURE	CL11_S	1.8088	0.855029	Bi-allelic expression
AC194970.5_FG009	995	539	338	221	8.504e-07	2.924e-06	TURE	CL11_S	1.52941	0.612977	Bi-allelic expression
AC205521.3_FG003	232	178	127	78	0.0007607	0.00178	TURE	CL11_S	1.62821	0.703282	Bi-allelic expression
AC206840.3_FG002	387	237	170	126	0.01231	0.02331	TURE	CL11_S	1.34921	0.432111	Bi-allelic expression
AC213654.3_FG003	398	147	140	101	0.0142	0.0266	TURE	CL11_S	1.38614	0.471072	Bi-allelic expression
AC214350.3_FG007	282	207	108	69	0.004156	0.008534	TURE	CL11_S	1.56522	0.646363	Bi-allelic expression
AC214640.3_FG003	403	337	184	123	0.0005937	0.001409	TURE	CL11_S	1.49593	0.581047	Bi-allelic expression
AC217271.3_FG001	685	304	226	120	1.283e-08	5.29e-08	TURE	CL11_S	1.88333	0.913288	Bi-allelic expression
AC217947.4_FG002	437	309	262	175	3.682e-05	0.0001049	TURE	CL11_S	1.49714	0.582212	Bi-allelic expression
AC234203.1_FG010	703	474	327	178	3.279e-11	1.66e-10	TURE	CL11_S	1.83708	0.877413	Bi-allelic expression
GRMZM2G000540	1144	836	615	353	3.165e-17	2.383e-16	TURE	CL11_S	1.74221	0.800918	Bi-allelic expression
GRMZM2G000686	726	619	279	225	0.01815	0.0334	TURE	CL11_S	1.24	0.31034	Bi-allelic expression
GRMZM2G000749	656	423	288	161	2.159e-09	9.467e-09	TURE	CL11_S	1.78882	0.839008	Bi-allelic expression
GRMZM2G001514	456	371	232	134	3.405e-07	1.223e-06	TURE	CL11_S	1.73134	0.791892	Bi-allelic expression
GRMZM2G001934	1051	804	580	325	1.904e-17	1.452e-16	TURE	CL11_S	1.78462	0.835613	Bi-allelic expression
GRMZM2G002898	1924	1566	995	513	7.976e-36	1.412e-34	TURE	CL11_S	1.93957	0.955738	Bi-allelic expression
GRMZM2G003326	146	84	45	24	0.01543	0.02876	TURE	CL11_S	1.875	0.906891	Bi-allelic expression
GRMZM2G003869	606	452	226	178	0.01926	0.03529	TURE	CL11_S	1.26966	0.344446	Bi-allelic expression
GRMZM2G004397	579	479	242	190	0.01404	0.02632	TURE	CL11_S	1.27368	0.349008	Bi-allelic expression
GRMZM2G004422	454	366	218	173	0.02594	0.04639	TURE	CL11_S	1.26012	0.333556	Bi-allelic expression
GRMZM2G004619	670	259	246	124	2.19e-10	1.047e-09	TURE	CL11_S	1.98387	0.988318	Bi-allelic expression
GRMZM2G005980	474	286	213	142	0.0001941	0.0005002	TURE	CL11_S	1.5	0.584963	Bi-allelic expression
GRMZM2G006234	410	224	160	86	2.759e-06	8.954e-06	TURE	CL11_S	1.86047	0.895663	Bi-allelic expression
GRMZM2G006370	1000	861	559	388	3.046e-08	1.211e-07	TURE	CL11_S	1.44072	0.526792	Bi-allelic expression
GRMZM2G007249	1130	985	405	249	1.135e-09	5.121e-09	TURE	CL11_S	1.62651	0.701776	Bi-allelic expression
GRMZM2G007651	438	321	168	111	0.0007709	0.001801	TURE	CL11_S	1.51351	0.597902	Bi-allelic expression
GRMZM2G007914	184	104	93	56	0.003054	0.006389	TURE	CL11_S	1.66071	0.731804	Bi-allelic expression
GRMZM2G007915	290	224	114	79	0.01418	0.02656	TURE	CL11_S	1.44304	0.529109	Bi-allelic expression
GRMZM2G008751	349	136	124	64	1.44e-05	4.317e-05	TURE	CL11_S	1.9375	0.954196	Bi-allelic expression
GRMZM2G010017	296	228	138	93	0.003698	0.007644	TURE	CL11_S	1.48387	0.569366	Bi-allelic expression
GRMZM2G010257	155	83	80	49	0.008008	0.01562	TURE	CL11_S	1.63265	0.707218	Bi-allelic expression
GRMZM2G010494	439	334	193	116	1.395e-05	4.191e-05	TURE	CL11_S	1.66379	0.734476	Bi-allelic expression
GRMZM2G011436	379	232	168	99	2.874e-05	8.293e-05	TURE	CL11_S	1.69697	0.762961	Bi-allelic expression
GRMZM2G011915	136	60	54	28	0.005436	0.01094	TURE	CL11_S	1.92857	0.947533	Bi-allelic expression
GRMZM2G012213	119	69	54	30	0.01163	0.02213	TURE	CL11_S	1.8	0.847997	Bi-allelic expression
GRMZM2G012229	870	520	338	183	1.072e-11	5.637e-11	TURE	CL11_S	1.84699	0.88518	Bi-allelic expression
GRMZM2G013302	306	254	148	93	0.0004793	0.001167	TURE	CL11_S	1.5914	0.670295	Bi-allelic expression
GRMZM2G013398	545	458	170	113	0.0008412	0.001957	TURE	CL11_S	1.50442	0.589212	Bi-allelic expression
GRMZM2G013430	490	167	82	44	0.0009053	0.002096	TURE	CL11_S	1.86364	0.89812	Bi-allelic expression
GRMZM2G013981	226	124	103	56	0.0002404	0.0006139	TURE	CL11_S	1.83929	0.879146	Bi-allelic expression
GRMZM2G014043	936	701	379	292	0.0008869	0.002057	TURE	CL11_S	1.29795	0.376229	Bi-allelic expression
GRMZM2G014240	621	504	332	234	4.376e-05	0.0001237	TURE	CL11_S	1.4188	0.504675	Bi-allelic expression
GRMZM2G014788	219	132	99	68	0.01999	0.03651	TURE	CL11_S	1.45588	0.541894	Bi-allelic expression
GRMZM2G015727	189	116	93	62	0.01569	0.02921	TURE	CL11_S	1.5	0.584963	Bi-allelic expression
GRMZM2G015886	935	840	477	364	0.00011	0.0002949	TURE	CL11_S	1.31044	0.390051	Bi-allelic expression
GRMZM2G016236	136	91	42	22	0.01686	0.03116	TURE	CL11_S	1.90909	0.932886	Bi-allelic expression
GRMZM2G017329	714	405	260	181	0.0001966	0.0005064	TURE	CL11_S	1.43646	0.522522	Bi-allelic expression
GRMZM2G017678	1335	890	580	404	2.229e-08	8.986e-08	TURE	CL11_S	1.43564	0.521698	Bi-allelic expression
GRMZM2G017789	425	220	142	87	0.0003384	0.0008389	TURE	CL11_S	1.63218	0.706804	Bi-allelic expression
GRMZM2G017940	121	84	57	34	0.02058	0.03749	TURE	CL11_S	1.67647	0.745427	Bi-allelic expression
GRMZM2G018619	797	561	333	194	1.488e-09	6.643e-09	TURE	CL11_S	1.71649	0.779466	Bi-allelic expression
GRMZM2G018837	723	571	309	237	0.002347	0.004977	TURE	CL11_S	1.3038	0.38272	Bi-allelic expression
GRMZM2G019597	318	259	131	96	0.02382	0.04289	TURE	CL11_S	1.36458	0.448461	Bi-allelic expression
GRMZM2G019879	1025	859	457	309	9.97e-08	3.754e-07	TURE	CL11_S	1.47896	0.564587	Bi-allelic expression
GRMZM2G020255	548	433	273	211	0.005504	0.01107	TURE	CL11_S	1.29384	0.371658	Bi-allelic expression
GRMZM2G020740	285	204	172	108	0.0001568	0.0004084	TURE	CL11_S	1.59259	0.671377	Bi-allelic expression
GRMZM2G020943	387	267	156	84	3.914e-06	1.248e-05	TURE	CL11_S	1.85714	0.893085	Bi-allelic expression
GRMZM2G021243	375	253	166	117	0.004245	0.008705	TURE	CL11_S	1.4188	0.504675	Bi-allelic expression
GRMZM2G021567	1026	759	443	337	0.0001666	0.0004329	TURE	CL11_S	1.31454	0.394558	Bi-allelic expression
GRMZM2G021786	394	151	113	63	0.0002022	0.0005202	TURE	CL11_S	1.79365	0.842899	Bi-allelic expression
GRMZM2G021831	141	105	59	33	0.008781	0.01703	TURE	CL11_S	1.78788	0.838249	Bi-allelic expression
GRMZM2G022365	639	523	373	227	2.711e-09	1.18e-08	TURE	CL11_S	1.64317	0.716483	Bi-allelic expression
GRMZM2G022558	1431	854	650	382	6.369e-17	4.74e-16	TURE	CL11_S	1.70157	0.766867	Bi-allelic expression
GRMZM2G022915	254	148	130	79	0.0005127	0.001229	TURE	CL11_S	1.64557	0.718587	Bi-allelic expression
GRMZM2G024005	346	135	91	53	0.001943	0.004185	TURE	CL11_S	1.71698	0.779874	Bi-allelic expression
GRMZM2G024389	669	578	258	205	0.01557	0.02901	TURE	CL11_S	1.25854	0.331747	Bi-allelic expression
GRMZM2G025215	1193	1061	615	455	1.119e-06	3.78e-06	TURE	CL11_S	1.35165	0.43472	Bi-allelic expression
GRMZM2G025592	1022	918	613	410	2.36e-10	1.12e-09	TURE	CL11_S	1.49512	0.580263	Bi-allelic expression
GRMZM2G027571	317	199	169	95	6.16e-06	1.925e-05	TURE	CL11_S	1.77895	0.831024	Bi-allelic expression
GRMZM2G027603	288	232	161	92	1.707e-05	5.037e-05	TURE	CL11_S	1.75	0.807355	Bi-allelic expression
GRMZM2G027640	157	107	52	30	0.01983	0.03626	TURE	CL11_S	1.73333	0.793549	Bi-allelic expression
GRMZM2G029113	880	555	431	244	5.812e-13	3.341e-12	TURE	CL11_S	1.76639	0.820807	Bi-allelic expression
GRMZM2G029478	1158	761	548	308	1.991e-16	1.446e-15	TURE	CL11_S	1.77922	0.831246	Bi-allelic expression
GRMZM2G030072	657	448	376	200	2.003e-13	1.199e-12	TURE	CL11_S	1.88	0.910733	Bi-allelic expression
GRMZM2G030636	452	340	267	169	3.1e-06	1.001e-05	TURE	CL11_S	1.57988	0.659816	Bi-allelic expression
GRMZM2G031400	625	458	275	192	0.0001426	0.0003732	TURE	CL11_S	1.43229	0.518325	Bi-allelic expression
GRMZM2G031496	419	251	196	124	6.761e-05	0.0001857	TURE	CL11_S	1.58065	0.660514	Bi-allelic expression
GRMZM2G031941	1130	649	464	263	8.341e-14	5.129e-13	TURE	CL11_S	1.76426	0.819062	Bi-allelic expression
GRMZM2G032110	2113	1520	861	568	9.098e-15	5.954e-14	TURE	CL11_S	1.51585	0.600122	Bi-allelic expression
GRMZM2G032132	428	365	219	174	0.02633	0.04703	TURE	CL11_S	1.25862	0.331844	Bi-allelic expression
GRMZM2G033029	1319	968	570	366	2.717e-11	1.391e-10	TURE	CL11_S	1.55738	0.639118	Bi-allelic expression
GRMZM2G033350	157	120	56	30	0.006674	0.01322	TURE	CL11_S	1.86667	0.900464	Bi-allelic expression
GRMZM2G033612	398	267	154	90	5.02e-05	0.000141	TURE	CL11_S	1.71111	0.774933	Bi-allelic expression
GRMZM2G034764	173	77	59	30	0.002785	0.005855	TURE	CL11_S	1.96667	0.975752	Bi-allelic expression
GRMZM2G037655	520	292	208	113	1.265e-07	4.718e-07	TURE	CL11_S	1.84071	0.880261	Bi-allelic expression
GRMZM2G037875	102	59	41	21	0.01513	0.02825	TURE	CL11_S	1.95238	0.965235	Bi-allelic expression
GRMZM2G038152	534	172	158	81	7.149e-07	2.479e-06	TURE	CL11_S	1.95062	0.963931	Bi-allelic expression
GRMZM2G038158	251	176	133	71	1.693e-05	4.998e-05	TURE	CL11_S	1.87324	0.905535	Bi-allelic expression
GRMZM2G039238	1262	1108	588	435	1.929e-06	6.354e-06	TURE	CL11_S	1.35172	0.434801	Bi-allelic expression
GRMZM2G039592	871	515	351	213	6.757e-09	2.857e-08	TURE	CL11_S	1.64789	0.720618	Bi-allelic expression
GRMZM2G040349	375	197	165	88	1.482e-06	4.957e-06	TURE	CL11_S	1.875	0.906891	Bi-allelic expression
GRMZM2G040561	185	120	95	55	0.00137	0.003047	TURE	CL11_S	1.72727	0.788496	Bi-allelic expression
GRMZM2G040618	417	235	166	106	0.00033	0.0008191	TURE	CL11_S	1.56604	0.647119	Bi-allelic expression
GRMZM2G040878	145	79	58	30	0.003747	0.007734	TURE	CL11_S	1.93333	0.95109	Bi-allelic expression
GRMZM2G041636	114	51	34	17	0.02409	0.04335	TURE	CL11_S	2	1	Bi-allelic expression
GRMZM2G041881	378	266	165	116	0.00411	0.008443	TURE	CL11_S	1.42241	0.508341	Bi-allelic expression
GRMZM2G042164	972	391	342	180	1.216e-12	6.844e-12	TURE	CL11_S	1.9	0.925999	Bi-allelic expression
GRMZM2G042754	471	359	219	128	1.186e-06	4.001e-06	TURE	CL11_S	1.71094	0.774787	Bi-allelic expression
GRMZM2G042893	690	219	184	96	1.597e-07	5.92e-07	TURE	CL11_S	1.91667	0.938599	Bi-allelic expression
GRMZM2G043470	884	415	252	173	0.0001485	0.0003884	TURE	CL11_S	1.45665	0.542652	Bi-allelic expression
GRMZM2G043584	3317	2807	1580	1118	5.749e-19	4.798e-18	TURE	CL11_S	1.41324	0.499004	Bi-allelic expression
GRMZM2G043749	422	216	133	80	0.0003441	0.0008517	TURE	CL11_S	1.6625	0.733354	Bi-allelic expression
GRMZM2G043955	261	172	109	75	0.01476	0.02758	TURE	CL11_S	1.45333	0.539366	Bi-allelic expression
GRMZM2G044460	1380	882	480	378	0.000557	0.001326	TURE	CL11_S	1.26984	0.344648	Bi-allelic expression
GRMZM2G045330	422	250	130	90	0.008405	0.01634	TURE	CL11_S	1.44444	0.530515	Bi-allelic expression
GRMZM2G046418	1637	1261	664	439	1.309e-11	6.836e-11	TURE	CL11_S	1.51253	0.596962	Bi-allelic expression
GRMZM2G046924	1012	759	562	352	3.834e-12	2.083e-11	TURE	CL11_S	1.59659	0.674995	Bi-allelic expression
GRMZM2G047298	547	252	195	107	4.641e-07	1.647e-06	TURE	CL11_S	1.82243	0.865863	Bi-allelic expression
GRMZM2G049201	969	859	595	446	4.338e-06	1.377e-05	TURE	CL11_S	1.33408	0.415846	Bi-allelic expression
GRMZM2G049229	433	284	196	102	5.6e-08	2.174e-07	TURE	CL11_S	1.92157	0.942285	Bi-allelic expression
GRMZM2G049661	269	202	121	75	0.00125	0.002802	TURE	CL11_S	1.61333	0.690045	Bi-allelic expression
GRMZM2G050394	311	243	176	89	9.852e-08	3.712e-07	TURE	CL11_S	1.97753	0.983698	Bi-allelic expression
GRMZM2G050570	748	549	309	197	7.275e-07	2.52e-06	TURE	CL11_S	1.56853	0.649411	Bi-allelic expression
GRMZM2G050647	873	504	415	248	9.139e-11	4.49e-10	TURE	CL11_S	1.67339	0.742771	Bi-allelic expression
GRMZM2G050912	105	63	52	28	0.009683	0.01865	TURE	CL11_S	1.85714	0.893085	Bi-allelic expression
GRMZM2G051153	1193	980	527	391	8.069e-06	2.48e-05	TURE	CL11_S	1.34783	0.430634	Bi-allelic expression
GRMZM2G051955	802	477	244	191	0.01257	0.02376	TURE	CL11_S	1.27749	0.353309	Bi-allelic expression
GRMZM2G052474	188	147	85	46	0.000832	0.001936	TURE	CL11_S	1.84783	0.885829	Bi-allelic expression
GRMZM2G052569	1312	870	634	363	7.702e-18	6.027e-17	TURE	CL11_S	1.74656	0.804513	Bi-allelic expression
GRMZM2G053223	112	59	53	29	0.01064	0.02037	TURE	CL11_S	1.82759	0.869939	Bi-allelic expression
GRMZM2G055089	1802	1482	960	668	4.787e-13	2.77e-12	TURE	CL11_S	1.43713	0.523186	Bi-allelic expression
GRMZM2G055216	701	364	308	221	0.0001791	0.0004639	TURE	CL11_S	1.39367	0.478884	Bi-allelic expression
GRMZM2G055309	552	336	206	139	0.000366	0.0009031	TURE	CL11_S	1.48201	0.567559	Bi-allelic expression
GRMZM2G055334	1519	807	455	305	5.902e-08	2.288e-07	TURE	CL11_S	1.4918	0.577057	Bi-allelic expression
GRMZM2G055968	1366	554	526	324	4.318e-12	2.341e-11	TURE	CL11_S	1.62346	0.699069	Bi-allelic expression
GRMZM2G056569	1763	1588	885	678	1.81e-07	6.674e-07	TURE	CL11_S	1.30531	0.384392	Bi-allelic expression
GRMZM2G057352	147	63	48	25	0.009542	0.01841	TURE	CL11_S	1.92	0.941106	Bi-allelic expression
GRMZM2G058021	292	193	110	67	0.001522	0.00336	TURE	CL11_S	1.64179	0.715271	Bi-allelic expression
GRMZM2G059266	637	501	308	218	0.0001005	0.0002707	TURE	CL11_S	1.41284	0.498602	Bi-allelic expression
GRMZM2G059618	416	273	258	137	1.168e-09	5.259e-09	TURE	CL11_S	1.88321	0.913195	Bi-allelic expression
GRMZM2G060373	67	44	43	24	0.02712	0.04827	TURE	CL11_S	1.79167	0.841302	Bi-allelic expression
GRMZM2G061206	845	531	403	220	2.07e-13	1.238e-12	TURE	CL11_S	1.83182	0.873276	Bi-allelic expression
GRMZM2G061287	495	382	306	172	9.207e-10	4.201e-09	TURE	CL11_S	1.77907	0.831123	Bi-allelic expression
GRMZM2G061910	139	76	52	31	0.02753	0.04891	TURE	CL11_S	1.67742	0.746243	Bi-allelic expression
GRMZM2G062342	168	129	66	41	0.0199	0.03637	TURE	CL11_S	1.60976	0.686842	Bi-allelic expression
GRMZM2G062488	1000	548	423	260	4.735e-10	2.199e-09	TURE	CL11_S	1.62692	0.702146	Bi-allelic expression
GRMZM2G063426	477	376	168	117	0.002992	0.006263	TURE	CL11_S	1.4359	0.521953	Bi-allelic expression
GRMZM2G064600	302	216	130	91	0.01042	0.02001	TURE	CL11_S	1.42857	0.514573	Bi-allelic expression
GRMZM2G066373	266	182	141	91	0.001247	0.002796	TURE	CL11_S	1.54945	0.631757	Bi-allelic expression
GRMZM2G066440	1408	1197	676	472	1.893e-09	8.354e-09	TURE	CL11_S	1.4322	0.518236	Bi-allelic expression
GRMZM2G066516	637	428	306	161	1.855e-11	9.588e-11	TURE	CL11_S	1.90062	0.926471	Bi-allelic expression
GRMZM2G066860	304	198	122	66	5.368e-05	0.0001501	TURE	CL11_S	1.84848	0.886343	Bi-allelic expression
GRMZM2G067225	954	675	461	282	5.333e-11	2.664e-10	TURE	CL11_S	1.63475	0.709072	Bi-allelic expression
GRMZM2G067303	309	195	140	81	8.747e-05	0.0002375	TURE	CL11_S	1.7284	0.789433	Bi-allelic expression
GRMZM2G067752	1189	694	480	277	1.516e-13	9.13e-13	TURE	CL11_S	1.73285	0.793148	Bi-allelic expression
GRMZM2G069177	583	450	228	131	3.46e-07	1.242e-06	TURE	CL11_S	1.74046	0.799467	Bi-allelic expression
GRMZM2G069708	286	204	131	92	0.01077	0.02061	TURE	CL11_S	1.42391	0.509861	Bi-allelic expression
GRMZM2G070211	616	410	290	166	6.84e-09	2.89e-08	TURE	CL11_S	1.74699	0.80487	Bi-allelic expression
GRMZM2G070442	101	36	40	21	0.02041	0.0372	TURE	CL11_S	1.90476	0.929611	Bi-allelic expression
GRMZM2G070804	413	202	115	68	0.0006328	0.001496	TURE	CL11_S	1.69118	0.758027	Bi-allelic expression
GRMZM2G071071	176	129	88	46	0.0003595	0.0008876	TURE	CL11_S	1.91304	0.93587	Bi-allelic expression
GRMZM2G071196	486	368	208	117	5.066e-07	1.777e-06	TURE	CL11_S	1.77778	0.830075	Bi-allelic expression
GRMZM2G071907	1055	901	447	360	0.002446	0.005175	TURE	CL11_S	1.24167	0.312278	Bi-allelic expression
GRMZM2G073197	169	85	82	44	0.0009053	0.002096	TURE	CL11_S	1.86364	0.89812	Bi-allelic expression
GRMZM2G073979	1091	824	415	307	6.635e-05	0.0001825	TURE	CL11_S	1.35179	0.434873	Bi-allelic expression
GRMZM2G074015	1457	1213	509	410	0.001214	0.002726	TURE	CL11_S	1.24146	0.312042	Bi-allelic expression
GRMZM2G074351	375	303	190	144	0.01369	0.02571	TURE	CL11_S	1.31944	0.399931	Bi-allelic expression
GRMZM2G074517	544	381	283	160	5.446e-09	2.317e-08	TURE	CL11_S	1.76875	0.82273	Bi-allelic expression
GRMZM2G074567	1894	1565	747	588	1.497e-05	4.48e-05	TURE	CL11_S	1.27041	0.345292	Bi-allelic expression
GRMZM2G074821	219	116	93	54	0.001631	0.003584	TURE	CL11_S	1.72222	0.784271	Bi-allelic expression
GRMZM2G075262	304	201	102	56	0.0003146	0.0007827	TURE	CL11_S	1.82143	0.86507	Bi-allelic expression
GRMZM2G076307	781	336	204	158	0.0179	0.03297	TURE	CL11_S	1.29114	0.368645	Bi-allelic expression
GRMZM2G076484	540	419	259	188	0.0009096	0.002105	TURE	CL11_S	1.37766	0.462219	Bi-allelic expression
GRMZM2G076688	645	345	272	142	1.639e-10	7.88e-10	TURE	CL11_S	1.91549	0.937716	Bi-allelic expression
GRMZM2G076905	501	268	236	129	2.307e-08	9.283e-08	TURE	CL11_S	1.82946	0.871416	Bi-allelic expression
GRMZM2G077024	454	338	221	121	7.025e-08	2.684e-07	TURE	CL11_S	1.82645	0.869039	Bi-allelic expression
GRMZM2G077389	101	59	36	18	0.01983	0.03627	TURE	CL11_S	2	1	Bi-allelic expression
GRMZM2G077811	394	239	123	86	0.01258	0.02378	TURE	CL11_S	1.43023	0.51625	Bi-allelic expression
GRMZM2G078022	421	353	208	143	0.0006152	0.001457	TURE	CL11_S	1.45455	0.540568	Bi-allelic expression
GRMZM2G078174	850	294	297	149	2.142e-12	1.184e-11	TURE	CL11_S	1.99329	0.995151	Bi-allelic expression
GRMZM2G079066	697	537	251	192	0.005796	0.01163	TURE	CL11_S	1.30729	0.386581	Bi-allelic expression
GRMZM2G079777	1300	652	394	227	2.068e-11	1.064e-10	TURE	CL11_S	1.73568	0.795503	Bi-allelic expression
GRMZM2G080462	603	503	271	204	0.002424	0.00513	TURE	CL11_S	1.32843	0.409724	Bi-allelic expression
GRMZM2G080722	637	354	287	167	1.946e-08	7.879e-08	TURE	CL11_S	1.71856	0.781203	Bi-allelic expression
GRMZM2G081504	252	73	52	29	0.014	0.02625	TURE	CL11_S	1.7931	0.842459	Bi-allelic expression
GRMZM2G081652	1436	1287	616	469	9.047e-06	2.766e-05	TURE	CL11_S	1.31343	0.393342	Bi-allelic expression
GRMZM2G081829	591	348	225	148	7.879e-05	0.0002149	TURE	CL11_S	1.52027	0.604328	Bi-allelic expression
GRMZM2G081888	457	225	218	122	2.157e-07	7.9e-07	TURE	CL11_S	1.78689	0.837447	Bi-allelic expression
GRMZM2G081910	292	231	130	95	0.0232	0.04184	TURE	CL11_S	1.36842	0.452512	Bi-allelic expression
GRMZM2G082149	193	47	84	49	0.003049	0.006379	TURE	CL11_S	1.71429	0.777608	Bi-allelic expression
GRMZM2G083058	860	561	354	194	7.906e-12	4.189e-11	TURE	CL11_S	1.82474	0.867693	Bi-allelic expression
GRMZM2G085089	324	255	204	117	1.377e-06	4.624e-06	TURE	CL11_S	1.74359	0.802061	Bi-allelic expression
GRMZM2G086946	786	619	387	314	0.006499	0.01292	TURE	CL11_S	1.23248	0.301569	Bi-allelic expression
GRMZM2G087150	478	305	214	109	5.311e-09	2.262e-08	TURE	CL11_S	1.9633	0.973283	Bi-allelic expression
GRMZM2G087459	657	305	211	125	3.143e-06	1.014e-05	TURE	CL11_S	1.688	0.755315	Bi-allelic expression
GRMZM2G088590	515	410	238	147	4.083e-06	1.3e-05	TURE	CL11_S	1.61905	0.695145	Bi-allelic expression
GRMZM2G089944	224	135	75	45	0.007847	0.01534	TURE	CL11_S	1.66667	0.736966	Bi-allelic expression
GRMZM2G090595	555	197	184	107	7.469e-06	2.32e-05	TURE	CL11_S	1.71963	0.782095	Bi-allelic expression
GRMZM2G090747	492	319	202	115	1.178e-06	3.974e-06	TURE	CL11_S	1.75652	0.812721	Bi-allelic expression
GRMZM2G090865	744	550	286	173	1.494e-07	5.546e-07	TURE	CL11_S	1.65318	0.725243	Bi-allelic expression
GRMZM2G091287	83	48	45	25	0.02246	0.04062	TURE	CL11_S	1.8	0.847997	Bi-allelic expression
GRMZM2G091921	605	259	256	137	2.007e-09	8.83e-09	TURE	CL11_S	1.86861	0.901968	Bi-allelic expression
GRMZM2G093090	287	28	63	38	0.01651	0.03062	TURE	CL11_S	1.65789	0.729352	Bi-allelic expression
GRMZM2G093195	697	228	185	144	0.02728	0.04854	TURE	CL11_S	1.28472	0.361456	Bi-allelic expression
GRMZM2G094831	900	390	302	181	4.066e-08	1.593e-07	TURE	CL11_S	1.66851	0.738559	Bi-allelic expression
GRMZM2G095511	284	177	104	73	0.02386	0.04295	TURE	CL11_S	1.42466	0.510615	Bi-allelic expression
GRMZM2G095540	1139	849	513	364	5.468e-07	1.913e-06	TURE	CL11_S	1.40934	0.49502	Bi-allelic expression
GRMZM2G095595	201	136	117	72	0.00131	0.002922	TURE	CL11_S	1.625	0.70044	Bi-allelic expression
GRMZM2G097878	1044	917	620	367	7.312e-16	5.134e-15	TURE	CL11_S	1.68937	0.756488	Bi-allelic expression
GRMZM2G097900	604	526	267	189	0.0003017	0.0007542	TURE	CL11_S	1.4127	0.498454	Bi-allelic expression
GRMZM2G098569	155	77	55	32	0.01783	0.03285	TURE	CL11_S	1.71875	0.78136	Bi-allelic expression
GRMZM2G099547	213	142	89	49	0.000836	0.001945	TURE	CL11_S	1.81633	0.861024	Bi-allelic expression
GRMZM2G099754	433	279	156	100	0.000561	0.001335	TURE	CL11_S	1.56	0.641546	Bi-allelic expression
GRMZM2G100286	750	474	389	228	9.327e-11	4.577e-10	TURE	CL11_S	1.70614	0.770736	Bi-allelic expression
GRMZM2G101042	1999	1118	774	430	2.44e-23	2.559e-22	TURE	CL11_S	1.8	0.847997	Bi-allelic expression
GRMZM2G101179	1463	956	770	452	7.53e-20	6.544e-19	TURE	CL11_S	1.70354	0.768536	Bi-allelic expression
GRMZM2G101515	725	589	415	248	9.139e-11	4.49e-10	TURE	CL11_S	1.67339	0.742771	Bi-allelic expression
GRMZM2G101791	205	121	102	53	0.0001022	0.0002748	TURE	CL11_S	1.92453	0.944505	Bi-allelic expression
GRMZM2G102601	591	342	307	159	6.557e-12	3.513e-11	TURE	CL11_S	1.93082	0.949212	Bi-allelic expression
GRMZM2G102760	1669	1355	720	451	3.662e-15	2.441e-14	TURE	CL11_S	1.59645	0.674869	Bi-allelic expression
GRMZM2G104088	793	563	278	191	6.844e-05	0.0001879	TURE	CL11_S	1.4555	0.541512	Bi-allelic expression
GRMZM2G104125	312	205	162	110	0.001932	0.004185	TURE	CL11_S	1.47273	0.55849	Bi-allelic expression
GRMZM2G104176	246	69	49	28	0.02203	0.03992	TURE	CL11_S	1.75	0.807355	Bi-allelic expression
GRMZM2G104199	1311	574	366	239	2.737e-07	9.909e-07	TURE	CL11_S	1.53138	0.614833	Bi-allelic expression
GRMZM2G104546	254	122	74	44	0.00733	0.0144	TURE	CL11_S	1.68182	0.750022	Bi-allelic expression
GRMZM2G104575	155	115	65	40	0.01874	0.0344	TURE	CL11_S	1.625	0.70044	Bi-allelic expression
GRMZM2G105335	471	399	258	166	9.176e-06	2.803e-05	TURE	CL11_S	1.55422	0.636188	Bi-allelic expression
GRMZM2G105999	580	352	217	135	1.453e-05	4.355e-05	TURE	CL11_S	1.60741	0.684736	Bi-allelic expression
GRMZM2G106600	1068	842	457	313	2.369e-07	8.654e-07	TURE	CL11_S	1.46006	0.546032	Bi-allelic expression
GRMZM2G106790	272	157	103	55	0.0001662	0.0004319	TURE	CL11_S	1.87273	0.905141	Bi-allelic expression
GRMZM2G107414	129	95	53	30	0.01523	0.02841	TURE	CL11_S	1.76667	0.82103	Bi-allelic expression
GRMZM2G107457	565	455	275	179	7.667e-06	2.361e-05	TURE	CL11_S	1.53631	0.619472	Bi-allelic expression
GRMZM2G107473	927	536	446	247	3.641e-14	2.283e-13	TURE	CL11_S	1.80567	0.852533	Bi-allelic expression
GRMZM2G107815	919	508	370	248	1.048e-06	3.554e-06	TURE	CL11_S	1.49194	0.577185	Bi-allelic expression
GRMZM2G108424	435	300	158	99	0.0002808	0.0007046	TURE	CL11_S	1.59596	0.674424	Bi-allelic expression
GRMZM2G108600	616	259	236	127	1.127e-08	4.675e-08	TURE	CL11_S	1.85827	0.893958	Bi-allelic expression
GRMZM2G109480	859	468	347	190	1.205e-11	6.316e-11	TURE	CL11_S	1.82632	0.868936	Bi-allelic expression
GRMZM2G109566	94	57	45	23	0.01034	0.01986	TURE	CL11_S	1.95652	0.968291	Bi-allelic expression
GRMZM2G109618	203	67	45	23	0.01034	0.01986	TURE	CL11_S	1.95652	0.968291	Bi-allelic expression
GRMZM2G110582	240	170	125	73	0.0002691	0.0006772	TURE	CL11_S	1.71233	0.77596	Bi-allelic expression
GRMZM2G110932	908	512	337	172	2.245e-13	1.34e-12	TURE	CL11_S	1.9593	0.97034	Bi-allelic expression
GRMZM2G111123	645	462	244	153	5.741e-06	1.799e-05	TURE	CL11_S	1.59477	0.673349	Bi-allelic expression
GRMZM2G111324	540	457	274	186	4.744e-05	0.0001337	TURE	CL11_S	1.47312	0.558873	Bi-allelic expression
GRMZM2G111510	900	784	358	298	0.02118	0.03853	TURE	CL11_S	1.20134	0.264647	Bi-allelic expression
GRMZM2G111521	598	291	219	134	7.078e-06	2.201e-05	TURE	CL11_S	1.63433	0.708698	Bi-allelic expression
GRMZM2G111679	530	401	200	135	0.0004539	0.001108	TURE	CL11_S	1.48148	0.567041	Bi-allelic expression
GRMZM2G111731	472	330	158	117	0.01571	0.02923	TURE	CL11_S	1.35043	0.433416	Bi-allelic expression
GRMZM2G112352	664	337	336	181	8.882e-12	4.683e-11	TURE	CL11_S	1.85635	0.892472	Bi-allelic expression
GRMZM2G112366	193	49	77	41	0.001178	0.00265	TURE	CL11_S	1.87805	0.909235	Bi-allelic expression
GRMZM2G113325	1075	747	363	267	0.0001497	0.0003913	TURE	CL11_S	1.35955	0.44313	Bi-allelic expression
GRMZM2G114692	666	470	394	218	1.059e-12	5.986e-12	TURE	CL11_S	1.80734	0.853867	Bi-allelic expression
GRMZM2G115424	276	114	79	48	0.00752	0.01474	TURE	CL11_S	1.64583	0.718818	Bi-allelic expression
GRMZM2G115499	1907	1715	1006	531	3.557e-34	5.899e-33	TURE	CL11_S	1.89454	0.921847	Bi-allelic expression
GRMZM2G115633	971	864	535	307	3.523e-15	2.358e-14	TURE	CL11_S	1.74267	0.8013	Bi-allelic expression
GRMZM2G116053	1892	954	730	495	2.002e-11	1.032e-10	TURE	CL11_S	1.47475	0.560468	Bi-allelic expression
GRMZM2G116196	353	235	170	102	4.461e-05	0.000126	TURE	CL11_S	1.66667	0.736966	Bi-allelic expression
GRMZM2G116750	902	488	403	204	5.08e-16	3.606e-15	TURE	CL11_S	1.97549	0.982211	Bi-allelic expression
GRMZM2G117357	101	63	50	25	0.005228	0.01054	TURE	CL11_S	2	1	Bi-allelic expression
GRMZM2G118737	1515	1197	698	586	0.001939	0.004185	TURE	CL11_S	1.19113	0.252326	Bi-allelic expression
GRMZM2G119104	351	212	141	103	0.01767	0.03257	TURE	CL11_S	1.36893	0.453051	Bi-allelic expression
GRMZM2G119248	1045	885	432	364	0.01751	0.03229	TURE	CL11_S	1.18681	0.247093	Bi-allelic expression
GRMZM2G119300	672	453	293	231	0.007644	0.01496	TURE	CL11_S	1.2684	0.343008	Bi-allelic expression
GRMZM2G119650	1089	988	507	406	0.0009245	0.002134	TURE	CL11_S	1.24877	0.320506	Bi-allelic expression
GRMZM2G120085	2300	2012	1279	776	8.998e-29	1.205e-27	TURE	CL11_S	1.6482	0.720888	Bi-allelic expression
GRMZM2G121128	910	670	340	249	0.0002031	0.0005224	TURE	CL11_S	1.36546	0.449389	Bi-allelic expression
GRMZM2G121743	1051	733	625	403	4.541e-12	2.455e-11	TURE	CL11_S	1.55087	0.633076	Bi-allelic expression
GRMZM2G123540	721	357	243	131	7.387e-09	3.116e-08	TURE	CL11_S	1.85496	0.89139	Bi-allelic expression
GRMZM2G123624	279	221	139	95	0.004833	0.009818	TURE	CL11_S	1.46316	0.549085	Bi-allelic expression
GRMZM2G124254	607	480	272	181	2.216e-05	6.466e-05	TURE	CL11_S	1.50276	0.587617	Bi-allelic expression
GRMZM2G124281	495	318	205	152	0.005844	0.01172	TURE	CL11_S	1.34868	0.431553	Bi-allelic expression
GRMZM2G124809	594	460	343	178	4.314e-13	2.518e-12	TURE	CL11_S	1.92697	0.946331	Bi-allelic expression
GRMZM2G125149	240	168	112	66	0.0006998	0.001644	TURE	CL11_S	1.69697	0.762961	Bi-allelic expression
GRMZM2G125345	592	379	270	191	0.0002717	0.0006832	TURE	CL11_S	1.41361	0.499387	Bi-allelic expression
GRMZM2G125513	453	261	182	97	4.048e-07	1.445e-06	TURE	CL11_S	1.87629	0.907882	Bi-allelic expression
GRMZM2G126742	496	418	283	146	3.546e-11	1.789e-10	TURE	CL11_S	1.93836	0.954834	Bi-allelic expression
GRMZM2G129781	403	278	201	118	3.916e-06	1.249e-05	TURE	CL11_S	1.70339	0.768409	Bi-allelic expression
GRMZM2G130398	401	217	170	87	2.491e-07	9.054e-07	TURE	CL11_S	1.95402	0.966447	Bi-allelic expression
GRMZM2G131850	906	440	356	201	5.136e-11	2.568e-10	TURE	CL11_S	1.77114	0.824682	Bi-allelic expression
GRMZM2G132486	1540	1338	687	485	3.971e-09	1.707e-08	TURE	CL11_S	1.41649	0.502325	Bi-allelic expression
GRMZM2G132777	983	549	337	238	4.198e-05	0.0001188	TURE	CL11_S	1.41597	0.501787	Bi-allelic expression
GRMZM2G132978	187	114	97	53	0.0004098	0.001006	TURE	CL11_S	1.83019	0.871992	Bi-allelic expression
GRMZM2G133053	490	373	384	239	6.847e-09	2.892e-08	TURE	CL11_S	1.60669	0.684096	Bi-allelic expression
GRMZM2G133854	173	109	64	38	0.01292	0.02436	TURE	CL11_S	1.68421	0.752072	Bi-allelic expression
GRMZM2G134027	708	441	301	189	4.767e-07	1.675e-06	TURE	CL11_S	1.59259	0.671377	Bi-allelic expression
GRMZM2G134054	444	271	159	82	7.977e-07	2.751e-06	TURE	CL11_S	1.93902	0.955331	Bi-allelic expression
GRMZM2G134107	1429	1314	716	617	0.007248	0.01425	TURE	CL11_S	1.16045	0.214689	Bi-allelic expression
GRMZM2G134430	490	273	205	130	4.933e-05	0.0001387	TURE	CL11_S	1.57692	0.657112	Bi-allelic expression
GRMZM2G134761	979	601	385	278	3.707e-05	0.0001056	TURE	CL11_S	1.38489	0.469774	Bi-allelic expression
GRMZM2G134844	1070	727	588	351	9.759e-15	6.376e-14	TURE	CL11_S	1.67521	0.744345	Bi-allelic expression
GRMZM2G135783	662	316	276	174	1.747e-06	5.811e-06	TURE	CL11_S	1.58621	0.665581	Bi-allelic expression
GRMZM2G135817	234	178	117	65	0.0001423	0.0003727	TURE	CL11_S	1.8	0.847997	Bi-allelic expression
GRMZM2G136106	787	152	127	74	0.0002267	0.0005799	TURE	CL11_S	1.71622	0.779231	Bi-allelic expression
GRMZM2G138907	577	301	216	134	1.372e-05	4.125e-05	TURE	CL11_S	1.61194	0.688798	Bi-allelic expression
GRMZM2G139550	404	231	173	90	3.448e-07	1.239e-06	TURE	CL11_S	1.92222	0.942775	Bi-allelic expression
GRMZM2G140201	1143	997	626	445	3.531e-08	1.394e-07	TURE	CL11_S	1.40674	0.492357	Bi-allelic expression
GRMZM2G140342	678	452	312	191	7.635e-08	2.909e-07	TURE	CL11_S	1.63351	0.707973	Bi-allelic expression
GRMZM2G140545	1073	875	543	370	1.137e-08	4.713e-08	TURE	CL11_S	1.46757	0.553427	Bi-allelic expression
GRMZM2G140633	406	317	203	145	0.002201	0.004689	TURE	CL11_S	1.4	0.485427	Bi-allelic expression
GRMZM2G141355	1331	842	651	401	1.229e-14	7.975e-14	TURE	CL11_S	1.62344	0.699055	Bi-allelic expression
GRMZM2G141799	753	486	258	159	1.431e-06	4.794e-06	TURE	CL11_S	1.62264	0.698344	Bi-allelic expression
GRMZM2G143330	699	574	343	271	0.004129	0.008481	TURE	CL11_S	1.26568	0.339916	Bi-allelic expression
GRMZM2G144668	229	135	95	55	0.00137	0.003047	TURE	CL11_S	1.72727	0.788496	Bi-allelic expression
GRMZM2G145816	518	414	257	178	0.0001774	0.0004598	TURE	CL11_S	1.44382	0.529891	Bi-allelic expression
GRMZM2G147402	276	198	127	67	1.974e-05	5.776e-05	TURE	CL11_S	1.89552	0.922595	Bi-allelic expression
GRMZM2G147814	244	176	131	91	0.008708	0.0169	TURE	CL11_S	1.43956	0.525628	Bi-allelic expression
GRMZM2G148074	488	382	191	107	1.307e-06	4.394e-06	TURE	CL11_S	1.78505	0.835962	Bi-allelic expression
GRMZM2G148281	1019	266	221	143	5.116e-05	0.0001435	TURE	CL11_S	1.54545	0.628031	Bi-allelic expression
GRMZM2G149108	995	798	471	379	0.001784	0.003904	TURE	CL11_S	1.24274	0.313529	Bi-allelic expression
GRMZM2G149335	245	149	97	55	0.0008247	0.00192	TURE	CL11_S	1.76364	0.818553	Bi-allelic expression
GRMZM2G149480	985	540	386	251	9.905e-08	3.731e-07	TURE	CL11_S	1.53785	0.620913	Bi-allelic expression
GRMZM2G149946	1582	967	764	425	5.641e-23	5.81e-22	TURE	CL11_S	1.79765	0.84611	Bi-allelic expression
GRMZM2G150011	1065	486	304	182	3.454e-08	1.366e-07	TURE	CL11_S	1.67033	0.740133	Bi-allelic expression
GRMZM2G150212	651	535	360	236	4.288e-07	1.528e-06	TURE	CL11_S	1.52542	0.60921	Bi-allelic expression
GRMZM2G150319	455	251	170	114	0.001064	0.002405	TURE	CL11_S	1.49123	0.576501	Bi-allelic expression
GRMZM2G150714	539	319	175	110	0.0001412	0.0003704	TURE	CL11_S	1.59091	0.669851	Bi-allelic expression
GRMZM2G152438	514	413	230	141	4.442e-06	1.408e-05	TURE	CL11_S	1.63121	0.705939	Bi-allelic expression
GRMZM2G152470	527	434	240	187	0.01177	0.02234	TURE	CL11_S	1.28342	0.359996	Bi-allelic expression
GRMZM2G153899	439	337	206	156	0.009916	0.01908	TURE	CL11_S	1.32051	0.401098	Bi-allelic expression
GRMZM2G155096	360	217	155	106	0.002895	0.006076	TURE	CL11_S	1.46226	0.548204	Bi-allelic expression
GRMZM2G155314	302	202	122	73	0.0005532	0.001317	TURE	CL11_S	1.67123	0.740913	Bi-allelic expression
GRMZM2G155317	425	256	178	98	1.691e-06	5.631e-06	TURE	CL11_S	1.81633	0.861024	Bi-allelic expression
GRMZM2G155341	271	195	147	96	0.001291	0.002886	TURE	CL11_S	1.53125	0.61471	Bi-allelic expression
GRMZM2G155899	187	137	95	60	0.006133	0.01226	TURE	CL11_S	1.58333	0.662965	Bi-allelic expression
GRMZM2G156013	672	478	285	205	0.0003488	0.0008628	TURE	CL11_S	1.39024	0.475338	Bi-allelic expression
GRMZM2G156174	237	173	127	65	9.048e-06	2.766e-05	TURE	CL11_S	1.95385	0.966317	Bi-allelic expression
GRMZM2G156296	610	281	185	104	2.186e-06	7.167e-06	TURE	CL11_S	1.77885	0.830942	Bi-allelic expression
GRMZM2G156910	269	219	129	95	0.02724	0.04847	TURE	CL11_S	1.35789	0.441372	Bi-allelic expression
GRMZM2G157456	384	260	167	104	0.0001557	0.000406	TURE	CL11_S	1.60577	0.683265	Bi-allelic expression
GRMZM2G158248	241	168	117	61	3.261e-05	9.328e-05	TURE	CL11_S	1.91803	0.939627	Bi-allelic expression
GRMZM2G158316	490	229	116	64	0.0001304	0.0003431	TURE	CL11_S	1.8125	0.857981	Bi-allelic expression
GRMZM2G159016	305	191	113	66	0.0005484	0.001306	TURE	CL11_S	1.71212	0.775785	Bi-allelic expression
GRMZM2G159110	386	315	177	118	0.0007067	0.00166	TURE	CL11_S	1.5	0.584963	Bi-allelic expression
GRMZM2G159660	535	258	214	133	1.611e-05	4.767e-05	TURE	CL11_S	1.60902	0.686185	Bi-allelic expression
GRMZM2G159678	622	495	226	179	0.02215	0.04012	TURE	CL11_S	1.26257	0.336363	Bi-allelic expression
GRMZM2G160523	441	306	190	115	2.069e-05	6.046e-05	TURE	CL11_S	1.65217	0.724366	Bi-allelic expression
GRMZM2G160702	376	257	185	104	2.186e-06	7.167e-06	TURE	CL11_S	1.77885	0.830942	Bi-allelic expression
GRMZM2G160730	123	49	75	39	0.0009592	0.00221	TURE	CL11_S	1.92308	0.943416	Bi-allelic expression
GRMZM2G161291	960	628	371	243	2.702e-07	9.788e-07	TURE	CL11_S	1.52675	0.610463	Bi-allelic expression
GRMZM2G161315	643	552	236	172	0.001781	0.003897	TURE	CL11_S	1.37209	0.456378	Bi-allelic expression
GRMZM2G162954	559	400	223	178	0.02788	0.04949	TURE	CL11_S	1.25281	0.325166	Bi-allelic expression
GRMZM2G163189	905	753	408	241	5.692e-11	2.838e-10	TURE	CL11_S	1.69295	0.759536	Bi-allelic expression
GRMZM2G163912	601	470	317	194	5.886e-08	2.282e-07	TURE	CL11_S	1.63402	0.708426	Bi-allelic expression
GRMZM2G164113	151	112	69	44	0.02353	0.04243	TURE	CL11_S	1.56818	0.649093	Bi-allelic expression
GRMZM2G165176	788	676	383	263	2.669e-06	8.674e-06	TURE	CL11_S	1.45627	0.542282	Bi-allelic expression
GRMZM2G165270	849	669	396	217	4.472e-13	2.606e-12	TURE	CL11_S	1.82488	0.867805	Bi-allelic expression
GRMZM2G166049	460	245	154	85	9.531e-06	2.906e-05	TURE	CL11_S	1.81176	0.857396	Bi-allelic expression
GRMZM2G166297	274	211	136	89	0.002095	0.004473	TURE	CL11_S	1.52809	0.611729	Bi-allelic expression
GRMZM2G167591	1055	310	231	121	4.73e-09	2.026e-08	TURE	CL11_S	1.90909	0.932886	Bi-allelic expression
GRMZM2G167637	429	345	194	125	0.000133	0.0003495	TURE	CL11_S	1.552	0.634129	Bi-allelic expression
GRMZM2G167875	225	98	97	65	0.01461	0.02734	TURE	CL11_S	1.49231	0.577545	Bi-allelic expression
GRMZM2G168588	1315	1177	593	480	0.0006216	0.001471	TURE	CL11_S	1.23542	0.304998	Bi-allelic expression
GRMZM2G169398	494	213	139	87	0.0006596	0.001555	TURE	CL11_S	1.5977	0.675998	Bi-allelic expression
GRMZM2G170044	470	316	179	98	1.3e-06	4.373e-06	TURE	CL11_S	1.82653	0.869106	Bi-allelic expression
GRMZM2G170137	1095	950	569	287	3.223e-22	3.164e-21	TURE	CL11_S	1.98258	0.987378	Bi-allelic expression
GRMZM2G170307	708	450	277	153	2.342e-09	1.025e-08	TURE	CL11_S	1.81046	0.856354	Bi-allelic expression
GRMZM2G170927	867	707	369	269	8.606e-05	0.0002339	TURE	CL11_S	1.37175	0.456015	Bi-allelic expression
GRMZM2G171022	344	220	122	78	0.002279	0.00484	TURE	CL11_S	1.5641	0.645335	Bi-allelic expression
GRMZM2G171073	357	209	112	74	0.006512	0.01295	TURE	CL11_S	1.51351	0.597902	Bi-allelic expression
GRMZM2G171111	363	171	122	68	0.0001093	0.0002931	TURE	CL11_S	1.79412	0.843274	Bi-allelic expression
GRMZM2G171478	939	549	475	243	3.405e-18	2.734e-17	TURE	CL11_S	1.95473	0.966971	Bi-allelic expression
GRMZM2G171569	326	223	154	79	1.017e-06	3.448e-06	TURE	CL11_S	1.94937	0.963006	Bi-allelic expression
GRMZM2G171998	292	237	146	93	0.0007357	0.001725	TURE	CL11_S	1.56989	0.650666	Bi-allelic expression
GRMZM2G172945	1299	1053	500	359	1.693e-06	5.637e-06	TURE	CL11_S	1.39276	0.477944	Bi-allelic expression
GRMZM2G173682	331	225	160	115	0.007856	0.01536	TURE	CL11_S	1.3913	0.476438	Bi-allelic expression
GRMZM2G177098	443	195	167	87	5.834e-07	2.036e-06	TURE	CL11_S	1.91954	0.940761	Bi-allelic expression
GRMZM2G180458	2159	1837	818	694	0.001552	0.003419	TURE	CL11_S	1.17867	0.237165	Bi-allelic expression
GRMZM2G181148	278	106	65	38	0.01006	0.01936	TURE	CL11_S	1.71053	0.77444	Bi-allelic expression
GRMZM2G300945	893	681	450	332	2.773e-05	8.012e-05	TURE	CL11_S	1.35542	0.438742	Bi-allelic expression
GRMZM2G301663	967	696	354	268	0.0006424	0.001516	TURE	CL11_S	1.3209	0.401516	Bi-allelic expression
GRMZM2G303312	126	38	42	23	0.02481	0.04449	TURE	CL11_S	1.82609	0.868755	Bi-allelic expression
GRMZM2G305060	1055	955	642	357	1.47e-19	1.26e-18	TURE	CL11_S	1.79832	0.846649	Bi-allelic expression
GRMZM2G311643	259	162	130	66	5.671e-06	1.781e-05	TURE	CL11_S	1.9697	0.977974	Bi-allelic expression
GRMZM2G312501	387	324	223	114	2.957e-09	1.282e-08	TURE	CL11_S	1.95614	0.96801	Bi-allelic expression
GRMZM2G312839	1810	1057	663	402	1.177e-15	8.134e-15	TURE	CL11_S	1.64925	0.721813	Bi-allelic expression
GRMZM2G314386	506	359	235	144	3.415e-06	1.096e-05	TURE	CL11_S	1.63194	0.706592	Bi-allelic expression
GRMZM2G318527	1023	767	521	327	2.811e-11	1.437e-10	TURE	CL11_S	1.59327	0.671993	Bi-allelic expression
GRMZM2G319138	124	72	57	32	0.01055	0.02022	TURE	CL11_S	1.78125	0.83289	Bi-allelic expression
GRMZM2G319454	893	513	249	199	0.02051	0.03736	TURE	CL11_S	1.25126	0.323377	Bi-allelic expression
GRMZM2G321041	403	229	129	80	0.0008568	0.001991	TURE	CL11_S	1.6125	0.689299	Bi-allelic expression
GRMZM2G321404	1802	623	543	294	5.819e-18	4.602e-17	TURE	CL11_S	1.84694	0.885136	Bi-allelic expression
GRMZM2G327406	346	269	150	82	9.482e-06	2.891e-05	TURE	CL11_S	1.82927	0.871267	Bi-allelic expression
GRMZM2G327635	1237	866	616	347	3.537e-18	2.825e-17	TURE	CL11_S	1.77522	0.827995	Bi-allelic expression
GRMZM2G330635	243	110	65	36	0.005077	0.01028	TURE	CL11_S	1.80556	0.852443	Bi-allelic expression
GRMZM2G339848	654	456	367	187	1.686e-14	1.084e-13	TURE	CL11_S	1.96257	0.972742	Bi-allelic expression
GRMZM2G347743	704	590	299	160	8.569e-11	4.215e-10	TURE	CL11_S	1.86875	0.902074	Bi-allelic expression
GRMZM2G350165	592	450	180	133	0.009212	0.01781	TURE	CL11_S	1.35338	0.436571	Bi-allelic expression
GRMZM2G356178	166	88	65	37	0.007206	0.01418	TURE	CL11_S	1.75676	0.812914	Bi-allelic expression
GRMZM2G358311	686	480	275	186	3.949e-05	0.0001121	TURE	CL11_S	1.47849	0.564129	Bi-allelic expression
GRMZM2G361847	255	183	140	70	1.555e-06	5.19e-06	TURE	CL11_S	2	1	Bi-allelic expression
GRMZM2G365134	562	369	180	124	0.001565	0.003446	TURE	CL11_S	1.45161	0.537657	Bi-allelic expression
GRMZM2G366607	1195	666	296	210	0.0001524	0.0003982	TURE	CL11_S	1.40952	0.495208	Bi-allelic expression
GRMZM2G366910	403	209	133	98	0.02507	0.04492	TURE	CL11_S	1.35714	0.440573	Bi-allelic expression
GRMZM2G368799	395	163	143	75	4.808e-06	1.519e-05	TURE	CL11_S	1.90667	0.931053	Bi-allelic expression
GRMZM2G369815	171	114	96	67	0.02799	0.04966	TURE	CL11_S	1.43284	0.518873	Bi-allelic expression
GRMZM2G382717	809	540	309	181	7.965e-09	3.328e-08	TURE	CL11_S	1.70718	0.771617	Bi-allelic expression
GRMZM2G384339	321	242	178	119	0.0007371	0.001728	TURE	CL11_S	1.4958	0.580916	Bi-allelic expression
GRMZM2G390489	492	315	226	160	0.0009145	0.002112	TURE	CL11_S	1.4125	0.498251	Bi-allelic expression
GRMZM2G392168	253	158	117	61	3.261e-05	9.328e-05	TURE	CL11_S	1.91803	0.939627	Bi-allelic expression
GRMZM2G393301	111	45	49	25	0.007084	0.01397	TURE	CL11_S	1.96	0.970854	Bi-allelic expression
GRMZM2G397044	463	276	187	130	0.001618	0.003556	TURE	CL11_S	1.43846	0.524527	Bi-allelic expression
GRMZM2G404126	111	74	55	33	0.02462	0.0442	TURE	CL11_S	1.66667	0.736966	Bi-allelic expression
GRMZM2G410710	447	357	214	111	1.166e-08	4.825e-08	TURE	CL11_S	1.92793	0.947051	Bi-allelic expression
GRMZM2G416156	258	178	123	77	0.001402	0.003113	TURE	CL11_S	1.5974	0.675728	Bi-allelic expression
GRMZM2G417402	1237	925	635	356	6.121e-19	5.092e-18	TURE	CL11_S	1.78371	0.834879	Bi-allelic expression
GRMZM2G419969	276	187	116	68	0.0004966	0.001192	TURE	CL11_S	1.70588	0.770518	Bi-allelic expression
GRMZM2G422373	1157	828	458	349	0.0001406	0.000369	TURE	CL11_S	1.31232	0.392121	Bi-allelic expression
GRMZM2G426108	384	186	130	95	0.0232	0.04184	TURE	CL11_S	1.36842	0.452512	Bi-allelic expression
GRMZM2G428410	1316	639	437	267	1.555e-10	7.491e-10	TURE	CL11_S	1.6367	0.710794	Bi-allelic expression
GRMZM2G429658	275	197	115	65	0.0002391	0.000611	TURE	CL11_S	1.76923	0.823122	Bi-allelic expression
GRMZM2G440831	654	564	336	232	1.47e-05	4.403e-05	TURE	CL11_S	1.44828	0.534336	Bi-allelic expression
GRMZM2G444621	140	77	57	29	0.003353	0.006967	TURE	CL11_S	1.96552	0.974909	Bi-allelic expression
GRMZM2G444819	89	34	42	21	0.01114	0.02127	TURE	CL11_S	2	1	Bi-allelic expression
GRMZM2G444845	259	208	141	97	0.005207	0.01051	TURE	CL11_S	1.45361	0.539639	Bi-allelic expression
GRMZM2G445478	263	182	101	56	0.0004104	0.001008	TURE	CL11_S	1.80357	0.850857	Bi-allelic expression
GRMZM2G447347	94	66	50	25	0.005228	0.01054	TURE	CL11_S	2	1	Bi-allelic expression
GRMZM2G448456	176	110	66	42	0.02642	0.04718	TURE	CL11_S	1.57143	0.652077	Bi-allelic expression
GRMZM2G449779	625	408	317	184	3.005e-09	1.302e-08	TURE	CL11_S	1.72283	0.784777	Bi-allelic expression
GRMZM2G450424	515	292	225	120	1.684e-08	6.858e-08	TURE	CL11_S	1.875	0.906891	Bi-allelic expression
GRMZM2G450488	430	296	223	139	1.182e-05	3.575e-05	TURE	CL11_S	1.60432	0.681959	Bi-allelic expression
GRMZM2G453111	650	425	309	159	3.74e-12	2.033e-11	TURE	CL11_S	1.9434	0.95858	Bi-allelic expression
GRMZM2G456644	337	134	127	84	0.003733	0.007708	TURE	CL11_S	1.5119	0.596367	Bi-allelic expression
GRMZM2G457411	996	865	427	359	0.0168	0.03109	TURE	CL11_S	1.18942	0.250252	Bi-allelic expression
GRMZM2G457446	485	374	246	150	1.616e-06	5.391e-06	TURE	CL11_S	1.64	0.713696	Bi-allelic expression
GRMZM2G458549	259	174	81	47	0.003374	0.007007	TURE	CL11_S	1.7234	0.785261	Bi-allelic expression
GRMZM2G459861	263	204	139	80	8.106e-05	0.0002209	TURE	CL11_S	1.7375	0.797013	Bi-allelic expression
GRMZM2G465169	1260	1065	703	439	5.407e-15	3.585e-14	TURE	CL11_S	1.60137	0.679304	Bi-allelic expression
GRMZM2G465208	1262	1109	583	393	1.292e-09	5.788e-09	TURE	CL11_S	1.48346	0.568967	Bi-allelic expression
GRMZM2G466833	1094	758	483	296	2.146e-11	1.102e-10	TURE	CL11_S	1.63176	0.706426	Bi-allelic expression
GRMZM2G467059	466	367	220	150	0.0003221	0.0008006	TURE	CL11_S	1.46667	0.552541	Bi-allelic expression
GRMZM2G470075	164	107	87	49	0.001419	0.003148	TURE	CL11_S	1.77551	0.828234	Bi-allelic expression
GRMZM2G470740	1344	732	515	309	7.05e-13	4.031e-12	TURE	CL11_S	1.66667	0.736966	Bi-allelic expression
GRMZM2G472376	178	111	92	46	0.0001117	0.0002993	TURE	CL11_S	2	1	Bi-allelic expression
GRMZM2G473533	325	152	128	66	1.01e-05	3.072e-05	TURE	CL11_S	1.93939	0.955606	Bi-allelic expression
GRMZM2G475263	333	178	126	67	2.604e-05	7.547e-05	TURE	CL11_S	1.8806	0.911191	Bi-allelic expression
GRMZM2G475293	792	636	302	241	0.009964	0.01917	TURE	CL11_S	1.25311	0.325515	Bi-allelic expression
GRMZM2G476685	504	428	345	174	5.06e-14	3.151e-13	TURE	CL11_S	1.98276	0.987509	Bi-allelic expression
GRMZM2G480607	855	667	506	318	6.059e-11	3.004e-10	TURE	CL11_S	1.59119	0.670111	Bi-allelic expression
GRMZM2G481452	1424	937	564	439	8.853e-05	0.0002401	TURE	CL11_S	1.28474	0.361474	Bi-allelic expression
GRMZM2G540403	843	502	365	246	1.683e-06	5.607e-06	TURE	CL11_S	1.48374	0.569238	Bi-allelic expression
GRMZM2G574782	558	420	257	200	0.008732	0.01694	TURE	CL11_S	1.285	0.361768	Bi-allelic expression
GRMZM2G579432	434	365	177	124	0.002665	0.005611	TURE	CL11_S	1.42742	0.513409	Bi-allelic expression
GRMZM2G584876	193	76	72	38	0.001533	0.003383	TURE	CL11_S	1.89474	0.921997	Bi-allelic expression
GRMZM2G700208	203	134	236	118	3.476e-10	1.635e-09	TURE	CL11_S	2	1	Bi-allelic expression
GRMZM2G701297	268	214	147	95	0.001003	0.002276	TURE	CL11_S	1.54737	0.629817	Bi-allelic expression
GRMZM2G701688	1676	1539	875	680	8.4e-07	2.89e-06	TURE	CL11_S	1.28676	0.363748	Bi-allelic expression
GRMZM2G702889	472	228	182	93	8.7e-08	3.295e-07	TURE	CL11_S	1.95699	0.968636	Bi-allelic expression
GRMZM5G802392	1000	656	434	250	1.934e-12	1.073e-11	TURE	CL11_S	1.736	0.795767	Bi-allelic expression
GRMZM5G811593	699	325	178	103	9.025e-06	2.761e-05	TURE	CL11_S	1.72816	0.789233	Bi-allelic expression
GRMZM5G814782	224	115	88	45	0.0002417	0.0006167	TURE	CL11_S	1.95556	0.967579	Bi-allelic expression
GRMZM5G818977	510	397	262	168	6.739e-06	2.1e-05	TURE	CL11_S	1.55952	0.641106	Bi-allelic expression
GRMZM5G820996	325	155	153	88	3.383e-05	9.66e-05	TURE	CL11_S	1.73864	0.797956	Bi-allelic expression
GRMZM5G822137	322	166	118	64	7.64e-05	0.0002088	TURE	CL11_S	1.84375	0.882643	Bi-allelic expression
GRMZM5G824534	121	86	44	23	0.01393	0.02614	TURE	CL11_S	1.91304	0.93587	Bi-allelic expression
GRMZM5G825759	286	228	95	62	0.01042	0.02001	TURE	CL11_S	1.53226	0.615659	Bi-allelic expression
GRMZM5G832651	472	319	227	153	0.0001729	0.0004488	TURE	CL11_S	1.48366	0.569161	Bi-allelic expression
GRMZM5G833389	291	193	136	88	0.001628	0.003577	TURE	CL11_S	1.54545	0.628031	Bi-allelic expression
GRMZM5G836182	451	333	194	130	0.0004477	0.001095	TURE	CL11_S	1.49231	0.577545	Bi-allelic expression
GRMZM5G837108	846	587	433	273	1.866e-09	8.235e-09	TURE	CL11_S	1.58608	0.665466	Bi-allelic expression
GRMZM5G840538	244	113	109	77	0.02277	0.04109	TURE	CL11_S	1.41558	0.501398	Bi-allelic expression
GRMZM5G843991	506	403	232	152	5.232e-05	0.0001465	TURE	CL11_S	1.52632	0.610053	Bi-allelic expression
GRMZM5G851654	612	238	283	148	7.659e-11	3.779e-10	TURE	CL11_S	1.91216	0.935205	Bi-allelic expression
GRMZM5G852833	538	290	242	123	4.638e-10	2.163e-09	TURE	CL11_S	1.96748	0.976349	Bi-allelic expression
GRMZM5G853191	260	127	96	56	0.001476	0.003271	TURE	CL11_S	1.71429	0.777608	Bi-allelic expression
GRMZM5G856306	636	412	247	158	1.137e-05	3.442e-05	TURE	CL11_S	1.56329	0.644586	Bi-allelic expression
GRMZM5G858165	633	537	199	156	0.02567	0.04596	TURE	CL11_S	1.27564	0.351222	Bi-allelic expression
GRMZM5G860226	400	322	154	88	2.638e-05	7.64e-05	TURE	CL11_S	1.75	0.807355	Bi-allelic expression
GRMZM5G866082	590	497	274	223	0.02481	0.04449	TURE	CL11_S	1.2287	0.297132	Bi-allelic expression
GRMZM5G868433	551	397	353	182	1.237e-13	7.504e-13	TURE	CL11_S	1.93956	0.95573	Bi-allelic expression
GRMZM5G868679	254	132	63	37	0.01203	0.0228	TURE	CL11_S	1.7027	0.767827	Bi-allelic expression
GRMZM5G873123	992	842	419	356	0.02588	0.04629	TURE	CL11_S	1.17697	0.235073	Bi-allelic expression
GRMZM5G875776	326	257	168	124	0.01173	0.02227	TURE	CL11_S	1.35484	0.438121	Bi-allelic expression
GRMZM5G876811	337	247	126	76	0.0005333	0.001274	TURE	CL11_S	1.65789	0.729352	Bi-allelic expression
GRMZM5G886096	1512	928	679	355	4.122e-24	4.486e-23	TURE	CL11_S	1.91268	0.935593	Bi-allelic expression
GRMZM5G890665	121	65	72	42	0.006352	0.01266	TURE	CL11_S	1.71429	0.777608	Bi-allelic expression
GRMZM5G897546	218	169	103	56	0.0002404	0.0006139	TURE	CL11_S	1.83929	0.879146	Bi-allelic expression
GRMZM5G898915	761	577	378	189	1.594e-15	1.094e-14	TURE	CL11_S	2	1	Bi-allelic expression
GRMZM6G617209	1320	1077	507	255	4.418e-20	3.915e-19	TURE	CL11_S	1.98824	0.991489	Bi-allelic expression
GRMZM6G945840	405	309	193	106	5.516e-07	1.929e-06	TURE	CL11_S	1.82075	0.864537	Bi-allelic expression
GRMZM2G152175	33	20	25	0	5.96e-08	2.292e-07	TURE	CL11_S	25000	14.6096	Mono-allelic expression
AC152495.1_FG017	10	0	14	0	0.0001221	0.0003221	TURE	CL11_S	14000	13.7731	Mono-allelic expression
AC177831.3_FG004	100	0	53	0	2.22e-16	1.606e-15	TURE	CL11_S	53000	15.6937	Mono-allelic expression
AC177838.2_FG002	17	0	11	0	0.0009766	0.00222	TURE	CL11_S	11000	13.4252	Mono-allelic expression
AC182827.3_FG004	214	0	99	0	3.155e-30	4.49e-29	TURE	CL11_S	99000	16.5951	Mono-allelic expression
AC187262.4_FG007	25	0	22	0	4.768e-07	1.675e-06	TURE	CL11_S	22000	14.4252	Mono-allelic expression
AC191264.3_FG002	18	0	27	0	1.49e-08	6.088e-08	TURE	CL11_S	27000	14.7207	Mono-allelic expression
AC191273.3_FG003	21	0	17	0	1.526e-05	4.521e-05	TURE	CL11_S	17000	14.0532	Mono-allelic expression
AC191585.3_FG003	350	0	209	0	2.431e-63	9.941e-62	TURE	CL11_S	209000	17.6731	Mono-allelic expression
AC193946.3_FG001	73	0	49	0	3.553e-15	2.369e-14	TURE	CL11_S	49000	15.5805	Mono-allelic expression
AC194434.4_FG006	10	0	19	0	3.815e-06	1.218e-05	TURE	CL11_S	19000	14.2137	Mono-allelic expression
AC196111.3_FG002	17	0	12	0	0.0004883	0.001173	TURE	CL11_S	12000	13.5507	Mono-allelic expression
AC196502.3_FG003	38	0	50	0	1.776e-15	1.211e-14	TURE	CL11_S	50000	15.6096	Mono-allelic expression
AC199156.3_FG007	51	0	108	0	6.163e-33	9.675e-32	TURE	CL11_S	108000	16.7207	Mono-allelic expression
AC202707.3_FG002	69	0	39	0	3.638e-12	1.978e-11	TURE	CL11_S	39000	15.2512	Mono-allelic expression
AC203804.4_FG008	225	0	67	0	1.355e-20	1.231e-19	TURE	CL11_S	67000	16.0319	Mono-allelic expression
AC203818.3_FG005	10	0	13	0	0.0002441	0.0006167	TURE	CL11_S	13000	13.6662	Mono-allelic expression
AC203971.3_FG005	16	0	21	0	9.537e-07	3.248e-06	TURE	CL11_S	21000	14.3581	Mono-allelic expression
AC204048.3_FG003	10	0	14	0	0.0001221	0.0003221	TURE	CL11_S	14000	13.7731	Mono-allelic expression
AC204940.3_FG007	20	0	12	0	0.0004883	0.001173	TURE	CL11_S	12000	13.5507	Mono-allelic expression
AC206637.3_FG001	120	0	94	0	1.01e-28	1.349e-27	TURE	CL11_S	94000	16.5204	Mono-allelic expression
AC207874.3_FG001	10	0	15	0	6.104e-05	0.0001686	TURE	CL11_S	15000	13.8727	Mono-allelic expression
AC209626.2_FG013	91	0	47	0	1.421e-14	9.167e-14	TURE	CL11_S	47000	15.5204	Mono-allelic expression
AC210013.4_FG018	39	0	18	0	7.629e-06	2.35e-05	TURE	CL11_S	18000	14.1357	Mono-allelic expression
AC210312.3_FG005	19	0	36	0	2.91e-11	1.478e-10	TURE	CL11_S	36000	15.1357	Mono-allelic expression
AC211148.4_FG007	13	0	10	0	0.001953	0.004185	TURE	CL11_S	10000	13.2877	Mono-allelic expression
AC211247.4_FG001	20	0	16	0	3.052e-05	8.747e-05	TURE	CL11_S	16000	13.9658	Mono-allelic expression
AC211467.4_FG002	88	0	33	0	2.328e-10	1.106e-09	TURE	CL11_S	33000	15.0102	Mono-allelic expression
AC212728.3_FG001	41	0	10	0	0.001953	0.004185	TURE	CL11_S	10000	13.2877	Mono-allelic expression
AC213612.3_FG002	76	0	51	0	8.882e-16	6.181e-15	TURE	CL11_S	51000	15.6382	Mono-allelic expression
AC217421.3_FG007	13	0	13	0	0.0002441	0.0006167	TURE	CL11_S	13000	13.6662	Mono-allelic expression
AC226227.2_FG007	25	0	10	0	0.001953	0.004185	TURE	CL11_S	10000	13.2877	Mono-allelic expression
AC233898.1_FG002	19	0	11	0	0.0009766	0.00222	TURE	CL11_S	11000	13.4252	Mono-allelic expression
GRMZM2G000710	38	0	15	0	6.104e-05	0.0001686	TURE	CL11_S	15000	13.8727	Mono-allelic expression
GRMZM2G000818	56	0	38	0	7.276e-12	3.867e-11	TURE	CL11_S	38000	15.2137	Mono-allelic expression
GRMZM2G001131	30	0	34	0	1.164e-10	5.663e-10	TURE	CL11_S	34000	15.0532	Mono-allelic expression
GRMZM2G002601	528	0	96	0	2.524e-29	3.464e-28	TURE	CL11_S	96000	16.5507	Mono-allelic expression
GRMZM2G002642	333	0	186	0	2.039e-56	6.835e-55	TURE	CL11_S	186000	17.5049	Mono-allelic expression
GRMZM2G002764	44	0	29	0	3.725e-09	1.605e-08	TURE	CL11_S	29000	14.8238	Mono-allelic expression
GRMZM2G003532	26	0	17	0	1.526e-05	4.521e-05	TURE	CL11_S	17000	14.0532	Mono-allelic expression
GRMZM2G003576	14	0	13	0	0.0002441	0.0006167	TURE	CL11_S	13000	13.6662	Mono-allelic expression
GRMZM2G004014	17	0	12	0	0.0004883	0.001173	TURE	CL11_S	12000	13.5507	Mono-allelic expression
GRMZM2G005676	35	0	81	0	8.272e-25	9.251e-24	TURE	CL11_S	81000	16.3056	Mono-allelic expression
GRMZM2G005700	66	0	40	0	1.819e-12	1.01e-11	TURE	CL11_S	40000	15.2877	Mono-allelic expression
GRMZM2G006371	72	0	14	0	0.0001221	0.0003221	TURE	CL11_S	14000	13.7731	Mono-allelic expression
GRMZM2G006654	10	0	13	0	0.0002441	0.0006167	TURE	CL11_S	13000	13.6662	Mono-allelic expression
GRMZM2G006981	42	0	22	0	4.768e-07	1.675e-06	TURE	CL11_S	22000	14.4252	Mono-allelic expression
GRMZM2G007835	10	0	18	0	7.629e-06	2.35e-05	TURE	CL11_S	18000	14.1357	Mono-allelic expression
GRMZM2G011858	283	0	109	0	3.081e-33	4.904e-32	TURE	CL11_S	109000	16.734	Mono-allelic expression
GRMZM2G012154	30	0	15	0	6.104e-05	0.0001686	TURE	CL11_S	15000	13.8727	Mono-allelic expression
GRMZM2G012585	138	0	88	0	6.462e-27	7.929e-26	TURE	CL11_S	88000	16.4252	Mono-allelic expression
GRMZM2G013236	49	0	24	0	1.192e-07	4.458e-07	TURE	CL11_S	24000	14.5507	Mono-allelic expression
GRMZM2G013264	15	0	11	0	0.0009766	0.00222	TURE	CL11_S	11000	13.4252	Mono-allelic expression
GRMZM2G014558	53	0	38	0	7.276e-12	3.867e-11	TURE	CL11_S	38000	15.2137	Mono-allelic expression
GRMZM2G014777	31	0	23	0	2.384e-07	8.675e-07	TURE	CL11_S	23000	14.4893	Mono-allelic expression
GRMZM2G016362	28	0	10	0	0.001953	0.004185	TURE	CL11_S	10000	13.2877	Mono-allelic expression
GRMZM2G016861	21	0	21	0	9.537e-07	3.248e-06	TURE	CL11_S	21000	14.3581	Mono-allelic expression
GRMZM2G017328	14	0	12	0	0.0004883	0.001173	TURE	CL11_S	12000	13.5507	Mono-allelic expression
GRMZM2G018037	17	0	11	0	0.0009766	0.00222	TURE	CL11_S	11000	13.4252	Mono-allelic expression
GRMZM2G019019	75	0	40	0	1.819e-12	1.01e-11	TURE	CL11_S	40000	15.2877	Mono-allelic expression
GRMZM2G021635	30	0	18	0	7.629e-06	2.35e-05	TURE	CL11_S	18000	14.1357	Mono-allelic expression
GRMZM2G022359	324	0	129	0	2.939e-39	5.885e-38	TURE	CL11_S	129000	16.977	Mono-allelic expression
GRMZM2G024348	77	0	33	0	2.328e-10	1.106e-09	TURE	CL11_S	33000	15.0102	Mono-allelic expression
GRMZM2G024742	70	0	21	0	9.537e-07	3.248e-06	TURE	CL11_S	21000	14.3581	Mono-allelic expression
GRMZM2G025173	17	0	11	0	0.0009766	0.00222	TURE	CL11_S	11000	13.4252	Mono-allelic expression
GRMZM2G025227	217	0	85	0	5.17e-26	6.083e-25	TURE	CL11_S	85000	16.3752	Mono-allelic expression
GRMZM2G027273	26	0	17	0	1.526e-05	4.521e-05	TURE	CL11_S	17000	14.0532	Mono-allelic expression
GRMZM2G029343	55	0	25	0	5.96e-08	2.292e-07	TURE	CL11_S	25000	14.6096	Mono-allelic expression
GRMZM2G030024	26	0	15	0	6.104e-05	0.0001686	TURE	CL11_S	15000	13.8727	Mono-allelic expression
GRMZM2G032001	40	0	25	0	5.96e-08	2.292e-07	TURE	CL11_S	25000	14.6096	Mono-allelic expression
GRMZM2G032046	159	0	124	0	9.404e-38	1.766e-36	TURE	CL11_S	124000	16.92	Mono-allelic expression
GRMZM2G032282	39	0	18	0	7.629e-06	2.35e-05	TURE	CL11_S	18000	14.1357	Mono-allelic expression
GRMZM2G032592	124	0	44	0	1.137e-13	6.917e-13	TURE	CL11_S	44000	15.4252	Mono-allelic expression
GRMZM2G032676	30	0	13	0	0.0002441	0.0006167	TURE	CL11_S	13000	13.6662	Mono-allelic expression
GRMZM2G032947	163	0	73	0	2.118e-22	2.1e-21	TURE	CL11_S	73000	16.1556	Mono-allelic expression
GRMZM2G033027	27	0	12	0	0.0004883	0.001173	TURE	CL11_S	12000	13.5507	Mono-allelic expression
GRMZM2G034916	39	0	17	0	1.526e-05	4.521e-05	TURE	CL11_S	17000	14.0532	Mono-allelic expression
GRMZM2G036048	140	0	27	0	1.49e-08	6.088e-08	TURE	CL11_S	27000	14.7207	Mono-allelic expression
GRMZM2G037265	30	0	25	0	5.96e-08	2.292e-07	TURE	CL11_S	25000	14.6096	Mono-allelic expression
GRMZM2G037299	27	0	26	0	2.98e-08	1.185e-07	TURE	CL11_S	26000	14.6662	Mono-allelic expression
GRMZM2G038980	42	0	15	0	6.104e-05	0.0001686	TURE	CL11_S	15000	13.8727	Mono-allelic expression
GRMZM2G040039	47	0	30	0	1.863e-09	8.224e-09	TURE	CL11_S	30000	14.8727	Mono-allelic expression
GRMZM2G040592	54	0	17	0	1.526e-05	4.521e-05	TURE	CL11_S	17000	14.0532	Mono-allelic expression
GRMZM2G040736	15	0	10	0	0.001953	0.004185	TURE	CL11_S	10000	13.2877	Mono-allelic expression
GRMZM2G041175	51	0	21	0	9.537e-07	3.248e-06	TURE	CL11_S	21000	14.3581	Mono-allelic expression
GRMZM2G041235	226	0	67	0	1.355e-20	1.231e-19	TURE	CL11_S	67000	16.0319	Mono-allelic expression
GRMZM2G043921	19	0	15	0	6.104e-05	0.0001686	TURE	CL11_S	15000	13.8727	Mono-allelic expression
GRMZM2G044148	30	0	10	0	0.001953	0.004185	TURE	CL11_S	10000	13.2877	Mono-allelic expression
GRMZM2G047071	236	0	119	0	3.009e-36	5.371e-35	TURE	CL11_S	119000	16.8606	Mono-allelic expression
GRMZM2G047161	148	0	51	0	8.882e-16	6.181e-15	TURE	CL11_S	51000	15.6382	Mono-allelic expression
GRMZM2G047479	170	0	105	0	4.93e-32	7.462e-31	TURE	CL11_S	105000	16.68	Mono-allelic expression
GRMZM2G047659	21	0	12	0	0.0004883	0.001173	TURE	CL11_S	12000	13.5507	Mono-allelic expression
GRMZM2G047788	24	0	51	0	8.882e-16	6.181e-15	TURE	CL11_S	51000	15.6382	Mono-allelic expression
GRMZM2G048033	13	0	15	0	6.104e-05	0.0001686	TURE	CL11_S	15000	13.8727	Mono-allelic expression
GRMZM2G049466	205	0	86	0	2.585e-26	3.073e-25	TURE	CL11_S	86000	16.392	Mono-allelic expression
GRMZM2G049470	22	0	11	0	0.0009766	0.00222	TURE	CL11_S	11000	13.4252	Mono-allelic expression
GRMZM2G050596	160	0	60	0	1.735e-18	1.411e-17	TURE	CL11_S	60000	15.8727	Mono-allelic expression
GRMZM2G050625	41	0	39	0	3.638e-12	1.978e-11	TURE	CL11_S	39000	15.2512	Mono-allelic expression
GRMZM2G050925	93	0	62	0	4.337e-19	3.637e-18	TURE	CL11_S	62000	15.92	Mono-allelic expression
GRMZM2G051012	13	0	13	0	0.0002441	0.0006167	TURE	CL11_S	13000	13.6662	Mono-allelic expression
GRMZM2G051422	79	0	20	0	1.907e-06	6.288e-06	TURE	CL11_S	20000	14.2877	Mono-allelic expression
GRMZM2G051720	57	0	24	0	1.192e-07	4.458e-07	TURE	CL11_S	24000	14.5507	Mono-allelic expression
GRMZM2G053117	93	0	82	0	4.136e-25	4.696e-24	TURE	CL11_S	82000	16.3233	Mono-allelic expression
GRMZM2G053213	189	0	158	0	5.474e-48	1.497e-46	TURE	CL11_S	158000	17.2696	Mono-allelic expression
GRMZM2G053252	14	0	12	0	0.0004883	0.001173	TURE	CL11_S	12000	13.5507	Mono-allelic expression
GRMZM2G053507	520	0	196	0	1.991e-59	7.401e-58	TURE	CL11_S	196000	17.5805	Mono-allelic expression
GRMZM2G053644	15	0	12	0	0.0004883	0.001173	TURE	CL11_S	12000	13.5507	Mono-allelic expression
GRMZM2G053882	13	0	14	0	0.0001221	0.0003221	TURE	CL11_S	14000	13.7731	Mono-allelic expression
GRMZM2G054397	58	0	49	0	3.553e-15	2.369e-14	TURE	CL11_S	49000	15.5805	Mono-allelic expression
GRMZM2G054509	40	0	14	0	0.0001221	0.0003221	TURE	CL11_S	14000	13.7731	Mono-allelic expression
GRMZM2G054938	36	0	27	0	1.49e-08	6.088e-08	TURE	CL11_S	27000	14.7207	Mono-allelic expression
GRMZM2G055549	124	0	38	0	7.276e-12	3.867e-11	TURE	CL11_S	38000	15.2137	Mono-allelic expression
GRMZM2G057074	167	0	150	0	1.401e-45	3.5e-44	TURE	CL11_S	150000	17.1946	Mono-allelic expression
GRMZM2G057569	63	0	22	0	4.768e-07	1.675e-06	TURE	CL11_S	22000	14.4252	Mono-allelic expression
GRMZM2G058896	201	0	91	0	8.078e-28	1.033e-26	TURE	CL11_S	91000	16.4736	Mono-allelic expression
GRMZM2G060567	66	0	46	0	2.842e-14	1.797e-13	TURE	CL11_S	46000	15.4893	Mono-allelic expression
GRMZM2G060669	732	0	412	0	1.891e-124	3.144e-122	TURE	CL11_S	412000	18.6523	Mono-allelic expression
GRMZM2G062050	14	0	10	0	0.001953	0.004185	TURE	CL11_S	10000	13.2877	Mono-allelic expression
GRMZM2G062777	36	0	22	0	4.768e-07	1.675e-06	TURE	CL11_S	22000	14.4252	Mono-allelic expression
GRMZM2G063647	278	0	84	0	1.034e-25	1.205e-24	TURE	CL11_S	84000	16.3581	Mono-allelic expression
GRMZM2G067223	132	0	65	0	5.421e-20	4.761e-19	TURE	CL11_S	65000	15.9882	Mono-allelic expression
GRMZM2G069146	49	0	13	0	0.0002441	0.0006167	TURE	CL11_S	13000	13.6662	Mono-allelic expression
GRMZM2G069480	17	0	10	0	0.001953	0.004185	TURE	CL11_S	10000	13.2877	Mono-allelic expression
GRMZM2G070451	18	0	10	0	0.001953	0.004185	TURE	CL11_S	10000	13.2877	Mono-allelic expression
GRMZM2G070716	24	0	13	0	0.0002441	0.0006167	TURE	CL11_S	13000	13.6662	Mono-allelic expression
GRMZM2G070756	46	0	28	0	7.451e-09	3.125e-08	TURE	CL11_S	28000	14.7731	Mono-allelic expression
GRMZM2G071145	131	0	59	0	3.469e-18	2.773e-17	TURE	CL11_S	59000	15.8484	Mono-allelic expression
GRMZM2G071305	144	0	80	0	1.654e-24	1.835e-23	TURE	CL11_S	80000	16.2877	Mono-allelic expression
GRMZM2G071745	252	0	101	0	7.889e-31	1.141e-29	TURE	CL11_S	101000	16.624	Mono-allelic expression
GRMZM2G071808	79	0	25	0	5.96e-08	2.292e-07	TURE	CL11_S	25000	14.6096	Mono-allelic expression
GRMZM2G071910	135	0	49	0	3.553e-15	2.369e-14	TURE	CL11_S	49000	15.5805	Mono-allelic expression
GRMZM2G073399	18	0	10	0	0.001953	0.004185	TURE	CL11_S	10000	13.2877	Mono-allelic expression
GRMZM2G073795	56	0	47	0	1.421e-14	9.167e-14	TURE	CL11_S	47000	15.5204	Mono-allelic expression
GRMZM2G074248	42	0	22	0	4.768e-07	1.675e-06	TURE	CL11_S	22000	14.4252	Mono-allelic expression
GRMZM2G076204	114	0	72	0	4.235e-22	4.136e-21	TURE	CL11_S	72000	16.1357	Mono-allelic expression
GRMZM2G076241	92	0	23	0	2.384e-07	8.675e-07	TURE	CL11_S	23000	14.4893	Mono-allelic expression
GRMZM2G076394	48	0	11	0	0.0009766	0.00222	TURE	CL11_S	11000	13.4252	Mono-allelic expression
GRMZM2G076665	53	0	38	0	7.276e-12	3.867e-11	TURE	CL11_S	38000	15.2137	Mono-allelic expression
GRMZM2G077262	21	0	17	0	1.526e-05	4.521e-05	TURE	CL11_S	17000	14.0532	Mono-allelic expression
GRMZM2G077530	32	0	17	0	1.526e-05	4.521e-05	TURE	CL11_S	17000	14.0532	Mono-allelic expression
GRMZM2G077789	29	11	12	0	0.0004883	0.001173	TURE	CL11_S	12000	13.5507	Mono-allelic expression
GRMZM2G078330	38	0	55	0	5.551e-17	4.143e-16	TURE	CL11_S	55000	15.7471	Mono-allelic expression
GRMZM2G079491	111	0	50	0	1.776e-15	1.211e-14	TURE	CL11_S	50000	15.6096	Mono-allelic expression
GRMZM2G080650	11	0	12	0	0.0004883	0.001173	TURE	CL11_S	12000	13.5507	Mono-allelic expression
GRMZM2G081016	102	0	76	0	2.647e-23	2.762e-22	TURE	CL11_S	76000	16.2137	Mono-allelic expression
GRMZM2G081434	303	0	142	0	3.587e-43	8.272e-42	TURE	CL11_S	142000	17.1155	Mono-allelic expression
GRMZM2G081486	15	0	13	0	0.0002441	0.0006167	TURE	CL11_S	13000	13.6662	Mono-allelic expression
GRMZM2G081548	150	0	123	0	1.881e-37	3.506e-36	TURE	CL11_S	123000	16.9083	Mono-allelic expression
GRMZM2G081689	17	0	18	0	7.629e-06	2.35e-05	TURE	CL11_S	18000	14.1357	Mono-allelic expression
GRMZM2G082527	28	0	15	0	6.104e-05	0.0001686	TURE	CL11_S	15000	13.8727	Mono-allelic expression
GRMZM2G083732	23	0	10	0	0.001953	0.004185	TURE	CL11_S	10000	13.2877	Mono-allelic expression
GRMZM2G084062	147	0	125	0	4.702e-38	8.976e-37	TURE	CL11_S	125000	16.9316	Mono-allelic expression
GRMZM2G084208	37	0	18	0	7.629e-06	2.35e-05	TURE	CL11_S	18000	14.1357	Mono-allelic expression
GRMZM2G084421	54	0	21	0	9.537e-07	3.248e-06	TURE	CL11_S	21000	14.3581	Mono-allelic expression
GRMZM2G084498	26	0	10	0	0.001953	0.004185	TURE	CL11_S	10000	13.2877	Mono-allelic expression
GRMZM2G085019	20	0	18	0	7.629e-06	2.35e-05	TURE	CL11_S	18000	14.1357	Mono-allelic expression
GRMZM2G085509	13	0	19	0	3.815e-06	1.218e-05	TURE	CL11_S	19000	14.2137	Mono-allelic expression
GRMZM2G085921	30	0	13	0	0.0002441	0.0006167	TURE	CL11_S	13000	13.6662	Mono-allelic expression
GRMZM2G087380	31	0	20	0	1.907e-06	6.288e-06	TURE	CL11_S	20000	14.2877	Mono-allelic expression
GRMZM2G087472	81	0	44	0	1.137e-13	6.917e-13	TURE	CL11_S	44000	15.4252	Mono-allelic expression
GRMZM2G087880	64	0	23	0	2.384e-07	8.675e-07	TURE	CL11_S	23000	14.4893	Mono-allelic expression
GRMZM2G089598	38	0	18	0	7.629e-06	2.35e-05	TURE	CL11_S	18000	14.1357	Mono-allelic expression
GRMZM2G089893	12	0	12	0	0.0004883	0.001173	TURE	CL11_S	12000	13.5507	Mono-allelic expression
GRMZM2G091588	186	0	146	0	2.242e-44	5.366e-43	TURE	CL11_S	146000	17.1556	Mono-allelic expression
GRMZM2G092147	59	0	31	0	9.313e-10	4.224e-09	TURE	CL11_S	31000	14.92	Mono-allelic expression
GRMZM2G092284	71	0	42	0	4.547e-13	2.636e-12	TURE	CL11_S	42000	15.3581	Mono-allelic expression
GRMZM2G092747	69	0	53	0	2.22e-16	1.606e-15	TURE	CL11_S	53000	15.6937	Mono-allelic expression
GRMZM2G092877	86	0	38	0	7.276e-12	3.867e-11	TURE	CL11_S	38000	15.2137	Mono-allelic expression
GRMZM2G093703	47	0	25	0	5.96e-08	2.292e-07	TURE	CL11_S	25000	14.6096	Mono-allelic expression
GRMZM2G094051	456	0	401	0	3.873e-121	5.896e-119	TURE	CL11_S	401000	18.6132	Mono-allelic expression
GRMZM2G094996	87	0	98	0	6.311e-30	8.851e-29	TURE	CL11_S	98000	16.5805	Mono-allelic expression
GRMZM2G095164	27	0	11	0	0.0009766	0.00222	TURE	CL11_S	11000	13.4252	Mono-allelic expression
GRMZM2G095331	105	0	25	0	5.96e-08	2.292e-07	TURE	CL11_S	25000	14.6096	Mono-allelic expression
GRMZM2G099366	34	0	11	0	0.0009766	0.00222	TURE	CL11_S	11000	13.4252	Mono-allelic expression
GRMZM2G100992	20	0	17	0	1.526e-05	4.521e-05	TURE	CL11_S	17000	14.0532	Mono-allelic expression
GRMZM2G101221	36	0	14	0	0.0001221	0.0003221	TURE	CL11_S	14000	13.7731	Mono-allelic expression
GRMZM2G102242	124	0	63	0	2.168e-19	1.839e-18	TURE	CL11_S	63000	15.9431	Mono-allelic expression
GRMZM2G102802	63	0	28	0	7.451e-09	3.125e-08	TURE	CL11_S	28000	14.7731	Mono-allelic expression
GRMZM2G102980	25	0	17	0	1.526e-05	4.521e-05	TURE	CL11_S	17000	14.0532	Mono-allelic expression
GRMZM2G104146	18	0	13	0	0.0002441	0.0006167	TURE	CL11_S	13000	13.6662	Mono-allelic expression
GRMZM2G106401	186	0	135	0	4.592e-41	9.936e-40	TURE	CL11_S	135000	17.0426	Mono-allelic expression
GRMZM2G107872	28	0	11	0	0.0009766	0.00222	TURE	CL11_S	11000	13.4252	Mono-allelic expression
GRMZM2G108109	55	0	23	0	2.384e-07	8.675e-07	TURE	CL11_S	23000	14.4893	Mono-allelic expression
GRMZM2G108480	218	0	76	0	2.647e-23	2.762e-22	TURE	CL11_S	76000	16.2137	Mono-allelic expression
GRMZM2G108692	15	0	10	0	0.001953	0.004185	TURE	CL11_S	10000	13.2877	Mono-allelic expression
GRMZM2G109271	27	0	52	0	4.441e-16	3.158e-15	TURE	CL11_S	52000	15.6662	Mono-allelic expression
GRMZM2G109643	25	0	10	0	0.001953	0.004185	TURE	CL11_S	10000	13.2877	Mono-allelic expression
GRMZM2G110862	63	0	16	0	3.052e-05	8.747e-05	TURE	CL11_S	16000	13.9658	Mono-allelic expression
GRMZM2G111273	149	0	129	0	2.939e-39	5.885e-38	TURE	CL11_S	129000	16.977	Mono-allelic expression
GRMZM2G112406	69	0	36	0	2.91e-11	1.478e-10	TURE	CL11_S	36000	15.1357	Mono-allelic expression
GRMZM2G113545	42	0	36	0	2.91e-11	1.478e-10	TURE	CL11_S	36000	15.1357	Mono-allelic expression
GRMZM2G116681	24	0	14	0	0.0001221	0.0003221	TURE	CL11_S	14000	13.7731	Mono-allelic expression
GRMZM2G116731	72	0	42	0	4.547e-13	2.636e-12	TURE	CL11_S	42000	15.3581	Mono-allelic expression
GRMZM2G118272	12	0	10	0	0.001953	0.004185	TURE	CL11_S	10000	13.2877	Mono-allelic expression
GRMZM2G118345	16	0	10	0	0.001953	0.004185	TURE	CL11_S	10000	13.2877	Mono-allelic expression
GRMZM2G120084	23	0	18	0	7.629e-06	2.35e-05	TURE	CL11_S	18000	14.1357	Mono-allelic expression
GRMZM2G120463	13	0	11	0	0.0009766	0.00222	TURE	CL11_S	11000	13.4252	Mono-allelic expression
GRMZM2G121079	12	0	10	0	0.001953	0.004185	TURE	CL11_S	10000	13.2877	Mono-allelic expression
GRMZM2G121458	24	0	10	0	0.001953	0.004185	TURE	CL11_S	10000	13.2877	Mono-allelic expression
GRMZM2G121992	166	0	42	0	4.547e-13	2.636e-12	TURE	CL11_S	42000	15.3581	Mono-allelic expression
GRMZM2G122239	78	0	40	0	1.819e-12	1.01e-11	TURE	CL11_S	40000	15.2877	Mono-allelic expression
GRMZM2G123872	12	0	10	0	0.001953	0.004185	TURE	CL11_S	10000	13.2877	Mono-allelic expression
GRMZM2G123953	128	0	63	0	2.168e-19	1.839e-18	TURE	CL11_S	63000	15.9431	Mono-allelic expression
GRMZM2G124304	19	0	17	0	1.526e-05	4.521e-05	TURE	CL11_S	17000	14.0532	Mono-allelic expression
GRMZM2G124530	1199	0	639	0	8.767e-193	4.616e-190	TURE	CL11_S	639000	19.2855	Mono-allelic expression
GRMZM2G124603	181	0	53	0	2.22e-16	1.606e-15	TURE	CL11_S	53000	15.6937	Mono-allelic expression
GRMZM2G124797	83	0	62	0	4.337e-19	3.637e-18	TURE	CL11_S	62000	15.92	Mono-allelic expression
GRMZM2G125679	10	0	13	0	0.0002441	0.0006167	TURE	CL11_S	13000	13.6662	Mono-allelic expression
GRMZM2G126402	17	0	10	0	0.001953	0.004185	TURE	CL11_S	10000	13.2877	Mono-allelic expression
GRMZM2G126430	88	0	66	0	2.711e-20	2.426e-19	TURE	CL11_S	66000	16.0102	Mono-allelic expression
GRMZM2G127704	31	0	19	0	3.815e-06	1.218e-05	TURE	CL11_S	19000	14.2137	Mono-allelic expression
GRMZM2G128287	12	0	13	0	0.0002441	0.0006167	TURE	CL11_S	13000	13.6662	Mono-allelic expression
GRMZM2G128364	25	0	12	0	0.0004883	0.001173	TURE	CL11_S	12000	13.5507	Mono-allelic expression
GRMZM2G128815	28	0	26	0	2.98e-08	1.185e-07	TURE	CL11_S	26000	14.6662	Mono-allelic expression
GRMZM2G129146	66	0	22	0	4.768e-07	1.675e-06	TURE	CL11_S	22000	14.4252	Mono-allelic expression
GRMZM2G130065	25	0	11	0	0.0009766	0.00222	TURE	CL11_S	11000	13.4252	Mono-allelic expression
GRMZM2G130162	16	0	10	0	0.001953	0.004185	TURE	CL11_S	10000	13.2877	Mono-allelic expression
GRMZM2G130505	38	0	13	0	0.0002441	0.0006167	TURE	CL11_S	13000	13.6662	Mono-allelic expression
GRMZM2G131559	31	0	11	0	0.0009766	0.00222	TURE	CL11_S	11000	13.4252	Mono-allelic expression
GRMZM2G131793	31	0	13	0	0.0002441	0.0006167	TURE	CL11_S	13000	13.6662	Mono-allelic expression
GRMZM2G133070	58	0	16	0	3.052e-05	8.747e-05	TURE	CL11_S	16000	13.9658	Mono-allelic expression
GRMZM2G133183	20	0	12	0	0.0004883	0.001173	TURE	CL11_S	12000	13.5507	Mono-allelic expression
GRMZM2G133841	19	0	16	0	3.052e-05	8.747e-05	TURE	CL11_S	16000	13.9658	Mono-allelic expression
GRMZM2G133979	43	0	18	0	7.629e-06	2.35e-05	TURE	CL11_S	18000	14.1357	Mono-allelic expression
GRMZM2G134340	198	0	170	0	1.336e-51	4.011e-50	TURE	CL11_S	170000	17.3752	Mono-allelic expression
GRMZM2G134618	383	0	219	0	2.374e-66	1.064e-64	TURE	CL11_S	219000	17.7406	Mono-allelic expression
GRMZM2G137344	22	0	19	0	3.815e-06	1.218e-05	TURE	CL11_S	19000	14.2137	Mono-allelic expression
GRMZM2G137875	27	0	24	0	1.192e-07	4.458e-07	TURE	CL11_S	24000	14.5507	Mono-allelic expression
GRMZM2G139715	100	0	57	0	1.388e-17	1.066e-16	TURE	CL11_S	57000	15.7987	Mono-allelic expression
GRMZM2G140874	21	0	13	0	0.0002441	0.0006167	TURE	CL11_S	13000	13.6662	Mono-allelic expression
GRMZM2G141239	21	0	25	0	5.96e-08	2.292e-07	TURE	CL11_S	25000	14.6096	Mono-allelic expression
GRMZM2G143124	12	0	16	0	3.052e-05	8.747e-05	TURE	CL11_S	16000	13.9658	Mono-allelic expression
GRMZM2G143403	121	0	59	0	3.469e-18	2.773e-17	TURE	CL11_S	59000	15.8484	Mono-allelic expression
GRMZM2G143427	68	0	49	0	3.553e-15	2.369e-14	TURE	CL11_S	49000	15.5805	Mono-allelic expression
GRMZM2G143989	69	0	41	0	9.095e-13	5.168e-12	TURE	CL11_S	41000	15.3233	Mono-allelic expression
GRMZM2G143992	57	0	17	0	1.526e-05	4.521e-05	TURE	CL11_S	17000	14.0532	Mono-allelic expression
GRMZM2G144172	17	0	14	0	0.0001221	0.0003221	TURE	CL11_S	14000	13.7731	Mono-allelic expression
GRMZM2G144641	201	0	171	0	6.682e-52	2.02e-50	TURE	CL11_S	171000	17.3836	Mono-allelic expression
GRMZM2G144915	27	0	12	0	0.0004883	0.001173	TURE	CL11_S	12000	13.5507	Mono-allelic expression
GRMZM2G145433	30	0	40	0	1.819e-12	1.01e-11	TURE	CL11_S	40000	15.2877	Mono-allelic expression
GRMZM2G146319	73	0	104	0	9.861e-32	1.468e-30	TURE	CL11_S	104000	16.6662	Mono-allelic expression
GRMZM2G147266	18	0	17	0	1.526e-05	4.521e-05	TURE	CL11_S	17000	14.0532	Mono-allelic expression
GRMZM2G148333	69	0	36	0	2.91e-11	1.478e-10	TURE	CL11_S	36000	15.1357	Mono-allelic expression
GRMZM2G149277	63	0	57	0	1.388e-17	1.066e-16	TURE	CL11_S	57000	15.7987	Mono-allelic expression
GRMZM2G151208	318	0	205	0	3.889e-62	1.526e-60	TURE	CL11_S	205000	17.6453	Mono-allelic expression
GRMZM2G151468	31	0	22	0	4.768e-07	1.675e-06	TURE	CL11_S	22000	14.4252	Mono-allelic expression
GRMZM2G152011	40	0	25	0	5.96e-08	2.292e-07	TURE	CL11_S	25000	14.6096	Mono-allelic expression
GRMZM2G152442	97	0	48	0	7.105e-15	4.667e-14	TURE	CL11_S	48000	15.5507	Mono-allelic expression
GRMZM2G153787	78	0	49	0	3.553e-15	2.369e-14	TURE	CL11_S	49000	15.5805	Mono-allelic expression
GRMZM2G153938	129	0	98	0	6.311e-30	8.851e-29	TURE	CL11_S	98000	16.5805	Mono-allelic expression
GRMZM2G154016	22	0	12	0	0.0004883	0.001173	TURE	CL11_S	12000	13.5507	Mono-allelic expression
GRMZM2G154156	41	0	38	0	7.276e-12	3.867e-11	TURE	CL11_S	38000	15.2137	Mono-allelic expression
GRMZM2G155765	66	0	27	0	1.49e-08	6.088e-08	TURE	CL11_S	27000	14.7207	Mono-allelic expression
GRMZM2G156110	63	0	35	0	5.821e-11	2.893e-10	TURE	CL11_S	35000	15.0951	Mono-allelic expression
GRMZM2G156207	114	0	68	0	6.776e-21	6.241e-20	TURE	CL11_S	68000	16.0532	Mono-allelic expression
GRMZM2G156692	36	0	23	0	2.384e-07	8.675e-07	TURE	CL11_S	23000	14.4893	Mono-allelic expression
GRMZM2G156739	10	0	10	0	0.001953	0.004185	TURE	CL11_S	10000	13.2877	Mono-allelic expression
GRMZM2G156794	315	0	243	0	1.415e-73	7.513e-72	TURE	CL11_S	243000	17.8906	Mono-allelic expression
GRMZM2G157232	10	0	15	0	6.104e-05	0.0001686	TURE	CL11_S	15000	13.8727	Mono-allelic expression
GRMZM2G158740	40	0	36	0	2.91e-11	1.478e-10	TURE	CL11_S	36000	15.1357	Mono-allelic expression
GRMZM2G158952	14	0	10	0	0.001953	0.004185	TURE	CL11_S	10000	13.2877	Mono-allelic expression
GRMZM2G159075	55	0	21	0	9.537e-07	3.248e-06	TURE	CL11_S	21000	14.3581	Mono-allelic expression
GRMZM2G159636	24	0	31	0	9.313e-10	4.224e-09	TURE	CL11_S	31000	14.92	Mono-allelic expression
GRMZM2G161094	34	0	22	0	4.768e-07	1.675e-06	TURE	CL11_S	22000	14.4252	Mono-allelic expression
GRMZM2G161161	35	0	14	0	0.0001221	0.0003221	TURE	CL11_S	14000	13.7731	Mono-allelic expression
GRMZM2G161410	28	0	12	0	0.0004883	0.001173	TURE	CL11_S	12000	13.5507	Mono-allelic expression
GRMZM2G162266	486	0	226	0	1.855e-68	8.745e-67	TURE	CL11_S	226000	17.786	Mono-allelic expression
GRMZM2G162531	44	0	41	0	9.095e-13	5.168e-12	TURE	CL11_S	41000	15.3233	Mono-allelic expression
GRMZM2G163807	134	0	49	0	3.553e-15	2.369e-14	TURE	CL11_S	49000	15.5805	Mono-allelic expression
GRMZM2G163956	55	0	20	0	1.907e-06	6.288e-06	TURE	CL11_S	20000	14.2877	Mono-allelic expression
GRMZM2G164672	91	0	60	0	1.735e-18	1.411e-17	TURE	CL11_S	60000	15.8727	Mono-allelic expression
GRMZM2G164704	40	0	11	0	0.0009766	0.00222	TURE	CL11_S	11000	13.4252	Mono-allelic expression
GRMZM2G165224	35	0	17	0	1.526e-05	4.521e-05	TURE	CL11_S	17000	14.0532	Mono-allelic expression
GRMZM2G166603	58	0	20	0	1.907e-06	6.288e-06	TURE	CL11_S	20000	14.2877	Mono-allelic expression
GRMZM2G167308	67	0	70	0	1.694e-21	1.61e-20	TURE	CL11_S	70000	16.0951	Mono-allelic expression
GRMZM2G167568	38	0	10	0	0.001953	0.004185	TURE	CL11_S	10000	13.2877	Mono-allelic expression
GRMZM2G167725	44	0	47	0	1.421e-14	9.167e-14	TURE	CL11_S	47000	15.5204	Mono-allelic expression
GRMZM2G169300	18	0	11	0	0.0009766	0.00222	TURE	CL11_S	11000	13.4252	Mono-allelic expression
GRMZM2G169890	50	0	28	0	7.451e-09	3.125e-08	TURE	CL11_S	28000	14.7731	Mono-allelic expression
GRMZM2G172338	55	0	29	0	3.725e-09	1.605e-08	TURE	CL11_S	29000	14.8238	Mono-allelic expression
GRMZM2G172448	110	0	80	0	1.654e-24	1.835e-23	TURE	CL11_S	80000	16.2877	Mono-allelic expression
GRMZM2G172932	211	0	120	0	1.505e-36	2.736e-35	TURE	CL11_S	120000	16.8727	Mono-allelic expression
GRMZM2G174257	15	0	12	0	0.0004883	0.001173	TURE	CL11_S	12000	13.5507	Mono-allelic expression
GRMZM2G174691	38	0	17	0	1.526e-05	4.521e-05	TURE	CL11_S	17000	14.0532	Mono-allelic expression
GRMZM2G174736	32	0	20	0	1.907e-06	6.288e-06	TURE	CL11_S	20000	14.2877	Mono-allelic expression
GRMZM2G176010	37	0	19	0	3.815e-06	1.218e-05	TURE	CL11_S	19000	14.2137	Mono-allelic expression
GRMZM2G176131	46	0	44	0	1.137e-13	6.917e-13	TURE	CL11_S	44000	15.4252	Mono-allelic expression
GRMZM2G176756	30	0	12	0	0.0004883	0.001173	TURE	CL11_S	12000	13.5507	Mono-allelic expression
GRMZM2G177373	12	0	14	0	0.0001221	0.0003221	TURE	CL11_S	14000	13.7731	Mono-allelic expression
GRMZM2G178079	11	0	10	0	0.001953	0.004185	TURE	CL11_S	10000	13.2877	Mono-allelic expression
GRMZM2G179342	46	0	59	0	3.469e-18	2.773e-17	TURE	CL11_S	59000	15.8484	Mono-allelic expression
GRMZM2G180549	32	0	15	0	6.104e-05	0.0001686	TURE	CL11_S	15000	13.8727	Mono-allelic expression
GRMZM2G181073	22	0	12	0	0.0004883	0.001173	TURE	CL11_S	12000	13.5507	Mono-allelic expression
GRMZM2G181168	14	0	16	0	3.052e-05	8.747e-05	TURE	CL11_S	16000	13.9658	Mono-allelic expression
GRMZM2G181336	19	0	12	0	0.0004883	0.001173	TURE	CL11_S	12000	13.5507	Mono-allelic expression
GRMZM2G302350	58	0	62	0	4.337e-19	3.637e-18	TURE	CL11_S	62000	15.92	Mono-allelic expression
GRMZM2G303091	198	0	52	0	4.441e-16	3.158e-15	TURE	CL11_S	52000	15.6662	Mono-allelic expression
GRMZM2G303709	57	0	73	0	2.118e-22	2.1e-21	TURE	CL11_S	73000	16.1556	Mono-allelic expression
GRMZM2G306945	121	0	137	0	1.148e-41	2.519e-40	TURE	CL11_S	137000	17.0638	Mono-allelic expression
GRMZM2G307690	25	0	16	0	3.052e-05	8.747e-05	TURE	CL11_S	16000	13.9658	Mono-allelic expression
GRMZM2G308996	28	0	10	0	0.001953	0.004185	TURE	CL11_S	10000	13.2877	Mono-allelic expression
GRMZM2G310438	202	0	113	0	1.926e-34	3.232e-33	TURE	CL11_S	113000	16.786	Mono-allelic expression
GRMZM2G310465	90	0	56	0	2.776e-17	2.094e-16	TURE	CL11_S	56000	15.7731	Mono-allelic expression
GRMZM2G310478	36	0	22	0	4.768e-07	1.675e-06	TURE	CL11_S	22000	14.4252	Mono-allelic expression
GRMZM2G310766	10	0	12	0	0.0004883	0.001173	TURE	CL11_S	12000	13.5507	Mono-allelic expression
GRMZM2G314037	147	0	117	0	1.204e-35	2.11e-34	TURE	CL11_S	117000	16.8361	Mono-allelic expression
GRMZM2G320215	18	0	18	0	7.629e-06	2.35e-05	TURE	CL11_S	18000	14.1357	Mono-allelic expression
GRMZM2G320271	15	0	16	0	3.052e-05	8.747e-05	TURE	CL11_S	16000	13.9658	Mono-allelic expression
GRMZM2G320366	48	0	22	0	4.768e-07	1.675e-06	TURE	CL11_S	22000	14.4252	Mono-allelic expression
GRMZM2G321413	20	0	17	0	1.526e-05	4.521e-05	TURE	CL11_S	17000	14.0532	Mono-allelic expression
GRMZM2G322817	80	0	76	0	2.647e-23	2.762e-22	TURE	CL11_S	76000	16.2137	Mono-allelic expression
GRMZM2G322892	10	0	10	0	0.001953	0.004185	TURE	CL11_S	10000	13.2877	Mono-allelic expression
GRMZM2G329629	10	0	10	0	0.001953	0.004185	TURE	CL11_S	10000	13.2877	Mono-allelic expression
GRMZM2G329869	20	0	11	0	0.0009766	0.00222	TURE	CL11_S	11000	13.4252	Mono-allelic expression
GRMZM2G330772	22	0	11	0	0.0009766	0.00222	TURE	CL11_S	11000	13.4252	Mono-allelic expression
GRMZM2G330792	66	0	36	0	2.91e-11	1.478e-10	TURE	CL11_S	36000	15.1357	Mono-allelic expression
GRMZM2G331880	37	0	36	0	2.91e-11	1.478e-10	TURE	CL11_S	36000	15.1357	Mono-allelic expression
GRMZM2G339162	13	0	25	0	5.96e-08	2.292e-07	TURE	CL11_S	25000	14.6096	Mono-allelic expression
GRMZM2G340353	22	0	32	0	4.657e-10	2.163e-09	TURE	CL11_S	32000	14.9658	Mono-allelic expression
GRMZM2G340717	268	0	127	0	1.175e-38	2.299e-37	TURE	CL11_S	127000	16.9545	Mono-allelic expression
GRMZM2G342693	110	0	67	0	1.355e-20	1.231e-19	TURE	CL11_S	67000	16.0319	Mono-allelic expression
GRMZM2G343006	14	0	11	0	0.0009766	0.00222	TURE	CL11_S	11000	13.4252	Mono-allelic expression
GRMZM2G343538	17	0	10	0	0.001953	0.004185	TURE	CL11_S	10000	13.2877	Mono-allelic expression
GRMZM2G346065	21	0	17	0	1.526e-05	4.521e-05	TURE	CL11_S	17000	14.0532	Mono-allelic expression
GRMZM2G350256	29	0	33	0	2.328e-10	1.106e-09	TURE	CL11_S	33000	15.0102	Mono-allelic expression
GRMZM2G351232	394	0	186	0	2.039e-56	6.835e-55	TURE	CL11_S	186000	17.5049	Mono-allelic expression
GRMZM2G351895	24	0	20	0	1.907e-06	6.288e-06	TURE	CL11_S	20000	14.2877	Mono-allelic expression
GRMZM2G354525	65	0	28	0	7.451e-09	3.125e-08	TURE	CL11_S	28000	14.7731	Mono-allelic expression
GRMZM2G355221	22	0	11	0	0.0009766	0.00222	TURE	CL11_S	11000	13.4252	Mono-allelic expression
GRMZM2G355389	28	0	11	0	0.0009766	0.00222	TURE	CL11_S	11000	13.4252	Mono-allelic expression
GRMZM2G356618	29	0	12	0	0.0004883	0.001173	TURE	CL11_S	12000	13.5507	Mono-allelic expression
GRMZM2G357152	19	0	10	0	0.001953	0.004185	TURE	CL11_S	10000	13.2877	Mono-allelic expression
GRMZM2G357601	12	0	13	0	0.0002441	0.0006167	TURE	CL11_S	13000	13.6662	Mono-allelic expression
GRMZM2G366638	10	0	11	0	0.0009766	0.00222	TURE	CL11_S	11000	13.4252	Mono-allelic expression
GRMZM2G368827	28	0	12	0	0.0004883	0.001173	TURE	CL11_S	12000	13.5507	Mono-allelic expression
GRMZM2G369884	324	0	174	0	8.352e-53	2.556e-51	TURE	CL11_S	174000	17.4087	Mono-allelic expression
GRMZM2G370797	167	0	76	0	2.647e-23	2.762e-22	TURE	CL11_S	76000	16.2137	Mono-allelic expression
GRMZM2G371839	38	0	29	0	3.725e-09	1.605e-08	TURE	CL11_S	29000	14.8238	Mono-allelic expression
GRMZM2G372440	47	0	11	0	0.0009766	0.00222	TURE	CL11_S	11000	13.4252	Mono-allelic expression
GRMZM2G373459	266	0	60	0	1.735e-18	1.411e-17	TURE	CL11_S	60000	15.8727	Mono-allelic expression
GRMZM2G374074	16	0	10	0	0.001953	0.004185	TURE	CL11_S	10000	13.2877	Mono-allelic expression
GRMZM2G374084	25	0	12	0	0.0004883	0.001173	TURE	CL11_S	12000	13.5507	Mono-allelic expression
GRMZM2G375085	441	0	224	0	7.418e-68	3.421e-66	TURE	CL11_S	224000	17.7731	Mono-allelic expression
GRMZM2G377539	44	0	56	0	2.776e-17	2.094e-16	TURE	CL11_S	56000	15.7731	Mono-allelic expression
GRMZM2G383340	50	0	31	0	9.313e-10	4.224e-09	TURE	CL11_S	31000	14.92	Mono-allelic expression
GRMZM2G384719	65	0	38	0	7.276e-12	3.867e-11	TURE	CL11_S	38000	15.2137	Mono-allelic expression
GRMZM2G388576	61	0	22	0	4.768e-07	1.675e-06	TURE	CL11_S	22000	14.4252	Mono-allelic expression
GRMZM2G389299	196	0	214	0	7.596e-65	3.254e-63	TURE	CL11_S	214000	17.7073	Mono-allelic expression
GRMZM2G389510	44	0	10	0	0.001953	0.004185	TURE	CL11_S	10000	13.2877	Mono-allelic expression
GRMZM2G389629	31	0	15	0	6.104e-05	0.0001686	TURE	CL11_S	15000	13.8727	Mono-allelic expression
GRMZM2G389948	608	0	306	0	1.534e-92	1.31e-90	TURE	CL11_S	306000	18.2232	Mono-allelic expression
GRMZM2G390522	27	0	33	0	2.328e-10	1.106e-09	TURE	CL11_S	33000	15.0102	Mono-allelic expression
GRMZM2G393762	82	0	39	0	3.638e-12	1.978e-11	TURE	CL11_S	39000	15.2512	Mono-allelic expression
GRMZM2G396483	128	0	86	0	2.585e-26	3.073e-25	TURE	CL11_S	86000	16.392	Mono-allelic expression
GRMZM2G396540	22	0	11	0	0.0009766	0.00222	TURE	CL11_S	11000	13.4252	Mono-allelic expression
GRMZM2G397785	127	0	140	0	1.435e-42	3.238e-41	TURE	CL11_S	140000	17.0951	Mono-allelic expression
GRMZM2G399828	24	0	17	0	1.526e-05	4.521e-05	TURE	CL11_S	17000	14.0532	Mono-allelic expression
GRMZM2G400043	268	0	100	0	1.578e-30	2.266e-29	TURE	CL11_S	100000	16.6096	Mono-allelic expression
GRMZM2G401147	101	0	79	0	3.309e-24	3.62e-23	TURE	CL11_S	79000	16.2696	Mono-allelic expression
GRMZM2G402171	110	0	77	0	1.323e-23	1.407e-22	TURE	CL11_S	77000	16.2326	Mono-allelic expression
GRMZM2G402702	79	0	73	0	2.118e-22	2.1e-21	TURE	CL11_S	73000	16.1556	Mono-allelic expression
GRMZM2G403470	46	0	69	0	3.388e-21	3.165e-20	TURE	CL11_S	69000	16.0743	Mono-allelic expression
GRMZM2G403915	70	0	51	0	8.882e-16	6.181e-15	TURE	CL11_S	51000	15.6382	Mono-allelic expression
GRMZM2G404411	116	0	70	0	1.694e-21	1.61e-20	TURE	CL11_S	70000	16.0951	Mono-allelic expression
GRMZM2G404608	12	0	15	0	6.104e-05	0.0001686	TURE	CL11_S	15000	13.8727	Mono-allelic expression
GRMZM2G404769	134	0	39	0	3.638e-12	1.978e-11	TURE	CL11_S	39000	15.2512	Mono-allelic expression
GRMZM2G407279	27	0	21	0	9.537e-07	3.248e-06	TURE	CL11_S	21000	14.3581	Mono-allelic expression
GRMZM2G407683	85	0	59	0	3.469e-18	2.773e-17	TURE	CL11_S	59000	15.8484	Mono-allelic expression
GRMZM2G410644	76	0	34	0	1.164e-10	5.663e-10	TURE	CL11_S	34000	15.0532	Mono-allelic expression
GRMZM2G413607	352	0	205	0	3.889e-62	1.526e-60	TURE	CL11_S	205000	17.6453	Mono-allelic expression
GRMZM2G414924	181	0	64	0	1.084e-19	9.327e-19	TURE	CL11_S	64000	15.9658	Mono-allelic expression
GRMZM2G415025	23	0	20	0	1.907e-06	6.288e-06	TURE	CL11_S	20000	14.2877	Mono-allelic expression
GRMZM2G415707	53	0	48	0	7.105e-15	4.667e-14	TURE	CL11_S	48000	15.5507	Mono-allelic expression
GRMZM2G416501	61	0	49	0	3.553e-15	2.369e-14	TURE	CL11_S	49000	15.5805	Mono-allelic expression
GRMZM2G419111	74	0	24	0	1.192e-07	4.458e-07	TURE	CL11_S	24000	14.5507	Mono-allelic expression
GRMZM2G421750	140	0	78	0	6.617e-24	7.154e-23	TURE	CL11_S	78000	16.2512	Mono-allelic expression
GRMZM2G422340	17	0	11	0	0.0009766	0.00222	TURE	CL11_S	11000	13.4252	Mono-allelic expression
GRMZM2G423383	46	0	36	0	2.91e-11	1.478e-10	TURE	CL11_S	36000	15.1357	Mono-allelic expression
GRMZM2G425241	21	0	13	0	0.0002441	0.0006167	TURE	CL11_S	13000	13.6662	Mono-allelic expression
GRMZM2G425392	76	0	50	0	1.776e-15	1.211e-14	TURE	CL11_S	50000	15.6096	Mono-allelic expression
GRMZM2G426638	183	0	152	0	3.503e-46	8.926e-45	TURE	CL11_S	152000	17.2137	Mono-allelic expression
GRMZM2G428924	11	0	11	0	0.0009766	0.00222	TURE	CL11_S	11000	13.4252	Mono-allelic expression
GRMZM2G429128	16	0	13	0	0.0002441	0.0006167	TURE	CL11_S	13000	13.6662	Mono-allelic expression
GRMZM2G430071	11	0	17	0	1.526e-05	4.521e-05	TURE	CL11_S	17000	14.0532	Mono-allelic expression
GRMZM2G430526	116	0	56	0	2.776e-17	2.094e-16	TURE	CL11_S	56000	15.7731	Mono-allelic expression
GRMZM2G434191	93	0	58	0	6.939e-18	5.446e-17	TURE	CL11_S	58000	15.8238	Mono-allelic expression
GRMZM2G434252	257	0	120	0	1.505e-36	2.736e-35	TURE	CL11_S	120000	16.8727	Mono-allelic expression
GRMZM2G435796	104	0	59	0	3.469e-18	2.773e-17	TURE	CL11_S	59000	15.8484	Mono-allelic expression
GRMZM2G437578	24	0	13	0	0.0002441	0.0006167	TURE	CL11_S	13000	13.6662	Mono-allelic expression
GRMZM2G440803	10	0	15	0	6.104e-05	0.0001686	TURE	CL11_S	15000	13.8727	Mono-allelic expression
GRMZM2G441473	28	0	20	0	1.907e-06	6.288e-06	TURE	CL11_S	20000	14.2877	Mono-allelic expression
GRMZM2G442548	48	0	36	0	2.91e-11	1.478e-10	TURE	CL11_S	36000	15.1357	Mono-allelic expression
GRMZM2G445066	24	0	11	0	0.0009766	0.00222	TURE	CL11_S	11000	13.4252	Mono-allelic expression
GRMZM2G452523	87	0	74	0	1.059e-22	1.072e-21	TURE	CL11_S	74000	16.1752	Mono-allelic expression
GRMZM2G452609	105	0	144	0	8.968e-44	2.107e-42	TURE	CL11_S	144000	17.1357	Mono-allelic expression
GRMZM2G455071	54	0	43	0	2.274e-13	1.35e-12	TURE	CL11_S	43000	15.392	Mono-allelic expression
GRMZM2G455774	99	0	43	0	2.274e-13	1.35e-12	TURE	CL11_S	43000	15.392	Mono-allelic expression
GRMZM2G456241	21	0	14	0	0.0001221	0.0003221	TURE	CL11_S	14000	13.7731	Mono-allelic expression
GRMZM2G458607	84	0	33	0	2.328e-10	1.106e-09	TURE	CL11_S	33000	15.0102	Mono-allelic expression
GRMZM2G458718	24	0	14	0	0.0001221	0.0003221	TURE	CL11_S	14000	13.7731	Mono-allelic expression
GRMZM2G459290	25	0	10	0	0.001953	0.004185	TURE	CL11_S	10000	13.2877	Mono-allelic expression
GRMZM2G460864	14	0	10	0	0.001953	0.004185	TURE	CL11_S	10000	13.2877	Mono-allelic expression
GRMZM2G461533	24	0	12	0	0.0004883	0.001173	TURE	CL11_S	12000	13.5507	Mono-allelic expression
GRMZM2G463445	79	0	47	0	1.421e-14	9.167e-14	TURE	CL11_S	47000	15.5204	Mono-allelic expression
GRMZM2G463983	212	0	81	0	8.272e-25	9.251e-24	TURE	CL11_S	81000	16.3056	Mono-allelic expression
GRMZM2G465771	362	0	224	0	7.418e-68	3.421e-66	TURE	CL11_S	224000	17.7731	Mono-allelic expression
GRMZM2G467642	16	0	27	0	1.49e-08	6.088e-08	TURE	CL11_S	27000	14.7207	Mono-allelic expression
GRMZM2G469551	18	0	22	0	4.768e-07	1.675e-06	TURE	CL11_S	22000	14.4252	Mono-allelic expression
GRMZM2G475265	43	0	37	0	1.455e-11	7.564e-11	TURE	CL11_S	37000	15.1752	Mono-allelic expression
GRMZM2G479243	16	0	17	0	1.526e-05	4.521e-05	TURE	CL11_S	17000	14.0532	Mono-allelic expression
GRMZM2G481184	314	0	104	0	9.861e-32	1.468e-30	TURE	CL11_S	104000	16.6662	Mono-allelic expression
GRMZM2G483931	46	0	24	0	1.192e-07	4.458e-07	TURE	CL11_S	24000	14.5507	Mono-allelic expression
GRMZM2G486621	184	0	102	0	3.944e-31	5.796e-30	TURE	CL11_S	102000	16.6382	Mono-allelic expression
GRMZM2G489573	117	0	74	0	1.059e-22	1.072e-21	TURE	CL11_S	74000	16.1752	Mono-allelic expression
GRMZM2G491000	19	0	11	0	0.0009766	0.00222	TURE	CL11_S	11000	13.4252	Mono-allelic expression
GRMZM2G497752	16	0	11	0	0.0009766	0.00222	TURE	CL11_S	11000	13.4252	Mono-allelic expression
GRMZM2G498078	76	0	31	0	9.313e-10	4.224e-09	TURE	CL11_S	31000	14.92	Mono-allelic expression
GRMZM2G503717	61	0	35	0	5.821e-11	2.893e-10	TURE	CL11_S	35000	15.0951	Mono-allelic expression
GRMZM2G508296	18	0	13	0	0.0002441	0.0006167	TURE	CL11_S	13000	13.6662	Mono-allelic expression
GRMZM2G510716	33	0	14	0	0.0001221	0.0003221	TURE	CL11_S	14000	13.7731	Mono-allelic expression
GRMZM2G513457	103	0	56	0	2.776e-17	2.094e-16	TURE	CL11_S	56000	15.7731	Mono-allelic expression
GRMZM2G513751	59	0	27	0	1.49e-08	6.088e-08	TURE	CL11_S	27000	14.7207	Mono-allelic expression
GRMZM2G518751	20	0	42	0	4.547e-13	2.636e-12	TURE	CL11_S	42000	15.3581	Mono-allelic expression
GRMZM2G526662	51	0	30	0	1.863e-09	8.224e-09	TURE	CL11_S	30000	14.8727	Mono-allelic expression
GRMZM2G528532	46	0	13	0	0.0002441	0.0006167	TURE	CL11_S	13000	13.6662	Mono-allelic expression
GRMZM2G529845	43	0	21	0	9.537e-07	3.248e-06	TURE	CL11_S	21000	14.3581	Mono-allelic expression
GRMZM2G533440	60	0	58	0	6.939e-18	5.446e-17	TURE	CL11_S	58000	15.8238	Mono-allelic expression
GRMZM2G536713	24	0	17	0	1.526e-05	4.521e-05	TURE	CL11_S	17000	14.0532	Mono-allelic expression
GRMZM2G549471	56	0	27	0	1.49e-08	6.088e-08	TURE	CL11_S	27000	14.7207	Mono-allelic expression
GRMZM2G550213	24	0	14	0	0.0001221	0.0003221	TURE	CL11_S	14000	13.7731	Mono-allelic expression
GRMZM2G557690	80	0	46	0	2.842e-14	1.797e-13	TURE	CL11_S	46000	15.4893	Mono-allelic expression
GRMZM2G558121	26	0	19	0	3.815e-06	1.218e-05	TURE	CL11_S	19000	14.2137	Mono-allelic expression
GRMZM2G559098	89	0	66	0	2.711e-20	2.426e-19	TURE	CL11_S	66000	16.0102	Mono-allelic expression
GRMZM2G565107	13	0	12	0	0.0004883	0.001173	TURE	CL11_S	12000	13.5507	Mono-allelic expression
GRMZM2G565248	129	0	76	0	2.647e-23	2.762e-22	TURE	CL11_S	76000	16.2137	Mono-allelic expression
GRMZM2G566488	49	0	31	0	9.313e-10	4.224e-09	TURE	CL11_S	31000	14.92	Mono-allelic expression
GRMZM2G566689	164	0	86	0	2.585e-26	3.073e-25	TURE	CL11_S	86000	16.392	Mono-allelic expression
GRMZM2G569341	196	0	117	0	1.204e-35	2.11e-34	TURE	CL11_S	117000	16.8361	Mono-allelic expression
GRMZM2G573072	12	0	10	0	0.001953	0.004185	TURE	CL11_S	10000	13.2877	Mono-allelic expression
GRMZM2G573303	30	0	22	0	4.768e-07	1.675e-06	TURE	CL11_S	22000	14.4252	Mono-allelic expression
GRMZM2G573798	41	0	43	0	2.274e-13	1.35e-12	TURE	CL11_S	43000	15.392	Mono-allelic expression
GRMZM2G578128	88	0	32	0	4.657e-10	2.163e-09	TURE	CL11_S	32000	14.9658	Mono-allelic expression
GRMZM2G578225	21	0	13	0	0.0002441	0.0006167	TURE	CL11_S	13000	13.6662	Mono-allelic expression
GRMZM2G578656	22	0	11	0	0.0009766	0.00222	TURE	CL11_S	11000	13.4252	Mono-allelic expression
GRMZM2G580617	22	0	15	0	6.104e-05	0.0001686	TURE	CL11_S	15000	13.8727	Mono-allelic expression
GRMZM2G581115	54	0	39	0	3.638e-12	1.978e-11	TURE	CL11_S	39000	15.2512	Mono-allelic expression
GRMZM2G588618	19	0	34	0	1.164e-10	5.663e-10	TURE	CL11_S	34000	15.0532	Mono-allelic expression
GRMZM2G700063	50	0	35	0	5.821e-11	2.893e-10	TURE	CL11_S	35000	15.0951	Mono-allelic expression
GRMZM2G702923	123	0	162	0	3.421e-49	9.65e-48	TURE	CL11_S	162000	17.3056	Mono-allelic expression
GRMZM2G703307	63	0	22	0	4.768e-07	1.675e-06	TURE	CL11_S	22000	14.4252	Mono-allelic expression
GRMZM5G800276	12	0	10	0	0.001953	0.004185	TURE	CL11_S	10000	13.2877	Mono-allelic expression
GRMZM5G802816	45	0	21	0	9.537e-07	3.248e-06	TURE	CL11_S	21000	14.3581	Mono-allelic expression
GRMZM5G803934	32	0	44	0	1.137e-13	6.917e-13	TURE	CL11_S	44000	15.4252	Mono-allelic expression
GRMZM5G807957	14	0	12	0	0.0004883	0.001173	TURE	CL11_S	12000	13.5507	Mono-allelic expression
GRMZM5G811948	38	0	71	0	8.47e-22	8.159e-21	TURE	CL11_S	71000	16.1155	Mono-allelic expression
GRMZM5G812525	20	0	12	0	0.0004883	0.001173	TURE	CL11_S	12000	13.5507	Mono-allelic expression
GRMZM5G812957	22	0	12	0	0.0004883	0.001173	TURE	CL11_S	12000	13.5507	Mono-allelic expression
GRMZM5G813124	66	0	25	0	5.96e-08	2.292e-07	TURE	CL11_S	25000	14.6096	Mono-allelic expression
GRMZM5G817350	15	0	10	0	0.001953	0.004185	TURE	CL11_S	10000	13.2877	Mono-allelic expression
GRMZM5G821869	17	0	10	0	0.001953	0.004185	TURE	CL11_S	10000	13.2877	Mono-allelic expression
GRMZM5G823123	20	0	17	0	1.526e-05	4.521e-05	TURE	CL11_S	17000	14.0532	Mono-allelic expression
GRMZM5G837067	14	0	11	0	0.0009766	0.00222	TURE	CL11_S	11000	13.4252	Mono-allelic expression
GRMZM5G845096	42	0	38	0	7.276e-12	3.867e-11	TURE	CL11_S	38000	15.2137	Mono-allelic expression
GRMZM5G848541	24	0	23	0	2.384e-07	8.675e-07	TURE	CL11_S	23000	14.4893	Mono-allelic expression
GRMZM5G848542	10	0	10	0	0.001953	0.004185	TURE	CL11_S	10000	13.2877	Mono-allelic expression
GRMZM5G854185	24	0	12	0	0.0004883	0.001173	TURE	CL11_S	12000	13.5507	Mono-allelic expression
GRMZM5G857936	158	0	74	0	1.059e-22	1.072e-21	TURE	CL11_S	74000	16.1752	Mono-allelic expression
GRMZM5G865818	43	0	89	0	3.231e-27	4.023e-26	TURE	CL11_S	89000	16.4415	Mono-allelic expression
GRMZM5G865967	58	0	19	0	3.815e-06	1.218e-05	TURE	CL11_S	19000	14.2137	Mono-allelic expression
GRMZM5G869321	24	0	22	0	4.768e-07	1.675e-06	TURE	CL11_S	22000	14.4252	Mono-allelic expression
GRMZM5G873198	59	0	17	0	1.526e-05	4.521e-05	TURE	CL11_S	17000	14.0532	Mono-allelic expression
GRMZM5G876132	16	0	11	0	0.0009766	0.00222	TURE	CL11_S	11000	13.4252	Mono-allelic expression
GRMZM5G876137	49	0	30	0	1.863e-09	8.224e-09	TURE	CL11_S	30000	14.8727	Mono-allelic expression
GRMZM5G880993	17	0	14	0	0.0001221	0.0003221	TURE	CL11_S	14000	13.7731	Mono-allelic expression
GRMZM5G881048	167	0	89	0	3.231e-27	4.023e-26	TURE	CL11_S	89000	16.4415	Mono-allelic expression
GRMZM5G885714	11	0	11	0	0.0009766	0.00222	TURE	CL11_S	11000	13.4252	Mono-allelic expression
GRMZM5G888668	39	0	28	0	7.451e-09	3.125e-08	TURE	CL11_S	28000	14.7731	Mono-allelic expression
GRMZM5G888945	70	0	54	0	1.11e-16	8.147e-16	TURE	CL11_S	54000	15.7207	Mono-allelic expression
GRMZM5G889544	24	0	12	0	0.0004883	0.001173	TURE	CL11_S	12000	13.5507	Mono-allelic expression
GRMZM5G889778	21	0	12	0	0.0004883	0.001173	TURE	CL11_S	12000	13.5507	Mono-allelic expression
GRMZM5G891343	77	0	34	0	1.164e-10	5.663e-10	TURE	CL11_S	34000	15.0532	Mono-allelic expression
GRMZM5G893931	39	0	14	0	0.0001221	0.0003221	TURE	CL11_S	14000	13.7731	Mono-allelic expression
GRMZM5G896953	25	0	20	0	1.907e-06	6.288e-06	TURE	CL11_S	20000	14.2877	Mono-allelic expression
GRMZM5G897675	10	0	11	0	0.0009766	0.00222	TURE	CL11_S	11000	13.4252	Mono-allelic expression
GRMZM5G897976	24	0	22	0	4.768e-07	1.675e-06	TURE	CL11_S	22000	14.4252	Mono-allelic expression
AC214749.2_FG008	18	95	37	18	0.01445	0.02704	TURE	CL11_S	2.05556	1.03953	Preferential allelic expression
GRMZM2G005996	224	278	210	84	1.305e-13	7.887e-13	TURE	CL11_S	2.5	1.32193	Preferential allelic expression
GRMZM2G013311	29	62	30	14	0.02263	0.04087	TURE	CL11_S	2.14286	1.09954	Preferential allelic expression
GRMZM2G018027	95	183	66	19	3.041e-07	1.098e-06	TURE	CL11_S	3.47368	1.79647	Preferential allelic expression
GRMZM2G025531	108	143	83	40	0.000132	0.0003469	TURE	CL11_S	2.075	1.05311	Preferential allelic expression
GRMZM2G025992	78	119	53	17	1.92e-05	5.636e-05	TURE	CL11_S	3.11765	1.64046	Preferential allelic expression
GRMZM2G036448	24	231	111	47	3.779e-07	1.352e-06	TURE	CL11_S	2.3617	1.23983	Preferential allelic expression
GRMZM2G037999	156	203	146	71	3.931e-07	1.406e-06	TURE	CL11_S	2.05634	1.04008	Preferential allelic expression
GRMZM2G044736	143	200	42	20	0.007149	0.01408	TURE	CL11_S	2.1	1.07039	Preferential allelic expression
GRMZM2G046058	21	45	31	5	1.291e-05	3.89e-05	TURE	CL11_S	6.2	2.63227	Preferential allelic expression
GRMZM2G049329	803	1058	707	301	2.759e-38	5.316e-37	TURE	CL11_S	2.34884	1.23195	Preferential allelic expression
GRMZM2G050875	64	99	59	22	4.77e-05	0.0001343	TURE	CL11_S	2.68182	1.42321	Preferential allelic expression
GRMZM2G060742	64	181	78	37	0.0001655	0.0004306	TURE	CL11_S	2.10811	1.07595	Preferential allelic expression
GRMZM2G065928	59	96	111	18	1.54e-17	1.179e-16	TURE	CL11_S	6.16667	2.62449	Preferential allelic expression
GRMZM2G077181	164	277	110	29	2.646e-12	1.455e-11	TURE	CL11_S	3.7931	1.92338	Preferential allelic expression
GRMZM2G095408	30	57	76	27	1.446e-06	4.84e-06	TURE	CL11_S	2.81481	1.49304	Preferential allelic expression
GRMZM2G103137	47	111	50	17	6.738e-05	0.0001851	TURE	CL11_S	2.94118	1.55639	Preferential allelic expression
GRMZM2G105348	40	286	57	28	0.002195	0.004677	TURE	CL11_S	2.03571	1.02554	Preferential allelic expression
GRMZM2G108912	342	412	284	99	8.179e-22	7.89e-21	TURE	CL11_S	2.86869	1.52039	Preferential allelic expression
GRMZM2G110681	62	132	47	20	0.001307	0.002917	TURE	CL11_S	2.35	1.23266	Preferential allelic expression
GRMZM2G111428	40	147	32	10	0.0009407	0.002169	TURE	CL11_S	3.2	1.67807	Preferential allelic expression
GRMZM2G113163	172	230	133	62	4.04e-07	1.443e-06	TURE	CL11_S	2.14516	1.10109	Preferential allelic expression
GRMZM2G113537	70	240	141	57	2.12e-09	9.311e-09	TURE	CL11_S	2.47368	1.30666	Preferential allelic expression
GRMZM2G121612	140	220	170	84	7.307e-08	2.788e-07	TURE	CL11_S	2.02381	1.01707	Preferential allelic expression
GRMZM2G127123	87	149	93	37	9.702e-07	3.299e-06	TURE	CL11_S	2.51351	1.32971	Preferential allelic expression
GRMZM2G129209	112	148	82	40	0.0001798	0.0004656	TURE	CL11_S	2.05	1.03562	Preferential allelic expression
GRMZM2G137930	109	147	109	39	7.465e-09	3.129e-08	TURE	CL11_S	2.79487	1.48278	Preferential allelic expression
GRMZM2G138511	587	699	396	191	1.779e-17	1.359e-16	TURE	CL11_S	2.0733	1.05193	Preferential allelic expression
GRMZM2G140179	90	125	72	31	6.596e-05	0.0001816	TURE	CL11_S	2.32258	1.21573	Preferential allelic expression
GRMZM2G142779	264	358	234	97	3.314e-14	2.085e-13	TURE	CL11_S	2.41237	1.27045	Preferential allelic expression
GRMZM2G156816	365	429	242	120	1.364e-10	6.605e-10	TURE	CL11_S	2.01667	1.01197	Preferential allelic expression
GRMZM2G161507	27	65	33	15	0.01328	0.025	TURE	CL11_S	2.2	1.1375	Preferential allelic expression
GRMZM2G173837	23	45	23	7	0.005223	0.01054	TURE	CL11_S	3.28571	1.71621	Preferential allelic expression
GRMZM2G180452	94	131	74	30	1.894e-05	5.565e-05	TURE	CL11_S	2.46667	1.30256	Preferential allelic expression
GRMZM2G335242	16	147	15	3	0.007538	0.01476	TURE	CL11_S	5	2.32193	Preferential allelic expression
GRMZM2G377217	162	257	144	66	7.704e-08	2.931e-07	TURE	CL11_S	2.18182	1.12553	Preferential allelic expression
GRMZM2G394722	12	33	27	10	0.007632	0.01493	TURE	CL11_S	2.7	1.43296	Preferential allelic expression
GRMZM2G405368	435	732	375	187	1.682e-15	1.152e-14	TURE	CL11_S	2.00535	1.00385	Preferential allelic expression
GRMZM2G427031	178	235	204	82	3.677e-13	2.156e-12	TURE	CL11_S	2.4878	1.31487	Preferential allelic expression
GRMZM2G434696	11	32	21	8	0.02412	0.04336	TURE	CL11_S	2.625	1.39232	Preferential allelic expression
GRMZM2G450920	869	1072	734	347	1.693e-32	2.615e-31	TURE	CL11_S	2.11527	1.08084	Preferential allelic expression
GRMZM2G454081	40	72	45	21	0.004272	0.008758	TURE	CL11_S	2.14286	1.09954	Preferential allelic expression
GRMZM2G701206	108	248	98	40	8.537e-07	2.934e-06	TURE	CL11_S	2.45	1.29278	Preferential allelic expression
GRMZM5G870176	973	1118	876	296	5.594e-67	2.525e-65	TURE	CL11_S	2.95946	1.56533	Preferential allelic expression
AC191251.3_FG005	68	59	26	5	0.0001922	0.0004955	TURE	CL11_S	5.2	2.37851	Preferential allelic expression
AC203909.3_FG006	83	73	45	20	0.002626	0.005532	TURE	CL11_S	2.25	1.16993	Preferential allelic expression
AC210889.4_FG003	25	12	22	2	3.588e-05	0.0001023	TURE	CL11_S	11	3.45943	Preferential allelic expression
GRMZM2G001816	33	19	19	2	0.0002213	0.0005667	TURE	CL11_S	9.5	3.24793	Preferential allelic expression
GRMZM2G006130	111	120	102	41	3.523e-07	1.264e-06	TURE	CL11_S	2.4878	1.31487	Preferential allelic expression
GRMZM2G006453	24	38	34	13	0.003088	0.006456	TURE	CL11_S	2.61538	1.38702	Preferential allelic expression
GRMZM2G006788	15	10	12	2	0.01294	0.02438	TURE	CL11_S	6	2.58496	Preferential allelic expression
GRMZM2G010505	99	87	77	37	0.0002268	0.00058	TURE	CL11_S	2.08108	1.05733	Preferential allelic expression
GRMZM2G010551	63	46	43	12	3.305e-05	9.448e-05	TURE	CL11_S	3.58333	1.8413	Preferential allelic expression
GRMZM2G010801	163	147	102	46	4.805e-06	1.519e-05	TURE	CL11_S	2.21739	1.14886	Preferential allelic expression
GRMZM2G012434	37	31	16	5	0.0266	0.04742	TURE	CL11_S	3.2	1.67807	Preferential allelic expression
GRMZM2G015067	127	120	66	30	0.0003056	0.0007634	TURE	CL11_S	2.2	1.1375	Preferential allelic expression
GRMZM2G015503	94	101	68	20	2.77e-07	1.002e-06	TURE	CL11_S	3.4	1.76553	Preferential allelic expression
GRMZM2G015592	51	60	49	24	0.004626	0.009429	TURE	CL11_S	2.04167	1.02975	Preferential allelic expression
GRMZM2G015788	26	23	26	6	0.0005351	0.001276	TURE	CL11_S	4.33333	2.11548	Preferential allelic expression
GRMZM2G017404	144	111	89	41	3.092e-05	8.859e-05	TURE	CL11_S	2.17073	1.11818	Preferential allelic expression
GRMZM2G018678	45	41	20	4	0.001544	0.003403	TURE	CL11_S	5	2.32193	Preferential allelic expression
GRMZM2G019358	93	83	48	20	0.0009144	0.002112	TURE	CL11_S	2.4	1.26303	Preferential allelic expression
GRMZM2G019612	50	31	35	16	0.01097	0.02098	TURE	CL11_S	2.1875	1.12928	Preferential allelic expression
GRMZM2G023190	31	27	33	14	0.007943	0.0155	TURE	CL11_S	2.35714	1.23704	Preferential allelic expression
GRMZM2G024993	51	34	19	4	0.002599	0.005482	TURE	CL11_S	4.75	2.24793	Preferential allelic expression
GRMZM2G025171	50	42	28	13	0.02753	0.04891	TURE	CL11_S	2.15385	1.10692	Preferential allelic expression
GRMZM2G027068	86	76	48	19	0.0005216	0.001248	TURE	CL11_S	2.52632	1.33703	Preferential allelic expression
GRMZM2G028046	23	19	15	2	0.00235	0.004977	TURE	CL11_S	7.5	2.90689	Preferential allelic expression
GRMZM2G029242	148	125	76	31	1.603e-05	4.745e-05	TURE	CL11_S	2.45161	1.29373	Preferential allelic expression
GRMZM2G029815	43	26	28	5	6.619e-05	0.0001821	TURE	CL11_S	5.6	2.48543	Preferential allelic expression
GRMZM2G031904	70	51	40	10	2.386e-05	6.949e-05	TURE	CL11_S	4	2	Preferential allelic expression
GRMZM2G033644	52	60	38	14	0.001195	0.002684	TURE	CL11_S	2.71429	1.44057	Preferential allelic expression
GRMZM2G035664	35	20	23	4	0.0003107	0.0007745	TURE	CL11_S	5.75	2.52356	Preferential allelic expression
GRMZM2G036019	107	104	104	36	7.601e-09	3.183e-08	TURE	CL11_S	2.88889	1.53051	Preferential allelic expression
GRMZM2G036590	493	479	333	105	1.069e-28	1.424e-27	TURE	CL11_S	3.17143	1.66513	Preferential allelic expression
GRMZM2G037048	44	26	25	7	0.002102	0.004487	TURE	CL11_S	3.57143	1.8365	Preferential allelic expression
GRMZM2G040840	27	25	18	3	0.00149	0.003296	TURE	CL11_S	6	2.58496	Preferential allelic expression
GRMZM2G042867	37	45	31	13	0.00956	0.01843	TURE	CL11_S	2.38462	1.25376	Preferential allelic expression
GRMZM2G046587	56	42	41	16	0.001264	0.002825	TURE	CL11_S	2.5625	1.35755	Preferential allelic expression
GRMZM2G046829	28	29	17	5	0.0169	0.03121	TURE	CL11_S	3.4	1.76553	Preferential allelic expression
GRMZM2G046846	33	19	35	4	3.353e-07	1.206e-06	TURE	CL11_S	8.75	3.12928	Preferential allelic expression
GRMZM2G046885	18	10	9	1	0.02148	0.03899	TURE	CL11_S	9	3.16993	Preferential allelic expression
GRMZM2G047018	500	468	355	145	2.297e-21	2.171e-20	TURE	CL11_S	2.44828	1.29177	Preferential allelic expression
GRMZM2G047187	58	37	43	15	0.0003069	0.0007661	TURE	CL11_S	2.86667	1.51937	Preferential allelic expression
GRMZM2G048129	82	84	56	25	0.0007521	0.001761	TURE	CL11_S	2.24	1.1635	Preferential allelic expression
GRMZM2G050741	178	156	99	43	2.958e-06	9.577e-06	TURE	CL11_S	2.30233	1.20309	Preferential allelic expression
GRMZM2G051879	21	24	14	2	0.004181	0.008578	TURE	CL11_S	7	2.80735	Preferential allelic expression
GRMZM2G052266	123	147	55	26	0.001689	0.003704	TURE	CL11_S	2.11538	1.08092	Preferential allelic expression
GRMZM2G053958	153	139	92	34	2.365e-07	8.642e-07	TURE	CL11_S	2.70588	1.4361	Preferential allelic expression
GRMZM2G056419	15	12	15	2	0.00235	0.004977	TURE	CL11_S	7.5	2.90689	Preferential allelic expression
GRMZM2G059102	199	164	83	28	1.675e-07	6.194e-07	TURE	CL11_S	2.96429	1.56768	Preferential allelic expression
GRMZM2G061626	66	55	55	17	8.14e-06	2.5e-05	TURE	CL11_S	3.23529	1.6939	Preferential allelic expression
GRMZM2G065665	113	96	74	26	1.667e-06	5.557e-06	TURE	CL11_S	2.84615	1.50901	Preferential allelic expression
GRMZM2G072342	19	23	16	5	0.0266	0.04742	TURE	CL11_S	3.2	1.67807	Preferential allelic expression
GRMZM2G074489	152	147	83	40	0.000132	0.0003469	TURE	CL11_S	2.075	1.05311	Preferential allelic expression
GRMZM2G076613	21	15	25	2	5.648e-06	1.774e-05	TURE	CL11_S	12.5	3.64386	Preferential allelic expression
GRMZM2G078995	70	50	42	20	0.007149	0.01408	TURE	CL11_S	2.1	1.07039	Preferential allelic expression
GRMZM2G079257	467	411	238	116	8.308e-11	4.09e-10	TURE	CL11_S	2.05172	1.03684	Preferential allelic expression
GRMZM2G083717	48	45	24	10	0.02431	0.04366	TURE	CL11_S	2.4	1.26303	Preferential allelic expression
GRMZM2G084739	44	33	30	14	0.02263	0.04087	TURE	CL11_S	2.14286	1.09954	Preferential allelic expression
GRMZM2G086340	24	27	38	10	6.17e-05	0.0001703	TURE	CL11_S	3.8	1.926	Preferential allelic expression
GRMZM2G093404	27	24	9	1	0.02148	0.03899	TURE	CL11_S	9	3.16993	Preferential allelic expression
GRMZM2G096622	59	74	39	16	0.002667	0.005615	TURE	CL11_S	2.4375	1.2854	Preferential allelic expression
GRMZM2G096920	36	42	29	8	0.0007529	0.001762	TURE	CL11_S	3.625	1.85798	Preferential allelic expression
GRMZM2G098656	35	24	16	4	0.01182	0.02242	TURE	CL11_S	4	2	Preferential allelic expression
GRMZM2G099067	26	13	13	2	0.007385	0.01449	TURE	CL11_S	6.5	2.70044	Preferential allelic expression
GRMZM2G102550	93	87	81	19	2.703e-10	1.277e-09	TURE	CL11_S	4.26316	2.09192	Preferential allelic expression
GRMZM2G103236	40	52	50	12	1.214e-06	4.094e-06	TURE	CL11_S	4.16667	2.05889	Preferential allelic expression
GRMZM2G104299	80	70	32	14	0.01135	0.02163	TURE	CL11_S	2.28571	1.19265	Preferential allelic expression
GRMZM2G105387	96	74	58	18	4.713e-06	1.491e-05	TURE	CL11_S	3.22222	1.68806	Preferential allelic expression
GRMZM2G105400	10	13	20	2	0.0001211	0.0003221	TURE	CL11_S	10	3.32193	Preferential allelic expression
GRMZM2G105571	68	47	35	15	0.0066	0.0131	TURE	CL11_S	2.33333	1.22239	Preferential allelic expression
GRMZM2G111146	27	26	24	8	0.007	0.01381	TURE	CL11_S	3	1.58496	Preferential allelic expression
GRMZM2G113036	93	77	40	15	0.001016	0.002302	TURE	CL11_S	2.66667	1.41504	Preferential allelic expression
GRMZM2G114354	27	24	19	5	0.006611	0.0131	TURE	CL11_S	3.8	1.926	Preferential allelic expression
GRMZM2G118687	96	80	54	21	0.0001763	0.0004572	TURE	CL11_S	2.57143	1.36257	Preferential allelic expression
GRMZM2G120353	13	11	9	1	0.02148	0.03899	TURE	CL11_S	9	3.16993	Preferential allelic expression
GRMZM2G120910	22	13	9	1	0.02148	0.03899	TURE	CL11_S	9	3.16993	Preferential allelic expression
GRMZM2G122135	715	749	506	251	1.152e-20	1.05e-19	TURE	CL11_S	2.01594	1.01145	Preferential allelic expression
GRMZM2G124954	29	23	24	4	0.00018	0.0004657	TURE	CL11_S	6	2.58496	Preferential allelic expression
GRMZM2G125432	61	57	33	15	0.01328	0.025	TURE	CL11_S	2.2	1.1375	Preferential allelic expression
GRMZM2G125688	420	391	292	145	1.783e-12	9.939e-12	TURE	CL11_S	2.01379	1.00992	Preferential allelic expression
GRMZM2G127308	16	13	9	1	0.02148	0.03899	TURE	CL11_S	9	3.16993	Preferential allelic expression
GRMZM2G128969	78	65	49	17	0.0001015	0.0002728	TURE	CL11_S	2.88235	1.52725	Preferential allelic expression
GRMZM2G129261	74	74	62	17	3.588e-07	1.287e-06	TURE	CL11_S	3.64706	1.86673	Preferential allelic expression
GRMZM2G131820	61	42	46	15	8.838e-05	0.0002397	TURE	CL11_S	3.06667	1.61667	Preferential allelic expression
GRMZM2G132222	85	81	116	36	5.222e-11	2.609e-10	TURE	CL11_S	3.22222	1.68806	Preferential allelic expression
GRMZM2G134248	34	19	27	9	0.003933	0.008106	TURE	CL11_S	3	1.58496	Preferential allelic expression
GRMZM2G135073	46	35	22	4	0.0005335	0.001274	TURE	CL11_S	5.5	2.45943	Preferential allelic expression
GRMZM2G138494	135	125	63	27	0.0001878	0.0004846	TURE	CL11_S	2.33333	1.22239	Preferential allelic expression
GRMZM2G140594	27	34	21	6	0.005925	0.01187	TURE	CL11_S	3.5	1.80735	Preferential allelic expression
GRMZM2G141848	115	88	60	29	0.001335	0.002972	TURE	CL11_S	2.06897	1.04891	Preferential allelic expression
GRMZM2G142072	54	66	54	22	0.000313	0.000779	TURE	CL11_S	2.45455	1.29546	Preferential allelic expression
GRMZM2G142820	146	125	87	43	0.000142	0.0003721	TURE	CL11_S	2.02326	1.01668	Preferential allelic expression
GRMZM2G148272	57	58	54	26	0.002325	0.004932	TURE	CL11_S	2.07692	1.05445	Preferential allelic expression
GRMZM2G148567	161	148	104	51	2.495e-05	7.246e-05	TURE	CL11_S	2.03922	1.02801	Preferential allelic expression
GRMZM2G150743	29	40	30	14	0.02263	0.04087	TURE	CL11_S	2.14286	1.09954	Preferential allelic expression
GRMZM2G151542	57	64	34	14	0.005515	0.01109	TURE	CL11_S	2.42857	1.28011	Preferential allelic expression
GRMZM2G154904	106	95	94	39	2.057e-06	6.757e-06	TURE	CL11_S	2.41026	1.26919	Preferential allelic expression
GRMZM2G158205	29	16	15	3	0.007538	0.01476	TURE	CL11_S	5	2.32193	Preferential allelic expression
GRMZM2G158232	232	210	327	11	5.166e-82	3.232e-80	TURE	CL11_S	29.7273	4.89372	Preferential allelic expression
GRMZM2G159500	23	32	31	11	0.002887	0.00606	TURE	CL11_S	2.81818	1.49476	Preferential allelic expression
GRMZM2G159908	116	148	48	20	0.0009144	0.002112	TURE	CL11_S	2.4	1.26303	Preferential allelic expression
GRMZM2G160211	97	71	63	20	2.431e-06	7.935e-06	TURE	CL11_S	3.15	1.65535	Preferential allelic expression
GRMZM2G160454	41	39	25	10	0.01667	0.03089	TURE	CL11_S	2.5	1.32193	Preferential allelic expression
GRMZM2G162945	144	112	70	33	0.000341	0.0008446	TURE	CL11_S	2.12121	1.08489	Preferential allelic expression
GRMZM2G163426	43	45	28	9	0.002563	0.00541	TURE	CL11_S	3.11111	1.63743	Preferential allelic expression
GRMZM2G165234	64	81	31	14	0.01609	0.02991	TURE	CL11_S	2.21429	1.14684	Preferential allelic expression
GRMZM2G165681	38	42	19	6	0.01463	0.02736	TURE	CL11_S	3.16667	1.66297	Preferential allelic expression
GRMZM2G166145	120	128	86	37	1.17e-05	3.54e-05	TURE	CL11_S	2.32432	1.21681	Preferential allelic expression
GRMZM2G167247	339	320	244	93	9.216e-17	6.806e-16	TURE	CL11_S	2.62366	1.39158	Preferential allelic expression
GRMZM2G167892	83	66	43	17	0.001066	0.002407	TURE	CL11_S	2.52941	1.3388	Preferential allelic expression
GRMZM2G167915	12	11	13	1	0.001831	0.004005	TURE	CL11_S	13	3.70044	Preferential allelic expression
GRMZM2G171279	226	225	164	78	3.373e-08	1.335e-07	TURE	CL11_S	2.10256	1.07215	Preferential allelic expression
GRMZM2G171644	218	176	89	29	2.823e-08	1.13e-07	TURE	CL11_S	3.06897	1.61775	Preferential allelic expression
GRMZM2G173597	95	109	35	16	0.01097	0.02098	TURE	CL11_S	2.1875	1.12928	Preferential allelic expression
GRMZM2G173967	375	322	201	95	6.903e-10	3.171e-09	TURE	CL11_S	2.11579	1.0812	Preferential allelic expression
GRMZM2G174554	51	54	36	13	0.001403	0.003115	TURE	CL11_S	2.76923	1.46949	Preferential allelic expression
GRMZM2G175114	13	27	11	2	0.02246	0.04062	TURE	CL11_S	5.5	2.45943	Preferential allelic expression
GRMZM2G176558	29	20	17	4	0.007197	0.01417	TURE	CL11_S	4.25	2.08746	Preferential allelic expression
GRMZM2G177901	66	44	28	10	0.005098	0.01031	TURE	CL11_S	2.8	1.48543	Preferential allelic expression
GRMZM2G178229	43	37	57	12	3.742e-08	1.473e-07	TURE	CL11_S	4.75	2.24793	Preferential allelic expression
GRMZM2G180930	138	108	60	24	0.0001071	0.0002874	TURE	CL11_S	2.5	1.32193	Preferential allelic expression
GRMZM2G181021	78	58	36	14	0.002602	0.005484	TURE	CL11_S	2.57143	1.36257	Preferential allelic expression
GRMZM2G300651	19	31	15	1	0.0005188	0.001242	TURE	CL11_S	15	3.90689	Preferential allelic expression
GRMZM2G303374	19	18	14	3	0.01273	0.02401	TURE	CL11_S	4.66667	2.22239	Preferential allelic expression
GRMZM2G307906	67	49	40	14	0.0005354	0.001276	TURE	CL11_S	2.85714	1.51457	Preferential allelic expression
GRMZM2G308503	64	56	45	18	0.000898	0.002081	TURE	CL11_S	2.5	1.32193	Preferential allelic expression
GRMZM2G308860	126	162	110	34	1.52e-10	7.343e-10	TURE	CL11_S	3.23529	1.6939	Preferential allelic expression
GRMZM2G310431	279	285	488	12	2.795e-127	5.045e-125	TURE	CL11_S	40.6667	5.34577	Preferential allelic expression
GRMZM2G318592	123	98	70	26	8.05e-06	2.475e-05	TURE	CL11_S	2.69231	1.42884	Preferential allelic expression
GRMZM2G330302	306	257	362	148	1.002e-21	9.605e-21	TURE	CL11_S	2.44595	1.29039	Preferential allelic expression
GRMZM2G332505	43	26	25	3	2.744e-05	7.93e-05	TURE	CL11_S	8.33333	3.05889	Preferential allelic expression
GRMZM2G341442	41	43	43	20	0.005152	0.01041	TURE	CL11_S	2.15	1.10434	Preferential allelic expression
GRMZM2G343442	111	107	89	34	7.432e-07	2.571e-06	TURE	CL11_S	2.61765	1.38827	Preferential allelic expression
GRMZM2G345725	53	57	44	16	0.000394	0.0009695	TURE	CL11_S	2.75	1.45943	Preferential allelic expression
GRMZM2G346263	22	15	11	2	0.02246	0.04062	TURE	CL11_S	5.5	2.45943	Preferential allelic expression
GRMZM2G346865	66	53	44	19	0.002228	0.004737	TURE	CL11_S	2.31579	1.2115	Preferential allelic expression
GRMZM2G347280	15	17	15	3	0.007538	0.01476	TURE	CL11_S	5	2.32193	Preferential allelic expression
GRMZM2G347645	300	253	207	103	3.538e-09	1.529e-08	TURE	CL11_S	2.00971	1.00699	Preferential allelic expression
GRMZM2G361615	40	35	39	12	0.000198	0.0005098	TURE	CL11_S	3.25	1.70044	Preferential allelic expression
GRMZM2G392116	42	41	30	12	0.007916	0.01546	TURE	CL11_S	2.5	1.32193	Preferential allelic expression
GRMZM2G400126	27	35	56	6	2.973e-11	1.508e-10	TURE	CL11_S	9.33333	3.22239	Preferential allelic expression
GRMZM2G400602	36	33	35	7	1.51e-05	4.517e-05	TURE	CL11_S	5	2.32193	Preferential allelic expression
GRMZM2G401308	20	10	22	4	0.0005335	0.001274	TURE	CL11_S	5.5	2.45943	Preferential allelic expression
GRMZM2G404603	32	24	23	7	0.005223	0.01054	TURE	CL11_S	3.28571	1.71621	Preferential allelic expression
GRMZM2G412885	88	62	57	20	2.926e-05	8.439e-05	TURE	CL11_S	2.85	1.51096	Preferential allelic expression
GRMZM2G420334	125	152	100	35	1.941e-08	7.86e-08	TURE	CL11_S	2.85714	1.51457	Preferential allelic expression
GRMZM2G428386	37	31	26	11	0.02007	0.03663	TURE	CL11_S	2.36364	1.24101	Preferential allelic expression
GRMZM2G434219	428	391	358	120	1.523e-28	2.011e-27	TURE	CL11_S	2.98333	1.57693	Preferential allelic expression
GRMZM2G444762	72	93	42	18	0.00267	0.005621	TURE	CL11_S	2.33333	1.22239	Preferential allelic expression
GRMZM2G444808	11	23	17	5	0.0169	0.03121	TURE	CL11_S	3.4	1.76553	Preferential allelic expression
GRMZM2G445169	86	66	51	18	8.769e-05	0.000238	TURE	CL11_S	2.83333	1.5025	Preferential allelic expression
GRMZM2G445602	29	15	20	4	0.001544	0.003403	TURE	CL11_S	5	2.32193	Preferential allelic expression
GRMZM2G448633	19	10	17	2	0.0007286	0.00171	TURE	CL11_S	8.5	3.08746	Preferential allelic expression
GRMZM2G449496	60	56	30	12	0.007916	0.01546	TURE	CL11_S	2.5	1.32193	Preferential allelic expression
GRMZM2G453575	22	11	15	2	0.00235	0.004977	TURE	CL11_S	7.5	2.90689	Preferential allelic expression
GRMZM2G459755	35	26	24	7	0.003327	0.006917	TURE	CL11_S	3.42857	1.77761	Preferential allelic expression
GRMZM2G463580	66	87	50	22	0.001294	0.00289	TURE	CL11_S	2.27273	1.18442	Preferential allelic expression
GRMZM2G474674	40	30	35	6	4.874e-06	1.538e-05	TURE	CL11_S	5.83333	2.54432	Preferential allelic expression
GRMZM2G546369	19	22	34	2	1.941e-08	7.86e-08	TURE	CL11_S	17	4.08746	Preferential allelic expression
GRMZM2G580993	37	37	31	9	0.0006795	0.0016	TURE	CL11_S	3.44444	1.78427	Preferential allelic expression
GRMZM2G702490	81	68	54	26	0.002325	0.004932	TURE	CL11_S	2.07692	1.05445	Preferential allelic expression
GRMZM5G816552	40	31	24	4	0.00018	0.0004657	TURE	CL11_S	6	2.58496	Preferential allelic expression
GRMZM5G817559	62	62	54	16	5.854e-06	1.832e-05	TURE	CL11_S	3.375	1.75489	Preferential allelic expression
GRMZM5G830269	45	60	52	12	4.567e-07	1.622e-06	TURE	CL11_S	4.33333	2.11548	Preferential allelic expression
GRMZM5G839112	101	77	54	24	0.000901	0.002087	TURE	CL11_S	2.25	1.16993	Preferential allelic expression
GRMZM5G842695	14	14	18	3	0.00149	0.003296	TURE	CL11_S	6	2.58496	Preferential allelic expression
GRMZM5G845175	60	45	44	18	0.001299	0.0029	TURE	CL11_S	2.44444	1.28951	Preferential allelic expression
GRMZM5G845736	38	48	38	12	0.0003059	0.0007636	TURE	CL11_S	3.16667	1.66297	Preferential allelic expression
GRMZM5G850560	102	79	63	20	2.431e-06	7.935e-06	TURE	CL11_S	3.15	1.65535	Preferential allelic expression
GRMZM5G854925	14	11	11	1	0.006348	0.01265	TURE	CL11_S	11	3.45943	Preferential allelic expression
GRMZM5G858454	111	86	72	27	6.901e-06	2.148e-05	TURE	CL11_S	2.66667	1.41504	Preferential allelic expression
GRMZM5G875564	27	39	22	5	0.001514	0.003344	TURE	CL11_S	4.4	2.1375	Preferential allelic expression
GRMZM5G879536	39	53	31	7	0.0001162	0.00031	TURE	CL11_S	4.42857	2.14684	Preferential allelic expression
GRMZM5G884146	29	22	24	8	0.007	0.01381	TURE	CL11_S	3	1.58496	Preferential allelic expression
GRMZM5G896337	18	14	22	5	0.001514	0.003344	TURE	CL11_S	4.4	2.1375	Preferential allelic expression
GRMZM6G332242	23	14	27	12	0.0237	0.04271	TURE	CL11_S	2.25	1.16993	Preferential allelic expression
GRMZM6G441368	67	78	41	19	0.006218	0.01242	TURE	CL11_S	2.15789	1.10962	Preferential allelic expression
AC186231.4_FG002	642	101	377	24	9.868e-83	6.33e-81	TURE	CL11_S	15.7083	3.97346	Preferential allelic expression
AC188010.3_FG002	181	47	73	15	2.559e-10	1.212e-09	TURE	CL11_S	4.86667	2.28293	Preferential allelic expression
AC189795.3_FG001	462	38	205	10	1.877e-48	5.201e-47	TURE	CL11_S	20.5	4.35755	Preferential allelic expression
AC190750.2_FG014	202	82	98	33	1.13e-08	4.685e-08	TURE	CL11_S	2.9697	1.57032	Preferential allelic expression
AC190999.2_FG004	1190	628	678	226	4.029e-53	1.248e-51	TURE	CL11_S	3	1.58496	Preferential allelic expression
AC191069.3_FG004	50	17	23	7	0.005223	0.01054	TURE	CL11_S	3.28571	1.71621	Preferential allelic expression
AC194970.5_FG002	603	118	342	51	5.196e-54	1.649e-52	TURE	CL11_S	6.70588	2.74543	Preferential allelic expression
AC199526.5_FG003	278	159	133	65	1.533e-06	5.125e-06	TURE	CL11_S	2.04615	1.03291	Preferential allelic expression
AC205008.4_FG002	318	156	173	70	3.059e-11	1.55e-10	TURE	CL11_S	2.47143	1.30535	Preferential allelic expression
AC212112.4_FG002	52	30	31	7	0.0001162	0.00031	TURE	CL11_S	4.42857	2.14684	Preferential allelic expression
AC213600.3_FG002	819	389	457	105	2.6e-53	8.092e-52	TURE	CL11_S	4.35238	2.1218	Preferential allelic expression
AC215260.3_FG001	197	48	65	21	2.153e-06	7.062e-06	TURE	CL11_S	3.09524	1.63005	Preferential allelic expression
AC215260.3_FG004	463	147	126	36	6.618e-13	3.796e-12	TURE	CL11_S	3.5	1.80735	Preferential allelic expression
AC216247.3_FG001	114	48	38	10	6.17e-05	0.0001703	TURE	CL11_S	3.8	1.926	Preferential allelic expression
AC216886.3_FG002	497	269	280	103	5.055e-20	4.458e-19	TURE	CL11_S	2.71845	1.44278	Preferential allelic expression
AC225193.3_FG003	1019	668	595	230	4.925e-38	9.387e-37	TURE	CL11_S	2.58696	1.37126	Preferential allelic expression
AC233893.1_FG006	524	175	317	56	2.372e-45	5.877e-44	TURE	CL11_S	5.66071	2.50098	Preferential allelic expression
AC233943.1_FG002	376	22	104	10	7.235e-21	6.64e-20	TURE	CL11_S	10.4	3.37851	Preferential allelic expression
AC234203.1_FG004	305	180	144	62	1.076e-08	4.467e-08	TURE	CL11_S	2.32258	1.21573	Preferential allelic expression
AC234575.1_FG003	138	52	50	9	5.265e-08	2.048e-07	TURE	CL11_S	5.55556	2.47393	Preferential allelic expression
EF517601.1_FG010	107	41	33	11	0.00126	0.002822	TURE	CL11_S	3	1.58496	Preferential allelic expression
GRMZM2G000481	177	106	73	34	0.0002064	0.0005302	TURE	CL11_S	2.14706	1.10236	Preferential allelic expression
GRMZM2G000665	94	65	56	23	0.0002636	0.0006641	TURE	CL11_S	2.43478	1.28379	Preferential allelic expression
GRMZM2G000718	743	120	283	42	4.83e-45	1.185e-43	TURE	CL11_S	6.7381	2.75234	Preferential allelic expression
GRMZM2G000810	168	16	109	15	8.67e-19	7.159e-18	TURE	CL11_S	7.26667	2.86129	Preferential allelic expression
GRMZM2G000825	373	187	157	73	3.145e-08	1.249e-07	TURE	CL11_S	2.15068	1.1048	Preferential allelic expression
GRMZM2G000936	579	342	288	107	2.847e-20	2.544e-19	TURE	CL11_S	2.69159	1.42846	Preferential allelic expression
GRMZM2G001265	82	39	35	12	0.001089	0.002455	TURE	CL11_S	2.91667	1.54432	Preferential allelic expression
GRMZM2G001930	420	233	179	79	4.338e-10	2.03e-09	TURE	CL11_S	2.26582	1.18004	Preferential allelic expression
GRMZM2G003023	228	70	88	14	2.775e-14	1.762e-13	TURE	CL11_S	6.28571	2.65208	Preferential allelic expression
GRMZM2G003108	203	114	144	40	5.518e-15	3.656e-14	TURE	CL11_S	3.6	1.848	Preferential allelic expression
GRMZM2G003246	451	112	132	49	5.474e-10	2.533e-09	TURE	CL11_S	2.69388	1.42968	Preferential allelic expression
GRMZM2G003466	144	94	94	28	1.577e-09	7.026e-09	TURE	CL11_S	3.35714	1.74723	Preferential allelic expression
GRMZM2G003565	677	395	368	153	1.826e-21	1.732e-20	TURE	CL11_S	2.40523	1.26617	Preferential allelic expression
GRMZM2G003640	472	384	275	110	2.035e-17	1.551e-16	TURE	CL11_S	2.5	1.32193	Preferential allelic expression
GRMZM2G004057	209	17	62	14	2.324e-08	9.346e-08	TURE	CL11_S	4.42857	2.14684	Preferential allelic expression
GRMZM2G004128	160	85	69	24	3.303e-06	1.064e-05	TURE	CL11_S	2.875	1.52356	Preferential allelic expression
GRMZM2G004290	637	194	286	63	4.564e-35	7.815e-34	TURE	CL11_S	4.53968	2.18259	Preferential allelic expression
GRMZM2G004466	289	62	78	15	1.939e-11	1.002e-10	TURE	CL11_S	5.2	2.37851	Preferential allelic expression
GRMZM2G004590	173	115	91	40	9.796e-06	2.982e-05	TURE	CL11_S	2.275	1.18587	Preferential allelic expression
GRMZM2G004880	538	227	216	96	9.012e-12	4.749e-11	TURE	CL11_S	2.25	1.16993	Preferential allelic expression
GRMZM2G004990	123	72	65	25	2.966e-05	8.551e-05	TURE	CL11_S	2.6	1.37851	Preferential allelic expression
GRMZM2G005107	805	285	327	99	1.517e-29	2.092e-28	TURE	CL11_S	3.30303	1.72379	Preferential allelic expression
GRMZM2G005281	55	26	23	6	0.002316	0.004915	TURE	CL11_S	3.83333	1.9386	Preferential allelic expression
GRMZM2G005619	730	244	331	103	5.655e-29	7.659e-28	TURE	CL11_S	3.21359	1.68419	Preferential allelic expression
GRMZM2G005640	166	24	159	6	1.136e-39	2.315e-38	TURE	CL11_S	26.5	4.72792	Preferential allelic expression
GRMZM2G005740	264	130	150	55	2.275e-11	1.167e-10	TURE	CL11_S	2.72727	1.44746	Preferential allelic expression
GRMZM2G006672	213	129	121	58	2.864e-06	9.281e-06	TURE	CL11_S	2.08621	1.06088	Preferential allelic expression
GRMZM2G007113	287	78	115	49	2.697e-07	9.775e-07	TURE	CL11_S	2.34694	1.23078	Preferential allelic expression
GRMZM2G007120	549	111	189	39	8.253e-25	9.251e-24	TURE	CL11_S	4.84615	2.27684	Preferential allelic expression
GRMZM2G007157	546	81	237	24	3.244e-45	8.007e-44	TURE	CL11_S	9.875	3.30378	Preferential allelic expression
GRMZM2G007347	62	38	30	13	0.01372	0.02577	TURE	CL11_S	2.30769	1.20645	Preferential allelic expression
GRMZM2G007957	528	50	259	9	7.494e-65	3.221e-63	TURE	CL11_S	28.7778	4.84688	Preferential allelic expression
GRMZM2G008152	489	193	185	47	1.508e-20	1.366e-19	TURE	CL11_S	3.93617	1.97679	Preferential allelic expression
GRMZM2G008216	577	60	225	12	4.723e-52	1.431e-50	TURE	CL11_S	18.75	4.22882	Preferential allelic expression
GRMZM2G008290	337	19	200	3	2.169e-55	7.139e-54	TURE	CL11_S	66.6667	6.05889	Preferential allelic expression
GRMZM2G008748	276	54	123	35	1.12e-12	6.324e-12	TURE	CL11_S	3.51429	1.81323	Preferential allelic expression
GRMZM2G009014	137	55	61	28	0.0006103	0.001446	TURE	CL11_S	2.17857	1.12338	Preferential allelic expression
GRMZM2G009091	171	25	118	19	1.199e-18	9.84e-18	TURE	CL11_S	6.21053	2.63472	Preferential allelic expression
GRMZM2G009412	99	13	60	11	2.633e-09	1.147e-08	TURE	CL11_S	5.45455	2.44746	Preferential allelic expression
GRMZM2G009478	1063	759	540	264	1.169e-22	1.176e-21	TURE	CL11_S	2.04545	1.03242	Preferential allelic expression
GRMZM2G009571	68	21	33	10	0.0006061	0.001436	TURE	CL11_S	3.3	1.72247	Preferential allelic expression
GRMZM2G009598	1040	95	737	36	4.688e-171	1.742e-168	TURE	CL11_S	20.4722	4.3556	Preferential allelic expression
GRMZM2G009681	81	12	38	1	1.455e-10	7.038e-10	TURE	CL11_S	38	5.24793	Preferential allelic expression
GRMZM2G009719	401	171	176	64	2.854e-13	1.684e-12	TURE	CL11_S	2.75	1.45943	Preferential allelic expression
GRMZM2G010136	53	10	23	4	0.0003107	0.0007745	TURE	CL11_S	5.75	2.52356	Preferential allelic expression
GRMZM2G010555	869	434	360	154	4.821e-20	4.255e-19	TURE	CL11_S	2.33766	1.22507	Preferential allelic expression
GRMZM2G010755	77	26	35	6	4.874e-06	1.538e-05	TURE	CL11_S	5.83333	2.54432	Preferential allelic expression
GRMZM2G010973	501	128	141	55	6.787e-10	3.121e-09	TURE	CL11_S	2.56364	1.35819	Preferential allelic expression
GRMZM2G011173	192	103	107	35	1.12e-09	5.055e-09	TURE	CL11_S	3.05714	1.61218	Preferential allelic expression
GRMZM2G011364	807	421	356	162	9.334e-18	7.263e-17	TURE	CL11_S	2.19753	1.13588	Preferential allelic expression
GRMZM2G011463	114	10	58	3	3.286e-14	2.07e-13	TURE	CL11_S	19.3333	4.27302	Preferential allelic expression
GRMZM2G011473	543	181	235	85	2.053e-17	1.564e-16	TURE	CL11_S	2.76471	1.46713	Preferential allelic expression
GRMZM2G011912	47	20	24	10	0.02431	0.04366	TURE	CL11_S	2.4	1.26303	Preferential allelic expression
GRMZM2G012160	1330	323	404	162	7.621e-25	8.553e-24	TURE	CL11_S	2.49383	1.31836	Preferential allelic expression
GRMZM2G012399	695	367	471	229	3.518e-20	3.133e-19	TURE	CL11_S	2.05677	1.04038	Preferential allelic expression
GRMZM2G013275	383	63	157	19	3.289e-28	4.289e-27	TURE	CL11_S	8.26316	3.04669	Preferential allelic expression
GRMZM2G013342	82	11	24	3	4.923e-05	0.0001385	TURE	CL11_S	8	3	Preferential allelic expression
GRMZM2G013349	352	193	178	66	4.614e-13	2.673e-12	TURE	CL11_S	2.69697	1.43134	Preferential allelic expression
GRMZM2G013463	296	77	131	38	3.597e-13	2.111e-12	TURE	CL11_S	3.44737	1.7855	Preferential allelic expression
GRMZM2G014341	806	361	418	177	1.874e-23	1.977e-22	TURE	CL11_S	2.36158	1.23975	Preferential allelic expression
GRMZM2G015792	432	150	225	65	8.17e-22	7.887e-21	TURE	CL11_S	3.46154	1.79141	Preferential allelic expression
GRMZM2G015804	66	11	26	8	0.002935	0.006152	TURE	CL11_S	3.25	1.70044	Preferential allelic expression
GRMZM2G015818	115	69	78	16	5.785e-11	2.882e-10	TURE	CL11_S	4.875	2.2854	Preferential allelic expression
GRMZM2G015902	67	25	32	11	0.001914	0.004175	TURE	CL11_S	2.90909	1.54057	Preferential allelic expression
GRMZM2G016351	36	13	15	3	0.007538	0.01476	TURE	CL11_S	5	2.32193	Preferential allelic expression
GRMZM2G017080	187	36	65	29	0.0002617	0.0006597	TURE	CL11_S	2.24138	1.16439	Preferential allelic expression
GRMZM2G017400	747	321	338	129	1.183e-22	1.189e-21	TURE	CL11_S	2.62016	1.38965	Preferential allelic expression
GRMZM2G018689	694	213	324	101	2.474e-28	3.243e-27	TURE	CL11_S	3.20792	1.68164	Preferential allelic expression
GRMZM2G018770	45	23	27	4	3.395e-05	9.69e-05	TURE	CL11_S	6.75	2.75489	Preferential allelic expression
GRMZM2G019200	577	240	376	107	4.166e-36	7.415e-35	TURE	CL11_S	3.51402	1.81312	Preferential allelic expression
GRMZM2G019284	83	34	40	13	0.0002685	0.000676	TURE	CL11_S	3.07692	1.62149	Preferential allelic expression
GRMZM2G019621	545	84	239	32	2.46e-40	5.147e-39	TURE	CL11_S	7.46875	2.90087	Preferential allelic expression
GRMZM2G019810	261	81	119	33	1.302e-12	7.313e-12	TURE	CL11_S	3.60606	1.85042	Preferential allelic expression
GRMZM2G020054	66	23	40	9	9.264e-06	2.828e-05	TURE	CL11_S	4.44444	2.152	Preferential allelic expression
GRMZM2G020484	91	32	29	11	0.006427	0.01279	TURE	CL11_S	2.63636	1.39855	Preferential allelic expression
GRMZM2G021605	701	218	254	73	1.38e-24	1.534e-23	TURE	CL11_S	3.47945	1.79886	Preferential allelic expression
GRMZM2G021624	550	289	230	68	9.838e-22	9.44e-21	TURE	CL11_S	3.38235	1.75803	Preferential allelic expression
GRMZM2G021864	831	461	430	136	1.647e-36	2.978e-35	TURE	CL11_S	3.16176	1.66073	Preferential allelic expression
GRMZM2G022090	193	135	90	43	5.633e-05	0.0001572	TURE	CL11_S	2.09302	1.06559	Preferential allelic expression
GRMZM2G022213	605	308	314	140	2.009e-16	1.459e-15	TURE	CL11_S	2.24286	1.16534	Preferential allelic expression
GRMZM2G022258	368	173	164	73	3.256e-09	1.409e-08	TURE	CL11_S	2.24658	1.16773	Preferential allelic expression
GRMZM2G022506	112	49	63	10	1.554e-10	7.488e-10	TURE	CL11_S	6.3	2.65535	Preferential allelic expression
GRMZM2G022563	378	238	149	60	6.379e-10	2.938e-09	TURE	CL11_S	2.48333	1.31228	Preferential allelic expression
GRMZM2G022606	44	19	26	11	0.02007	0.03663	TURE	CL11_S	2.36364	1.24101	Preferential allelic expression
GRMZM2G022619	401	36	235	18	2.268e-49	6.426e-48	TURE	CL11_S	13.0556	3.70659	Preferential allelic expression
GRMZM2G022974	564	80	144	41	1.257e-14	8.148e-14	TURE	CL11_S	3.5122	1.81237	Preferential allelic expression
GRMZM2G023285	333	61	65	32	0.00105	0.002374	TURE	CL11_S	2.03125	1.02237	Preferential allelic expression
GRMZM2G023694	385	174	198	86	2.498e-11	1.279e-10	TURE	CL11_S	2.30233	1.20309	Preferential allelic expression
GRMZM2G024530	116	39	56	12	6.209e-08	2.384e-07	TURE	CL11_S	4.66667	2.22239	Preferential allelic expression
GRMZM2G025182	582	322	308	122	1.219e-19	1.046e-18	TURE	CL11_S	2.52459	1.33605	Preferential allelic expression
GRMZM2G025648	641	159	216	93	2.007e-12	1.111e-11	TURE	CL11_S	2.32258	1.21573	Preferential allelic expression
GRMZM2G025783	499	68	298	22	5.575e-63	2.244e-61	TURE	CL11_S	13.5455	3.75974	Preferential allelic expression
GRMZM2G025832	145	36	34	16	0.01535	0.02861	TURE	CL11_S	2.125	1.08746	Preferential allelic expression
GRMZM2G025983	67	29	49	13	4.818e-06	1.522e-05	TURE	CL11_S	3.76923	1.91427	Preferential allelic expression
GRMZM2G026095	44	10	11	2	0.02246	0.04062	TURE	CL11_S	5.5	2.45943	Preferential allelic expression
GRMZM2G026147	667	263	331	91	4.211e-33	6.668e-32	TURE	CL11_S	3.63736	1.86289	Preferential allelic expression
GRMZM2G026180	416	179	169	51	5.822e-16	4.117e-15	TURE	CL11_S	3.31373	1.72845	Preferential allelic expression
GRMZM2G026558	556	228	248	83	3.116e-20	2.783e-19	TURE	CL11_S	2.98795	1.57916	Preferential allelic expression
GRMZM2G026654	258	119	136	34	1.19e-15	8.219e-15	TURE	CL11_S	4	2	Preferential allelic expression
GRMZM2G026656	760	336	259	121	1.192e-12	6.716e-12	TURE	CL11_S	2.1405	1.09795	Preferential allelic expression
GRMZM2G027495	110	70	43	17	0.001066	0.002407	TURE	CL11_S	2.52941	1.3388	Preferential allelic expression
GRMZM2G027735	265	185	101	44	2.491e-06	8.122e-06	TURE	CL11_S	2.29545	1.19878	Preferential allelic expression
GRMZM2G027851	267	58	120	24	1.492e-16	1.089e-15	TURE	CL11_S	5	2.32193	Preferential allelic expression
GRMZM2G027856	96	59	53	18	3.885e-05	0.0001103	TURE	CL11_S	2.94444	1.558	Preferential allelic expression
GRMZM2G028353	281	176	229	90	4.035e-15	2.685e-14	TURE	CL11_S	2.54444	1.34735	Preferential allelic expression
GRMZM2G028413	37	14	29	11	0.006427	0.01279	TURE	CL11_S	2.63636	1.39855	Preferential allelic expression
GRMZM2G028521	1841	1188	969	432	1.146e-47	3.076e-46	TURE	CL11_S	2.24306	1.16547	Preferential allelic expression
GRMZM2G028813	288	81	128	37	6.095e-13	3.501e-12	TURE	CL11_S	3.45946	1.79055	Preferential allelic expression
GRMZM2G028928	335	240	232	86	1.215e-16	8.887e-16	TURE	CL11_S	2.69767	1.43172	Preferential allelic expression
GRMZM2G029039	107	33	58	8	1.795e-10	8.612e-10	TURE	CL11_S	7.25	2.85798	Preferential allelic expression
GRMZM2G029101	56	32	20	6	0.009355	0.01808	TURE	CL11_S	3.33333	1.73697	Preferential allelic expression
GRMZM2G029583	499	34	339	13	3.704e-83	2.401e-81	TURE	CL11_S	26.0769	4.7047	Preferential allelic expression
GRMZM2G030272	490	256	221	88	2.356e-14	1.501e-13	TURE	CL11_S	2.51136	1.32847	Preferential allelic expression
GRMZM2G030873	60	13	33	15	0.01328	0.025	TURE	CL11_S	2.2	1.1375	Preferential allelic expression
GRMZM2G031028	665	141	200	81	8.822e-13	5.026e-12	TURE	CL11_S	2.46914	1.30401	Preferential allelic expression
GRMZM2G031065	152	15	58	1	2.082e-16	1.511e-15	TURE	CL11_S	58	5.85798	Preferential allelic expression
GRMZM2G031138	387	43	233	12	2.768e-54	8.857e-53	TURE	CL11_S	19.4167	4.27922	Preferential allelic expression
GRMZM2G031239	72	48	36	10	0.0001564	0.0004076	TURE	CL11_S	3.6	1.848	Preferential allelic expression
GRMZM2G031329	130	23	30	3	1.401e-06	4.698e-06	TURE	CL11_S	10	3.32193	Preferential allelic expression
GRMZM2G031824	195	120	103	39	7.57e-08	2.886e-07	TURE	CL11_S	2.64103	1.4011	Preferential allelic expression
GRMZM2G031837	151	14	65	9	1.351e-11	7.052e-11	TURE	CL11_S	7.22222	2.85244	Preferential allelic expression
GRMZM2G031938	203	84	89	31	1.119e-07	4.204e-07	TURE	CL11_S	2.87097	1.52154	Preferential allelic expression
GRMZM2G031991	410	94	114	30	9.932e-13	5.634e-12	TURE	CL11_S	3.8	1.926	Preferential allelic expression
GRMZM2G032209	271	98	171	27	8.647e-27	1.057e-25	TURE	CL11_S	6.33333	2.66297	Preferential allelic expression
GRMZM2G032328	48	19	21	8	0.02412	0.04336	TURE	CL11_S	2.625	1.39232	Preferential allelic expression
GRMZM2G032475	772	423	432	159	4.12e-30	5.824e-29	TURE	CL11_S	2.71698	1.442	Preferential allelic expression
GRMZM2G033375	235	20	96	7	4.208e-21	3.918e-20	TURE	CL11_S	13.7143	3.77761	Preferential allelic expression
GRMZM2G033724	268	71	174	23	6.899e-30	9.655e-29	TURE	CL11_S	7.56522	2.91938	Preferential allelic expression
GRMZM2G034013	164	41	77	19	1.862e-09	8.224e-09	TURE	CL11_S	4.05263	2.01886	Preferential allelic expression
GRMZM2G034572	1669	1237	1326	557	4.079e-72	2.104e-70	TURE	CL11_S	2.38061	1.25133	Preferential allelic expression
GRMZM2G034868	224	91	108	29	6.658e-12	3.564e-11	TURE	CL11_S	3.72414	1.89691	Preferential allelic expression
GRMZM2G035134	1029	39	526	1	2.404e-156	7.408e-154	TURE	CL11_S	526	9.03892	Preferential allelic expression
GRMZM2G035213	126	63	33	16	0.02129	0.03871	TURE	CL11_S	2.0625	1.04439	Preferential allelic expression
GRMZM2G035719	339	169	131	54	1.438e-08	5.905e-08	TURE	CL11_S	2.42593	1.27854	Preferential allelic expression
GRMZM2G037150	334	64	148	18	1.336e-26	1.615e-25	TURE	CL11_S	8.22222	3.03953	Preferential allelic expression
GRMZM2G037792	1031	337	345	136	5.365e-22	5.219e-21	TURE	CL11_S	2.53676	1.34299	Preferential allelic expression
GRMZM2G038606	465	17	250	4	1.189e-68	5.713e-67	TURE	CL11_S	62.5	5.96578	Preferential allelic expression
GRMZM2G039186	129	86	68	20	2.77e-07	1.002e-06	TURE	CL11_S	3.4	1.76553	Preferential allelic expression
GRMZM2G039263	165	14	57	2	6.144e-15	4.063e-14	TURE	CL11_S	28.5	4.83289	Preferential allelic expression
GRMZM2G039365	110	48	74	20	1.846e-08	7.485e-08	TURE	CL11_S	3.7	1.88753	Preferential allelic expression
GRMZM2G039454	1570	951	815	368	2.27e-39	4.576e-38	TURE	CL11_S	2.21467	1.14709	Preferential allelic expression
GRMZM2G040158	227	160	148	52	7.261e-12	3.867e-11	TURE	CL11_S	2.84615	1.50901	Preferential allelic expression
GRMZM2G040692	694	192	400	29	1.465e-84	9.956e-83	TURE	CL11_S	13.7931	3.78588	Preferential allelic expression
GRMZM2G040933	143	73	64	30	0.0005879	0.001397	TURE	CL11_S	2.13333	1.09311	Preferential allelic expression
GRMZM2G041181	56	15	18	4	0.004344	0.008885	TURE	CL11_S	4.5	2.16993	Preferential allelic expression
GRMZM2G041308	68	37	45	20	0.002626	0.005532	TURE	CL11_S	2.25	1.16993	Preferential allelic expression
GRMZM2G041761	73	29	28	13	0.02753	0.04891	TURE	CL11_S	2.15385	1.10692	Preferential allelic expression
GRMZM2G042538	184	82	77	27	9.702e-07	3.299e-06	TURE	CL11_S	2.85185	1.5119	Preferential allelic expression
GRMZM2G042582	1181	354	634	101	3.233e-95	3.027e-93	TURE	CL11_S	6.27723	2.65013	Preferential allelic expression
GRMZM2G042599	242	162	119	48	3.826e-08	1.502e-07	TURE	CL11_S	2.47917	1.30986	Preferential allelic expression
GRMZM2G042870	885	479	353	153	3.074e-19	2.595e-18	TURE	CL11_S	2.30719	1.20614	Preferential allelic expression
GRMZM2G043030	233	110	113	44	3.486e-08	1.378e-07	TURE	CL11_S	2.56818	1.36075	Preferential allelic expression
GRMZM2G043119	89	24	33	14	0.007943	0.0155	TURE	CL11_S	2.35714	1.23704	Preferential allelic expression
GRMZM2G044011	142	21	69	11	2.05e-11	1.055e-10	TURE	CL11_S	6.27273	2.64909	Preferential allelic expression
GRMZM2G044092	330	114	103	35	5.796e-09	2.46e-08	TURE	CL11_S	2.94286	1.55722	Preferential allelic expression
GRMZM2G044128	132	64	72	33	0.0001784	0.0004621	TURE	CL11_S	2.18182	1.12553	Preferential allelic expression
GRMZM2G044265	360	34	147	18	2.385e-26	2.849e-25	TURE	CL11_S	8.16667	3.02975	Preferential allelic expression
GRMZM2G044469	72	40	49	9	8.959e-08	3.384e-07	TURE	CL11_S	5.44444	2.44478	Preferential allelic expression
GRMZM2G044902	1162	529	500	164	2.206e-40	4.623e-39	TURE	CL11_S	3.04878	1.60823	Preferential allelic expression
GRMZM2G045049	655	227	263	57	9.038e-33	1.407e-31	TURE	CL11_S	4.61404	2.20603	Preferential allelic expression
GRMZM2G045243	162	40	64	15	2.303e-08	9.27e-08	TURE	CL11_S	4.26667	2.09311	Preferential allelic expression
GRMZM2G045259	432	330	276	123	1.308e-14	8.47e-14	TURE	CL11_S	2.2439	1.16601	Preferential allelic expression
GRMZM2G045364	98	20	38	11	0.000142	0.0003721	TURE	CL11_S	3.45455	1.7885	Preferential allelic expression
GRMZM2G045664	686	371	280	122	2.119e-15	1.436e-14	TURE	CL11_S	2.29508	1.19855	Preferential allelic expression
GRMZM2G045678	319	207	156	74	6.784e-08	2.595e-07	TURE	CL11_S	2.10811	1.07595	Preferential allelic expression
GRMZM2G045977	133	44	29	11	0.006427	0.01279	TURE	CL11_S	2.63636	1.39855	Preferential allelic expression
GRMZM2G046092	199	57	128	19	4.832e-21	4.494e-20	TURE	CL11_S	6.73684	2.75207	Preferential allelic expression
GRMZM2G046458	802	185	321	117	4.766e-23	4.933e-22	TURE	CL11_S	2.74359	1.45606	Preferential allelic expression
GRMZM2G046474	379	169	272	67	1.979e-30	2.832e-29	TURE	CL11_S	4.0597	2.02137	Preferential allelic expression
GRMZM2G046961	836	372	368	154	3.109e-21	2.916e-20	TURE	CL11_S	2.38961	1.25678	Preferential allelic expression
GRMZM2G047274	1017	241	322	81	4.232e-35	7.277e-34	TURE	CL11_S	3.97531	1.99107	Preferential allelic expression
GRMZM2G047347	415	190	159	53	1.697e-13	1.019e-12	TURE	CL11_S	3	1.58496	Preferential allelic expression
GRMZM2G047705	203	20	111	8	2.54e-24	2.796e-23	TURE	CL11_S	13.875	3.79442	Preferential allelic expression
GRMZM2G047815	205	28	88	6	8.808e-20	7.634e-19	TURE	CL11_S	14.6667	3.87447	Preferential allelic expression
GRMZM2G048804	300	87	135	42	1.392e-12	7.805e-12	TURE	CL11_S	3.21429	1.6845	Preferential allelic expression
GRMZM2G048821	744	283	357	96	2.199e-36	3.948e-35	TURE	CL11_S	3.71875	1.89482	Preferential allelic expression
GRMZM2G049057	122	15	33	11	0.00126	0.002822	TURE	CL11_S	3	1.58496	Preferential allelic expression
GRMZM2G049070	319	11	99	3	6.98e-26	8.182e-25	TURE	CL11_S	33	5.04439	Preferential allelic expression
GRMZM2G049125	89	24	51	8	9.052e-09	3.767e-08	TURE	CL11_S	6.375	2.67243	Preferential allelic expression
GRMZM2G049296	91	52	45	20	0.002626	0.005532	TURE	CL11_S	2.25	1.16993	Preferential allelic expression
GRMZM2G049613	614	359	374	152	1.292e-22	1.296e-21	TURE	CL11_S	2.46053	1.29897	Preferential allelic expression
GRMZM2G049675	56	14	20	7	0.01916	0.03514	TURE	CL11_S	2.85714	1.51457	Preferential allelic expression
GRMZM2G050556	231	74	48	18	0.0002871	0.0007193	TURE	CL11_S	2.66667	1.41504	Preferential allelic expression
GRMZM2G050583	1329	499	490	208	3.946e-27	4.903e-26	TURE	CL11_S	2.35577	1.2362	Preferential allelic expression
GRMZM2G050641	148	12	41	4	9.335e-09	3.882e-08	TURE	CL11_S	10.25	3.35755	Preferential allelic expression
GRMZM2G050941	76	27	45	12	1.313e-05	3.951e-05	TURE	CL11_S	3.75	1.90689	Preferential allelic expression
GRMZM2G051571	535	344	365	131	1.41e-26	1.7e-25	TURE	CL11_S	2.78626	1.47833	Preferential allelic expression
GRMZM2G051622	944	356	595	111	7.343e-81	4.483e-79	TURE	CL11_S	5.36036	2.42233	Preferential allelic expression
GRMZM2G051626	83	48	58	18	4.713e-06	1.491e-05	TURE	CL11_S	3.22222	1.68806	Preferential allelic expression
GRMZM2G052036	133	54	43	14	0.0001539	0.0004015	TURE	CL11_S	3.07143	1.61891	Preferential allelic expression
GRMZM2G052507	131	33	46	8	1.384e-07	5.149e-07	TURE	CL11_S	5.75	2.52356	Preferential allelic expression
GRMZM2G052546	227	99	83	41	0.0002038	0.000524	TURE	CL11_S	2.02439	1.01749	Preferential allelic expression
GRMZM2G052667	221	87	65	27	9.264e-05	0.0002507	TURE	CL11_S	2.40741	1.26748	Preferential allelic expression
GRMZM2G052688	259	116	144	63	1.789e-08	7.264e-08	TURE	CL11_S	2.28571	1.19265	Preferential allelic expression
GRMZM2G053458	219	32	52	10	5.714e-08	2.217e-07	TURE	CL11_S	5.2	2.37851	Preferential allelic expression
GRMZM2G053554	92	39	24	8	0.007	0.01381	TURE	CL11_S	3	1.58496	Preferential allelic expression
GRMZM2G053781	703	384	438	133	5.84e-39	1.155e-37	TURE	CL11_S	3.29323	1.7195	Preferential allelic expression
GRMZM2G054012	364	155	278	56	1.615e-36	2.923e-35	TURE	CL11_S	4.96429	2.31159	Preferential allelic expression
GRMZM2G054210	677	306	342	136	1.589e-21	1.515e-20	TURE	CL11_S	2.51471	1.33039	Preferential allelic expression
GRMZM2G054247	856	230	354	101	5.513e-34	9.036e-33	TURE	CL11_S	3.50495	1.80939	Preferential allelic expression
GRMZM2G054378	78	10	40	5	7.878e-08	2.994e-07	TURE	CL11_S	8	3	Preferential allelic expression
GRMZM2G054715	1182	854	575	266	6.294e-27	7.737e-26	TURE	CL11_S	2.16165	1.11214	Preferential allelic expression
GRMZM2G055052	118	69	53	20	0.0001416	0.0003715	TURE	CL11_S	2.65	1.40599	Preferential allelic expression
GRMZM2G055141	439	250	212	86	1.946e-13	1.165e-12	TURE	CL11_S	2.46512	1.30166	Preferential allelic expression
GRMZM2G055464	249	125	115	43	9.029e-09	3.759e-08	TURE	CL11_S	2.67442	1.41923	Preferential allelic expression
GRMZM2G055538	868	394	372	147	1.607e-23	1.702e-22	TURE	CL11_S	2.53061	1.33949	Preferential allelic expression
GRMZM2G055585	583	63	287	29	1.55e-54	4.971e-53	TURE	CL11_S	9.89655	3.30693	Preferential allelic expression
GRMZM2G055643	720	612	432	179	4.293e-25	4.865e-24	TURE	CL11_S	2.41341	1.27107	Preferential allelic expression
GRMZM2G055809	361	202	180	82	1.338e-09	5.987e-09	TURE	CL11_S	2.19512	1.1343	Preferential allelic expression
GRMZM2G055999	402	10	297	1	1.174e-87	8.833e-86	TURE	CL11_S	297	8.21432	Preferential allelic expression
GRMZM2G056350	382	93	136	45	8.019e-12	4.245e-11	TURE	CL11_S	3.02222	1.59561	Preferential allelic expression
GRMZM2G056365	149	104	73	32	7.808e-05	0.0002131	TURE	CL11_S	2.28125	1.18982	Preferential allelic expression
GRMZM2G056513	534	46	313	12	7.18e-77	4.087e-75	TURE	CL11_S	26.0833	4.70506	Preferential allelic expression
GRMZM2G056564	404	299	246	93	4.359e-17	3.263e-16	TURE	CL11_S	2.64516	1.40336	Preferential allelic expression
GRMZM2G056572	723	245	239	86	8.222e-18	6.414e-17	TURE	CL11_S	2.77907	1.4746	Preferential allelic expression
GRMZM2G056762	267	138	84	32	1.481e-06	4.954e-06	TURE	CL11_S	2.625	1.39232	Preferential allelic expression
GRMZM2G057129	768	212	397	86	8.798e-49	2.443e-47	TURE	CL11_S	4.61628	2.20673	Preferential allelic expression
GRMZM2G057184	260	103	134	17	9.743e-24	1.043e-22	TURE	CL11_S	7.88235	2.97863	Preferential allelic expression
GRMZM2G057672	244	109	90	43	5.633e-05	0.0001572	TURE	CL11_S	2.09302	1.06559	Preferential allelic expression
GRMZM2G058450	228	112	68	26	1.732e-05	5.102e-05	TURE	CL11_S	2.61538	1.38702	Preferential allelic expression
GRMZM2G058456	411	160	215	58	2.209e-22	2.187e-21	TURE	CL11_S	3.7069	1.89021	Preferential allelic expression
GRMZM2G059381	250	67	120	16	6.906e-21	6.351e-20	TURE	CL11_S	7.5	2.90689	Preferential allelic expression
GRMZM2G059445	236	53	111	28	6.813e-13	3.905e-12	TURE	CL11_S	3.96429	1.98706	Preferential allelic expression
GRMZM2G059745	107	20	67	6	3.947e-14	2.471e-13	TURE	CL11_S	11.1667	3.48113	Preferential allelic expression
GRMZM2G060183	553	322	256	81	2.737e-22	2.698e-21	TURE	CL11_S	3.16049	1.66015	Preferential allelic expression
GRMZM2G060451	491	273	214	105	1.025e-09	4.637e-09	TURE	CL11_S	2.0381	1.02722	Preferential allelic expression
GRMZM2G060470	59	20	31	8	0.0002941	0.0007357	TURE	CL11_S	3.875	1.9542	Preferential allelic expression
GRMZM2G061280	520	97	177	50	7.791e-18	6.089e-17	TURE	CL11_S	3.54	1.82375	Preferential allelic expression
GRMZM2G061723	82	54	48	19	0.0005216	0.001248	TURE	CL11_S	2.52632	1.33703	Preferential allelic expression
GRMZM2G061758	215	25	80	5	1.806e-18	1.466e-17	TURE	CL11_S	16	4	Preferential allelic expression
GRMZM2G061830	71	22	20	5	0.004077	0.008379	TURE	CL11_S	4	2	Preferential allelic expression
GRMZM2G062541	612	310	199	98	4.682e-09	2.006e-08	TURE	CL11_S	2.03061	1.02191	Preferential allelic expression
GRMZM2G062848	109	62	51	24	0.002444	0.005172	TURE	CL11_S	2.125	1.08746	Preferential allelic expression
GRMZM2G063262	542	339	249	97	1.527e-16	1.114e-15	TURE	CL11_S	2.56701	1.36009	Preferential allelic expression
GRMZM2G063961	405	250	162	69	8.471e-10	3.874e-09	TURE	CL11_S	2.34783	1.23133	Preferential allelic expression
GRMZM2G064371	198	28	69	16	5.24e-09	2.234e-08	TURE	CL11_S	4.3125	2.10852	Preferential allelic expression
GRMZM2G064605	80	26	43	3	4.622e-10	2.156e-09	TURE	CL11_S	14.3333	3.8413	Preferential allelic expression
GRMZM2G064655	1142	454	376	180	6.416e-17	4.772e-16	TURE	CL11_S	2.08889	1.06274	Preferential allelic expression
GRMZM2G064818	345	186	182	58	4.313e-16	3.085e-15	TURE	CL11_S	3.13793	1.64981	Preferential allelic expression
GRMZM2G064853	180	106	88	35	1.935e-06	6.373e-06	TURE	CL11_S	2.51429	1.33015	Preferential allelic expression
GRMZM2G065245	158	91	92	38	2.431e-06	7.935e-06	TURE	CL11_S	2.42105	1.27563	Preferential allelic expression
GRMZM2G065423	516	83	263	30	1.165e-47	3.118e-46	TURE	CL11_S	8.76667	3.13203	Preferential allelic expression
GRMZM2G065655	124	84	48	21	0.00155	0.003416	TURE	CL11_S	2.28571	1.19265	Preferential allelic expression
GRMZM2G066191	284	214	144	71	7.187e-07	2.49e-06	TURE	CL11_S	2.02817	1.02018	Preferential allelic expression
GRMZM2G066369	192	83	99	20	9.203e-14	5.648e-13	TURE	CL11_S	4.95	2.30743	Preferential allelic expression
GRMZM2G067028	1051	230	329	88	8.127e-34	1.318e-32	TURE	CL11_S	3.73864	1.90251	Preferential allelic expression
GRMZM2G067053	105	73	73	34	0.0002064	0.0005302	TURE	CL11_S	2.14706	1.10236	Preferential allelic expression
GRMZM2G067371	667	420	284	123	9.169e-16	6.373e-15	TURE	CL11_S	2.30894	1.20723	Preferential allelic expression
GRMZM2G067877	239	105	92	31	3.317e-08	1.314e-07	TURE	CL11_S	2.96774	1.56937	Preferential allelic expression
GRMZM2G068059	456	324	241	114	1.386e-11	7.229e-11	TURE	CL11_S	2.11404	1.08	Preferential allelic expression
GRMZM2G068984	484	87	145	32	2.205e-18	1.784e-17	TURE	CL11_S	4.53125	2.17991	Preferential allelic expression
GRMZM2G069102	583	228	257	108	3.909e-15	2.603e-14	TURE	CL11_S	2.37963	1.25074	Preferential allelic expression
GRMZM2G069215	449	293	196	84	1.772e-11	9.171e-11	TURE	CL11_S	2.33333	1.22239	Preferential allelic expression
GRMZM2G069454	125	11	51	2	3.18e-13	1.873e-12	TURE	CL11_S	25.5	4.67243	Preferential allelic expression
GRMZM2G069758	384	138	170	65	5.162e-12	2.785e-11	TURE	CL11_S	2.61538	1.38702	Preferential allelic expression
GRMZM2G070047	392	229	166	59	5.747e-13	3.306e-12	TURE	CL11_S	2.81356	1.4924	Preferential allelic expression
GRMZM2G070218	255	99	107	25	2.798e-13	1.652e-12	TURE	CL11_S	4.28	2.09761	Preferential allelic expression
GRMZM2G070259	251	51	75	15	9.176e-11	4.507e-10	TURE	CL11_S	5	2.32193	Preferential allelic expression
GRMZM2G070279	385	118	137	58	1.493e-08	6.099e-08	TURE	CL11_S	2.36207	1.24005	Preferential allelic expression
GRMZM2G070394	43	15	16	5	0.0266	0.04742	TURE	CL11_S	3.2	1.67807	Preferential allelic expression
GRMZM2G070673	600	276	235	112	3.633e-11	1.832e-10	TURE	CL11_S	2.09821	1.06916	Preferential allelic expression
GRMZM2G071268	221	97	118	38	9.739e-11	4.776e-10	TURE	CL11_S	3.10526	1.63472	Preferential allelic expression
GRMZM2G071996	39	15	16	3	0.004425	0.009041	TURE	CL11_S	5.33333	2.41504	Preferential allelic expression
GRMZM2G072029	54	28	31	10	0.00145	0.003216	TURE	CL11_S	3.1	1.63227	Preferential allelic expression
GRMZM2G072582	500	159	468	31	2.689e-101	2.929e-99	TURE	CL11_S	15.0968	3.91617	Preferential allelic expression
GRMZM2G073326	254	75	155	61	1.274e-10	6.186e-10	TURE	CL11_S	2.54098	1.34539	Preferential allelic expression
GRMZM2G073376	793	490	369	174	3.865e-17	2.901e-16	TURE	CL11_S	2.12069	1.08453	Preferential allelic expression
GRMZM2G073571	1063	378	536	154	2.475e-50	7.191e-49	TURE	CL11_S	3.48052	1.7993	Preferential allelic expression
GRMZM2G073942	215	44	107	12	3.208e-20	2.861e-19	TURE	CL11_S	8.91667	3.1565	Preferential allelic expression
GRMZM2G074094	462	362	293	100	4.402e-23	4.559e-22	TURE	CL11_S	2.93	1.5509	Preferential allelic expression
GRMZM2G074173	145	74	85	33	1.843e-06	6.108e-06	TURE	CL11_S	2.57576	1.365	Preferential allelic expression
GRMZM2G074241	145	88	76	24	1.81e-07	6.674e-07	TURE	CL11_S	3.16667	1.66297	Preferential allelic expression
GRMZM2G074278	320	215	171	78	3.678e-09	1.589e-08	TURE	CL11_S	2.19231	1.13245	Preferential allelic expression
GRMZM2G074599	908	384	490	188	6.043e-32	9.102e-31	TURE	CL11_S	2.60638	1.38205	Preferential allelic expression
GRMZM2G074914	354	38	120	10	4.263e-25	4.836e-24	TURE	CL11_S	12	3.58496	Preferential allelic expression
GRMZM2G075074	412	213	184	84	9.486e-10	4.301e-09	TURE	CL11_S	2.19048	1.13124	Preferential allelic expression
GRMZM2G075502	875	454	352	103	6.624e-33	1.037e-31	TURE	CL11_S	3.41748	1.77293	Preferential allelic expression
GRMZM2G075676	73	15	49	6	1.823e-09	8.094e-09	TURE	CL11_S	8.16667	3.02975	Preferential allelic expression
GRMZM2G075712	77	12	26	4	5.948e-05	0.0001655	TURE	CL11_S	6.5	2.70044	Preferential allelic expression
GRMZM2G075992	709	185	435	85	1.294e-57	4.582e-56	TURE	CL11_S	5.11765	2.35548	Preferential allelic expression
GRMZM2G076017	616	176	251	109	5.065e-14	3.153e-13	TURE	CL11_S	2.30275	1.20336	Preferential allelic expression
GRMZM2G076087	29	10	20	5	0.004077	0.008379	TURE	CL11_S	4	2	Preferential allelic expression
GRMZM2G076152	1139	702	1034	240	1.202e-117	1.727e-115	TURE	CL11_S	4.30833	2.10713	Preferential allelic expression
GRMZM2G076225	43	20	25	10	0.01667	0.03089	TURE	CL11_S	2.5	1.32193	Preferential allelic expression
GRMZM2G076423	587	393	244	119	4.935e-11	2.471e-10	TURE	CL11_S	2.05042	1.03592	Preferential allelic expression
GRMZM2G076810	104	35	37	13	0.0009362	0.00216	TURE	CL11_S	2.84615	1.50901	Preferential allelic expression
GRMZM2G077036	102	19	52	11	1.673e-07	6.189e-07	TURE	CL11_S	4.72727	2.24101	Preferential allelic expression
GRMZM2G077068	415	197	383	85	3.279e-46	8.388e-45	TURE	CL11_S	4.50588	2.17181	Preferential allelic expression
GRMZM2G077187	43	11	28	10	0.005098	0.01031	TURE	CL11_S	2.8	1.48543	Preferential allelic expression
GRMZM2G077498	27	10	15	1	0.0005188	0.001242	TURE	CL11_S	15	3.90689	Preferential allelic expression
GRMZM2G077769	247	49	85	24	3.505e-09	1.515e-08	TURE	CL11_S	3.54167	1.82443	Preferential allelic expression
GRMZM2G078412	361	241	227	87	1.462e-15	1.004e-14	TURE	CL11_S	2.6092	1.3836	Preferential allelic expression
GRMZM2G078500	560	158	175	55	9.119e-16	6.342e-15	TURE	CL11_S	3.18182	1.66985	Preferential allelic expression
GRMZM2G078508	1059	103	293	41	4.56e-48	1.25e-46	TURE	CL11_S	7.14634	2.8372	Preferential allelic expression
GRMZM2G078926	521	138	214	42	6.064e-29	8.178e-28	TURE	CL11_S	5.09524	2.34915	Preferential allelic expression
GRMZM2G079323	169	73	119	30	9.583e-14	5.876e-13	TURE	CL11_S	3.96667	1.98793	Preferential allelic expression
GRMZM2G079471	716	237	292	86	2.421e-27	3.041e-26	TURE	CL11_S	3.39535	1.76356	Preferential allelic expression
GRMZM2G079638	364	303	157	76	1.204e-07	4.5e-07	TURE	CL11_S	2.06579	1.04669	Preferential allelic expression
GRMZM2G080103	261	52	47	22	0.003545	0.007341	TURE	CL11_S	2.13636	1.09516	Preferential allelic expression
GRMZM2G080375	303	169	149	64	5.465e-09	2.325e-08	TURE	CL11_S	2.32812	1.21917	Preferential allelic expression
GRMZM2G081883	142	34	85	18	1.363e-11	7.114e-11	TURE	CL11_S	4.72222	2.23947	Preferential allelic expression
GRMZM2G081915	96	24	32	8	0.0001822	0.000471	TURE	CL11_S	4	2	Preferential allelic expression
GRMZM2G081943	258	94	85	32	1.013e-06	3.437e-06	TURE	CL11_S	2.65625	1.40939	Preferential allelic expression
GRMZM2G081953	28	11	19	1	4.005e-05	0.0001136	TURE	CL11_S	19	4.24793	Preferential allelic expression
GRMZM2G082180	142	91	80	31	3.682e-06	1.181e-05	TURE	CL11_S	2.58065	1.36773	Preferential allelic expression
GRMZM2G082448	454	192	182	71	2.06e-12	1.14e-11	TURE	CL11_S	2.56338	1.35805	Preferential allelic expression
GRMZM2G082640	30	13	26	4	5.948e-05	0.0001655	TURE	CL11_S	6.5	2.70044	Preferential allelic expression
GRMZM2G082745	275	119	112	42	1.536e-08	6.264e-08	TURE	CL11_S	2.66667	1.41504	Preferential allelic expression
GRMZM2G082809	59	19	28	8	0.001193	0.00268	TURE	CL11_S	3.5	1.80735	Preferential allelic expression
GRMZM2G082924	787	307	315	119	1.594e-21	1.519e-20	TURE	CL11_S	2.64706	1.40439	Preferential allelic expression
GRMZM2G083551	406	147	160	58	3.152e-12	1.722e-11	TURE	CL11_S	2.75862	1.46395	Preferential allelic expression
GRMZM2G083620	113	16	52	8	5.206e-09	2.222e-08	TURE	CL11_S	6.5	2.70044	Preferential allelic expression
GRMZM2G084491	396	335	155	76	2.207e-07	8.08e-07	TURE	CL11_S	2.03947	1.0282	Preferential allelic expression
GRMZM2G085249	318	165	116	49	1.907e-07	7.021e-07	TURE	CL11_S	2.36735	1.24327	Preferential allelic expression
GRMZM2G085301	749	331	415	123	5.283e-38	1.004e-36	TURE	CL11_S	3.37398	1.75445	Preferential allelic expression
GRMZM2G085550	705	182	316	86	5.494e-32	8.305e-31	TURE	CL11_S	3.67442	1.87752	Preferential allelic expression
GRMZM2G085750	124	64	57	23	0.0001831	0.0004731	TURE	CL11_S	2.47826	1.30933	Preferential allelic expression
GRMZM2G086030	364	223	222	83	8.592e-16	6.006e-15	TURE	CL11_S	2.6747	1.41938	Preferential allelic expression
GRMZM2G086179	130	44	78	19	1.153e-09	5.2e-09	TURE	CL11_S	4.10526	2.03747	Preferential allelic expression
GRMZM2G086450	74	21	140	4	1.585e-36	2.874e-35	TURE	CL11_S	35	5.12928	Preferential allelic expression
GRMZM2G086906	165	32	70	14	4.068e-10	1.906e-09	TURE	CL11_S	5	2.32193	Preferential allelic expression
GRMZM2G086971	253	177	145	58	8.783e-10	4.014e-09	TURE	CL11_S	2.5	1.32193	Preferential allelic expression
GRMZM2G087146	1154	385	528	192	4.126e-37	7.634e-36	TURE	CL11_S	2.75	1.45943	Preferential allelic expression
GRMZM2G087312	179	19	75	12	2.714e-12	1.49e-11	TURE	CL11_S	6.25	2.64386	Preferential allelic expression
GRMZM2G088014	414	177	280	86	4.323e-25	4.895e-24	TURE	CL11_S	3.25581	1.70302	Preferential allelic expression
GRMZM2G088543	1246	306	416	146	5.075e-31	7.432e-30	TURE	CL11_S	2.84932	1.51062	Preferential allelic expression
GRMZM2G089351	817	76	409	30	3.906e-86	2.789e-84	TURE	CL11_S	13.6333	3.76907	Preferential allelic expression
GRMZM2G089713	363	106	184	32	3.918e-27	4.873e-26	TURE	CL11_S	5.75	2.52356	Preferential allelic expression
GRMZM2G090105	171	124	96	45	2.096e-05	6.123e-05	TURE	CL11_S	2.13333	1.09311	Preferential allelic expression
GRMZM2G090177	269	173	104	51	2.495e-05	7.246e-05	TURE	CL11_S	2.03922	1.02801	Preferential allelic expression
GRMZM2G090195	465	314	272	120	1.121e-14	7.295e-14	TURE	CL11_S	2.26667	1.18057	Preferential allelic expression
GRMZM2G090739	347	173	120	59	6.004e-06	1.877e-05	TURE	CL11_S	2.0339	1.02425	Preferential allelic expression
GRMZM2G090980	103	19	68	6	2.145e-14	1.37e-13	TURE	CL11_S	11.3333	3.5025	Preferential allelic expression
GRMZM2G091006	821	456	523	168	2.857e-43	6.601e-42	TURE	CL11_S	3.1131	1.63835	Preferential allelic expression
GRMZM2G091916	1458	1109	695	314	9.228e-34	1.493e-32	TURE	CL11_S	2.21338	1.14625	Preferential allelic expression
GRMZM2G092190	383	120	196	34	7.236e-29	9.728e-28	TURE	CL11_S	5.76471	2.52725	Preferential allelic expression
GRMZM2G092325	103	48	43	21	0.008147	0.01587	TURE	CL11_S	2.04762	1.03395	Preferential allelic expression
GRMZM2G092481	138	37	46	16	0.0001763	0.0004572	TURE	CL11_S	2.875	1.52356	Preferential allelic expression
GRMZM2G092923	231	71	101	45	4.107e-06	1.306e-05	TURE	CL11_S	2.24444	1.16636	Preferential allelic expression
GRMZM2G093716	1644	436	718	158	6.298e-86	4.446e-84	TURE	CL11_S	4.5443	2.18406	Preferential allelic expression
GRMZM2G093744	114	38	50	12	1.214e-06	4.094e-06	TURE	CL11_S	4.16667	2.05889	Preferential allelic expression
GRMZM2G094500	174	54	78	21	6.882e-09	2.905e-08	TURE	CL11_S	3.71429	1.89308	Preferential allelic expression
GRMZM2G095579	390	104	113	51	1.446e-06	4.84e-06	TURE	CL11_S	2.21569	1.14775	Preferential allelic expression
GRMZM2G095655	299	60	68	12	1.202e-10	5.84e-10	TURE	CL11_S	5.66667	2.5025	Preferential allelic expression
GRMZM2G095931	326	243	214	104	6.688e-10	3.078e-09	TURE	CL11_S	2.05769	1.04103	Preferential allelic expression
GRMZM2G096231	178	37	94	20	1.168e-12	6.583e-12	TURE	CL11_S	4.7	2.23266	Preferential allelic expression
GRMZM2G096303	227	34	95	14	5.771e-16	4.086e-15	TURE	CL11_S	6.78571	2.7625	Preferential allelic expression
GRMZM2G096486	500	190	349	85	4.799e-39	9.535e-38	TURE	CL11_S	4.10588	2.03769	Preferential allelic expression
GRMZM2G096548	359	34	111	16	1.118e-18	9.186e-18	TURE	CL11_S	6.9375	2.79442	Preferential allelic expression
[truncated: 10,639 more rows]
