# Supplementary material for: Transcriptome profiling and comparison of maize ear heterosis during the spikelet and floret differentiation stages
Source: BMC Genomics. 2016 Nov 22;17:959. doi: 10.1186/s12864-016-3296-8 (PMC5120533; doi:10.1186/s12864-016-3296-8)
Supplement: Additional file 10: Dataset S4. — ASE patterns in hybrid in the floret differentiation stage. (XLSX 1280 kb) [file 12864_2016_3296_MOESM10_ESM.xlsx]

## Sheet: Floret differentiation stage
Dataset S4 ASE patterns in hybrid in the floret differentiation stage
gene_id	CL11_F	NG5_F	HYB_F(CL11_F)	HYB_F(NG5_F)	pvalue	qvalue	signature	bias	log2fold[CL11_F/NG5_F]	log2fold[HYB_F(CL11_F)/HYB_F(NG5_F)]	classification
AC189879.3_FG003	616	744	401	291	3.3e-05	9.667e-05	TURE	CL11_F	-0.272372	0.462583	Bi-allelic expression
AC191113.2_FG002	229	435	216	161	0.005348	0.01101	TURE	CL11_F	-0.925668	0.423971	Bi-allelic expression
AC194022.3_FG012	118	176	118	69	0.0004183	0.00105	TURE	CL11_F	-0.576789	0.774119	Bi-allelic expression
AC207628.4_FG009	271	357	191	135	0.002268	0.004934	TURE	CL11_F	-0.397631	0.500613	Bi-allelic expression
AC217553.3_FG009	81	158	93	59	0.007235	0.01455	TURE	CL11_F	-0.963931	0.656516	Bi-allelic expression
AC225193.3_FG004	319	463	252	154	1.322e-06	4.554e-06	TURE	CL11_F	-0.537456	0.710493	Bi-allelic expression
GRMZM2G002918	37	95	84	45	0.0007559	0.001816	TURE	CL11_F	-1.3604	0.900464	Bi-allelic expression
GRMZM2G004748	33	106	74	41	0.002686	0.005762	TURE	CL11_F	-1.68353	0.851901	Bi-allelic expression
GRMZM2G005996	508	602	523	266	3.715e-20	3.492e-19	TURE	CL11_F	-0.244935	0.975385	Bi-allelic expression
GRMZM2G007734	114	169	126	72	0.0001519	0.0004052	TURE	CL11_F	-0.567989	0.807355	Bi-allelic expression
GRMZM2G010637	687	806	440	376	0.02736	0.0496	TURE	CL11_F	-0.23047	0.226771	Bi-allelic expression
GRMZM2G011588	325	519	389	225	3.669e-11	1.93e-10	TURE	CL11_F	-0.675295	0.789845	Bi-allelic expression
GRMZM2G012758	112	162	87	58	0.01974	0.03697	TURE	CL11_F	-0.532495	0.584963	Bi-allelic expression
GRMZM2G016774	350	424	205	156	0.01142	0.02227	TURE	CL11_F	-0.276709	0.394078	Bi-allelic expression
GRMZM2G018595	68	102	58	31	0.005545	0.01137	TURE	CL11_F	-0.584963	0.903785	Bi-allelic expression
GRMZM2G025855	532	823	317	262	0.02474	0.04518	TURE	CL11_F	-0.629466	0.274916	Bi-allelic expression
GRMZM2G026309	412	567	342	277	0.01004	0.01977	TURE	CL11_F	-0.460704	0.30411	Bi-allelic expression
GRMZM2G026459	258	393	198	136	0.0008189	0.00196	TURE	CL11_F	-0.607158	0.541894	Bi-allelic expression
GRMZM2G032887	110	175	113	81	0.02578	0.04698	TURE	CL11_F	-0.669851	0.480329	Bi-allelic expression
GRMZM2G038108	138	240	198	111	8.5e-07	3.006e-06	TURE	CL11_F	-0.798366	0.834941	Bi-allelic expression
GRMZM2G039618	110	148	80	50	0.01069	0.02092	TURE	CL11_F	-0.428094	0.678072	Bi-allelic expression
GRMZM2G039886	86	372	246	175	0.0006289	0.001525	TURE	CL11_F	-2.11289	0.491303	Bi-allelic expression
GRMZM2G040102	70	122	82	55	0.02597	0.0473	TURE	CL11_F	-0.801454	0.576192	Bi-allelic expression
GRMZM2G040511	114	190	117	67	0.0002806	0.0007217	TURE	CL11_F	-0.736966	0.804276	Bi-allelic expression
GRMZM2G041518	365	503	243	184	0.004945	0.01022	TURE	CL11_F	-0.462662	0.401251	Bi-allelic expression
GRMZM2G042161	124	206	130	91	0.01042	0.02045	TURE	CL11_F	-0.732304	0.514573	Bi-allelic expression
GRMZM2G044537	158	241	123	66	4.09e-05	0.0001184	TURE	CL11_F	-0.609109	0.89812	Bi-allelic expression
GRMZM2G055135	84	279	160	101	0.0003134	0.0007996	TURE	CL11_F	-1.7318	0.663717	Bi-allelic expression
GRMZM2G060045	220	310	179	135	0.01511	0.02884	TURE	CL11_F	-0.494765	0.407	Bi-allelic expression
GRMZM2G060742	62	223	113	77	0.01092	0.02134	TURE	CL11_F	-1.8467	0.553392	Bi-allelic expression
GRMZM2G062045	231	333	175	133	0.01933	0.03626	TURE	CL11_F	-0.527629	0.395929	Bi-allelic expression
GRMZM2G064630	270	331	244	147	1.067e-06	3.713e-06	TURE	CL11_F	-0.293872	0.731065	Bi-allelic expression
GRMZM2G066101	866	1015	555	446	0.0006341	0.001538	TURE	CL11_F	-0.229041	0.315444	Bi-allelic expression
GRMZM2G066274	715	856	503	323	4.043e-10	1.94e-09	TURE	CL11_F	-0.259668	0.639024	Bi-allelic expression
GRMZM2G073324	105	196	108	77	0.02714	0.04925	TURE	CL11_F	-0.900464	0.488101	Bi-allelic expression
GRMZM2G088737	112	191	116	73	0.002166	0.004728	TURE	CL11_F	-0.770074	0.668156	Bi-allelic expression
GRMZM2G093096	302	837	623	410	3.615e-11	1.904e-10	TURE	CL11_F	-1.47068	0.603608	Bi-allelic expression
GRMZM2G097959	586	679	355	280	0.003287	0.006976	TURE	CL11_F	-0.212511	0.342392	Bi-allelic expression
GRMZM2G100152	209	268	110	78	0.02351	0.04321	TURE	CL11_F	-0.35873	0.495957	Bi-allelic expression
GRMZM2G101480	19	80	57	34	0.02058	0.0384	TURE	CL11_F	-2.074	0.745427	Bi-allelic expression
GRMZM2G101711	192	372	209	165	0.02605	0.04743	TURE	CL11_F	-0.954196	0.341037	Bi-allelic expression
GRMZM2G101958	339	425	245	154	6.064e-06	1.956e-05	TURE	CL11_F	-0.326178	0.669851	Bi-allelic expression
GRMZM2G107499	197	518	375	249	5.159e-07	1.857e-06	TURE	CL11_F	-1.39476	0.590745	Bi-allelic expression
GRMZM2G111886	782	993	565	478	0.007717	0.01544	TURE	CL11_F	-0.344625	0.24124	Bi-allelic expression
GRMZM2G112895	587	716	385	289	0.0002474	0.0006392	TURE	CL11_F	-0.286599	0.413789	Bi-allelic expression
GRMZM2G113592	57	256	146	99	0.003213	0.006827	TURE	CL11_F	-2.16711	0.560468	Bi-allelic expression
GRMZM2G115755	170	296	138	93	0.003698	0.007798	TURE	CL11_F	-0.800062	0.569366	Bi-allelic expression
GRMZM2G122335	121	159	90	48	0.0004406	0.001102	TURE	CL11_F	-0.39402	0.906891	Bi-allelic expression
GRMZM2G125387	75	137	77	48	0.01196	0.0232	TURE	CL11_F	-0.869213	0.681824	Bi-allelic expression
GRMZM2G130927	236	322	191	138	0.004077	0.008531	TURE	CL11_F	-0.448274	0.468904	Bi-allelic expression
GRMZM2G131329	439	520	311	229	0.0004799	0.001195	TURE	CL11_F	-0.244291	0.441567	Bi-allelic expression
GRMZM2G131756	258	462	278	217	0.006941	0.01399	TURE	CL11_F	-0.840522	0.35739	Bi-allelic expression
GRMZM2G133937	648	811	463	390	0.01365	0.02628	TURE	CL11_F	-0.323708	0.247538	Bi-allelic expression
GRMZM2G139583	926	1082	668	459	5.192e-10	2.462e-09	TURE	CL11_F	-0.224616	0.541354	Bi-allelic expression
GRMZM2G142072	214	278	156	115	0.01495	0.0286	TURE	CL11_F	-0.377474	0.439912	Bi-allelic expression
GRMZM2G145104	519	607	411	225	1.489e-13	9.446e-13	TURE	CL11_F	-0.225962	0.869213	Bi-allelic expression
GRMZM2G149230	130	211	114	82	0.02656	0.04825	TURE	CL11_F	-0.698731	0.475338	Bi-allelic expression
GRMZM2G150901	67	109	71	42	0.00815	0.01624	TURE	CL11_F	-0.702095	0.75743	Bi-allelic expression
GRMZM2G151614	461	612	376	297	0.002615	0.005624	TURE	CL11_F	-0.408765	0.34027	Bi-allelic expression
GRMZM2G153075	69	164	69	38	0.003529	0.00746	TURE	CL11_F	-1.24903	0.860597	Bi-allelic expression
GRMZM2G162250	59	91	39	20	0.01834	0.03454	TURE	CL11_F	-0.625152	0.963474	Bi-allelic expression
GRMZM2G163427	178	293	161	105	0.000716	0.001726	TURE	CL11_F	-0.719023	0.616671	Bi-allelic expression
GRMZM2G164912	216	335	164	116	0.004884	0.01011	TURE	CL11_F	-0.63313	0.499571	Bi-allelic expression
GRMZM2G165972	116	154	241	128	4.217e-09	1.857e-08	TURE	CL11_F	-0.408806	0.912889	Bi-allelic expression
GRMZM2G167247	267	363	252	144	6.324e-08	2.51e-07	TURE	CL11_F	-0.44313	0.807355	Bi-allelic expression
GRMZM2G169681	340	450	259	202	0.00903	0.01791	TURE	CL11_F	-0.40439	0.358597	Bi-allelic expression
GRMZM2G172230	46	134	61	31	0.002315	0.005028	TURE	CL11_F	-1.54253	0.976541	Bi-allelic expression
GRMZM2G173597	92	138	77	41	0.001178	0.002717	TURE	CL11_F	-0.584963	0.909235	Bi-allelic expression
GRMZM2G177386	74	114	53	31	0.02138	0.03965	TURE	CL11_F	-0.623437	0.773724	Bi-allelic expression
GRMZM2G177412	120	177	92	61	0.01502	0.02869	TURE	CL11_F	-0.560715	0.592825	Bi-allelic expression
GRMZM2G177781	424	525	307	216	7.993e-05	0.0002227	TURE	CL11_F	-0.308253	0.507207	Bi-allelic expression
GRMZM2G178398	218	411	190	139	0.005758	0.01178	TURE	CL11_F	-0.91481	0.450915	Bi-allelic expression
GRMZM2G330024	36	63	36	18	0.01983	0.03712	TURE	CL11_F	-0.807355	1	Bi-allelic expression
GRMZM2G330049	262	507	197	118	1.003e-05	3.141e-05	TURE	CL11_F	-0.952419	0.739409	Bi-allelic expression
GRMZM2G335242	16	150	58	30	0.003747	0.007888	TURE	CL11_F	-3.22882	0.95109	Bi-allelic expression
GRMZM2G344993	145	368	132	93	0.01113	0.02173	TURE	CL11_F	-1.34365	0.505235	Bi-allelic expression
GRMZM2G358381	133	185	130	77	0.000281	0.0007224	TURE	CL11_F	-0.476099	0.755581	Bi-allelic expression
GRMZM2G358830	210	329	233	145	6.992e-06	2.238e-05	TURE	CL11_F	-0.647698	0.684277	Bi-allelic expression
GRMZM2G359038	819	1003	428	359	0.0153	0.0292	TURE	CL11_F	-0.292386	0.253627	Bi-allelic expression
GRMZM2G369047	175	258	145	100	0.004836	0.01002	TURE	CL11_F	-0.560016	0.536053	Bi-allelic expression
GRMZM2G378580	1055	1195	780	473	3.69e-18	3.055e-17	TURE	CL11_F	-0.179768	0.721634	Bi-allelic expression
GRMZM2G402653	57	134	78	40	0.0005979	0.001454	TURE	CL11_F	-1.2332	0.963474	Bi-allelic expression
GRMZM2G406712	229	412	229	162	0.0008227	0.001969	TURE	CL11_F	-0.847297	0.499354	Bi-allelic expression
GRMZM2G408897	147	192	119	79	0.005444	0.01119	TURE	CL11_F	-0.38529	0.591037	Bi-allelic expression
GRMZM2G454928	468	548	294	193	5.446e-06	1.765e-05	TURE	CL11_F	-0.227667	0.607215	Bi-allelic expression
GRMZM2G466139	66	94	61	32	0.003462	0.007325	TURE	CL11_F	-0.510195	0.930737	Bi-allelic expression
GRMZM2G477205	197	260	155	116	0.02081	0.03877	TURE	CL11_F	-0.400316	0.418143	Bi-allelic expression
GRMZM2G481005	219	300	155	113	0.01212	0.02351	TURE	CL11_F	-0.454032	0.455945	Bi-allelic expression
GRMZM2G536451	127	218	114	72	0.002551	0.005502	TURE	CL11_F	-0.7795	0.662965	Bi-allelic expression
GRMZM2G700148	106	150	82	50	0.006746	0.01362	TURE	CL11_F	-0.500898	0.713696	Bi-allelic expression
GRMZM5G873635	269	369	245	192	0.01278	0.02469	TURE	CL11_F	-0.456015	0.351675	Bi-allelic expression
GRMZM5G887077	162	262	183	115	9.749e-05	0.0002687	TURE	CL11_F	-0.693573	0.67021	Bi-allelic expression
GRMZM6G617209	2417	2868	1243	832	1.717e-19	1.542e-18	TURE	CL11_F	-0.246828	0.579171	Bi-allelic expression
GRMZM6G933659	41	113	52	31	0.02753	0.04984	TURE	CL11_F	-1.46263	0.746243	Bi-allelic expression
AC205703.4_FG002	1021	992	674	382	2.015e-19	1.801e-18	TURE	CL11_F	0.0415708	0.819176	Bi-allelic expression
AC210173.4_FG002	67	68	91	56	0.004872	0.01008	TURE	CL11_F	-0.0213737	0.70044	Bi-allelic expression
AC212565.3_FG001	373	363	214	154	0.002059	0.004514	TURE	CL11_F	0.0392061	0.47468	Bi-allelic expression
AC218998.2_FG007	123	157	111	68	0.001619	0.003654	TURE	CL11_F	-0.352106	0.706953	Bi-allelic expression
AC233870.1_FG006	217	203	148	82	1.605e-05	4.887e-05	TURE	CL11_F	0.0962153	0.851901	Bi-allelic expression
GRMZM2G000039	94	115	89	47	0.0003986	0.001003	TURE	CL11_F	-0.290901	0.921145	Bi-allelic expression
GRMZM2G001816	367	330	214	162	0.008449	0.01681	TURE	CL11_F	0.153314	0.401617	Bi-allelic expression
GRMZM2G004183	448	456	259	207	0.01806	0.03404	TURE	CL11_F	-0.0255351	0.323321	Bi-allelic expression
GRMZM2G004356	322	345	196	132	0.0004857	0.0012	TURE	CL11_F	-0.0995357	0.570316	Bi-allelic expression
GRMZM2G004412	406	469	343	203	2.223e-09	9.981e-09	TURE	CL11_F	-0.208108	0.756729	Bi-allelic expression
GRMZM2G005310	240	278	162	122	0.02049	0.03825	TURE	CL11_F	-0.21205	0.409113	Bi-allelic expression
GRMZM2G005483	144	164	107	56	7.946e-05	0.0002214	TURE	CL11_F	-0.187627	0.934112	Bi-allelic expression
GRMZM2G005659	138	143	79	52	0.02274	0.04187	TURE	CL11_F	-0.0513469	0.603341	Bi-allelic expression
GRMZM2G005700	34	49	36	18	0.01983	0.03712	TURE	CL11_F	-0.527247	1	Bi-allelic expression
GRMZM2G005887	680	603	447	258	1.058e-12	6.314e-12	TURE	CL11_F	0.173377	0.792904	Bi-allelic expression
GRMZM2G006117	580	624	313	252	0.01153	0.02243	TURE	CL11_F	-0.105493	0.312739	Bi-allelic expression
GRMZM2G006370	1122	1051	637	506	0.0001186	0.000323	TURE	CL11_F	0.09431	0.332156	Bi-allelic expression
GRMZM2G006452	246	268	179	133	0.01073	0.02098	TURE	CL11_F	-0.123575	0.428533	Bi-allelic expression
GRMZM2G006672	126	104	67	35	0.001993	0.004374	TURE	CL11_F	0.27684	0.936806	Bi-allelic expression
GRMZM2G006707	672	633	395	269	1.146e-06	3.972e-06	TURE	CL11_F	0.0862557	0.554246	Bi-allelic expression
GRMZM2G008095	799	752	431	339	0.001027	0.002385	TURE	CL11_F	0.0874628	0.346403	Bi-allelic expression
GRMZM2G008765	241	285	138	93	0.003698	0.007798	TURE	CL11_F	-0.241929	0.569366	Bi-allelic expression
GRMZM2G009478	474	449	287	228	0.01053	0.02064	TURE	CL11_F	0.0781716	0.332017	Bi-allelic expression
GRMZM2G009626	278	263	212	144	0.0003698	0.0009344	TURE	CL11_F	0.0800221	0.557995	Bi-allelic expression
GRMZM2G010551	209	174	154	93	0.0001253	0.0003368	TURE	CL11_F	0.264416	0.727628	Bi-allelic expression
GRMZM2G011079	514	454	292	236	0.0166	0.03152	TURE	CL11_F	0.179076	0.307182	Bi-allelic expression
GRMZM2G011731	106	89	48	27	0.0203	0.0379	TURE	CL11_F	0.252187	0.830075	Bi-allelic expression
GRMZM2G012413	1056	966	638	431	2.619e-10	1.277e-09	TURE	CL11_F	0.128515	0.565869	Bi-allelic expression
GRMZM2G013302	107	81	78	42	0.001299	0.002977	TURE	CL11_F	0.401617	0.893085	Bi-allelic expression
GRMZM2G014392	233	196	132	66	3.154e-06	1.046e-05	TURE	CL11_F	0.249476	1	Bi-allelic expression
GRMZM2G015875	256	247	166	117	0.004245	0.008863	TURE	CL11_F	0.0516328	0.504675	Bi-allelic expression
GRMZM2G017404	78	68	66	41	0.0199	0.03722	TURE	CL11_F	0.197939	0.686842	Bi-allelic expression
GRMZM2G018314	98	125	71	43	0.01112	0.0217	TURE	CL11_F	-0.351074	0.723482	Bi-allelic expression
GRMZM2G018508	559	574	343	267	0.002365	0.005127	TURE	CL11_F	-0.0382025	0.361369	Bi-allelic expression
GRMZM2G018786	140	124	82	51	0.00903	0.01791	TURE	CL11_F	0.175087	0.685127	Bi-allelic expression
GRMZM2G019335	222	222	109	70	0.004375	0.009115	TURE	CL11_F	0	0.638901	Bi-allelic expression
GRMZM2G020805	111	84	53	31	0.02138	0.03965	TURE	CL11_F	0.402098	0.773724	Bi-allelic expression
GRMZM2G020920	217	221	122	87	0.01847	0.03475	TURE	CL11_F	-0.0263513	0.487794	Bi-allelic expression
GRMZM2G020976	356	317	192	149	0.0228	0.04197	TURE	CL11_F	0.167394	0.365794	Bi-allelic expression
GRMZM2G021313	337	318	226	179	0.02215	0.04097	TURE	CL11_F	0.0837218	0.336363	Bi-allelic expression
GRMZM2G021598	170	136	129	71	4.973e-05	0.0001427	TURE	CL11_F	0.321928	0.86148	Bi-allelic expression
GRMZM2G024933	500	499	280	220	0.008261	0.01645	TURE	CL11_F	0.00288828	0.347923	Bi-allelic expression
GRMZM2G025924	624	575	334	261	0.003128	0.006655	TURE	CL11_F	0.117984	0.355798	Bi-allelic expression
GRMZM2G025992	475	464	285	230	0.01725	0.03265	TURE	CL11_F	0.0338027	0.309328	Bi-allelic expression
GRMZM2G026922	122	132	78	48	0.009503	0.01877	TURE	CL11_F	-0.113657	0.70044	Bi-allelic expression
GRMZM2G027735	54	56	42	22	0.01686	0.03195	TURE	CL11_F	-0.0524674	0.932886	Bi-allelic expression
GRMZM2G031308	963	957	571	397	2.476e-08	1.018e-07	TURE	CL11_F	0.00901687	0.524352	Bi-allelic expression
GRMZM2G033566	412	437	289	169	2.251e-08	9.291e-08	TURE	CL11_F	-0.0849889	0.774046	Bi-allelic expression
GRMZM2G033867	509	529	274	213	0.006492	0.01316	TURE	CL11_F	-0.0556021	0.363322	Bi-allelic expression
GRMZM2G035524	105	91	73	41	0.003505	0.007412	TURE	CL11_F	0.206451	0.832273	Bi-allelic expression
GRMZM2G037204	46	49	74	44	0.00733	0.01473	TURE	CL11_F	-0.0911479	0.750022	Bi-allelic expression
GRMZM2G037335	170	210	124	70	0.0001293	0.0003472	TURE	CL11_F	-0.304855	0.824913	Bi-allelic expression
GRMZM2G038394	251	233	139	74	9.982e-06	3.127e-05	TURE	CL11_F	0.107357	0.909488	Bi-allelic expression
GRMZM2G039280	171	151	105	69	0.007788	0.01558	TURE	CL11_F	0.179448	0.605721	Bi-allelic expression
GRMZM2G040876	266	316	159	109	0.002694	0.005778	TURE	CL11_F	-0.248498	0.544699	Bi-allelic expression
GRMZM2G041876	445	464	287	181	1.096e-06	3.812e-06	TURE	CL11_F	-0.0603195	0.665061	Bi-allelic expression
GRMZM2G042074	650	616	434	311	7.488e-06	2.391e-05	TURE	CL11_F	0.0775094	0.48078	Bi-allelic expression
GRMZM2G042231	414	430	285	158	1.672e-09	7.6e-09	TURE	CL11_F	-0.0547059	0.851037	Bi-allelic expression
GRMZM2G043862	342	334	217	117	4.853e-08	1.95e-07	TURE	CL11_F	0.0341482	0.891187	Bi-allelic expression
GRMZM2G044337	54	60	41	22	0.02257	0.04162	TURE	CL11_F	-0.152003	0.89812	Bi-allelic expression
GRMZM2G044388	490	429	269	199	0.001399	0.003189	TURE	CL11_F	0.191804	0.434838	Bi-allelic expression
GRMZM2G044591	184	153	81	51	0.01131	0.02207	TURE	CL11_F	0.266174	0.667425	Bi-allelic expression
GRMZM2G045544	128	141	103	53	7.672e-05	0.0002141	TURE	CL11_F	-0.139551	0.95858	Bi-allelic expression
GRMZM2G046933	65	64	48	26	0.01408	0.02703	TURE	CL11_F	0.0223678	0.884523	Bi-allelic expression
GRMZM2G048801	49	57	50	28	0.01685	0.03195	TURE	CL11_F	-0.21818	0.836501	Bi-allelic expression
GRMZM2G050309	375	365	223	142	2.628e-05	7.82e-05	TURE	CL11_F	0.0389941	0.651153	Bi-allelic expression
GRMZM2G052630	54	51	36	18	0.01983	0.03712	TURE	CL11_F	0.0824622	1	Bi-allelic expression
GRMZM2G053047	347	397	245	195	0.01939	0.03636	TURE	CL11_F	-0.194203	0.329308	Bi-allelic expression
GRMZM2G053261	509	540	272	222	0.02738	0.04962	TURE	CL11_F	-0.0852938	0.293047	Bi-allelic expression
GRMZM2G053303	95	82	46	26	0.02446	0.04473	TURE	CL11_F	0.212304	0.823122	Bi-allelic expression
GRMZM2G053434	382	329	215	151	0.000965	0.002271	TURE	CL11_F	0.215485	0.509788	Bi-allelic expression
GRMZM2G054634	696	777	440	357	0.003651	0.007706	TURE	CL11_F	-0.158827	0.301579	Bi-allelic expression
GRMZM2G054870	138	104	90	56	0.006119	0.01247	TURE	CL11_F	0.408085	0.684498	Bi-allelic expression
GRMZM2G055561	112	93	68	39	0.006518	0.01321	TURE	CL11_F	0.268196	0.802061	Bi-allelic expression
GRMZM2G059124	67	71	38	19	0.01635	0.03107	TURE	CL11_F	-0.0836579	1	Bi-allelic expression
GRMZM2G059753	182	217	112	70	0.002282	0.004963	TURE	CL11_F	-0.253757	0.678072	Bi-allelic expression
GRMZM2G060798	329	318	177	108	5.204e-05	0.0001492	TURE	CL11_F	0.0490608	0.712718	Bi-allelic expression
GRMZM2G061629	123	100	65	40	0.01874	0.03523	TURE	CL11_F	0.298658	0.70044	Bi-allelic expression
GRMZM2G062826	443	420	239	179	0.003852	0.008092	TURE	CL11_F	0.0769174	0.417051	Bi-allelic expression
GRMZM2G063369	103	126	72	47	0.02738	0.04962	TURE	CL11_F	-0.290779	0.615336	Bi-allelic expression
GRMZM2G064118	367	318	209	165	0.02605	0.04743	TURE	CL11_F	0.206753	0.341037	Bi-allelic expression
GRMZM2G064501	158	177	92	56	0.003865	0.008117	TURE	CL11_F	-0.163825	0.716207	Bi-allelic expression
GRMZM2G065822	675	664	380	302	0.003165	0.006731	TURE	CL11_F	0.0237043	0.331451	Bi-allelic expression
GRMZM2G066290	235	220	158	92	3.576e-05	0.0001043	TURE	CL11_F	0.0951572	0.780219	Bi-allelic expression
GRMZM2G068557	108	122	65	36	0.005077	0.01048	TURE	CL11_F	-0.17585	0.852443	Bi-allelic expression
GRMZM2G071034	924	880	457	361	0.0008842	0.002106	TURE	CL11_F	0.0703893	0.340195	Bi-allelic expression
GRMZM2G072339	377	432	239	189	0.01776	0.03352	TURE	CL11_F	-0.196467	0.338624	Bi-allelic expression
GRMZM2G074300	500	499	311	189	5.408e-08	2.168e-07	TURE	CL11_F	0.00288828	0.718528	Bi-allelic expression
GRMZM2G074373	130	165	133	67	3.547e-06	1.172e-05	TURE	CL11_F	-0.343954	0.989193	Bi-allelic expression
GRMZM2G074898	441	476	261	210	0.02113	0.03933	TURE	CL11_F	-0.110183	0.31366	Bi-allelic expression
GRMZM2G075101	167	143	100	58	0.001043	0.002418	TURE	CL11_F	0.223833	0.785875	Bi-allelic expression
GRMZM2G075431	839	754	464	374	0.002091	0.004576	TURE	CL11_F	0.154106	0.311087	Bi-allelic expression
GRMZM2G076062	505	513	249	197	0.01564	0.02981	TURE	CL11_F	-0.0226754	0.33795	Bi-allelic expression
GRMZM2G076257	189	195	135	97	0.01495	0.0286	TURE	CL11_F	-0.0450879	0.476903	Bi-allelic expression
GRMZM2G076676	677	635	391	295	0.0002807	0.0007217	TURE	CL11_F	0.0923992	0.406454	Bi-allelic expression
GRMZM2G077596	256	248	170	128	0.0174	0.03292	TURE	CL11_F	0.0458037	0.409391	Bi-allelic expression
GRMZM2G078272	948	959	449	383	0.02417	0.04428	TURE	CL11_F	-0.0166438	0.229371	Bi-allelic expression
GRMZM2G078756	220	246	146	105	0.01143	0.02227	TURE	CL11_F	-0.161155	0.475579	Bi-allelic expression
GRMZM2G079417	173	149	150	87	5.134e-05	0.0001473	TURE	CL11_F	0.21546	0.785875	Bi-allelic expression
GRMZM2G079658	159	129	97	64	0.01144	0.02229	TURE	CL11_F	0.301656	0.599913	Bi-allelic expression
GRMZM2G079904	184	158	110	74	0.009684	0.01908	TURE	CL11_F	0.219781	0.571906	Bi-allelic expression
GRMZM2G080270	1199	1164	719	521	2.072e-08	8.576e-08	TURE	CL11_F	0.0427406	0.464708	Bi-allelic expression
GRMZM2G082205	132	159	103	72	0.02307	0.04245	TURE	CL11_F	-0.268489	0.516576	Bi-allelic expression
GRMZM2G082976	406	438	303	206	1.979e-05	5.974e-05	TURE	CL11_F	-0.109451	0.556673	Bi-allelic expression
GRMZM2G083317	111	134	65	35	0.003518	0.007438	TURE	CL11_F	-0.271673	0.893085	Bi-allelic expression
GRMZM2G083642	998	995	537	459	0.01465	0.02806	TURE	CL11_F	0.00434329	0.226428	Bi-allelic expression
GRMZM2G083759	316	280	158	110	0.004008	0.008399	TURE	CL11_F	0.174498	0.522421	Bi-allelic expression
GRMZM2G084339	202	189	141	82	9.425e-05	0.0002601	TURE	CL11_F	0.0959691	0.781999	Bi-allelic expression
GRMZM2G084586	645	707	394	291	9.462e-05	0.000261	TURE	CL11_F	-0.132411	0.437176	Bi-allelic expression
GRMZM2G084819	332	299	172	114	0.0007227	0.00174	TURE	CL11_F	0.151038	0.593375	Bi-allelic expression
GRMZM2G085939	576	618	386	269	5.522e-06	1.788e-05	TURE	CL11_F	-0.101538	0.520995	Bi-allelic expression
GRMZM2G086088	354	321	168	129	0.02729	0.04949	TURE	CL11_F	0.141176	0.38109	Bi-allelic expression
GRMZM2G086287	331	284	195	104	1.571e-07	5.968e-07	TURE	CL11_F	0.22094	0.906891	Bi-allelic expression
GRMZM2G087628	117	100	75	49	0.02437	0.04458	TURE	CL11_F	0.226509	0.614109	Bi-allelic expression
GRMZM2G087806	764	687	480	313	3.297e-09	1.463e-08	TURE	CL11_F	0.153263	0.616872	Bi-allelic expression
GRMZM2G093119	692	667	405	301	0.0001032	0.0002834	TURE	CL11_F	0.0530853	0.428158	Bi-allelic expression
GRMZM2G093962	190	198	169	92	2.169e-06	7.285e-06	TURE	CL11_F	-0.059501	0.877317	Bi-allelic expression
GRMZM2G094072	433	419	249	168	8.53e-05	0.000237	TURE	CL11_F	0.0474168	0.567685	Bi-allelic expression
GRMZM2G094792	202	230	114	61	7.533e-05	0.0002104	TURE	CL11_F	-0.187279	0.902153	Bi-allelic expression
GRMZM2G095308	500	438	287	217	0.002085	0.004568	TURE	CL11_F	0.190997	0.403356	Bi-allelic expression
GRMZM2G095326	182	203	141	95	0.003312	0.007026	TURE	CL11_F	-0.157541	0.569696	Bi-allelic expression
GRMZM2G096184	280	306	198	153	0.01872	0.0352	TURE	CL11_F	-0.128105	0.371969	Bi-allelic expression
GRMZM2G096240	500	499	286	214	0.001472	0.003346	TURE	CL11_F	0.00288828	0.418404	Bi-allelic expression
GRMZM2G097170	108	103	81	52	0.01487	0.02845	TURE	CL11_F	0.068387	0.63941	Bi-allelic expression
GRMZM2G097364	209	177	102	69	0.01416	0.02718	TURE	CL11_F	0.239754	0.563901	Bi-allelic expression
GRMZM2G098290	178	219	102	71	0.02228	0.04119	TURE	CL11_F	-0.299054	0.522678	Bi-allelic expression
GRMZM2G099088	294	266	178	121	0.001165	0.002688	TURE	CL11_F	0.14439	0.55687	Bi-allelic expression
GRMZM2G099160	331	366	213	151	0.001355	0.003094	TURE	CL11_F	-0.145012	0.496305	Bi-allelic expression
GRMZM2G099542	170	134	97	52	0.0002839	0.0007293	TURE	CL11_F	0.343302	0.899473	Bi-allelic expression
GRMZM2G099862	855	851	444	371	0.01162	0.0226	TURE	CL11_F	0.00676529	0.25914	Bi-allelic expression
GRMZM2G099980	499	457	279	221	0.01073	0.02098	TURE	CL11_F	0.126846	0.336219	Bi-allelic expression
GRMZM2G100225	1156	1165	729	459	4.581e-15	3.228e-14	TURE	CL11_F	-0.0111886	0.667425	Bi-allelic expression
GRMZM2G103245	155	146	86	47	0.0009132	0.002167	TURE	CL11_F	0.0862998	0.871676	Bi-allelic expression
GRMZM2G104262	132	147	89	51	0.001668	0.003756	TURE	CL11_F	-0.155278	0.803308	Bi-allelic expression
GRMZM2G104542	98	74	45	23	0.01034	0.02031	TURE	CL11_F	0.405256	0.968291	Bi-allelic expression
GRMZM2G105644	203	199	113	66	0.0005484	0.001338	TURE	CL11_F	0.0287113	0.775785	Bi-allelic expression
GRMZM2G105822	575	511	314	172	1.187e-10	5.962e-10	TURE	CL11_F	0.170239	0.868356	Bi-allelic expression
GRMZM2G106222	441	386	266	167	2.255e-06	7.566e-06	TURE	CL11_F	0.192178	0.671578	Bi-allelic expression
GRMZM2G106263	542	612	331	250	0.0008881	0.002115	TURE	CL11_F	-0.175239	0.404903	Bi-allelic expression
GRMZM2G107031	571	543	327	267	0.01542	0.02939	TURE	CL11_F	0.0725385	0.292451	Bi-allelic expression
GRMZM2G108912	432	411	293	152	2.199e-11	1.186e-10	TURE	CL11_F	0.0718929	0.946829	Bi-allelic expression
GRMZM2G110063	481	452	249	171	0.0001651	0.0004392	TURE	CL11_F	0.0897141	0.542149	Bi-allelic expression
GRMZM2G110735	485	434	318	222	4.164e-05	0.0001204	TURE	CL11_F	0.16029	0.518467	Bi-allelic expression
GRMZM2G113064	191	204	128	83	0.002373	0.005145	TURE	CL11_F	-0.0949965	0.624961	Bi-allelic expression
GRMZM2G113382	438	380	205	150	0.004093	0.008562	TURE	CL11_F	0.204931	0.450661	Bi-allelic expression
GRMZM2G114036	109	87	53	28	0.007276	0.01462	TURE	CL11_F	0.325241	0.920566	Bi-allelic expression
GRMZM2G116658	397	441	379	217	3.243e-11	1.717e-10	TURE	CL11_F	-0.15164	0.804503	Bi-allelic expression
GRMZM2G116700	220	251	132	92	0.009015	0.01789	TURE	CL11_F	-0.190184	0.520832	Bi-allelic expression
GRMZM2G117935	517	528	324	188	1.965e-09	8.859e-09	TURE	CL11_F	-0.0303736	0.785261	Bi-allelic expression
GRMZM2G118687	71	79	100	56	0.0005336	0.001306	TURE	CL11_F	-0.154034	0.836501	Bi-allelic expression
GRMZM2G119219	130	132	124	84	0.006706	0.01354	TURE	CL11_F	-0.0220263	0.561879	Bi-allelic expression
GRMZM2G120136	168	176	97	67	0.02325	0.04275	TURE	CL11_F	-0.0671142	0.533824	Bi-allelic expression
GRMZM2G120596	177	185	88	60	0.02613	0.04752	TURE	CL11_F	-0.0637759	0.552541	Bi-allelic expression
GRMZM2G121063	113	147	103	71	0.01851	0.03482	TURE	CL11_F	-0.379493	0.536753	Bi-allelic expression
GRMZM2G121942	99	73	45	25	0.02246	0.04145	TURE	CL11_F	0.439532	0.847997	Bi-allelic expression
GRMZM2G122135	358	364	208	132	4.442e-05	0.0001282	TURE	CL11_F	-0.0239789	0.656046	Bi-allelic expression
GRMZM2G122666	497	498	276	220	0.01345	0.02592	TURE	CL11_F	-0.00289989	0.327165	Bi-allelic expression
GRMZM2G123362	59	66	49	27	0.01544	0.02943	TURE	CL11_F	-0.161751	0.859822	Bi-allelic expression
GRMZM2G123459	1034	999	543	392	8.846e-07	3.125e-06	TURE	CL11_F	0.0496796	0.470099	Bi-allelic expression
GRMZM2G123920	121	103	88	60	0.02613	0.04752	TURE	CL11_F	0.232363	0.552541	Bi-allelic expression
GRMZM2G124744	214	238	193	118	2.495e-05	7.45e-05	TURE	CL11_F	-0.153351	0.709814	Bi-allelic expression
GRMZM2G125821	368	322	174	127	0.007911	0.01581	TURE	CL11_F	0.192645	0.454259	Bi-allelic expression
GRMZM2G126128	131	145	85	52	0.006053	0.01235	TURE	CL11_F	-0.146486	0.708951	Bi-allelic expression
GRMZM2G126665	619	634	429	269	1.503e-09	6.875e-09	TURE	CL11_F	-0.0345434	0.673371	Bi-allelic expression
GRMZM2G126839	397	429	288	175	1.695e-07	6.409e-07	TURE	CL11_F	-0.111839	0.718714	Bi-allelic expression
GRMZM2G127609	121	119	124	65	2.126e-05	6.401e-05	TURE	CL11_F	0.0240455	0.931828	Bi-allelic expression
GRMZM2G128491	125	105	64	40	0.02365	0.04345	TURE	CL11_F	0.251539	0.678072	Bi-allelic expression
GRMZM2G128608	197	181	95	60	0.006133	0.0125	TURE	CL11_F	0.122206	0.662965	Bi-allelic expression
GRMZM2G128969	116	92	76	43	0.003183	0.006767	TURE	CL11_F	0.334419	0.821663	Bi-allelic expression
GRMZM2G129448	111	84	74	47	0.01773	0.03347	TURE	CL11_F	0.402098	0.654865	Bi-allelic expression
GRMZM2G129569	500	461	375	193	1.857e-14	1.257e-13	TURE	CL11_F	0.117161	0.95829	Bi-allelic expression
GRMZM2G133358	53	51	42	22	0.01686	0.03195	TURE	CL11_F	0.0554951	0.932886	Bi-allelic expression
GRMZM2G133675	220	224	152	96	0.0004551	0.001136	TURE	CL11_F	-0.0259952	0.662965	Bi-allelic expression
GRMZM2G134227	500	461	259	190	0.001306	0.002991	TURE	CL11_F	0.117161	0.446953	Bi-allelic expression
GRMZM2G134382	156	161	84	49	0.003049	0.006505	TURE	CL11_F	-0.0455147	0.777608	Bi-allelic expression
GRMZM2G134480	831	891	600	337	6.946e-18	5.656e-17	TURE	CL11_F	-0.100577	0.832214	Bi-allelic expression
GRMZM2G134668	175	139	103	68	0.009122	0.01808	TURE	CL11_F	0.33227	0.599038	Bi-allelic expression
GRMZM2G134903	201	178	111	57	3.754e-05	0.0001094	TURE	CL11_F	0.175318	0.961526	Bi-allelic expression
GRMZM2G135283	140	115	61	35	0.01035	0.02032	TURE	CL11_F	0.283793	0.801454	Bi-allelic expression
GRMZM2G135817	161	140	97	49	8.769e-05	0.0002433	TURE	CL11_F	0.201634	0.985203	Bi-allelic expression
GRMZM2G136296	207	203	161	114	0.005443	0.01118	TURE	CL11_F	0.028151	0.498027	Bi-allelic expression
GRMZM2G137338	383	331	268	181	4.693e-05	0.0001352	TURE	CL11_F	0.210513	0.566243	Bi-allelic expression
GRMZM2G138338	115	139	116	67	0.0003604	0.0009114	TURE	CL11_F	-0.273451	0.791892	Bi-allelic expression
GRMZM2G139374	298	275	186	124	0.0005109	0.001254	TURE	CL11_F	0.115881	0.584963	Bi-allelic expression
GRMZM2G139710	516	507	305	248	0.01717	0.03251	TURE	CL11_F	0.0253853	0.298469	Bi-allelic expression
GRMZM2G139880	220	220	161	97	8.12e-05	0.0002261	TURE	CL11_F	0	0.731004	Bi-allelic expression
GRMZM2G139973	76	56	36	18	0.01983	0.03712	TURE	CL11_F	0.440573	1	Bi-allelic expression
GRMZM2G141376	474	448	238	157	5.383e-05	0.0001541	TURE	CL11_F	0.0813883	0.600197	Bi-allelic expression
GRMZM2G141940	349	300	181	113	8.723e-05	0.0002422	TURE	CL11_F	0.218265	0.679667	Bi-allelic expression
GRMZM2G144868	189	218	149	110	0.01804	0.03403	TURE	CL11_F	-0.205942	0.437809	Bi-allelic expression
GRMZM2G145720	445	427	302	212	8.323e-05	0.0002316	TURE	CL11_F	0.0595693	0.510484	Bi-allelic expression
GRMZM2G147629	170	206	128	74	0.0001772	0.00047	TURE	CL11_F	-0.27711	0.790547	Bi-allelic expression
GRMZM2G147671	551	510	294	234	0.01017	0.02	TURE	CL11_F	0.111555	0.329308	Bi-allelic expression
GRMZM2G148962	779	807	482	352	7.625e-06	2.415e-05	TURE	CL11_F	-0.0509453	0.453458	Bi-allelic expression
GRMZM2G149406	204	176	121	77	0.002164	0.004727	TURE	CL11_F	0.212994	0.652077	Bi-allelic expression
GRMZM2G149520	152	136	112	78	0.01644	0.03122	TURE	CL11_F	0.160465	0.521953	Bi-allelic expression
GRMZM2G149994	278	279	218	123	3.019e-07	1.115e-06	TURE	CL11_F	-0.00518024	0.82567	Bi-allelic expression
GRMZM2G152328	555	576	338	280	0.02178	0.0403	TURE	CL11_F	-0.053581	0.271596	Bi-allelic expression
GRMZM2G153582	341	317	167	122	0.009527	0.01881	TURE	CL11_F	0.105289	0.452967	Bi-allelic expression
GRMZM2G153675	1235	1169	938	530	1.11e-26	1.445e-25	TURE	CL11_F	0.0792361	0.823596	Bi-allelic expression
GRMZM2G153754	446	478	310	196	4.562e-07	1.66e-06	TURE	CL11_F	-0.0999669	0.661415	Bi-allelic expression
GRMZM2G155849	442	491	306	228	0.0008456	0.002022	TURE	CL11_F	-0.151677	0.424498	Bi-allelic expression
GRMZM2G156673	579	535	338	213	1.13e-07	4.388e-07	TURE	CL11_F	0.114024	0.66617	Bi-allelic expression
GRMZM2G157102	121	128	96	56	0.001476	0.003353	TURE	CL11_F	-0.0811368	0.777608	Bi-allelic expression
GRMZM2G157317	499	500	282	218	0.004792	0.009928	TURE	CL11_F	-0.00288828	0.371367	Bi-allelic expression
GRMZM2G157470	1493	1456	906	583	5.417e-17	4.241e-16	TURE	CL11_F	0.0362038	0.636015	Bi-allelic expression
GRMZM2G158568	609	599	437	262	3.709e-11	1.95e-10	TURE	CL11_F	0.0238862	0.738066	Bi-allelic expression
GRMZM2G159357	84	114	92	50	0.0005338	0.001306	TURE	CL11_F	-0.440573	0.879706	Bi-allelic expression
GRMZM2G159908	98	123	87	46	0.0004772	0.001189	TURE	CL11_F	-0.327805	0.919382	Bi-allelic expression
GRMZM2G160812	220	253	194	112	3.21e-06	1.064e-05	TURE	CL11_F	-0.201634	0.792558	Bi-allelic expression
GRMZM2G162086	191	171	136	76	4.554e-05	0.0001313	TURE	CL11_F	0.159576	0.839535	Bi-allelic expression
GRMZM2G163141	266	231	170	125	0.01029	0.02023	TURE	CL11_F	0.203533	0.443607	Bi-allelic expression
GRMZM2G164426	103	127	78	48	0.009503	0.01877	TURE	CL11_F	-0.302184	0.70044	Bi-allelic expression
GRMZM2G168510	500	500	276	224	0.02247	0.04145	TURE	CL11_F	0	0.30117	Bi-allelic expression
GRMZM2G168706	290	261	189	104	7.79e-07	2.764e-06	TURE	CL11_F	0.152003	0.861803	Bi-allelic expression
GRMZM2G169432	516	535	294	237	0.01501	0.02869	TURE	CL11_F	-0.0521678	0.310929	Bi-allelic expression
GRMZM2G169481	134	149	94	64	0.02075	0.03867	TURE	CL11_F	-0.153079	0.554589	Bi-allelic expression
GRMZM2G169911	290	271	154	98	0.0005061	0.001244	TURE	CL11_F	0.09776	0.652077	Bi-allelic expression
GRMZM2G170088	233	214	120	84	0.01407	0.02701	TURE	CL11_F	0.122719	0.514573	Bi-allelic expression
GRMZM2G171279	300	256	218	114	1.209e-08	5.124e-08	TURE	CL11_F	0.228819	0.935294	Bi-allelic expression
GRMZM2G171311	272	244	140	87	0.0005293	0.001296	TURE	CL11_F	0.156726	0.68634	Bi-allelic expression
GRMZM2G171752	147	161	99	56	0.0006917	0.001671	TURE	CL11_F	-0.131245	0.822002	Bi-allelic expression
GRMZM2G172369	397	395	212	161	0.009536	0.01882	TURE	CL11_F	0.00728635	0.397004	Bi-allelic expression
GRMZM2G172621	898	869	471	376	0.001225	0.002819	TURE	CL11_F	0.0473593	0.324994	Bi-allelic expression
GRMZM2G173387	551	548	315	225	0.000124	0.0003335	TURE	CL11_F	0.00787643	0.485427	Bi-allelic expression
GRMZM2G173682	351	325	206	147	0.001979	0.004345	TURE	CL11_F	0.111031	0.486828	Bi-allelic expression
GRMZM2G174667	179	145	121	72	0.000517	0.001268	TURE	CL11_F	0.303907	0.748938	Bi-allelic expression
GRMZM2G174926	227	272	168	105	0.0001648	0.0004383	TURE	CL11_F	-0.260914	0.678072	Bi-allelic expression
GRMZM2G176307	482	460	299	218	0.0004236	0.001063	TURE	CL11_F	0.0673993	0.455817	Bi-allelic expression
GRMZM2G177198	169	157	112	72	0.003917	0.008227	TURE	CL11_F	0.106259	0.63743	Bi-allelic expression
GRMZM2G177276	281	257	142	102	0.01238	0.02398	TURE	CL11_F	0.128802	0.477322	Bi-allelic expression
GRMZM2G177720	343	325	208	134	7.443e-05	0.0002079	TURE	CL11_F	0.0777689	0.634351	Bi-allelic expression
GRMZM2G178958	779	817	419	349	0.01273	0.02461	TURE	CL11_F	-0.0687128	0.263723	Bi-allelic expression
GRMZM2G179777	124	96	108	61	0.0003721	0.0009401	TURE	CL11_F	0.369234	0.82415	Bi-allelic expression
GRMZM2G180205	166	130	106	59	0.0003144	0.0008022	TURE	CL11_F	0.352672	0.845277	Bi-allelic expression
GRMZM2G302131	155	127	90	60	0.0176	0.03325	TURE	CL11_F	0.28744	0.584963	Bi-allelic expression
GRMZM2G304362	1524	1555	860	770	0.02746	0.04976	TURE	CL11_F	-0.0290517	0.159478	Bi-allelic expression
GRMZM2G308064	65	83	52	26	0.004335	0.009037	TURE	CL11_F	-0.352672	1	Bi-allelic expression
GRMZM2G308860	228	232	166	110	0.0008979	0.002137	TURE	CL11_F	-0.025091	0.59368	Bi-allelic expression
GRMZM2G310795	62	68	64	33	0.002152	0.004702	TURE	CL11_F	-0.133267	0.955606	Bi-allelic expression
GRMZM2G313944	157	182	104	66	0.004403	0.009169	TURE	CL11_F	-0.213174	0.656046	Bi-allelic expression
GRMZM2G317270	46	68	44	24	0.02053	0.0383	TURE	CL11_F	-0.563901	0.874469	Bi-allelic expression
GRMZM2G317835	388	450	250	187	0.002975	0.006349	TURE	CL11_F	-0.213868	0.41889	Bi-allelic expression
GRMZM2G318843	134	164	107	63	0.0009187	0.002178	TURE	CL11_F	-0.291463	0.764187	Bi-allelic expression
GRMZM2G323622	450	454	316	242	0.001973	0.004332	TURE	CL11_F	-0.0127673	0.384918	Bi-allelic expression
GRMZM2G324643	515	529	325	191	3.927e-09	1.733e-08	TURE	CL11_F	-0.0386953	0.766867	Bi-allelic expression
GRMZM2G331652	283	299	189	129	0.000909	0.002162	TURE	CL11_F	-0.0793434	0.551015	Bi-allelic expression
GRMZM2G336583	285	261	134	89	0.003126	0.006654	TURE	CL11_F	0.126912	0.590356	Bi-allelic expression
GRMZM2G340456	367	382	238	171	0.001076	0.002491	TURE	CL11_F	-0.0577926	0.476965	Bi-allelic expression
GRMZM2G344521	272	238	156	83	2.705e-06	9.026e-06	TURE	CL11_F	0.192645	0.910363	Bi-allelic expression
GRMZM2G346113	160	176	108	69	0.004156	0.008689	TURE	CL11_F	-0.137504	0.646363	Bi-allelic expression
GRMZM2G353301	297	292	142	103	0.01502	0.02869	TURE	CL11_F	0.0244946	0.463247	Bi-allelic expression
GRMZM2G357683	521	532	328	205	1.114e-07	4.33e-07	TURE	CL11_F	-0.0301429	0.678072	Bi-allelic expression
GRMZM2G367092	164	183	107	65	0.001691	0.003804	TURE	CL11_F	-0.158148	0.719099	Bi-allelic expression
GRMZM2G367206	261	223	159	110	0.003351	0.007102	TURE	CL11_F	0.227006	0.531523	Bi-allelic expression
GRMZM2G370155	71	66	44	22	0.00921	0.01825	TURE	CL11_F	0.105353	1	Bi-allelic expression
GRMZM2G371176	194	187	101	67	0.01068	0.0209	TURE	CL11_F	0.0530184	0.592122	Bi-allelic expression
GRMZM2G372077	337	352	193	145	0.01047	0.02054	TURE	CL11_F	-0.0628268	0.412548	Bi-allelic expression
GRMZM2G380286	364	375	312	227	0.000289	0.0007414	TURE	CL11_F	-0.0429521	0.458854	Bi-allelic expression
GRMZM2G381086	213	213	106	73	0.01653	0.03138	TURE	CL11_F	0	0.538096	Bi-allelic expression
GRMZM2G390221	541	509	325	246	0.00108	0.002501	TURE	CL11_F	0.0879629	0.401781	Bi-allelic expression
GRMZM2G390432	82	109	70	36	0.00124	0.002852	TURE	CL11_F	-0.410632	0.959358	Bi-allelic expression
GRMZM2G393471	1555	1610	995	757	1.423e-08	5.991e-08	TURE	CL11_F	-0.0501461	0.394403	Bi-allelic expression
GRMZM2G397297	238	225	184	106	5.428e-06	1.759e-05	TURE	CL11_F	0.0810366	0.795642	Bi-allelic expression
GRMZM2G400135	373	337	230	120	4.262e-09	1.876e-08	TURE	CL11_F	0.146427	0.938599	Bi-allelic expression
GRMZM2G405760	341	305	173	132	0.02184	0.04042	TURE	CL11_F	0.160962	0.390234	Bi-allelic expression
GRMZM2G406603	410	448	281	152	5.779e-10	2.734e-09	TURE	CL11_F	-0.127875	0.886499	Bi-allelic expression
GRMZM2G420119	311	304	162	123	0.02422	0.04436	TURE	CL11_F	0.0328433	0.397335	Bi-allelic expression
GRMZM2G423292	476	451	230	165	0.001253	0.002879	TURE	CL11_F	0.0778341	0.479168	Bi-allelic expression
GRMZM2G431821	999	1000	567	433	2.534e-05	7.555e-05	TURE	CL11_F	-0.00144342	0.388982	Bi-allelic expression
GRMZM2G443668	492	490	355	217	8.645e-09	3.698e-08	TURE	CL11_F	0.00587657	0.710124	Bi-allelic expression
GRMZM2G444845	328	339	236	123	2.531e-09	1.131e-08	TURE	CL11_F	-0.0475895	0.940129	Bi-allelic expression
GRMZM2G446625	134	132	91	60	0.01436	0.02754	TURE	CL11_F	0.0216951	0.600904	Bi-allelic expression
GRMZM2G450488	143	131	69	42	0.01323	0.02554	TURE	CL11_F	0.126448	0.716207	Bi-allelic expression
GRMZM2G452580	188	186	116	67	0.0003604	0.0009114	TURE	CL11_F	0.01543	0.791892	Bi-allelic expression
GRMZM2G453772	173	150	93	48	0.0001882	0.0004969	TURE	CL11_F	0.20581	0.954196	Bi-allelic expression
GRMZM2G454176	409	388	272	202	0.001502	0.003407	TURE	CL11_F	0.0760442	0.429251	Bi-allelic expression
GRMZM2G458075	123	98	71	43	0.01112	0.0217	TURE	CL11_F	0.327805	0.723482	Bi-allelic expression
GRMZM2G458538	172	172	115	76	0.005823	0.01191	TURE	CL11_F	0	0.597563	Bi-allelic expression
GRMZM2G465595	206	197	134	81	0.0003672	0.000928	TURE	CL11_F	0.0644487	0.726239	Bi-allelic expression
GRMZM2G467339	391	396	233	138	9.302e-07	3.28e-06	TURE	CL11_F	-0.0183318	0.755662	Bi-allelic expression
GRMZM2G475495	136	153	114	69	0.001087	0.002515	TURE	CL11_F	-0.169925	0.724366	Bi-allelic expression
GRMZM2G475882	855	875	441	374	0.02073	0.03865	TURE	CL11_F	-0.0333586	0.23774	Bi-allelic expression
GRMZM2G701082	500	500	278	222	0.01383	0.02661	TURE	CL11_F	0	0.324525	Bi-allelic expression
GRMZM5G801019	231	201	108	59	0.0001849	0.0004889	TURE	CL11_F	0.200697	0.872244	Bi-allelic expression
GRMZM5G802392	500	444	299	200	1.079e-05	3.376e-05	TURE	CL11_F	0.171368	0.580145	Bi-allelic expression
GRMZM5G807835	268	250	129	86	0.004073	0.008524	TURE	CL11_F	0.100305	0.584963	Bi-allelic expression
GRMZM5G814314	289	245	223	125	1.667e-07	6.312e-07	TURE	CL11_F	0.238288	0.835116	Bi-allelic expression
GRMZM5G814700	893	944	572	458	0.0004247	0.001065	TURE	CL11_F	-0.0801267	0.320668	Bi-allelic expression
GRMZM5G835704	1000	964	553	440	0.0003741	0.000945	TURE	CL11_F	0.0528949	0.329776	Bi-allelic expression
GRMZM5G836429	377	359	194	129	0.0003543	0.0008975	TURE	CL11_F	0.0705807	0.588686	Bi-allelic expression
GRMZM5G855797	98	99	60	34	0.009548	0.01884	TURE	CL11_F	-0.0146468	0.819428	Bi-allelic expression
GRMZM5G858887	260	292	167	125	0.01628	0.03095	TURE	CL11_F	-0.167457	0.41792	Bi-allelic expression
GRMZM5G864498	76	85	52	31	0.02753	0.04984	TURE	CL11_F	-0.161463	0.746243	Bi-allelic expression
GRMZM5G867991	97	123	90	50	0.0009131	0.002167	TURE	CL11_F	-0.342602	0.847997	Bi-allelic expression
GRMZM5G871520	379	401	224	171	0.008802	0.01748	TURE	CL11_F	-0.0814044	0.389502	Bi-allelic expression
GRMZM5G882986	117	130	124	71	0.0001805	0.0004778	TURE	CL11_F	-0.152003	0.804449	Bi-allelic expression
GRMZM5G896805	250	216	130	90	0.008405	0.01673	TURE	CL11_F	0.210897	0.530515	Bi-allelic expression
GRMZM6G508461	181	172	112	64	0.0003671	0.000928	TURE	CL11_F	0.0735811	0.807355	Bi-allelic expression
AC149818.2_FG005	246	133	97	62	0.006823	0.01376	TURE	CL11_F	0.887232	0.645717	Bi-allelic expression
AC155377.1_FG001	307	255	178	105	1.69e-05	5.137e-05	TURE	CL11_F	0.267741	0.761488	Bi-allelic expression
AC188023.3_FG005	903	655	488	285	2.731e-13	1.706e-12	TURE	CL11_F	0.463231	0.775919	Bi-allelic expression
AC197699.3_FG003	233	173	121	75	0.00125	0.002873	TURE	CL11_F	0.429558	0.690045	Bi-allelic expression
AC203966.5_FG003	426	204	132	96	0.02025	0.03782	TURE	CL11_F	1.06228	0.459432	Bi-allelic expression
AC209206.3_FG011	226	150	104	63	0.001878	0.0042	TURE	CL11_F	0.59136	0.72316	Bi-allelic expression
AC210003.2_FG004	180	86	86	47	0.0009132	0.002167	TURE	CL11_F	1.06559	0.871676	Bi-allelic expression
AC211394.4_FG004	609	469	288	194	2.151e-05	6.473e-05	TURE	CL11_F	0.376854	0.570012	Bi-allelic expression
AC211652.4_FG002	691	525	339	186	2.381e-11	1.28e-10	TURE	CL11_F	0.396368	0.865983	Bi-allelic expression
AC214640.3_FG003	430	363	220	121	9.126e-08	3.58e-07	TURE	CL11_F	0.244367	0.862496	Bi-allelic expression
AC217840.3_FG001	625	529	365	210	1.042e-10	5.276e-10	TURE	CL11_F	0.240588	0.797507	Bi-allelic expression
AC217962.3_FG005	176	134	94	64	0.02075	0.03867	TURE	CL11_F	0.393342	0.554589	Bi-allelic expression
AC235541.1_FG002	307	180	124	86	0.0105	0.0206	TURE	CL11_F	0.770242	0.527932	Bi-allelic expression
GRMZM2G000339	554	467	308	223	0.0002598	0.0006703	TURE	CL11_F	0.246463	0.465887	Bi-allelic expression
GRMZM2G000481	178	100	91	61	0.01837	0.03459	TURE	CL11_F	0.831877	0.577057	Bi-allelic expression
GRMZM2G000823	417	260	176	123	0.002578	0.005554	TURE	CL11_F	0.681536	0.516917	Bi-allelic expression
GRMZM2G001048	1358	925	579	422	7.799e-07	2.766e-06	TURE	CL11_F	0.553958	0.45632	Bi-allelic expression
GRMZM2G001639	141	104	69	37	0.00244	0.005283	TURE	CL11_F	0.439112	0.899071	Bi-allelic expression
GRMZM2G002075	392	315	204	157	0.01536	0.0293	TURE	CL11_F	0.315502	0.377805	Bi-allelic expression
GRMZM2G002754	195	113	92	55	0.002857	0.006111	TURE	CL11_F	0.787151	0.742202	Bi-allelic expression
GRMZM2G002898	2879	2422	1731	1188	8.235e-24	9.397e-23	TURE	CL11_F	0.249369	0.543071	Bi-allelic expression
GRMZM2G003384	257	165	127	77	0.0005687	0.001386	TURE	CL11_F	0.639302	0.721898	Bi-allelic expression
GRMZM2G004188	766	442	339	198	1.235e-09	5.679e-09	TURE	CL11_F	0.793298	0.775785	Bi-allelic expression
GRMZM2G004397	583	321	286	144	6.806e-12	3.834e-11	TURE	CL11_F	0.860923	0.989946	Bi-allelic expression
GRMZM2G004422	695	418	250	189	0.004136	0.00865	TURE	CL11_F	0.73351	0.403542	Bi-allelic expression
GRMZM2G004590	236	151	160	98	0.0001365	0.0003655	TURE	CL11_F	0.644238	0.707218	Bi-allelic expression
GRMZM2G004709	184	98	86	54	0.008557	0.01701	TURE	CL11_F	0.908852	0.671377	Bi-allelic expression
GRMZM2G004768	592	425	254	191	0.003247	0.006894	TURE	CL11_F	0.478134	0.411256	Bi-allelic expression
GRMZM2G005082	1047	720	462	351	0.0001118	0.000306	TURE	CL11_F	0.540193	0.396422	Bi-allelic expression
GRMZM2G005365	372	246	167	115	0.002331	0.00506	TURE	CL11_F	0.596644	0.538214	Bi-allelic expression
GRMZM2G005583	622	524	258	190	0.00152	0.003442	TURE	CL11_F	0.247348	0.441372	Bi-allelic expression
GRMZM2G005619	121	85	60	30	0.00206	0.004515	TURE	CL11_F	0.509472	1	Bi-allelic expression
GRMZM2G006871	285	96	97	50	0.0001314	0.0003524	TURE	CL11_F	1.56986	0.956057	Bi-allelic expression
GRMZM2G006977	757	623	499	324	1.146e-09	5.293e-09	TURE	CL11_F	0.281061	0.623046	Bi-allelic expression
GRMZM2G007206	199	115	116	62	6.309e-05	0.0001776	TURE	CL11_F	0.791135	0.903785	Bi-allelic expression
GRMZM2G007486	597	472	281	202	0.0003761	0.0009495	TURE	CL11_F	0.338944	0.476215	Bi-allelic expression
GRMZM2G007587	325	180	143	76	7.022e-06	2.247e-05	TURE	CL11_F	0.852443	0.911944	Bi-allelic expression
GRMZM2G008764	1003	613	389	284	5.908e-05	0.0001685	TURE	CL11_F	0.710363	0.453879	Bi-allelic expression
GRMZM2G009571	328	163	130	73	7.672e-05	0.0002141	TURE	CL11_F	1.00882	0.832543	Bi-allelic expression
GRMZM2G009928	1021	263	273	153	6.514e-09	2.834e-08	TURE	CL11_F	1.95685	0.835369	Bi-allelic expression
GRMZM2G010017	339	245	166	110	0.0008979	0.002137	TURE	CL11_F	0.468504	0.59368	Bi-allelic expression
GRMZM2G010152	123	78	77	40	0.0007996	0.001915	TURE	CL11_F	0.657112	0.944858	Bi-allelic expression
GRMZM2G010221	332	264	140	99	0.009526	0.01881	TURE	CL11_F	0.330645	0.499926	Bi-allelic expression
GRMZM2G011213	1600	1387	660	569	0.01022	0.0201	TURE	CL11_F	0.206104	0.214037	Bi-allelic expression
GRMZM2G011436	552	231	220	119	4.486e-08	1.806e-07	TURE	CL11_F	1.25678	0.886542	Bi-allelic expression
GRMZM2G011662	322	235	147	105	0.009663	0.01905	TURE	CL11_F	0.4544	0.485427	Bi-allelic expression
GRMZM2G012160	1436	454	418	214	3.763e-16	2.828e-15	TURE	CL11_F	1.66129	0.965892	Bi-allelic expression
GRMZM2G012229	922	433	349	182	3.773e-13	2.343e-12	TURE	CL11_F	1.0904	0.939289	Bi-allelic expression
GRMZM2G013981	202	129	112	62	0.0001854	0.00049	TURE	CL11_F	0.646984	0.853159	Bi-allelic expression
GRMZM2G014043	747	476	333	193	1.088e-09	5.035e-09	TURE	CL11_F	0.650147	0.786921	Bi-allelic expression
GRMZM2G014066	322	215	172	94	1.998e-06	6.736e-06	TURE	CL11_F	0.582724	0.871676	Bi-allelic expression
GRMZM2G014452	1099	587	536	322	2.688e-13	1.68e-12	TURE	CL11_F	0.904759	0.735172	Bi-allelic expression
GRMZM2G014454	498	339	204	158	0.0179	0.03377	TURE	CL11_F	0.55486	0.368645	Bi-allelic expression
GRMZM2G014788	121	71	63	33	0.002879	0.006155	TURE	CL11_F	0.769116	0.932886	Bi-allelic expression
GRMZM2G015040	524	297	272	152	5.99e-09	2.612e-08	TURE	CL11_F	0.819104	0.839535	Bi-allelic expression
GRMZM2G016066	251	180	123	84	0.008106	0.01617	TURE	CL11_F	0.47969	0.550197	Bi-allelic expression
GRMZM2G016236	121	67	73	42	0.004928	0.01019	TURE	CL11_F	0.852774	0.797507	Bi-allelic expression
GRMZM2G016480	1073	818	582	386	3.205e-10	1.553e-09	TURE	CL11_F	0.391477	0.592418	Bi-allelic expression
GRMZM2G016705	509	389	230	163	0.0008486	0.002028	TURE	CL11_F	0.387896	0.496762	Bi-allelic expression
GRMZM2G016939	915	617	467	308	1.235e-08	5.223e-08	TURE	CL11_F	0.568501	0.600492	Bi-allelic expression
GRMZM2G017414	523	328	326	187	8.812e-10	4.128e-09	TURE	CL11_F	0.673115	0.801834	Bi-allelic expression
GRMZM2G017643	320	245	139	98	0.009225	0.01827	TURE	CL11_F	0.38529	0.504231	Bi-allelic expression
GRMZM2G017678	292	164	122	70	0.0002146	0.0005633	TURE	CL11_F	0.832273	0.801454	Bi-allelic expression
GRMZM2G017865	879	579	513	268	1.324e-18	1.124e-17	TURE	CL11_F	0.6023	0.936726	Bi-allelic expression
GRMZM2G018074	356	299	190	129	0.0007558	0.001816	TURE	CL11_F	0.251732	0.558628	Bi-allelic expression
GRMZM2G018146	139	55	55	31	0.01267	0.02452	TURE	CL11_F	1.33758	0.827163	Bi-allelic expression
GRMZM2G018228	450	382	242	179	0.002473	0.005351	TURE	CL11_F	0.236352	0.435047	Bi-allelic expression
GRMZM2G018619	1266	952	625	381	1.374e-14	9.413e-14	TURE	CL11_F	0.411244	0.714065	Bi-allelic expression
GRMZM2G018951	177	110	112	62	0.0001854	0.00049	TURE	CL11_F	0.686246	0.853159	Bi-allelic expression
GRMZM2G019386	660	432	298	229	0.003019	0.006442	TURE	CL11_F	0.611435	0.379965	Bi-allelic expression
GRMZM2G019586	695	402	305	228	0.0009771	0.002272	TURE	CL11_F	0.789817	0.419775	Bi-allelic expression
GRMZM2G019879	1609	969	605	452	2.827e-06	9.42e-06	TURE	CL11_F	0.731596	0.420612	Bi-allelic expression
GRMZM2G020142	425	256	160	109	0.002239	0.004876	TURE	CL11_F	0.731319	0.553744	Bi-allelic expression
GRMZM2G020281	642	515	382	253	3.463e-07	1.271e-06	TURE	CL11_F	0.318001	0.594435	Bi-allelic expression
GRMZM2G021822	242	184	140	85	0.0002989	0.0007659	TURE	CL11_F	0.395301	0.719892	Bi-allelic expression
GRMZM2G021831	164	82	72	38	0.001533	0.00347	TURE	CL11_F	1	0.921997	Bi-allelic expression
GRMZM2G022192	314	241	154	101	0.001088	0.002517	TURE	CL11_F	0.381731	0.608575	Bi-allelic expression
GRMZM2G022275	606	475	256	203	0.01513	0.02888	TURE	CL11_F	0.35139	0.334664	Bi-allelic expression
GRMZM2G022558	1424	954	553	475	0.01628	0.03096	TURE	CL11_F	0.577888	0.219352	Bi-allelic expression
GRMZM2G022915	228	117	115	77	0.007419	0.01489	TURE	CL11_F	0.962525	0.578704	Bi-allelic expression
GRMZM2G024389	585	439	318	196	8.26e-08	3.25e-07	TURE	CL11_F	0.414216	0.698173	Bi-allelic expression
GRMZM2G024808	628	368	171	114	0.0008779	0.002093	TURE	CL11_F	0.771059	0.584963	Bi-allelic expression
GRMZM2G025037	513	445	272	195	0.000425	0.001065	TURE	CL11_F	0.205153	0.480133	Bi-allelic expression
GRMZM2G025215	707	550	321	219	1.31e-05	4.067e-05	TURE	CL11_F	0.362279	0.551642	Bi-allelic expression
GRMZM2G025243	88	33	43	22	0.0125	0.02421	TURE	CL11_F	1.41504	0.966833	Bi-allelic expression
GRMZM2G025731	289	98	118	63	5.285e-05	0.0001515	TURE	CL11_F	1.56022	0.905363	Bi-allelic expression
GRMZM2G026346	1024	574	432	267	4.625e-10	2.208e-09	TURE	CL11_F	0.835093	0.694192	Bi-allelic expression
GRMZM2G026417	578	434	250	192	0.006638	0.01342	TURE	CL11_F	0.413374	0.380822	Bi-allelic expression
GRMZM2G027640	205	139	88	53	0.004031	0.008445	TURE	CL11_F	0.560539	0.731511	Bi-allelic expression
GRMZM2G027750	763	566	393	304	0.000846	0.002022	TURE	CL11_F	0.430881	0.370458	Bi-allelic expression
GRMZM2G028307	156	117	93	51	0.0005851	0.001424	TURE	CL11_F	0.415037	0.866733	Bi-allelic expression
GRMZM2G028413	50	27	34	17	0.02409	0.04419	TURE	CL11_F	0.888969	1	Bi-allelic expression
GRMZM2G029113	984	677	455	269	4.746e-12	2.692e-11	TURE	CL11_F	0.539502	0.75826	Bi-allelic expression
GRMZM2G029478	1556	1040	604	457	7.156e-06	2.287e-05	TURE	CL11_F	0.581259	0.402354	Bi-allelic expression
GRMZM2G030072	581	390	324	179	1.015e-10	5.154e-10	TURE	CL11_F	0.575064	0.856034	Bi-allelic expression
GRMZM2G030272	536	466	284	232	0.02466	0.04506	TURE	CL11_F	0.201903	0.291766	Bi-allelic expression
GRMZM2G030384	458	235	159	91	2.026e-05	6.107e-05	TURE	CL11_F	0.962687	0.805088	Bi-allelic expression
GRMZM2G030542	457	350	217	133	8.324e-06	2.626e-05	TURE	CL11_F	0.384839	0.706269	Bi-allelic expression
GRMZM2G031400	904	552	454	301	2.854e-08	1.169e-07	TURE	CL11_F	0.711655	0.592929	Bi-allelic expression
GRMZM2G031461	179	127	69	35	0.001109	0.002562	TURE	CL11_F	0.495131	0.979241	Bi-allelic expression
GRMZM2G031529	227	179	116	73	0.002166	0.004728	TURE	CL11_F	0.342733	0.668156	Bi-allelic expression
GRMZM2G031981	506	254	231	150	3.907e-05	0.0001134	TURE	CL11_F	0.994309	0.62293	Bi-allelic expression
GRMZM2G032478	267	145	109	61	0.0002872	0.0007371	TURE	CL11_F	0.880787	0.837447	Bi-allelic expression
GRMZM2G032628	559	461	259	199	0.005776	0.01182	TURE	CL11_F	0.278082	0.380184	Bi-allelic expression
GRMZM2G033029	1281	684	547	335	9.425e-13	5.643e-12	TURE	CL11_F	0.905202	0.70738	Bi-allelic expression
GRMZM2G033829	543	398	243	184	0.004945	0.01022	TURE	CL11_F	0.448184	0.401251	Bi-allelic expression
GRMZM2G034668	356	206	171	113	0.0006917	0.001671	TURE	CL11_F	0.789233	0.597674	Bi-allelic expression
GRMZM2G035665	373	305	194	109	1.197e-06	4.141e-06	TURE	CL11_F	0.290366	0.831729	Bi-allelic expression
GRMZM2G036534	637	428	264	183	0.0001486	0.000397	TURE	CL11_F	0.573683	0.528694	Bi-allelic expression
GRMZM2G037048	422	133	150	92	0.0002331	0.0006097	TURE	CL11_F	1.66582	0.705257	Bi-allelic expression
GRMZM2G037882	292	236	142	91	0.001012	0.00235	TURE	CL11_F	0.307182	0.641952	Bi-allelic expression
GRMZM2G038158	186	87	98	52	0.0002151	0.0005644	TURE	CL11_F	1.09622	0.91427	Bi-allelic expression
GRMZM2G038309	109	74	53	31	0.02138	0.03965	TURE	CL11_F	0.558731	0.773724	Bi-allelic expression
GRMZM2G038313	174	93	68	41	0.0124	0.02403	TURE	CL11_F	0.903785	0.729911	Bi-allelic expression
GRMZM2G038606	1013	883	574	415	4.792e-07	1.73e-06	TURE	CL11_F	0.198149	0.467939	Bi-allelic expression
GRMZM2G039238	792	595	391	269	2.328e-06	7.804e-06	TURE	CL11_F	0.412611	0.539562	Bi-allelic expression
GRMZM2G039757	384	164	103	64	0.003158	0.006717	TURE	CL11_F	1.22741	0.686501	Bi-allelic expression
GRMZM2G039934	3169	2316	1267	926	3.47e-13	2.161e-12	TURE	CL11_F	0.452392	0.452332	Bi-allelic expression
GRMZM2G040158	376	196	188	99	1.649e-07	6.25e-07	TURE	CL11_F	0.939879	0.925232	Bi-allelic expression
GRMZM2G040209	920	726	387	314	0.006499	0.01318	TURE	CL11_F	0.341664	0.301569	Bi-allelic expression
GRMZM2G040453	619	447	261	203	0.008072	0.01611	TURE	CL11_F	0.469665	0.36257	Bi-allelic expression
GRMZM2G040627	609	446	272	210	0.005407	0.01112	TURE	CL11_F	0.449399	0.373217	Bi-allelic expression
GRMZM2G040945	1477	623	496	319	6.065e-10	2.864e-09	TURE	CL11_F	1.24537	0.636784	Bi-allelic expression
GRMZM2G040964	324	259	231	123	1.002e-08	4.269e-08	TURE	CL11_F	0.323042	0.909235	Bi-allelic expression
GRMZM2G041761	102	52	54	29	0.008037	0.01604	TURE	CL11_F	0.971986	0.896907	Bi-allelic expression
GRMZM2G041774	224	154	62	34	0.005573	0.01143	TURE	CL11_F	0.540568	0.866733	Bi-allelic expression
GRMZM2G041881	446	226	164	124	0.02139	0.03966	TURE	CL11_F	0.980721	0.403356	Bi-allelic expression
GRMZM2G042683	293	169	124	64	1.44e-05	4.452e-05	TURE	CL11_F	0.793877	0.954196	Bi-allelic expression
GRMZM2G042754	348	222	130	71	3.813e-05	0.0001109	TURE	CL11_F	0.648528	0.872621	Bi-allelic expression
GRMZM2G042893	449	145	107	66	0.002262	0.004922	TURE	CL11_F	1.63066	0.697073	Bi-allelic expression
GRMZM2G042897	157	62	73	37	0.000769	0.001845	TURE	CL11_F	1.34042	0.980371	Bi-allelic expression
GRMZM2G043470	288	117	81	54	0.02488	0.04539	TURE	CL11_F	1.29956	0.584963	Bi-allelic expression
GRMZM2G043584	1559	907	713	459	1.181e-13	7.556e-13	TURE	CL11_F	0.781446	0.635408	Bi-allelic expression
GRMZM2G044055	328	242	207	104	5.339e-09	2.336e-08	TURE	CL11_F	0.438689	0.993047	Bi-allelic expression
GRMZM2G044074	230	152	113	65	0.0003969	0.0009995	TURE	CL11_F	0.597563	0.797811	Bi-allelic expression
GRMZM2G044096	453	272	175	116	0.0006486	0.00157	TURE	CL11_F	0.735904	0.59323	Bi-allelic expression
GRMZM2G044681	621	361	353	190	2.483e-12	1.442e-11	TURE	CL11_F	0.782594	0.893669	Bi-allelic expression
GRMZM2G045330	252	155	95	63	0.0134	0.02584	TURE	CL11_F	0.701156	0.592576	Bi-allelic expression
GRMZM2G045977	587	449	267	176	1.786e-05	5.419e-05	TURE	CL11_F	0.386645	0.601264	Bi-allelic expression
GRMZM2G047365	1076	682	450	347	0.0002973	0.0007625	TURE	CL11_F	0.657834	0.374989	Bi-allelic expression
GRMZM2G047486	1033	899	556	418	1.099e-05	3.435e-05	TURE	CL11_F	0.200447	0.411582	Bi-allelic expression
GRMZM2G049229	406	325	227	129	2.31e-07	8.659e-07	TURE	CL11_F	0.32104	0.815321	Bi-allelic expression
GRMZM2G049568	244	168	132	86	0.002231	0.004862	TURE	CL11_F	0.53842	0.618129	Bi-allelic expression
GRMZM2G049641	1660	1352	673	578	0.007843	0.01569	TURE	CL11_F	0.296088	0.219537	Bi-allelic expression
GRMZM2G050570	593	283	208	114	1.804e-07	6.81e-07	TURE	CL11_F	1.06723	0.86755	Bi-allelic expression
GRMZM2G050647	656	412	352	182	1.637e-13	1.037e-12	TURE	CL11_F	0.671051	0.951637	Bi-allelic expression
GRMZM2G050885	597	371	243	150	3.141e-06	1.042e-05	TURE	CL11_F	0.686312	0.695994	Bi-allelic expression
GRMZM2G051151	298	238	188	101	3.471e-07	1.274e-06	TURE	CL11_F	0.324351	0.896377	Bi-allelic expression
GRMZM2G051153	597	320	205	124	9.353e-06	2.936e-05	TURE	CL11_F	0.899659	0.725284	Bi-allelic expression
GRMZM2G051256	782	464	426	224	1.897e-15	1.364e-14	TURE	CL11_F	0.753044	0.927355	Bi-allelic expression
GRMZM2G051262	803	600	489	324	7.884e-09	3.39e-08	TURE	CL11_F	0.420437	0.593841	Bi-allelic expression
GRMZM2G051842	165	76	57	32	0.01055	0.02068	TURE	CL11_F	1.11839	0.83289	Bi-allelic expression
GRMZM2G052111	611	533	337	263	0.00285	0.006098	TURE	CL11_F	0.197037	0.357686	Bi-allelic expression
GRMZM2G052266	358	131	75	44	0.005727	0.01172	TURE	CL11_F	1.45039	0.769387	Bi-allelic expression
GRMZM2G052389	280	163	133	83	0.0008161	0.001954	TURE	CL11_F	0.780555	0.680243	Bi-allelic expression
GRMZM2G052569	866	489	404	231	6.53e-12	3.68e-11	TURE	CL11_F	0.824533	0.806462	Bi-allelic expression
GRMZM2G052817	787	672	355	297	0.02552	0.04651	TURE	CL11_F	0.227902	0.257356	Bi-allelic expression
GRMZM2G052821	293	239	206	142	0.00071	0.001712	TURE	CL11_F	0.29389	0.536753	Bi-allelic expression
GRMZM2G054811	1568	1007	750	490	1.562e-13	9.901e-13	TURE	CL11_F	0.638862	0.614109	Bi-allelic expression
GRMZM2G055000	115	51	54	29	0.008037	0.01604	TURE	CL11_F	1.17306	0.896907	Bi-allelic expression
GRMZM2G055025	249	165	151	83	1.038e-05	3.249e-05	TURE	CL11_F	0.59368	0.863365	Bi-allelic expression
GRMZM2G055141	277	143	151	84	1.471e-05	4.543e-05	TURE	CL11_F	0.953871	0.846087	Bi-allelic expression
GRMZM2G055527	449	205	177	107	3.893e-05	0.000113	TURE	CL11_F	1.13109	0.726139	Bi-allelic expression
GRMZM2G055538	1544	856	684	387	8.766e-20	8.069e-19	TURE	CL11_F	0.85099	0.821663	Bi-allelic expression
GRMZM2G055575	228	172	110	68	0.002032	0.004458	TURE	CL11_F	0.406625	0.693897	Bi-allelic expression
GRMZM2G055607	886	558	327	248	0.001124	0.002597	TURE	CL11_F	0.667042	0.398951	Bi-allelic expression
GRMZM2G056569	767	649	430	218	6.065e-17	4.714e-16	TURE	CL11_F	0.241008	0.980009	Bi-allelic expression
GRMZM2G056572	595	287	277	161	3.272e-08	1.328e-07	TURE	CL11_F	1.05184	0.782825	Bi-allelic expression
GRMZM2G056762	275	77	68	43	0.0223	0.0412	TURE	CL11_F	1.8365	0.661198	Bi-allelic expression
GRMZM2G057623	623	461	363	187	5.223e-14	3.453e-13	TURE	CL11_F	0.434465	0.956931	Bi-allelic expression
GRMZM2G057672	590	180	172	118	0.001808	0.004055	TURE	CL11_F	1.71272	0.543622	Bi-allelic expression
GRMZM2G058004	132	85	78	42	0.001299	0.002977	TURE	CL11_F	0.635003	0.893085	Bi-allelic expression
GRMZM2G058098	969	587	423	281	9.739e-08	3.812e-07	TURE	CL11_F	0.723136	0.590088	Bi-allelic expression
GRMZM2G059266	891	646	430	285	6.549e-08	2.595e-07	TURE	CL11_F	0.463891	0.593375	Bi-allelic expression
GRMZM2G060109	872	672	417	276	9.509e-08	3.724e-07	TURE	CL11_F	0.375867	0.595379	Bi-allelic expression
GRMZM2G060114	254	206	154	106	0.003479	0.007359	TURE	CL11_F	0.302184	0.538866	Bi-allelic expression
GRMZM2G060160	648	543	342	253	0.0003018	0.0007732	TURE	CL11_F	0.255042	0.434859	Bi-allelic expression
GRMZM2G060919	322	255	181	133	0.007892	0.01578	TURE	CL11_F	0.336563	0.444563	Bi-allelic expression
GRMZM2G060924	569	381	212	158	0.00579	0.01184	TURE	CL11_F	0.578638	0.42414	Bi-allelic expression
GRMZM2G061734	595	447	317	215	1.126e-05	3.512e-05	TURE	CL11_F	0.412615	0.560146	Bi-allelic expression
GRMZM2G062210	626	317	231	159	0.0003128	0.0007986	TURE	CL11_F	0.98168	0.538866	Bi-allelic expression
GRMZM2G062289	469	240	169	117	0.002504	0.005407	TURE	CL11_F	0.966554	0.530515	Bi-allelic expression
GRMZM2G062342	329	240	145	104	0.0111	0.02167	TURE	CL11_F	0.455053	0.479469	Bi-allelic expression
GRMZM2G062391	643	349	290	153	7.373e-11	3.784e-10	TURE	CL11_F	0.881592	0.922521	Bi-allelic expression
GRMZM2G062476	974	711	513	326	1.137e-10	5.742e-10	TURE	CL11_F	0.454072	0.654087	Bi-allelic expression
GRMZM2G062488	1221	466	459	264	3.913e-13	2.426e-12	TURE	CL11_F	1.38966	0.797956	Bi-allelic expression
GRMZM2G062591	1264	730	480	252	2.7e-17	2.14e-16	TURE	CL11_F	0.792028	0.929611	Bi-allelic expression
GRMZM2G063262	687	313	294	149	5.092e-12	2.884e-11	TURE	CL11_F	1.13415	0.980504	Bi-allelic expression
GRMZM2G063931	291	147	121	65	4.88e-05	0.0001403	TURE	CL11_F	0.985203	0.896495	Bi-allelic expression
GRMZM2G064503	580	496	375	209	6.263e-12	3.535e-11	TURE	CL11_F	0.225713	0.843388	Bi-allelic expression
GRMZM2G064960	706	317	242	187	0.009052	0.01794	TURE	CL11_F	1.15519	0.371969	Bi-allelic expression
GRMZM2G065599	146	51	58	35	0.02202	0.04073	TURE	CL11_F	1.5174	0.728698	Bi-allelic expression
GRMZM2G066191	346	257	200	137	0.0007088	0.001709	TURE	CL11_F	0.429004	0.545824	Bi-allelic expression
GRMZM2G066440	1166	900	542	403	6.899e-06	2.209e-05	TURE	CL11_F	0.373571	0.427513	Bi-allelic expression
GRMZM2G066516	677	564	464	283	3.649e-11	1.92e-10	TURE	CL11_F	0.263461	0.713323	Bi-allelic expression
GRMZM2G066618	642	444	338	234	1.576e-05	4.801e-05	TURE	CL11_F	0.532014	0.530515	Bi-allelic expression
GRMZM2G066902	342	234	156	106	0.002404	0.005209	TURE	CL11_F	0.547488	0.557482	Bi-allelic expression
GRMZM2G067299	518	408	241	193	0.02395	0.04398	TURE	CL11_F	0.344383	0.320432	Bi-allelic expression
GRMZM2G067752	774	339	267	175	1.405e-05	4.349e-05	TURE	CL11_F	1.19105	0.609485	Bi-allelic expression
GRMZM2G068715	525	322	240	166	0.0002812	0.0007227	TURE	CL11_F	0.705257	0.531851	Bi-allelic expression
GRMZM2G069618	1323	831	578	379	1.336e-10	6.708e-10	TURE	CL11_F	0.670893	0.608872	Bi-allelic expression
GRMZM2G069758	181	107	86	45	0.0004305	0.001079	TURE	CL11_F	0.758379	0.934412	Bi-allelic expression
GRMZM2G069772	389	248	159	110	0.003351	0.007102	TURE	CL11_F	0.64943	0.531523	Bi-allelic expression
GRMZM2G069773	1579	1105	1039	734	4.579e-13	2.811e-12	TURE	CL11_F	0.514965	0.501344	Bi-allelic expression
GRMZM2G069865	640	555	399	220	5.836e-13	3.565e-12	TURE	CL11_F	0.205584	0.858885	Bi-allelic expression
GRMZM2G070047	362	202	155	111	0.008255	0.01644	TURE	CL11_F	0.841634	0.481709	Bi-allelic expression
GRMZM2G070259	747	382	308	167	9.768e-11	4.966e-10	TURE	CL11_F	0.967536	0.883082	Bi-allelic expression
GRMZM2G070360	455	383	209	140	0.0002615	0.0006742	TURE	CL11_F	0.248522	0.578076	Bi-allelic expression
GRMZM2G071087	209	113	101	65	0.006423	0.01305	TURE	CL11_F	0.88718	0.635844	Bi-allelic expression
GRMZM2G071196	533	345	294	173	2.361e-08	9.72e-08	TURE	CL11_F	0.627539	0.765044	Bi-allelic expression
GRMZM2G071714	548	267	231	157	0.0002022	0.0005323	TURE	CL11_F	1.03734	0.557128	Bi-allelic expression
GRMZM2G071768	398	299	237	182	0.008261	0.01645	TURE	CL11_F	0.412623	0.380949	Bi-allelic expression
GRMZM2G072174	505	231	186	97	1.341e-07	5.123e-07	TURE	CL11_F	1.12839	0.939246	Bi-allelic expression
GRMZM2G072526	142	69	73	42	0.004928	0.01019	TURE	CL11_F	1.04122	0.797507	Bi-allelic expression
GRMZM2G073079	363	133	102	66	0.006751	0.01362	TURE	CL11_F	1.44854	0.628031	Bi-allelic expression
GRMZM2G073622	375	208	155	107	0.003607	0.007616	TURE	CL11_F	0.850307	0.534657	Bi-allelic expression
GRMZM2G073860	844	635	376	204	8.524e-13	5.153e-12	TURE	CL11_F	0.410486	0.882164	Bi-allelic expression
GRMZM2G073942	684	328	337	174	4.917e-13	3.012e-12	TURE	CL11_F	1.0603	0.953661	Bi-allelic expression
GRMZM2G074015	1447	818	648	344	3.109e-22	3.288e-21	TURE	CL11_F	0.822892	0.913585	Bi-allelic expression
GRMZM2G074107	441	360	174	134	0.02611	0.04752	TURE	CL11_F	0.292782	0.376854	Bi-allelic expression
GRMZM2G074122	665	416	282	214	0.002591	0.005577	TURE	CL11_F	0.676771	0.398084	Bi-allelic expression
GRMZM2G074241	213	110	87	55	0.009043	0.01793	TURE	CL11_F	0.95335	0.661584	Bi-allelic expression
GRMZM2G074567	2080	1481	816	653	2.329e-05	6.979e-05	TURE	CL11_F	0.490012	0.321486	Bi-allelic expression
GRMZM2G075775	241	131	99	56	0.0006917	0.001671	TURE	CL11_F	0.879466	0.822002	Bi-allelic expression
GRMZM2G075851	810	531	353	214	5.752e-09	2.511e-08	TURE	CL11_F	0.60921	0.722057	Bi-allelic expression
GRMZM2G077356	357	285	203	116	1.274e-06	4.396e-06	TURE	CL11_F	0.324962	0.807355	Bi-allelic expression
GRMZM2G077837	95	53	38	20	0.02475	0.04519	TURE	CL11_F	0.841935	0.925999	Bi-allelic expression
GRMZM2G078022	183	129	95	63	0.0134	0.02584	TURE	CL11_F	0.504473	0.592576	Bi-allelic expression
GRMZM2G078174	550	275	324	162	1.689e-13	1.068e-12	TURE	CL11_F	1	1	Bi-allelic expression
GRMZM2G078198	304	247	143	106	0.02233	0.04127	TURE	CL11_F	0.29956	0.431951	Bi-allelic expression
GRMZM2G079066	942	693	419	311	7.28e-05	0.0002037	TURE	CL11_F	0.442872	0.430036	Bi-allelic expression
GRMZM2G079257	894	758	441	371	0.01541	0.02938	TURE	CL11_F	0.238077	0.249359	Bi-allelic expression
GRMZM2G079888	797	381	322	187	2.32e-09	1.041e-08	TURE	CL11_F	1.06479	0.784022	Bi-allelic expression
GRMZM2G080103	330	127	92	52	0.001081	0.002503	TURE	CL11_F	1.37764	0.823122	Bi-allelic expression
GRMZM2G080174	361	191	142	87	0.0003384	0.0008597	TURE	CL11_F	0.918426	0.706804	Bi-allelic expression
GRMZM2G081053	1779	1192	834	504	1.566e-19	1.412e-18	TURE	CL11_F	0.577682	0.726624	Bi-allelic expression
GRMZM2G081589	811	613	334	278	0.02612	0.04752	TURE	CL11_F	0.403815	0.264763	Bi-allelic expression
GRMZM2G081652	712	477	336	191	2.757e-10	1.342e-09	TURE	CL11_F	0.577888	0.814889	Bi-allelic expression
GRMZM2G081888	628	260	299	164	3.583e-10	1.73e-09	TURE	CL11_F	1.27225	0.86645	Bi-allelic expression
GRMZM2G082149	280	112	108	55	4.014e-05	0.0001164	TURE	CL11_F	1.32193	0.973528	Bi-allelic expression
GRMZM2G082180	234	125	118	59	1.092e-05	3.416e-05	TURE	CL11_F	0.90458	1	Bi-allelic expression
GRMZM2G082432	586	501	293	171	1.615e-08	6.722e-08	TURE	CL11_F	0.22609	0.776904	Bi-allelic expression
GRMZM2G082745	262	85	91	47	0.0002253	0.00059	TURE	CL11_F	1.62403	0.953206	Bi-allelic expression
GRMZM2G083813	406	290	158	120	0.0263	0.04781	TURE	CL11_F	0.485427	0.39689	Bi-allelic expression
GRMZM2G084515	486	396	242	174	0.0009967	0.002316	TURE	CL11_F	0.295456	0.47592	Bi-allelic expression
GRMZM2G085089	236	190	104	62	0.001388	0.003165	TURE	CL11_F	0.312787	0.746243	Bi-allelic expression
GRMZM2G085577	379	224	160	102	0.0004086	0.001027	TURE	CL11_F	0.758699	0.649503	Bi-allelic expression
GRMZM2G085600	636	466	258	207	0.02031	0.03792	TURE	CL11_F	0.448697	0.31774	Bi-allelic expression
GRMZM2G086486	223	57	74	41	0.002686	0.005762	TURE	CL11_F	1.96801	0.851901	Bi-allelic expression
GRMZM2G086604	437	367	238	149	7.057e-06	2.258e-05	TURE	CL11_F	0.251853	0.675649	Bi-allelic expression
GRMZM2G086946	1109	856	578	423	1.078e-06	3.75e-06	TURE	CL11_F	0.373577	0.450412	Bi-allelic expression
GRMZM2G086971	243	154	160	89	8.021e-06	2.534e-05	TURE	CL11_F	0.658026	0.846195	Bi-allelic expression
GRMZM2G088590	940	493	367	254	6.602e-06	2.118e-05	TURE	CL11_F	0.931073	0.530952	Bi-allelic expression
GRMZM2G088797	304	179	138	78	5.379e-05	0.000154	TURE	CL11_F	0.764112	0.823122	Bi-allelic expression
GRMZM2G089944	316	147	108	58	0.0001283	0.0003447	TURE	CL11_F	1.10411	0.896907	Bi-allelic expression
GRMZM2G089976	756	610	449	323	6.535e-06	2.098e-05	TURE	CL11_F	0.309577	0.475181	Bi-allelic expression
GRMZM2G090172	171	72	65	40	0.01874	0.03523	TURE	CL11_F	1.24793	0.70044	Bi-allelic expression
GRMZM2G090374	230	158	112	74	0.006512	0.0132	TURE	CL11_F	0.541709	0.597902	Bi-allelic expression
GRMZM2G090595	961	313	307	156	2.019e-12	1.181e-11	TURE	CL11_F	1.61837	0.976693	Bi-allelic expression
GRMZM2G090747	383	238	185	96	1.206e-07	4.625e-07	TURE	CL11_F	0.686383	0.946419	Bi-allelic expression
GRMZM2G091916	1115	648	512	298	5.172e-14	3.421e-13	TURE	CL11_F	0.782978	0.780831	Bi-allelic expression
GRMZM2G092190	609	343	298	181	1.006e-07	3.928e-07	TURE	CL11_F	0.828234	0.719323	Bi-allelic expression
GRMZM2G092286	520	304	196	125	8.791e-05	0.0002437	TURE	CL11_F	0.77444	0.648926	Bi-allelic expression
GRMZM2G092451	582	432	305	195	9.909e-07	3.458e-06	TURE	CL11_F	0.429988	0.645335	Bi-allelic expression
GRMZM2G092741	1050	941	545	429	0.0002253	0.00059	TURE	CL11_F	0.158123	0.345279	Bi-allelic expression
GRMZM2G092817	400	278	159	100	0.0002968	0.0007612	TURE	CL11_F	0.524915	0.669027	Bi-allelic expression
GRMZM2G093441	182	99	77	46	0.006591	0.01335	TURE	CL11_F	0.878438	0.743225	Bi-allelic expression
GRMZM2G093716	332	221	163	103	0.0002818	0.0007242	TURE	CL11_F	0.587137	0.662228	Bi-allelic expression
GRMZM2G094867	752	556	344	262	0.0009847	0.002288	TURE	CL11_F	0.435648	0.392842	Bi-allelic expression
GRMZM2G094990	123	57	51	28	0.01281	0.02476	TURE	CL11_F	1.10962	0.86507	Bi-allelic expression
GRMZM2G095955	464	349	266	177	2.739e-05	8.139e-05	TURE	CL11_F	0.410898	0.587677	Bi-allelic expression
GRMZM2G096355	153	110	66	38	0.0078	0.0156	TURE	CL11_F	0.476028	0.796467	Bi-allelic expression
GRMZM2G096458	467	354	278	196	0.0001923	0.0005071	TURE	CL11_F	0.399673	0.504231	Bi-allelic expression
GRMZM2G097746	759	565	361	260	5.793e-05	0.0001654	TURE	CL11_F	0.425849	0.473487	Bi-allelic expression
GRMZM2G097775	375	316	185	117	0.0001086	0.0002976	TURE	CL11_F	0.246966	0.661017	Bi-allelic expression
GRMZM2G097805	1139	837	628	371	3.818e-16	2.867e-15	TURE	CL11_F	0.444468	0.759345	Bi-allelic expression
GRMZM2G098859	2195	1433	1255	684	7.228e-39	1.611e-37	TURE	CL11_F	0.615182	0.875619	Bi-allelic expression
GRMZM2G099101	1412	726	565	406	3.748e-07	1.374e-06	TURE	CL11_F	0.959699	0.476771	Bi-allelic expression
GRMZM2G099334	2583	1976	1038	782	2.139e-09	9.62e-09	TURE	CL11_F	0.386465	0.408566	Bi-allelic expression
GRMZM2G099745	328	196	131	75	0.0001163	0.0003172	TURE	CL11_F	0.742842	0.804604	Bi-allelic expression
GRMZM2G099754	450	266	164	101	0.0001307	0.0003508	TURE	CL11_F	0.758499	0.699341	Bi-allelic expression
GRMZM2G100333	351	247	158	112	0.006067	0.01238	TURE	CL11_F	0.50696	0.496426	Bi-allelic expression
GRMZM2G101042	980	430	378	218	5.692e-11	2.964e-10	TURE	CL11_F	1.18845	0.794058	Bi-allelic expression
GRMZM2G101179	1338	724	559	328	8.084e-15	5.598e-14	TURE	CL11_F	0.886017	0.769152	Bi-allelic expression
GRMZM2G101515	1042	508	499	262	6.405e-18	5.236e-17	TURE	CL11_F	1.03645	0.929473	Bi-allelic expression
GRMZM2G101938	161	57	73	38	0.001151	0.002656	TURE	CL11_F	1.49803	0.941897	Bi-allelic expression
GRMZM2G102163	690	538	329	252	0.001594	0.0036	TURE	CL11_F	0.35899	0.384664	Bi-allelic expression
GRMZM2G102167	298	230	139	82	0.000153	0.0004079	TURE	CL11_F	0.373678	0.761389	Bi-allelic expression
GRMZM2G102471	231	151	117	74	0.002287	0.004972	TURE	CL11_F	0.613344	0.660911	Bi-allelic expression
GRMZM2G102550	166	109	72	38	0.001533	0.00347	TURE	CL11_F	0.606855	0.921997	Bi-allelic expression
GRMZM2G102625	477	373	284	194	4.466e-05	0.0001289	TURE	CL11_F	0.354814	0.549834	Bi-allelic expression
GRMZM2G102674	304	142	119	85	0.02064	0.03849	TURE	CL11_F	1.09818	0.485427	Bi-allelic expression
GRMZM2G103116	400	187	178	103	9.025e-06	2.838e-05	TURE	CL11_F	1.09696	0.789233	Bi-allelic expression
GRMZM2G103281	391	213	187	96	6.847e-08	2.711e-07	TURE	CL11_F	0.876315	0.961932	Bi-allelic expression
GRMZM2G104730	122	85	71	38	0.002033	0.004458	TURE	CL11_F	0.521346	0.90182	Bi-allelic expression
GRMZM2G104882	279	124	116	69	0.0006782	0.00164	TURE	CL11_F	1.16993	0.749457	Bi-allelic expression
GRMZM2G104925	221	171	101	65	0.006423	0.01305	TURE	CL11_F	0.37005	0.635844	Bi-allelic expression
GRMZM2G105787	441	350	323	184	6.975e-10	3.283e-09	TURE	CL11_F	0.333424	0.811828	Bi-allelic expression
GRMZM2G105999	604	349	248	200	0.02627	0.04778	TURE	CL11_F	0.791322	0.31034	Bi-allelic expression
GRMZM2G106600	1443	809	680	402	2.507e-17	1.993e-16	TURE	CL11_F	0.83486	0.758339	Bi-allelic expression
GRMZM2G107402	322	256	152	101	0.001617	0.00365	TURE	CL11_F	0.330917	0.589716	Bi-allelic expression
GRMZM2G107408	153	74	83	46	0.001429	0.003255	TURE	CL11_F	1.04793	0.851477	Bi-allelic expression
GRMZM2G107815	190	127	111	61	0.0001696	0.0004506	TURE	CL11_F	0.581171	0.863679	Bi-allelic expression
GRMZM2G107854	214	119	113	58	3.141e-05	9.225e-05	TURE	CL11_F	0.846649	0.962198	Bi-allelic expression
GRMZM2G107968	398	130	143	73	2.196e-06	7.377e-06	TURE	CL11_F	1.61426	0.970047	Bi-allelic expression
GRMZM2G108424	1168	657	569	327	5.481e-16	4.068e-15	TURE	CL11_F	0.830075	0.799138	Bi-allelic expression
GRMZM2G110726	1236	1051	624	482	2.184e-05	6.561e-05	TURE	CL11_F	0.233916	0.372513	Bi-allelic expression
GRMZM2G111304	364	235	253	133	1.026e-09	4.753e-09	TURE	CL11_F	0.631278	0.927711	Bi-allelic expression
GRMZM2G111510	652	276	262	157	3.284e-07	1.208e-06	TURE	CL11_F	1.2402	0.738802	Bi-allelic expression
GRMZM2G111521	943	587	492	327	8.953e-09	3.826e-08	TURE	CL11_F	0.683897	0.589368	Bi-allelic expression
GRMZM2G111566	1185	1058	597	509	0.008866	0.0176	TURE	CL11_F	0.163547	0.230065	Bi-allelic expression
GRMZM2G111731	422	219	165	107	0.0005245	0.001285	TURE	CL11_F	0.946312	0.624855	Bi-allelic expression
GRMZM2G111998	685	467	323	202	1.443e-07	5.496e-07	TURE	CL11_F	0.552681	0.677179	Bi-allelic expression
GRMZM2G112003	597	438	371	230	9.679e-09	4.127e-08	TURE	CL11_F	0.4468	0.689785	Bi-allelic expression
GRMZM2G112530	201	152	121	77	0.002164	0.004727	TURE	CL11_F	0.403124	0.652077	Bi-allelic expression
GRMZM2G112640	498	299	232	147	1.479e-05	4.563e-05	TURE	CL11_F	0.736	0.658309	Bi-allelic expression
GRMZM2G112830	273	127	127	75	0.0003105	0.0007941	TURE	CL11_F	1.10407	0.759866	Bi-allelic expression
GRMZM2G113163	273	193	179	106	1.812e-05	5.498e-05	TURE	CL11_F	0.5003	0.755895	Bi-allelic expression
GRMZM2G113325	1164	761	462	357	0.0002741	0.000706	TURE	CL11_F	0.613123	0.371969	Bi-allelic expression
GRMZM2G113397	559	391	234	176	0.004817	0.009978	TURE	CL11_F	0.51568	0.410933	Bi-allelic expression
GRMZM2G113863	603	152	141	85	0.0002373	0.00062	TURE	CL11_F	1.98809	0.73016	Bi-allelic expression
GRMZM2G113899	89	58	49	25	0.007084	0.01426	TURE	CL11_F	0.617752	0.970854	Bi-allelic expression
GRMZM2G114592	578	480	304	214	8.872e-05	0.0002456	TURE	CL11_F	0.268035	0.506461	Bi-allelic expression
GRMZM2G114619	658	511	315	175	2.588e-10	1.263e-09	TURE	CL11_F	0.364764	0.847997	Bi-allelic expression
GRMZM2G114667	185	130	100	64	0.006103	0.01245	TURE	CL11_F	0.509014	0.643856	Bi-allelic expression
GRMZM2G114899	256	110	109	71	0.005668	0.01161	TURE	CL11_F	1.21864	0.618437	Bi-allelic expression
GRMZM2G115646	262	175	115	82	0.02237	0.04133	TURE	CL11_F	0.582212	0.487938	Bi-allelic expression
GRMZM2G115701	1003	698	490	301	1.869e-11	1.014e-10	TURE	CL11_F	0.523023	0.703018	Bi-allelic expression
GRMZM2G115855	397	323	193	146	0.01236	0.02396	TURE	CL11_F	0.297605	0.402632	Bi-allelic expression
GRMZM2G116196	524	228	189	133	0.002128	0.004654	TURE	CL11_F	1.20053	0.50696	Bi-allelic expression
GRMZM2G117028	336	270	223	160	0.001502	0.003407	TURE	CL11_F	0.315502	0.478972	Bi-allelic expression
GRMZM2G117300	428	338	247	152	2.278e-06	7.64e-06	TURE	CL11_F	0.340588	0.70044	Bi-allelic expression
GRMZM2G117614	378	200	137	77	4.953e-05	0.0001423	TURE	CL11_F	0.918386	0.831246	Bi-allelic expression
GRMZM2G117786	992	887	490	382	0.000286	0.0007344	TURE	CL11_F	0.161406	0.359209	Bi-allelic expression
GRMZM2G118208	963	606	377	287	0.0005429	0.001325	TURE	CL11_F	0.668218	0.393514	Bi-allelic expression
GRMZM2G118441	614	385	309	165	3.627e-11	1.91e-10	TURE	CL11_F	0.67338	0.905141	Bi-allelic expression
GRMZM2G118453	287	184	127	71	8.395e-05	0.0002334	TURE	CL11_F	0.641345	0.838938	Bi-allelic expression
GRMZM2G118690	464	369	232	138	1.175e-06	4.073e-06	TURE	CL11_F	0.330504	0.749457	Bi-allelic expression
GRMZM2G118737	1761	1172	770	594	2.089e-06	7.027e-06	TURE	CL11_F	0.587422	0.374396	Bi-allelic expression
GRMZM2G119300	662	393	233	149	2.02e-05	6.09e-05	TURE	CL11_F	0.752302	0.645018	Bi-allelic expression
GRMZM2G119745	623	430	263	198	0.002835	0.006069	TURE	CL11_F	0.534896	0.409562	Bi-allelic expression
GRMZM2G120085	584	330	265	154	6.502e-08	2.577e-07	TURE	CL11_F	0.823502	0.783062	Bi-allelic expression
GRMZM2G121715	345	268	143	100	0.006931	0.01397	TURE	CL11_F	0.364363	0.516015	Bi-allelic expression
GRMZM2G121826	125	88	77	50	0.02068	0.03857	TURE	CL11_F	0.506353	0.62293	Bi-allelic expression
GRMZM2G123063	356	115	128	64	4.495e-06	1.463e-05	TURE	CL11_F	1.63024	1	Bi-allelic expression
GRMZM2G124079	2141	1153	865	460	4.721e-29	6.947e-28	TURE	CL11_F	0.892892	0.911066	Bi-allelic expression
GRMZM2G124096	1545	1110	958	544	7.773e-27	1.021e-25	TURE	CL11_F	0.477047	0.816419	Bi-allelic expression
GRMZM2G124254	688	398	319	182	9.757e-10	4.53e-09	TURE	CL11_F	0.78964	0.809618	Bi-allelic expression
GRMZM2G124371	676	529	311	250	0.01124	0.02192	TURE	CL11_F	0.353756	0.314986	Bi-allelic expression
GRMZM2G124809	312	218	154	97	0.0003875	0.000977	TURE	CL11_F	0.517218	0.666874	Bi-allelic expression
GRMZM2G125617	201	153	104	58	0.000375	0.0009471	TURE	CL11_F	0.393664	0.842459	Bi-allelic expression
GRMZM2G126292	1124	812	500	423	0.01232	0.02389	TURE	CL11_F	0.46909	0.24127	Bi-allelic expression
GRMZM2G126706	509	278	223	132	1.573e-06	5.397e-06	TURE	CL11_F	0.872581	0.756506	Bi-allelic expression
GRMZM2G127695	241	173	137	100	0.01917	0.03598	TURE	CL11_F	0.478261	0.454176	Bi-allelic expression
GRMZM2G128057	1343	1099	783	443	1.947e-22	2.092e-21	TURE	CL11_F	0.289268	0.821706	Bi-allelic expression
GRMZM2G128189	688	412	332	219	1.69e-06	5.774e-06	TURE	CL11_F	0.739764	0.600252	Bi-allelic expression
GRMZM2G128518	857	670	459	332	7.152e-06	2.286e-05	TURE	CL11_F	0.355134	0.467311	Bi-allelic expression
GRMZM2G129118	600	400	202	130	9.201e-05	0.0002543	TURE	CL11_F	0.584963	0.635844	Bi-allelic expression
GRMZM2G129268	403	289	220	172	0.01749	0.03308	TURE	CL11_F	0.47971	0.355095	Bi-allelic expression
GRMZM2G129781	525	271	271	150	3.908e-09	1.725e-08	TURE	CL11_F	0.954025	0.85333	Bi-allelic expression
GRMZM2G129806	1399	1069	600	490	0.0009531	0.002256	TURE	CL11_F	0.388134	0.292181	Bi-allelic expression
GRMZM2G130230	285	206	137	101	0.02308	0.04248	TURE	CL11_F	0.468318	0.439821	Bi-allelic expression
GRMZM2G130278	520	282	203	154	0.01097	0.02143	TURE	CL11_F	0.882816	0.398549	Bi-allelic expression
GRMZM2G130379	367	212	151	90	0.0001028	0.0002822	TURE	CL11_F	0.791716	0.746552	Bi-allelic expression
GRMZM2G130625	753	426	231	154	0.0001022	0.0002809	TURE	CL11_F	0.821796	0.584963	Bi-allelic expression
GRMZM2G130910	204	142	106	60	0.0004433	0.001109	TURE	CL11_F	0.522678	0.82103	Bi-allelic expression
GRMZM2G131482	601	519	348	232	1.665e-06	5.698e-06	TURE	CL11_F	0.21163	0.584963	Bi-allelic expression
GRMZM2G131769	512	311	239	183	0.007348	0.01475	TURE	CL11_F	0.719229	0.385167	Bi-allelic expression
GRMZM2G131817	593	284	232	128	4.617e-08	1.858e-07	TURE	CL11_F	1.06214	0.857981	Bi-allelic expression
GRMZM2G131998	107	51	45	25	0.02246	0.04145	TURE	CL11_F	1.06904	0.847997	Bi-allelic expression
GRMZM2G132218	512	375	231	165	0.001064	0.002466	TURE	CL11_F	0.449253	0.485427	Bi-allelic expression
GRMZM2G134396	189	140	89	54	0.004301	0.008975	TURE	CL11_F	0.432959	0.720846	Bi-allelic expression
GRMZM2G134703	105	65	50	26	0.007905	0.0158	TURE	CL11_F	0.691878	0.943416	Bi-allelic expression
GRMZM2G134761	930	517	392	220	3.462e-12	1.989e-11	TURE	CL11_F	0.847066	0.83335	Bi-allelic expression
GRMZM2G134844	1683	872	647	376	2.045e-17	1.634e-16	TURE	CL11_F	0.948635	0.783033	Bi-allelic expression
GRMZM2G134951	197	149	102	71	0.02228	0.04119	TURE	CL11_F	0.402883	0.522678	Bi-allelic expression
GRMZM2G135045	129	83	66	33	0.001185	0.002732	TURE	CL11_F	0.636188	1	Bi-allelic expression
GRMZM2G135783	514	292	211	165	0.02018	0.0377	TURE	CL11_F	0.8158	0.354777	Bi-allelic expression
GRMZM2G136854	863	426	320	213	4.105e-06	1.342e-05	TURE	CL11_F	1.01851	0.587218	Bi-allelic expression
GRMZM2G136895	898	354	338	192	2.331e-10	1.143e-09	TURE	CL11_F	1.34297	0.815917	Bi-allelic expression
GRMZM2G137009	128	86	91	55	0.003625	0.007652	TURE	CL11_F	0.573735	0.726435	Bi-allelic expression
GRMZM2G137451	297	227	181	117	0.00025	0.0006457	TURE	CL11_F	0.387771	0.629481	Bi-allelic expression
GRMZM2G137479	347	162	154	97	0.0003875	0.000977	TURE	CL11_F	1.09894	0.666874	Bi-allelic expression
GRMZM2G138907	383	198	179	92	1.379e-07	5.263e-07	TURE	CL11_F	0.951844	0.960254	Bi-allelic expression
GRMZM2G139550	856	465	368	228	1.07e-08	4.552e-08	TURE	CL11_F	0.88038	0.690672	Bi-allelic expression
GRMZM2G139892	1333	1109	734	522	2.41e-09	1.078e-08	TURE	CL11_F	0.265417	0.49173	Bi-allelic expression
GRMZM2G140342	909	448	359	214	1.474e-09	6.747e-09	TURE	CL11_F	1.02078	0.746373	Bi-allelic expression
GRMZM2G140612	954	661	440	296	1.242e-07	4.75e-07	TURE	CL11_F	0.529339	0.571906	Bi-allelic expression
GRMZM2G140908	641	247	230	132	2.923e-07	1.08e-06	TURE	CL11_F	1.37581	0.801096	Bi-allelic expression
GRMZM2G142043	701	517	337	226	3.316e-06	1.099e-05	TURE	CL11_F	0.43925	0.576426	Bi-allelic expression
GRMZM2G142709	1029	736	557	349	4.951e-12	2.805e-11	TURE	CL11_F	0.483465	0.67445	Bi-allelic expression
GRMZM2G142712	1022	370	429	218	8.068e-17	6.251e-16	TURE	CL11_F	1.4658	0.97665	Bi-allelic expression
GRMZM2G142779	514	379	269	172	4.455e-06	1.451e-05	TURE	CL11_F	0.439571	0.645198	Bi-allelic expression
GRMZM2G142820	95	28	48	27	0.0203	0.0379	TURE	CL11_F	1.7625	0.830075	Bi-allelic expression
GRMZM2G142964	129	61	73	43	0.006832	0.01378	TURE	CL11_F	1.08049	0.76356	Bi-allelic expression
GRMZM2G143102	675	467	334	214	3.344e-07	1.23e-06	TURE	CL11_F	0.531465	0.642237	Bi-allelic expression
GRMZM2G143878	306	226	198	105	1.005e-07	3.928e-07	TURE	CL11_F	0.437209	0.915111	Bi-allelic expression
GRMZM2G144088	234	157	118	84	0.02001	0.03743	TURE	CL11_F	0.575744	0.490326	Bi-allelic expression
GRMZM2G144618	430	259	192	105	5.041e-07	1.817e-06	TURE	CL11_F	0.731385	0.870717	Bi-allelic expression
GRMZM2G144635	205	150	113	77	0.01092	0.02134	TURE	CL11_F	0.450661	0.553392	Bi-allelic expression
GRMZM2G145633	595	398	297	178	5.277e-08	2.116e-07	TURE	CL11_F	0.580121	0.738586	Bi-allelic expression
GRMZM2G145816	696	524	378	257	1.79e-06	6.103e-06	TURE	CL11_F	0.40952	0.556618	Bi-allelic expression
GRMZM2G145854	1422	1188	648	505	2.828e-05	8.388e-05	TURE	CL11_F	0.259387	0.35971	Bi-allelic expression
GRMZM2G147809	217	144	114	70	0.001456	0.00331	TURE	CL11_F	0.591626	0.703607	Bi-allelic expression
GRMZM2G147884	994	622	392	306	0.001278	0.002931	TURE	CL11_F	0.676331	0.357322	Bi-allelic expression
GRMZM2G148281	409	112	117	66	0.0002008	0.0005288	TURE	CL11_F	1.8686	0.825971	Bi-allelic expression
GRMZM2G148567	238	179	146	109	0.02398	0.04402	TURE	CL11_F	0.411002	0.42164	Bi-allelic expression
GRMZM2G148702	681	449	356	216	5.212e-09	2.283e-08	TURE	CL11_F	0.600939	0.720846	Bi-allelic expression
GRMZM2G149335	1238	1073	607	523	0.01351	0.02604	TURE	CL11_F	0.206361	0.214886	Bi-allelic expression
GRMZM2G150030	300	117	135	71	9.734e-06	3.053e-05	TURE	CL11_F	1.35845	0.927068	Bi-allelic expression
GRMZM2G150212	982	562	466	297	1.019e-09	4.724e-09	TURE	CL11_F	0.805153	0.649867	Bi-allelic expression
GRMZM2G151444	662	575	403	259	2.417e-08	9.942e-08	TURE	CL11_F	0.203269	0.637828	Bi-allelic expression
GRMZM2G152438	1248	673	472	288	2.556e-11	1.368e-10	TURE	CL11_F	0.89094	0.712718	Bi-allelic expression
GRMZM2G153181	1009	589	497	304	9.332e-12	5.189e-11	TURE	CL11_F	0.776587	0.709175	Bi-allelic expression
GRMZM2G153393	378	252	209	109	2.186e-08	9.029e-08	TURE	CL11_F	0.584963	0.939175	Bi-allelic expression
GRMZM2G154864	220	69	93	54	0.001631	0.00368	TURE	CL11_F	1.67284	0.784271	Bi-allelic expression
GRMZM2G155626	300	247	174	127	0.007911	0.01581	TURE	CL11_F	0.280451	0.454259	Bi-allelic expression
GRMZM2G156013	1293	800	495	383	0.0001763	0.0004677	TURE	CL11_F	0.69265	0.370084	Bi-allelic expression
GRMZM2G156816	412	341	183	140	0.0193	0.0362	TURE	CL11_F	0.272873	0.386417	Bi-allelic expression
GRMZM2G157113	478	191	130	71	3.813e-05	0.0001109	TURE	CL11_F	1.32344	0.872621	Bi-allelic expression
GRMZM2G157147	686	580	387	255	2.129e-07	7.992e-07	TURE	CL11_F	0.242156	0.601836	Bi-allelic expression
GRMZM2G157456	550	320	175	129	0.009739	0.01919	TURE	CL11_F	0.78136	0.439984	Bi-allelic expression
GRMZM2G157596	274	144	146	77	4.467e-06	1.455e-05	TURE	CL11_F	0.928107	0.923038	Bi-allelic expression
GRMZM2G157621	989	797	528	402	4.047e-05	0.0001173	TURE	CL11_F	0.311391	0.393342	Bi-allelic expression
GRMZM2G158872	249	177	141	93	0.002057	0.004509	TURE	CL11_F	0.492396	0.600393	Bi-allelic expression
GRMZM2G159002	474	386	279	181	5.656e-06	1.829e-05	TURE	CL11_F	0.296286	0.624275	Bi-allelic expression
GRMZM2G159660	789	347	276	140	2.423e-11	1.3e-10	TURE	CL11_F	1.18509	0.979241	Bi-allelic expression
GRMZM2G159756	437	322	262	135	1.8e-10	8.943e-10	TURE	CL11_F	0.440573	0.956607	Bi-allelic expression
GRMZM2G160211	103	46	43	22	0.0125	0.02421	TURE	CL11_F	1.16294	0.966833	Bi-allelic expression
GRMZM2G160523	498	230	188	116	4.316e-05	0.0001247	TURE	CL11_F	1.11451	0.696608	Bi-allelic expression
GRMZM2G160619	443	376	239	170	0.000753	0.001811	TURE	CL11_F	0.236574	0.491476	Bi-allelic expression
GRMZM2G160702	470	274	219	151	0.0004794	0.001194	TURE	CL11_F	0.778485	0.536382	Bi-allelic expression
GRMZM2G160906	808	498	358	223	2.356e-08	9.704e-08	TURE	CL11_F	0.69821	0.682916	Bi-allelic expression
GRMZM2G161969	269	202	110	71	0.004601	0.009554	TURE	CL11_F	0.413251	0.631613	Bi-allelic expression
GRMZM2G162167	486	254	245	138	5.017e-08	2.014e-07	TURE	CL11_F	0.936128	0.828113	Bi-allelic expression
GRMZM2G162640	561	445	269	192	0.0003895	0.0009817	TURE	CL11_F	0.334195	0.4865	Bi-allelic expression
GRMZM2G162945	290	175	160	97	0.0001022	0.0002808	TURE	CL11_F	0.728698	0.722015	Bi-allelic expression
GRMZM2G162954	677	409	261	178	8.694e-05	0.0002415	TURE	CL11_F	0.727055	0.552173	Bi-allelic expression
GRMZM2G163233	293	203	138	102	0.02367	0.04348	TURE	CL11_F	0.529421	0.436099	Bi-allelic expression
GRMZM2G164018	613	441	314	203	1.2e-06	4.152e-06	TURE	CL11_F	0.475108	0.629285	Bi-allelic expression
GRMZM2G165179	267	194	149	111	0.02157	0.03995	TURE	CL11_F	0.460783	0.424753	Bi-allelic expression
GRMZM2G165270	763	547	418	297	6.864e-06	2.198e-05	TURE	CL11_F	0.480142	0.49304	Bi-allelic expression
GRMZM2G165461	529	288	211	143	0.0003557	0.0009004	TURE	CL11_F	0.877199	0.561228	Bi-allelic expression
GRMZM2G165747	1375	1249	699	538	5.232e-06	1.697e-05	TURE	CL11_F	0.138658	0.377686	Bi-allelic expression
GRMZM2G166145	508	284	219	118	4.082e-08	1.645e-07	TURE	CL11_F	0.838938	0.892144	Bi-allelic expression
GRMZM2G166430	653	475	287	182	1.425e-06	4.905e-06	TURE	CL11_F	0.459155	0.657112	Bi-allelic expression
GRMZM2G167591	332	86	81	49	0.006329	0.01288	TURE	CL11_F	1.94877	0.72514	Bi-allelic expression
GRMZM2G167594	663	485	340	181	3.04e-12	1.757e-11	TURE	CL11_F	0.451024	0.909545	Bi-allelic expression
GRMZM2G167875	304	153	156	79	5.709e-07	2.048e-06	TURE	CL11_F	0.99054	0.981621	Bi-allelic expression
GRMZM2G168087	731	571	332	265	0.00686	0.01383	TURE	CL11_F	0.356381	0.325191	Bi-allelic expression
GRMZM2G168176	248	126	126	72	0.0001519	0.0004052	TURE	CL11_F	0.976916	0.807355	Bi-allelic expression
GRMZM2G169080	911	678	526	359	2.193e-08	9.055e-08	TURE	CL11_F	0.426166	0.551079	Bi-allelic expression
GRMZM2G169160	573	336	273	162	1.146e-07	4.45e-07	TURE	CL11_F	0.770074	0.752907	Bi-allelic expression
GRMZM2G169398	224	105	83	56	0.02707	0.04914	TURE	CL11_F	1.09311	0.567685	Bi-allelic expression
GRMZM2G169773	575	326	217	165	0.008983	0.01782	TURE	CL11_F	0.81869	0.395229	Bi-allelic expression
GRMZM2G169998	428	284	205	117	1.075e-06	3.74e-06	TURE	CL11_F	0.59172	0.809115	Bi-allelic expression
GRMZM2G170307	430	205	187	97	1.013e-07	3.953e-07	TURE	CL11_F	1.06871	0.946982	Bi-allelic expression
GRMZM2G170336	233	148	108	65	0.001338	0.003056	TURE	CL11_F	0.654733	0.73252	Bi-allelic expression
GRMZM2G170896	282	187	129	71	4.973e-05	0.0001427	TURE	CL11_F	0.592657	0.86148	Bi-allelic expression
GRMZM2G171073	316	230	188	113	1.819e-05	5.514e-05	TURE	CL11_F	0.458291	0.73441	Bi-allelic expression
GRMZM2G172451	296	216	150	83	1.349e-05	4.181e-05	TURE	CL11_F	0.454566	0.853779	Bi-allelic expression
GRMZM2G173756	211	130	79	50	0.01338	0.02581	TURE	CL11_F	0.698731	0.659925	Bi-allelic expression
GRMZM2G173878	486	321	228	162	0.0009724	0.002271	TURE	CL11_F	0.598383	0.49304	Bi-allelic expression
GRMZM2G173967	489	233	234	139	9.962e-07	3.476e-06	TURE	CL11_F	1.0695	0.751424	Bi-allelic expression
GRMZM2G174589	703	432	334	194	1.172e-09	5.397e-09	TURE	CL11_F	0.702493	0.783791	Bi-allelic expression
GRMZM2G175008	618	368	288	171	5.242e-08	2.103e-07	TURE	CL11_F	0.747901	0.752072	Bi-allelic expression
GRMZM2G175071	562	349	250	131	1.101e-09	5.091e-09	TURE	CL11_F	0.687343	0.932361	Bi-allelic expression
GRMZM2G177224	785	630	361	296	0.01247	0.02416	TURE	CL11_F	0.317341	0.286402	Bi-allelic expression
GRMZM2G177413	468	295	196	145	0.00669	0.01352	TURE	CL11_F	0.665794	0.434801	Bi-allelic expression
GRMZM2G179097	1332	991	822	486	1.231e-20	1.189e-19	TURE	CL11_F	0.426637	0.758182	Bi-allelic expression
GRMZM2G179411	186	109	95	59	0.004637	0.009619	TURE	CL11_F	0.770974	0.687213	Bi-allelic expression
GRMZM2G180172	490	413	283	214	0.002254	0.004907	TURE	CL11_F	0.24664	0.403191	Bi-allelic expression
GRMZM2G180458	725	426	285	198	8.749e-05	0.0002428	TURE	CL11_F	0.767128	0.525461	Bi-allelic expression
GRMZM2G181028	266	214	143	93	0.001374	0.003136	TURE	CL11_F	0.313815	0.620713	Bi-allelic expression
GRMZM2G181259	354	236	155	102	0.001139	0.002628	TURE	CL11_F	0.584963	0.603699	Bi-allelic expression
GRMZM2G300944	274	124	129	73	9.913e-05	0.0002728	TURE	CL11_F	1.14384	0.821403	Bi-allelic expression
GRMZM2G300945	732	410	281	205	0.0006537	0.001582	TURE	CL11_F	0.83622	0.454946	Bi-allelic expression
GRMZM2G301663	96	48	49	25	0.007084	0.01426	TURE	CL11_F	1	0.970854	Bi-allelic expression
GRMZM2G305080	1391	1021	606	492	0.0006427	0.001557	TURE	CL11_F	0.44614	0.300659	Bi-allelic expression
GRMZM2G310115	2375	2164	1389	1073	2.058e-10	1.02e-09	TURE	CL11_F	0.134227	0.372397	Bi-allelic expression
GRMZM2G312839	456	257	172	98	7.857e-06	2.484e-05	TURE	CL11_F	0.827265	0.811555	Bi-allelic expression
GRMZM2G313009	434	217	166	100	6.217e-05	0.0001751	TURE	CL11_F	1	0.731183	Bi-allelic expression
GRMZM2G314546	1523	1405	842	654	1.293e-06	4.456e-06	TURE	CL11_F	0.116346	0.36453	Bi-allelic expression
GRMZM2G314955	345	169	141	80	4.908e-05	0.0001411	TURE	CL11_F	1.02957	0.817623	Bi-allelic expression
GRMZM2G318849	2561	1237	1085	569	2.459e-37	5.183e-36	TURE	CL11_F	1.04986	0.931194	Bi-allelic expression
GRMZM2G325008	212	137	84	51	0.005683	0.01164	TURE	CL11_F	0.629888	0.719892	Bi-allelic expression
GRMZM2G325679	977	455	392	227	3.348e-11	1.77e-10	TURE	CL11_F	1.10249	0.788161	Bi-allelic expression
GRMZM2G327406	519	280	223	127	3.243e-07	1.194e-06	TURE	CL11_F	0.890308	0.812215	Bi-allelic expression
GRMZM2G341934	421	307	229	169	0.003054	0.006512	TURE	CL11_F	0.455582	0.438324	Bi-allelic expression
GRMZM2G346478	231	93	116	63	9.116e-05	0.000252	TURE	CL11_F	1.31259	0.880701	Bi-allelic expression
GRMZM2G347361	342	159	128	80	0.001069	0.002477	TURE	CL11_F	1.10497	0.678072	Bi-allelic expression
GRMZM2G352159	558	328	249	153	1.939e-06	6.545e-06	TURE	CL11_F	0.766569	0.702614	Bi-allelic expression
GRMZM2G354867	362	219	169	109	0.0003838	0.0009679	TURE	CL11_F	0.725059	0.632695	Bi-allelic expression
GRMZM2G357620	969	677	537	338	1.792e-11	9.74e-11	TURE	CL11_F	0.517341	0.667899	Bi-allelic expression
GRMZM2G358279	565	380	305	183	3.688e-08	1.491e-07	TURE	CL11_F	0.572251	0.736966	Bi-allelic expression
GRMZM2G359331	490	317	333	188	2.167e-10	1.073e-09	TURE	CL11_F	0.628299	0.82479	Bi-allelic expression
GRMZM2G360519	364	227	204	118	1.9e-06	6.442e-06	TURE	CL11_F	0.681246	0.789782	Bi-allelic expression
GRMZM2G361847	230	127	106	71	0.0104	0.02042	TURE	CL11_F	0.856805	0.578173	Bi-allelic expression
GRMZM2G362088	827	637	375	285	0.0005221	0.001279	TURE	CL11_F	0.376594	0.395929	Bi-allelic expression
GRMZM2G363460	667	446	218	169	0.01458	0.02793	TURE	CL11_F	0.580643	0.367305	Bi-allelic expression
GRMZM2G370048	431	344	259	151	1.072e-07	4.173e-07	TURE	CL11_F	0.325279	0.778404	Bi-allelic expression
GRMZM2G371137	558	475	314	246	0.004594	0.009541	TURE	CL11_F	0.232338	0.352106	Bi-allelic expression
GRMZM2G384339	500	335	199	128	0.0001023	0.000281	TURE	CL11_F	0.577767	0.636625	Bi-allelic expression
GRMZM2G390489	298	195	136	87	0.001257	0.002888	TURE	CL11_F	0.611838	0.644519	Bi-allelic expression
GRMZM2G391000	1017	547	452	263	1.533e-12	9.063e-12	TURE	CL11_F	0.894707	0.78126	Bi-allelic expression
GRMZM2G392168	341	194	119	84	0.0168	0.03187	TURE	CL11_F	0.813715	0.5025	Bi-allelic expression
GRMZM2G393742	364	220	171	97	7.254e-06	2.317e-05	TURE	CL11_F	0.726435	0.81794	Bi-allelic expression
GRMZM2G395429	188	131	101	66	0.008318	0.01656	TURE	CL11_F	0.521166	0.613817	Bi-allelic expression
GRMZM2G396640	1050	656	348	257	0.000247	0.0006385	TURE	CL11_F	0.678622	0.437319	Bi-allelic expression
GRMZM2G397044	1056	689	582	303	4.356e-21	4.317e-20	TURE	CL11_F	0.616034	0.941701	Bi-allelic expression
GRMZM2G401267	583	379	251	180	0.0007285	0.001753	TURE	CL11_F	0.621298	0.47969	Bi-allelic expression
GRMZM2G402584	1232	843	504	385	7.399e-05	0.0002068	TURE	CL11_F	0.547398	0.388565	Bi-allelic expression
GRMZM2G403151	165	115	117	61	3.261e-05	9.561e-05	TURE	CL11_F	0.520832	0.939627	Bi-allelic expression
GRMZM2G405017	374	204	183	127	0.001741	0.003912	TURE	CL11_F	0.874469	0.527015	Bi-allelic expression
GRMZM2G406074	1025	636	509	314	1.093e-11	6.064e-11	TURE	CL11_F	0.688525	0.696901	Bi-allelic expression
GRMZM2G410710	201	92	113	57	2.096e-05	6.314e-05	TURE	CL11_F	1.12749	0.987289	Bi-allelic expression
GRMZM2G413388	656	372	304	165	1.376e-10	6.889e-10	TURE	CL11_F	0.818393	0.881605	Bi-allelic expression
GRMZM2G414141	1447	1275	918	481	6.747e-32	1.113e-30	TURE	CL11_F	0.182568	0.932457	Bi-allelic expression
GRMZM2G414844	185	102	90	52	0.001802	0.004043	TURE	CL11_F	0.858956	0.791413	Bi-allelic expression
GRMZM2G416120	101	58	68	36	0.002209	0.004816	TURE	CL11_F	0.80023	0.917538	Bi-allelic expression
GRMZM2G418223	256	200	193	108	1.101e-06	3.827e-06	TURE	CL11_F	0.356144	0.83757	Bi-allelic expression
GRMZM2G419694	755	528	364	226	1.468e-08	6.17e-08	TURE	CL11_F	0.515939	0.687616	Bi-allelic expression
GRMZM2G426108	468	179	200	122	1.627e-05	4.949e-05	TURE	CL11_F	1.38655	0.713119	Bi-allelic expression
GRMZM2G427106	404	311	207	117	6.521e-07	2.328e-06	TURE	CL11_F	0.377441	0.823122	Bi-allelic expression
GRMZM2G427603	149	28	37	19	0.02224	0.04113	TURE	CL11_F	2.41181	0.961526	Bi-allelic expression
GRMZM2G433333	236	142	112	61	0.0001298	0.0003486	TURE	CL11_F	0.732896	0.876618	Bi-allelic expression
GRMZM2G438622	499	321	244	135	2.337e-08	9.627e-08	TURE	CL11_F	0.636467	0.853922	Bi-allelic expression
GRMZM2G440313	426	272	207	141	0.0004762	0.001187	TURE	CL11_F	0.647247	0.553936	Bi-allelic expression
GRMZM2G443985	612	274	228	116	1.568e-09	7.164e-09	TURE	CL11_F	1.15936	0.974909	Bi-allelic expression
GRMZM2G449165	176	78	55	33	0.02462	0.04499	TURE	CL11_F	1.17403	0.736966	Bi-allelic expression
GRMZM2G450055	353	232	178	115	0.0002782	0.0007157	TURE	CL11_F	0.605543	0.630243	Bi-allelic expression
GRMZM2G450163	1027	528	418	223	1.145e-14	7.874e-14	TURE	CL11_F	0.959826	0.906459	Bi-allelic expression
GRMZM2G450498	484	256	155	95	0.0001783	0.0004727	TURE	CL11_F	0.918863	0.706269	Bi-allelic expression
GRMZM2G453111	285	124	104	56	0.0001831	0.0004844	TURE	CL11_F	1.20062	0.893085	Bi-allelic expression
GRMZM2G457411	293	129	132	66	3.154e-06	1.046e-05	TURE	CL11_F	1.18353	1	Bi-allelic expression
GRMZM2G462325	1762	1174	791	505	1.886e-15	1.357e-14	TURE	CL11_F	0.585782	0.647394	Bi-allelic expression
GRMZM2G463918	283	170	104	59	0.0005282	0.001294	TURE	CL11_F	0.735267	0.817797	Bi-allelic expression
GRMZM2G464985	406	312	158	120	0.0263	0.04781	TURE	CL11_F	0.379934	0.39689	Bi-allelic expression
GRMZM2G465091	355	289	182	107	1.209e-05	3.762e-05	TURE	CL11_F	0.29675	0.766328	Bi-allelic expression
GRMZM2G465169	521	302	240	123	8.211e-10	3.853e-09	TURE	CL11_F	0.786735	0.964376	Bi-allelic expression
GRMZM2G469499	119	71	75	49	0.02437	0.04458	TURE	CL11_F	0.745071	0.614109	Bi-allelic expression
GRMZM2G472052	847	442	328	223	8.863e-06	2.79e-05	TURE	CL11_F	0.938316	0.556652	Bi-allelic expression
GRMZM2G473147	297	127	112	57	2.809e-05	8.334e-05	TURE	CL11_F	1.22563	0.974465	Bi-allelic expression
GRMZM2G473533	702	578	358	274	0.0009467	0.002241	TURE	CL11_F	0.280402	0.385784	Bi-allelic expression
GRMZM2G473976	170	67	94	49	0.0002095	0.0005504	TURE	CL11_F	1.3433	0.939879	Bi-allelic expression
GRMZM2G474798	453	368	326	183	2.374e-10	1.163e-09	TURE	CL11_F	0.299805	0.833028	Bi-allelic expression
GRMZM2G477146	544	411	241	194	0.0273	0.04951	TURE	CL11_F	0.404468	0.312976	Bi-allelic expression
GRMZM2G480480	929	736	461	379	0.005163	0.01065	TURE	CL11_F	0.335973	0.282569	Bi-allelic expression
GRMZM2G481452	1272	655	528	319	6.821e-13	4.142e-12	TURE	CL11_F	0.957532	0.726982	Bi-allelic expression
GRMZM2G512386	624	393	322	193	1.435e-08	6.038e-08	TURE	CL11_F	0.667017	0.73846	Bi-allelic expression
GRMZM2G520535	209	92	86	56	0.01466	0.02806	TURE	CL11_F	1.1838	0.61891	Bi-allelic expression
GRMZM2G527891	934	630	464	323	5.637e-07	2.024e-06	TURE	CL11_F	0.568071	0.522591	Bi-allelic expression
GRMZM2G574782	651	432	271	189	0.0001532	0.0004084	TURE	CL11_F	0.591626	0.519907	Bi-allelic expression
GRMZM2G574858	1449	1034	582	466	0.000377	0.0009516	TURE	CL11_F	0.486821	0.320689	Bi-allelic expression
GRMZM2G701297	496	286	225	171	0.007658	0.01533	TURE	CL11_F	0.794325	0.395929	Bi-allelic expression
GRMZM2G704277	945	730	437	264	6.626e-11	3.414e-10	TURE	CL11_F	0.372418	0.727095	Bi-allelic expression
GRMZM5G800598	371	285	168	119	0.004523	0.009404	TURE	CL11_F	0.380457	0.4975	Bi-allelic expression
GRMZM5G803308	89	50	49	26	0.01058	0.02074	TURE	CL11_F	0.831877	0.91427	Bi-allelic expression
GRMZM5G803381	407	302	170	123	0.007099	0.01429	TURE	CL11_F	0.43048	0.466876	Bi-allelic expression
GRMZM5G809361	235	114	106	62	0.0008549	0.002042	TURE	CL11_F	1.04363	0.773724	Bi-allelic expression
GRMZM5G811593	258	115	78	48	0.009503	0.01877	TURE	CL11_F	1.16574	0.70044	Bi-allelic expression
GRMZM5G813143	580	240	190	108	2.352e-06	7.882e-06	TURE	CL11_F	1.27302	0.814968	Bi-allelic expression
GRMZM5G822131	129	89	89	56	0.007656	0.01533	TURE	CL11_F	0.535494	0.668379	Bi-allelic expression
GRMZM5G823004	647	372	235	173	0.002486	0.005377	TURE	CL11_F	0.798463	0.441889	Bi-allelic expression
GRMZM5G830436	492	256	274	163	1.227e-07	4.701e-07	TURE	CL11_F	0.942515	0.749304	Bi-allelic expression
GRMZM5G832491	1614	1434	678	588	0.01234	0.02392	TURE	CL11_F	0.170596	0.205469	Bi-allelic expression
GRMZM5G832651	176	69	62	35	0.007959	0.01589	TURE	CL11_F	1.35091	0.824913	Bi-allelic expression
GRMZM5G832890	901	757	506	380	2.598e-05	7.737e-05	TURE	CL11_F	0.251234	0.413138	Bi-allelic expression
GRMZM5G833389	717	446	338	238	3.555e-05	0.0001038	TURE	CL11_F	0.684929	0.506062	Bi-allelic expression
GRMZM5G836182	578	241	254	129	1.635e-10	8.146e-10	TURE	CL11_F	1.26204	0.977457	Bi-allelic expression
GRMZM5G837058	235	173	112	74	0.006512	0.0132	TURE	CL11_F	0.441889	0.597902	Bi-allelic expression
GRMZM5G840487	623	290	255	150	2.038e-07	7.658e-07	TURE	CL11_F	1.10318	0.765535	Bi-allelic expression
GRMZM5G840538	318	201	159	81	5.363e-07	1.928e-06	TURE	CL11_F	0.661831	0.973033	Bi-allelic expression
GRMZM5G845366	1323	916	596	429	2.036e-07	7.654e-07	TURE	CL11_F	0.530394	0.474335	Bi-allelic expression
GRMZM5G848768	224	92	111	56	2.505e-05	7.475e-05	TURE	CL11_F	1.28379	0.987061	Bi-allelic expression
GRMZM5G852329	2195	1756	989	700	2.148e-12	1.255e-11	TURE	CL11_F	0.321928	0.498616	Bi-allelic expression
GRMZM5G852776	593	437	260	197	0.003682	0.007768	TURE	CL11_F	0.440399	0.400316	Bi-allelic expression
GRMZM5G853361	1000	638	348	265	0.0009116	0.002166	TURE	CL11_F	0.648372	0.393095	Bi-allelic expression
GRMZM5G858165	428	197	173	93	1.066e-06	3.711e-06	TURE	CL11_F	1.11942	0.895469	Bi-allelic expression
GRMZM5G861077	1309	600	485	264	5.616e-16	4.165e-15	TURE	CL11_F	1.12543	0.877447	Bi-allelic expression
GRMZM5G886096	1454	536	451	248	1.423e-14	9.688e-14	TURE	CL11_F	1.43972	0.862787	Bi-allelic expression
GRMZM5G889999	865	652	362	231	8.347e-08	3.283e-07	TURE	CL11_F	0.407828	0.648097	Bi-allelic expression
GRMZM5G892742	1195	987	636	447	1.023e-08	4.357e-08	TURE	CL11_F	0.275889	0.508752	Bi-allelic expression
GRMZM5G896883	178	42	78	44	0.002662	0.005718	TURE	CL11_F	2.08342	0.825971	Bi-allelic expression
GRMZM5G899656	274	192	115	81	0.01819	0.03427	TURE	CL11_F	0.51307	0.50564	Bi-allelic expression
GRMZM6G247892	278	178	147	90	0.0002586	0.0006673	TURE	CL11_F	0.643208	0.707819	Bi-allelic expression
GRMZM2G093404	17	12	13	0	0.0002441	0.0006316	TURE	CL11_F	0.5025	13.6662	Mono-allelic expression
GRMZM2G139198	18	10	11	0	0.0009766	0.002271	TURE	CL11_F	0.847997	13.4252	Mono-allelic expression
GRMZM2G333635	22	26	12	0	0.0004883	0.0012	TURE	CL11_F	-0.241008	13.5507	Mono-allelic expression
AC177831.3_FG004	63	0	29	0	3.725e-09	1.646e-08	TURE	CL11_F	15.9431	14.8238	Mono-allelic expression
AC177838.2_FG002	24	0	18	0	7.629e-06	2.415e-05	TURE	CL11_F	14.5507	14.1357	Mono-allelic expression
AC182827.3_FG004	226	0	189	0	2.549e-57	1.016e-55	TURE	CL11_F	17.786	17.528	Mono-allelic expression
AC187793.3_FG001	12	0	12	0	0.0004883	0.0012	TURE	CL11_F	13.5507	13.5507	Mono-allelic expression
AC188000.3_FG003	18	0	11	0	0.0009766	0.002271	TURE	CL11_F	14.1357	13.4252	Mono-allelic expression
AC189694.3_FG003	11	0	18	0	7.629e-06	2.415e-05	TURE	CL11_F	13.4252	14.1357	Mono-allelic expression
AC189699.4_FG001	16	0	23	0	2.384e-07	8.88e-07	TURE	CL11_F	13.9658	14.4893	Mono-allelic expression
AC191264.3_FG002	62	0	98	0	6.311e-30	9.642e-29	TURE	CL11_F	15.92	16.5805	Mono-allelic expression
AC191273.3_FG003	36	0	19	0	3.815e-06	1.25e-05	TURE	CL11_F	15.1357	14.2137	Mono-allelic expression
AC191585.3_FG003	202	0	168	0	5.346e-51	1.842e-49	TURE	CL11_F	17.624	17.3581	Mono-allelic expression
AC192226.3_FG007	20	0	13	0	0.0002441	0.0006316	TURE	CL11_F	14.2877	13.6662	Mono-allelic expression
AC193946.3_FG001	116	0	42	0	4.547e-13	2.793e-12	TURE	CL11_F	16.8238	15.3581	Mono-allelic expression
AC194097.3_FG008	11	0	12	0	0.0004883	0.0012	TURE	CL11_F	13.4252	13.5507	Mono-allelic expression
AC194097.3_FG009	16	0	12	0	0.0004883	0.0012	TURE	CL11_F	13.9658	13.5507	Mono-allelic expression
AC195172.3_FG001	16	0	38	0	7.276e-12	4.066e-11	TURE	CL11_F	13.9658	15.2137	Mono-allelic expression
AC195806.3_FG001	10	0	16	0	3.052e-05	8.979e-05	TURE	CL11_F	13.2877	13.9658	Mono-allelic expression
AC196502.3_FG003	44	0	60	0	1.735e-18	1.464e-17	TURE	CL11_F	15.4252	15.8727	Mono-allelic expression
AC198324.3_FG003	136	0	47	0	1.421e-14	9.678e-14	TURE	CL11_F	17.0532	15.5204	Mono-allelic expression
AC198509.3_FG004	15	0	11	0	0.0009766	0.002271	TURE	CL11_F	13.8727	13.4252	Mono-allelic expression
AC198749.3_FG004	11	0	10	0	0.001953	0.00429	TURE	CL11_F	13.4252	13.2877	Mono-allelic expression
AC199156.3_FG007	87	0	173	0	1.67e-52	6.089e-51	TURE	CL11_F	16.4087	17.4004	Mono-allelic expression
AC202120.3_FG003	19	0	10	0	0.001953	0.00429	TURE	CL11_F	14.2137	13.2877	Mono-allelic expression
AC202398.4_FG003	15	0	12	0	0.0004883	0.0012	TURE	CL11_F	13.8727	13.5507	Mono-allelic expression
AC202707.3_FG002	69	0	29	0	3.725e-09	1.646e-08	TURE	CL11_F	16.0743	14.8238	Mono-allelic expression
AC203804.4_FG008	206	0	139	0	2.87e-42	7.45e-41	TURE	CL11_F	17.6523	17.0847	Mono-allelic expression
AC203818.3_FG005	12	0	36	0	2.91e-11	1.544e-10	TURE	CL11_F	13.5507	15.1357	Mono-allelic expression
AC204513.3_FG003	43	0	65	0	5.421e-20	5.048e-19	TURE	CL11_F	15.392	15.9882	Mono-allelic expression
AC204539.4_FG003	16	0	38	0	7.276e-12	4.066e-11	TURE	CL11_F	13.9658	15.2137	Mono-allelic expression
AC204940.3_FG007	61	0	51	0	8.882e-16	6.495e-15	TURE	CL11_F	15.8965	15.6382	Mono-allelic expression
AC205325.3_FG002	18	0	15	0	6.104e-05	0.0001721	TURE	CL11_F	14.1357	13.8727	Mono-allelic expression
AC206637.3_FG001	71	0	94	0	1.01e-28	1.449e-27	TURE	CL11_F	16.1155	16.5204	Mono-allelic expression
AC207874.3_FG001	12	0	28	0	7.451e-09	3.216e-08	TURE	CL11_F	13.5507	14.7731	Mono-allelic expression
AC208327.4_FG002	87	0	42	0	4.547e-13	2.793e-12	TURE	CL11_F	16.4087	15.3581	Mono-allelic expression
AC209626.2_FG013	51	0	31	0	9.313e-10	4.331e-09	TURE	CL11_F	15.6382	14.92	Mono-allelic expression
AC209739.3_FG005	10	0	10	0	0.001953	0.00429	TURE	CL11_F	13.2877	13.2877	Mono-allelic expression
AC210312.3_FG005	39	0	61	0	8.674e-19	7.425e-18	TURE	CL11_F	15.2512	15.8965	Mono-allelic expression
AC210816.3_FG006	34	0	20	0	1.907e-06	6.442e-06	TURE	CL11_F	15.0532	14.2877	Mono-allelic expression
AC210889.4_FG003	17	0	13	0	0.0002441	0.0006316	TURE	CL11_F	14.0532	13.6662	Mono-allelic expression
AC211148.4_FG007	20	0	10	0	0.001953	0.00429	TURE	CL11_F	14.2877	13.2877	Mono-allelic expression
AC211467.4_FG002	80	0	36	0	2.91e-11	1.544e-10	TURE	CL11_F	16.2877	15.1357	Mono-allelic expression
AC212015.4_FG003	18	0	13	0	0.0002441	0.0006316	TURE	CL11_F	14.1357	13.6662	Mono-allelic expression
AC212728.3_FG001	39	0	17	0	1.526e-05	4.654e-05	TURE	CL11_F	15.2512	14.0532	Mono-allelic expression
AC213612.3_FG002	59	0	47	0	1.421e-14	9.678e-14	TURE	CL11_F	15.8484	15.5204	Mono-allelic expression
AC233861.1_FG001	22	0	21	0	9.537e-07	3.335e-06	TURE	CL11_F	14.4252	14.3581	Mono-allelic expression
AC233898.1_FG002	47	0	35	0	5.821e-11	3.009e-10	TURE	CL11_F	15.5204	15.0951	Mono-allelic expression
AC234519.1_FG002	20	0	11	0	0.0009766	0.002271	TURE	CL11_F	14.2877	13.4252	Mono-allelic expression
GRMZM2G000071	106	0	40	0	1.819e-12	1.067e-11	TURE	CL11_F	16.6937	15.2877	Mono-allelic expression
GRMZM2G000710	95	0	40	0	1.819e-12	1.067e-11	TURE	CL11_F	16.5356	15.2877	Mono-allelic expression
GRMZM2G001131	27	0	12	0	0.0004883	0.0012	TURE	CL11_F	14.7207	13.5507	Mono-allelic expression
GRMZM2G001223	102	0	28	0	7.451e-09	3.216e-08	TURE	CL11_F	16.6382	14.7731	Mono-allelic expression
GRMZM2G001447	16	0	12	0	0.0004883	0.0012	TURE	CL11_F	13.9658	13.5507	Mono-allelic expression
GRMZM2G002368	52	0	35	0	5.821e-11	3.009e-10	TURE	CL11_F	15.6662	15.0951	Mono-allelic expression
GRMZM2G002601	221	0	30	0	1.863e-09	8.404e-09	TURE	CL11_F	17.7537	14.8727	Mono-allelic expression
GRMZM2G002642	155	0	101	0	7.889e-31	1.246e-29	TURE	CL11_F	17.2419	16.624	Mono-allelic expression
GRMZM2G003576	18	0	14	0	0.0001221	0.0003285	TURE	CL11_F	14.1357	13.7731	Mono-allelic expression
GRMZM2G004320	18	0	12	0	0.0004883	0.0012	TURE	CL11_F	14.1357	13.5507	Mono-allelic expression
GRMZM2G005516	22	0	11	0	0.0009766	0.002271	TURE	CL11_F	14.4252	13.4252	Mono-allelic expression
GRMZM2G005676	37	0	149	0	2.803e-45	8.279e-44	TURE	CL11_F	15.1752	17.185	Mono-allelic expression
GRMZM2G006530	311	0	103	0	1.972e-31	3.175e-30	TURE	CL11_F	18.2466	16.6523	Mono-allelic expression
GRMZM2G006654	44	0	66	0	2.711e-20	2.558e-19	TURE	CL11_F	15.4252	16.0102	Mono-allelic expression
GRMZM2G007157	20	0	12	0	0.0004883	0.0012	TURE	CL11_F	14.2877	13.5507	Mono-allelic expression
GRMZM2G007835	23	0	11	0	0.0009766	0.002271	TURE	CL11_F	14.4893	13.4252	Mono-allelic expression
GRMZM2G008290	268	0	230	0	1.159e-69	6.716e-68	TURE	CL11_F	18.0319	17.8113	Mono-allelic expression
GRMZM2G008773	256	0	141	0	7.175e-43	1.925e-41	TURE	CL11_F	17.9658	17.1053	Mono-allelic expression
GRMZM2G008919	173	0	78	0	6.617e-24	7.573e-23	TURE	CL11_F	17.4004	16.2512	Mono-allelic expression
GRMZM2G009125	11	0	12	0	0.0004883	0.0012	TURE	CL11_F	13.4252	13.5507	Mono-allelic expression
GRMZM2G009462	56	0	38	0	7.276e-12	4.066e-11	TURE	CL11_F	15.7731	15.2137	Mono-allelic expression
GRMZM2G009681	75	0	41	0	9.095e-13	5.448e-12	TURE	CL11_F	16.1946	15.3233	Mono-allelic expression
GRMZM2G010962	15	0	23	0	2.384e-07	8.88e-07	TURE	CL11_F	13.8727	14.4893	Mono-allelic expression
GRMZM2G011858	183	0	78	0	6.617e-24	7.573e-23	TURE	CL11_F	17.4815	16.2512	Mono-allelic expression
GRMZM2G012585	349	0	200	0	1.245e-60	5.59e-59	TURE	CL11_F	18.4129	17.6096	Mono-allelic expression
GRMZM2G013236	81	0	32	0	4.657e-10	2.212e-09	TURE	CL11_F	16.3056	14.9658	Mono-allelic expression
GRMZM2G013264	23	0	10	0	0.001953	0.00429	TURE	CL11_F	14.4893	13.2877	Mono-allelic expression
GRMZM2G013478	49	0	18	0	7.629e-06	2.415e-05	TURE	CL11_F	15.5805	14.1357	Mono-allelic expression
GRMZM2G014558	18	0	25	0	5.96e-08	2.37e-07	TURE	CL11_F	14.1357	14.6096	Mono-allelic expression
GRMZM2G014676	186	0	128	0	5.877e-39	1.315e-37	TURE	CL11_F	17.5049	16.9658	Mono-allelic expression
GRMZM2G014777	111	0	120	0	1.505e-36	3.008e-35	TURE	CL11_F	16.7602	16.8727	Mono-allelic expression
GRMZM2G016296	119	0	70	0	1.694e-21	1.717e-20	TURE	CL11_F	16.8606	16.0951	Mono-allelic expression
GRMZM2G016861	30	0	41	0	9.095e-13	5.448e-12	TURE	CL11_F	14.8727	15.3233	Mono-allelic expression
GRMZM2G017191	40	0	32	0	4.657e-10	2.212e-09	TURE	CL11_F	15.2877	14.9658	Mono-allelic expression
GRMZM2G017328	63	0	30	0	1.863e-09	8.404e-09	TURE	CL11_F	15.9431	14.8727	Mono-allelic expression
GRMZM2G017897	30	0	20	0	1.907e-06	6.442e-06	TURE	CL11_F	14.8727	14.2877	Mono-allelic expression
GRMZM2G019019	135	0	96	0	2.524e-29	3.78e-28	TURE	CL11_F	17.0426	16.5507	Mono-allelic expression
GRMZM2G019243	13	0	13	0	0.0002441	0.0006316	TURE	CL11_F	13.6662	13.6662	Mono-allelic expression
GRMZM2G019876	37	12	11	0	0.0009766	0.002271	TURE	CL11_F	1.62449	13.4252	Mono-allelic expression
GRMZM2G020986	16	0	16	0	3.052e-05	8.979e-05	TURE	CL11_F	13.9658	13.9658	Mono-allelic expression
GRMZM2G021310	12	0	17	0	1.526e-05	4.654e-05	TURE	CL11_F	13.5507	14.0532	Mono-allelic expression
GRMZM2G021584	46	0	24	0	1.192e-07	4.572e-07	TURE	CL11_F	15.4893	14.5507	Mono-allelic expression
GRMZM2G021635	52	0	22	0	4.768e-07	1.722e-06	TURE	CL11_F	15.6662	14.4252	Mono-allelic expression
GRMZM2G021742	255	0	216	0	1.899e-65	9.946e-64	TURE	CL11_F	17.9601	17.7207	Mono-allelic expression
GRMZM2G022959	26	0	11	0	0.0009766	0.002271	TURE	CL11_F	14.6662	13.4252	Mono-allelic expression
GRMZM2G023133	89	0	42	0	4.547e-13	2.793e-12	TURE	CL11_F	16.4415	15.3581	Mono-allelic expression
GRMZM2G024348	99	0	37	0	1.455e-11	7.954e-11	TURE	CL11_F	16.5951	15.1752	Mono-allelic expression
GRMZM2G024742	75	0	32	0	4.657e-10	2.212e-09	TURE	CL11_F	16.1946	14.9658	Mono-allelic expression
GRMZM2G025173	15	0	25	0	5.96e-08	2.37e-07	TURE	CL11_F	13.8727	14.6096	Mono-allelic expression
GRMZM2G025669	11	0	12	0	0.0004883	0.0012	TURE	CL11_F	13.4252	13.5507	Mono-allelic expression
GRMZM2G026189	10	0	14	0	0.0001221	0.0003285	TURE	CL11_F	13.2877	13.7731	Mono-allelic expression
GRMZM2G026438	13	0	15	0	6.104e-05	0.0001721	TURE	CL11_F	13.6662	13.8727	Mono-allelic expression
GRMZM2G026767	47	14	29	0	3.725e-09	1.646e-08	TURE	CL11_F	1.74723	14.8238	Mono-allelic expression
GRMZM2G027273	64	0	44	0	1.137e-13	7.292e-13	TURE	CL11_F	15.9658	15.4252	Mono-allelic expression
GRMZM2G027634	10	0	13	0	0.0002441	0.0006316	TURE	CL11_F	13.2877	13.6662	Mono-allelic expression
GRMZM2G028487	42	0	21	0	9.537e-07	3.335e-06	TURE	CL11_F	15.3581	14.3581	Mono-allelic expression
GRMZM2G029223	118	0	63	0	2.168e-19	1.928e-18	TURE	CL11_F	16.8484	15.9431	Mono-allelic expression
GRMZM2G029343	31	0	39	0	3.638e-12	2.074e-11	TURE	CL11_F	14.92	15.2512	Mono-allelic expression
GRMZM2G029888	30	0	21	0	9.537e-07	3.335e-06	TURE	CL11_F	14.8727	14.3581	Mono-allelic expression
GRMZM2G032001	84	0	55	0	5.551e-17	4.326e-16	TURE	CL11_F	16.3581	15.7471	Mono-allelic expression
GRMZM2G032046	420	0	410	0	7.564e-124	2.016e-121	TURE	CL11_F	18.68	18.6453	Mono-allelic expression
GRMZM2G032282	45	0	24	0	1.192e-07	4.572e-07	TURE	CL11_F	15.4576	14.5507	Mono-allelic expression
GRMZM2G032592	127	0	37	0	1.455e-11	7.954e-11	TURE	CL11_F	16.9545	15.1752	Mono-allelic expression
GRMZM2G033027	28	0	18	0	7.629e-06	2.415e-05	TURE	CL11_F	14.7731	14.1357	Mono-allelic expression
GRMZM2G033154	13	0	15	0	6.104e-05	0.0001721	TURE	CL11_F	13.6662	13.8727	Mono-allelic expression
GRMZM2G033375	117	0	38	0	7.276e-12	4.066e-11	TURE	CL11_F	16.8361	15.2137	Mono-allelic expression
GRMZM2G033822	30	0	32	0	4.657e-10	2.212e-09	TURE	CL11_F	14.8727	14.9658	Mono-allelic expression
GRMZM2G034748	42	0	27	0	1.49e-08	6.22e-08	TURE	CL11_F	15.3581	14.7207	Mono-allelic expression
GRMZM2G034904	10	0	13	0	0.0002441	0.0006316	TURE	CL11_F	13.2877	13.6662	Mono-allelic expression
GRMZM2G034916	62	0	46	0	2.842e-14	1.897e-13	TURE	CL11_F	15.92	15.4893	Mono-allelic expression
GRMZM2G035853	17	0	12	0	0.0004883	0.0012	TURE	CL11_F	14.0532	13.5507	Mono-allelic expression
GRMZM2G036048	147	0	40	0	1.819e-12	1.067e-11	TURE	CL11_F	17.1655	15.2877	Mono-allelic expression
GRMZM2G036605	25	0	24	0	1.192e-07	4.572e-07	TURE	CL11_F	14.6096	14.5507	Mono-allelic expression
GRMZM2G037299	47	0	12	0	0.0004883	0.0012	TURE	CL11_F	15.5204	13.5507	Mono-allelic expression
GRMZM2G037368	154	0	42	0	4.547e-13	2.793e-12	TURE	CL11_F	17.2326	15.3581	Mono-allelic expression
GRMZM2G038980	30	0	39	0	3.638e-12	2.074e-11	TURE	CL11_F	14.8727	15.2512	Mono-allelic expression
GRMZM2G040039	124	0	59	0	3.469e-18	2.876e-17	TURE	CL11_F	16.92	15.8484	Mono-allelic expression
GRMZM2G040481	17	0	11	0	0.0009766	0.002271	TURE	CL11_F	14.0532	13.4252	Mono-allelic expression
GRMZM2G040676	12	0	25	0	5.96e-08	2.37e-07	TURE	CL11_F	13.5507	14.6096	Mono-allelic expression
GRMZM2G041175	82	0	60	0	1.735e-18	1.464e-17	TURE	CL11_F	16.3233	15.8727	Mono-allelic expression
GRMZM2G042006	27	0	15	0	6.104e-05	0.0001721	TURE	CL11_F	14.7207	13.8727	Mono-allelic expression
GRMZM2G042133	166	0	94	0	1.01e-28	1.449e-27	TURE	CL11_F	17.3408	16.5204	Mono-allelic expression
GRMZM2G044060	18	0	12	0	0.0004883	0.0012	TURE	CL11_F	14.1357	13.5507	Mono-allelic expression
GRMZM2G044100	92	0	37	0	1.455e-11	7.954e-11	TURE	CL11_F	16.4893	15.1752	Mono-allelic expression
GRMZM2G045098	20	0	11	0	0.0009766	0.002271	TURE	CL11_F	14.2877	13.4252	Mono-allelic expression
GRMZM2G045664	180	0	86	0	2.585e-26	3.309e-25	TURE	CL11_F	17.4576	16.392	Mono-allelic expression
GRMZM2G047071	245	0	177	0	1.044e-53	3.913e-52	TURE	CL11_F	17.9024	17.4334	Mono-allelic expression
GRMZM2G047161	174	0	79	0	3.309e-24	3.868e-23	TURE	CL11_F	17.4087	16.2696	Mono-allelic expression
GRMZM2G047479	315	0	224	0	7.418e-68	4.1e-66	TURE	CL11_F	18.265	17.7731	Mono-allelic expression
GRMZM2G047659	26	0	10	0	0.001953	0.00429	TURE	CL11_F	14.6662	13.2877	Mono-allelic expression
GRMZM2G047788	78	0	46	0	2.842e-14	1.897e-13	TURE	CL11_F	16.2512	15.4893	Mono-allelic expression
GRMZM2G048033	17	0	10	0	0.001953	0.00429	TURE	CL11_F	14.0532	13.2877	Mono-allelic expression
GRMZM2G048059	28	0	28	0	7.451e-09	3.216e-08	TURE	CL11_F	14.7731	14.7731	Mono-allelic expression
GRMZM2G048324	79	0	33	0	2.328e-10	1.142e-09	TURE	CL11_F	16.2696	15.0102	Mono-allelic expression
GRMZM2G048567	34	0	29	0	3.725e-09	1.646e-08	TURE	CL11_F	15.0532	14.8238	Mono-allelic expression
GRMZM2G049070	151	0	66	0	2.711e-20	2.558e-19	TURE	CL11_F	17.2042	16.0102	Mono-allelic expression
GRMZM2G049368	14	0	15	0	6.104e-05	0.0001721	TURE	CL11_F	13.7731	13.8727	Mono-allelic expression
GRMZM2G049466	154	0	58	0	6.939e-18	5.653e-17	TURE	CL11_F	17.2326	15.8238	Mono-allelic expression
GRMZM2G050625	44	0	100	0	1.578e-30	2.47e-29	TURE	CL11_F	15.4252	16.6096	Mono-allelic expression
GRMZM2G050917	87	0	79	0	3.309e-24	3.868e-23	TURE	CL11_F	16.4087	16.2696	Mono-allelic expression
GRMZM2G050925	131	0	76	0	2.647e-23	2.956e-22	TURE	CL11_F	16.9992	16.2137	Mono-allelic expression
GRMZM2G053117	112	0	114	0	9.63e-35	1.796e-33	TURE	CL11_F	16.7731	16.7987	Mono-allelic expression
GRMZM2G053213	320	0	333	0	1.143e-100	1.672e-98	TURE	CL11_F	18.2877	18.3452	Mono-allelic expression
GRMZM2G053307	25	0	11	0	0.0009766	0.002271	TURE	CL11_F	14.6096	13.4252	Mono-allelic expression
GRMZM2G053507	192	0	106	0	2.465e-32	4.152e-31	TURE	CL11_F	17.5507	16.6937	Mono-allelic expression
GRMZM2G053644	14	0	12	0	0.0004883	0.0012	TURE	CL11_F	13.7731	13.5507	Mono-allelic expression
GRMZM2G053744	181	0	78	0	6.617e-24	7.573e-23	TURE	CL11_F	17.4656	16.2512	Mono-allelic expression
GRMZM2G053882	59	0	62	0	4.337e-19	3.783e-18	TURE	CL11_F	15.8484	15.92	Mono-allelic expression
GRMZM2G054397	113	0	114	0	9.63e-35	1.796e-33	TURE	CL11_F	16.786	16.7987	Mono-allelic expression
GRMZM2G054419	18	0	13	0	0.0002441	0.0006316	TURE	CL11_F	14.1357	13.6662	Mono-allelic expression
GRMZM2G055052	42	10	23	0	2.384e-07	8.88e-07	TURE	CL11_F	2.07039	14.4893	Mono-allelic expression
GRMZM2G055348	13	0	15	0	6.104e-05	0.0001721	TURE	CL11_F	13.6662	13.8727	Mono-allelic expression
GRMZM2G055549	134	0	26	0	2.98e-08	1.214e-07	TURE	CL11_F	17.0319	14.6662	Mono-allelic expression
GRMZM2G056671	20	0	22	0	4.768e-07	1.722e-06	TURE	CL11_F	14.2877	14.4252	Mono-allelic expression
GRMZM2G056681	28	0	11	0	0.0009766	0.002271	TURE	CL11_F	14.7731	13.4252	Mono-allelic expression
GRMZM2G057074	128	0	93	0	2.019e-28	2.849e-27	TURE	CL11_F	16.9658	16.5049	Mono-allelic expression
GRMZM2G057569	83	0	45	0	5.684e-14	3.74e-13	TURE	CL11_F	16.3408	15.4576	Mono-allelic expression
GRMZM2G058130	43	0	23	0	2.384e-07	8.88e-07	TURE	CL11_F	15.392	14.4893	Mono-allelic expression
GRMZM2G058888	16	0	10	0	0.001953	0.00429	TURE	CL11_F	13.9658	13.2877	Mono-allelic expression
GRMZM2G058896	164	0	70	0	1.694e-21	1.717e-20	TURE	CL11_F	17.3233	16.0951	Mono-allelic expression
GRMZM2G060368	20	0	11	0	0.0009766	0.002271	TURE	CL11_F	14.2877	13.4252	Mono-allelic expression
GRMZM2G060669	307	0	298	0	3.927e-90	4.321e-88	TURE	CL11_F	18.2279	18.185	Mono-allelic expression
GRMZM2G061135	29	0	10	0	0.001953	0.00429	TURE	CL11_F	14.8238	13.2877	Mono-allelic expression
GRMZM2G061742	12	0	10	0	0.001953	0.00429	TURE	CL11_F	13.5507	13.2877	Mono-allelic expression
GRMZM2G062050	14	0	13	0	0.0002441	0.0006316	TURE	CL11_F	13.7731	13.6662	Mono-allelic expression
GRMZM2G062245	23	0	12	0	0.0004883	0.0012	TURE	CL11_F	14.4893	13.5507	Mono-allelic expression
GRMZM2G064473	59	0	32	0	4.657e-10	2.212e-09	TURE	CL11_F	15.8484	14.9658	Mono-allelic expression
GRMZM2G064710	34	0	15	0	6.104e-05	0.0001721	TURE	CL11_F	15.0532	13.8727	Mono-allelic expression
GRMZM2G064818	89	0	60	0	1.735e-18	1.464e-17	TURE	CL11_F	16.4415	15.8727	Mono-allelic expression
GRMZM2G065545	32	0	10	0	0.001953	0.00429	TURE	CL11_F	14.9658	13.2877	Mono-allelic expression
GRMZM2G065606	20	0	11	0	0.0009766	0.002271	TURE	CL11_F	14.2877	13.4252	Mono-allelic expression
GRMZM2G066906	14	0	14	0	0.0001221	0.0003285	TURE	CL11_F	13.7731	13.7731	Mono-allelic expression
GRMZM2G068059	56	0	46	0	2.842e-14	1.897e-13	TURE	CL11_F	15.7731	15.4893	Mono-allelic expression
GRMZM2G069146	50	0	18	0	7.629e-06	2.415e-05	TURE	CL11_F	15.6096	14.1357	Mono-allelic expression
GRMZM2G070465	56	0	20	0	1.907e-06	6.442e-06	TURE	CL11_F	15.7731	14.2877	Mono-allelic expression
GRMZM2G070716	27	0	13	0	0.0002441	0.0006316	TURE	CL11_F	14.7207	13.6662	Mono-allelic expression
GRMZM2G070756	18	0	18	0	7.629e-06	2.415e-05	TURE	CL11_F	14.1357	14.1357	Mono-allelic expression
GRMZM2G071145	63	0	46	0	2.842e-14	1.897e-13	TURE	CL11_F	15.9431	15.4893	Mono-allelic expression
GRMZM2G071305	149	0	76	0	2.647e-23	2.956e-22	TURE	CL11_F	17.185	16.2137	Mono-allelic expression
GRMZM2G071468	12	0	18	0	7.629e-06	2.415e-05	TURE	CL11_F	13.5507	14.1357	Mono-allelic expression
GRMZM2G071745	430	0	211	0	6.077e-64	2.975e-62	TURE	CL11_F	18.714	17.6869	Mono-allelic expression
GRMZM2G071808	148	0	90	0	1.616e-27	2.187e-26	TURE	CL11_F	17.1752	16.4576	Mono-allelic expression
GRMZM2G071910	96	0	66	0	2.711e-20	2.558e-19	TURE	CL11_F	16.5507	16.0102	Mono-allelic expression
GRMZM2G073795	90	0	68	0	6.776e-21	6.629e-20	TURE	CL11_F	16.4576	16.0532	Mono-allelic expression
GRMZM2G073916	13	0	11	0	0.0009766	0.002271	TURE	CL11_F	13.6662	13.4252	Mono-allelic expression
GRMZM2G074549	31	0	14	0	0.0001221	0.0003285	TURE	CL11_F	14.92	13.7731	Mono-allelic expression
GRMZM2G074787	88	0	55	0	5.551e-17	4.326e-16	TURE	CL11_F	16.4252	15.7471	Mono-allelic expression
GRMZM2G075676	15	0	10	0	0.001953	0.00429	TURE	CL11_F	13.8727	13.2877	Mono-allelic expression
GRMZM2G076204	130	0	88	0	6.462e-27	8.517e-26	TURE	CL11_F	16.9882	16.4252	Mono-allelic expression
GRMZM2G076241	71	0	24	0	1.192e-07	4.572e-07	TURE	CL11_F	16.1155	14.5507	Mono-allelic expression
GRMZM2G076665	66	0	50	0	1.776e-15	1.279e-14	TURE	CL11_F	16.0102	15.6096	Mono-allelic expression
GRMZM2G077127	24	0	11	0	0.0009766	0.002271	TURE	CL11_F	14.5507	13.4252	Mono-allelic expression
GRMZM2G077262	20	0	19	0	3.815e-06	1.25e-05	TURE	CL11_F	14.2877	14.2137	Mono-allelic expression
GRMZM2G077530	34	0	12	0	0.0004883	0.0012	TURE	CL11_F	15.0532	13.5507	Mono-allelic expression
GRMZM2G077744	19	0	12	0	0.0004883	0.0012	TURE	CL11_F	14.2137	13.5507	Mono-allelic expression
GRMZM2G078210	39	0	19	0	3.815e-06	1.25e-05	TURE	CL11_F	15.2512	14.2137	Mono-allelic expression
GRMZM2G079491	194	0	69	0	3.388e-21	3.386e-20	TURE	CL11_F	17.5657	16.0743	Mono-allelic expression
GRMZM2G080016	27	0	12	0	0.0004883	0.0012	TURE	CL11_F	14.7207	13.5507	Mono-allelic expression
GRMZM2G080222	54	0	29	0	3.725e-09	1.646e-08	TURE	CL11_F	15.7207	14.8238	Mono-allelic expression
GRMZM2G080650	66	0	45	0	5.684e-14	3.74e-13	TURE	CL11_F	16.0102	15.4576	Mono-allelic expression
GRMZM2G081016	142	0	132	0	3.673e-40	8.605e-39	TURE	CL11_F	17.1155	17.0102	Mono-allelic expression
GRMZM2G081434	446	0	270	0	1.054e-81	8.78e-80	TURE	CL11_F	18.7667	18.0426	Mono-allelic expression
GRMZM2G081486	14	0	32	0	4.657e-10	2.212e-09	TURE	CL11_F	13.7731	14.9658	Mono-allelic expression
GRMZM2G081548	110	0	143	0	1.794e-43	4.923e-42	TURE	CL11_F	16.7471	17.1257	Mono-allelic expression
GRMZM2G081689	56	0	31	0	9.313e-10	4.331e-09	TURE	CL11_F	15.7731	14.92	Mono-allelic expression
GRMZM2G081744	12	0	21	0	9.537e-07	3.335e-06	TURE	CL11_F	13.5507	14.3581	Mono-allelic expression
GRMZM2G082527	66	0	32	0	4.657e-10	2.212e-09	TURE	CL11_F	16.0102	14.9658	Mono-allelic expression
GRMZM2G083408	113	0	114	0	9.63e-35	1.796e-33	TURE	CL11_F	16.786	16.7987	Mono-allelic expression
GRMZM2G083732	16	0	10	0	0.001953	0.00429	TURE	CL11_F	13.9658	13.2877	Mono-allelic expression
GRMZM2G083834	94	0	64	0	1.084e-19	9.858e-19	TURE	CL11_F	16.5204	15.9658	Mono-allelic expression
GRMZM2G083875	29	0	12	0	0.0004883	0.0012	TURE	CL11_F	14.8238	13.5507	Mono-allelic expression
GRMZM2G084062	369	11	174	0	8.352e-53	3.063e-51	TURE	CL11_F	5.06805	17.4087	Mono-allelic expression
GRMZM2G084208	20	0	12	0	0.0004883	0.0012	TURE	CL11_F	14.2877	13.5507	Mono-allelic expression
GRMZM2G084421	49	0	27	0	1.49e-08	6.22e-08	TURE	CL11_F	15.5805	14.7207	Mono-allelic expression
GRMZM2G084638	77	0	105	0	4.93e-32	8.201e-31	TURE	CL11_F	16.2326	16.68	Mono-allelic expression
GRMZM2G085038	24	0	10	0	0.001953	0.00429	TURE	CL11_F	14.5507	13.2877	Mono-allelic expression
GRMZM2G085474	68	0	35	0	5.821e-11	3.009e-10	TURE	CL11_F	16.0532	15.0951	Mono-allelic expression
GRMZM2G085509	42	0	19	0	3.815e-06	1.25e-05	TURE	CL11_F	15.3581	14.2137	Mono-allelic expression
GRMZM2G085711	51	0	39	0	3.638e-12	2.074e-11	TURE	CL11_F	15.6382	15.2512	Mono-allelic expression
GRMZM2G085921	14	0	19	0	3.815e-06	1.25e-05	TURE	CL11_F	13.7731	14.2137	Mono-allelic expression
GRMZM2G087380	46	0	42	0	4.547e-13	2.793e-12	TURE	CL11_F	15.4893	15.3581	Mono-allelic expression
GRMZM2G087880	69	0	36	0	2.91e-11	1.544e-10	TURE	CL11_F	16.0743	15.1357	Mono-allelic expression
GRMZM2G089350	10	0	11	0	0.0009766	0.002271	TURE	CL11_F	13.2877	13.4252	Mono-allelic expression
GRMZM2G089598	147	0	64	0	1.084e-19	9.858e-19	TURE	CL11_F	17.1655	15.9658	Mono-allelic expression
GRMZM2G092284	80	0	40	0	1.819e-12	1.067e-11	TURE	CL11_F	16.2877	15.2877	Mono-allelic expression
GRMZM2G092719	100	0	48	0	7.105e-15	4.931e-14	TURE	CL11_F	16.6096	15.5507	Mono-allelic expression
GRMZM2G092781	21	0	15	0	6.104e-05	0.0001721	TURE	CL11_F	14.3581	13.8727	Mono-allelic expression
GRMZM2G092877	70	0	35	0	5.821e-11	3.009e-10	TURE	CL11_F	16.0951	15.0951	Mono-allelic expression
GRMZM2G093490	12	0	11	0	0.0009766	0.002271	TURE	CL11_F	13.5507	13.4252	Mono-allelic expression
GRMZM2G093703	32	0	39	0	3.638e-12	2.074e-11	TURE	CL11_F	14.9658	15.2512	Mono-allelic expression
GRMZM2G093900	212	0	90	0	1.616e-27	2.187e-26	TURE	CL11_F	17.6937	16.4576	Mono-allelic expression
GRMZM2G094633	16	0	13	0	0.0002441	0.0006316	TURE	CL11_F	13.9658	13.6662	Mono-allelic expression
GRMZM2G094996	127	0	141	0	7.175e-43	1.925e-41	TURE	CL11_F	16.9545	17.1053	Mono-allelic expression
GRMZM2G095643	120	0	49	0	3.553e-15	2.512e-14	TURE	CL11_F	16.8727	15.5805	Mono-allelic expression
GRMZM2G095952	134	0	62	0	4.337e-19	3.783e-18	TURE	CL11_F	17.0319	15.92	Mono-allelic expression
GRMZM2G096193	36	0	22	0	4.768e-07	1.722e-06	TURE	CL11_F	15.1357	14.4252	Mono-allelic expression
GRMZM2G096470	56	0	41	0	9.095e-13	5.448e-12	TURE	CL11_F	15.7731	15.3233	Mono-allelic expression
GRMZM2G096853	20	0	11	0	0.0009766	0.002271	TURE	CL11_F	14.2877	13.4252	Mono-allelic expression
GRMZM2G097732	36	0	44	0	1.137e-13	7.292e-13	TURE	CL11_F	15.1357	15.4252	Mono-allelic expression
GRMZM2G097841	20	0	24	0	1.192e-07	4.572e-07	TURE	CL11_F	14.2877	14.5507	Mono-allelic expression
GRMZM2G098697	44	0	48	0	7.105e-15	4.931e-14	TURE	CL11_F	15.4252	15.5507	Mono-allelic expression
GRMZM2G100650	14	0	10	0	0.001953	0.00429	TURE	CL11_F	13.7731	13.2877	Mono-allelic expression
GRMZM2G100992	21	0	17	0	1.526e-05	4.654e-05	TURE	CL11_F	14.3581	14.0532	Mono-allelic expression
GRMZM2G101221	30	0	19	0	3.815e-06	1.25e-05	TURE	CL11_F	14.8727	14.2137	Mono-allelic expression
GRMZM2G101704	10	0	12	0	0.0004883	0.0012	TURE	CL11_F	13.2877	13.5507	Mono-allelic expression
GRMZM2G102069	17	0	16	0	3.052e-05	8.979e-05	TURE	CL11_F	14.0532	13.9658	Mono-allelic expression
GRMZM2G103152	98	0	111	0	7.704e-34	1.391e-32	TURE	CL11_F	16.5805	16.7602	Mono-allelic expression
GRMZM2G103227	21	0	21	0	9.537e-07	3.335e-06	TURE	CL11_F	14.3581	14.3581	Mono-allelic expression
GRMZM2G104088	39	0	33	0	2.328e-10	1.142e-09	TURE	CL11_F	15.2512	15.0102	Mono-allelic expression
GRMZM2G104146	21	0	15	0	6.104e-05	0.0001721	TURE	CL11_F	14.3581	13.8727	Mono-allelic expression
GRMZM2G104258	59	0	22	0	4.768e-07	1.722e-06	TURE	CL11_F	15.8484	14.4252	Mono-allelic expression
GRMZM2G107872	31	0	10	0	0.001953	0.00429	TURE	CL11_F	14.92	13.2877	Mono-allelic expression
GRMZM2G108109	70	0	22	0	4.768e-07	1.722e-06	TURE	CL11_F	16.0951	14.4252	Mono-allelic expression
GRMZM2G108480	37	0	24	0	1.192e-07	4.572e-07	TURE	CL11_F	15.1752	14.5507	Mono-allelic expression
GRMZM2G108819	144	0	110	0	1.541e-33	2.721e-32	TURE	CL11_F	17.1357	16.7471	Mono-allelic expression
GRMZM2G109271	135	0	261	0	5.398e-79	4.287e-77	TURE	CL11_F	17.0426	17.9937	Mono-allelic expression
GRMZM2G109643	38	0	23	0	2.384e-07	8.88e-07	TURE	CL11_F	15.2137	14.4893	Mono-allelic expression
GRMZM2G110622	12	0	24	0	1.192e-07	4.572e-07	TURE	CL11_F	13.5507	14.5507	Mono-allelic expression
GRMZM2G110862	87	0	30	0	1.863e-09	8.404e-09	TURE	CL11_F	16.4087	14.8727	Mono-allelic expression
GRMZM2G111273	221	0	204	0	7.779e-62	3.574e-60	TURE	CL11_F	17.7537	17.6382	Mono-allelic expression
GRMZM2G111504	98	0	44	0	1.137e-13	7.292e-13	TURE	CL11_F	16.5805	15.4252	Mono-allelic expression
GRMZM2G111764	10	0	17	0	1.526e-05	4.654e-05	TURE	CL11_F	13.2877	14.0532	Mono-allelic expression
GRMZM2G112406	89	0	39	0	3.638e-12	2.074e-11	TURE	CL11_F	16.4415	15.2512	Mono-allelic expression
GRMZM2G113202	13	0	13	0	0.0002441	0.0006316	TURE	CL11_F	13.6662	13.6662	Mono-allelic expression
GRMZM2G113400	15	0	14	0	0.0001221	0.0003285	TURE	CL11_F	13.8727	13.7731	Mono-allelic expression
GRMZM2G114538	12	0	10	0	0.001953	0.00429	TURE	CL11_F	13.5507	13.2877	Mono-allelic expression
GRMZM2G115265	33	0	31	0	9.313e-10	4.331e-09	TURE	CL11_F	15.0102	14.92	Mono-allelic expression
GRMZM2G115342	181	0	94	0	1.01e-28	1.449e-27	TURE	CL11_F	17.4656	16.5204	Mono-allelic expression
GRMZM2G116298	96	0	34	0	1.164e-10	5.854e-10	TURE	CL11_F	16.5507	15.0532	Mono-allelic expression
GRMZM2G116681	294	20	117	0	1.204e-35	2.325e-34	TURE	CL11_F	3.87774	16.8361	Mono-allelic expression
GRMZM2G116947	105	0	63	0	2.168e-19	1.928e-18	TURE	CL11_F	16.68	15.9431	Mono-allelic expression
GRMZM2G118272	70	0	44	0	1.137e-13	7.292e-13	TURE	CL11_F	16.0951	15.4252	Mono-allelic expression
GRMZM2G118490	260	0	93	0	2.019e-28	2.849e-27	TURE	CL11_F	17.9882	16.5049	Mono-allelic expression
GRMZM2G118550	13	0	11	0	0.0009766	0.002271	TURE	CL11_F	13.6662	13.4252	Mono-allelic expression
GRMZM2G119443	19	0	15	0	6.104e-05	0.0001721	TURE	CL11_F	14.2137	13.8727	Mono-allelic expression
GRMZM2G119465	90	0	33	0	2.328e-10	1.142e-09	TURE	CL11_F	16.4576	15.0102	Mono-allelic expression
GRMZM2G120019	23	0	38	0	7.276e-12	4.066e-11	TURE	CL11_F	14.4893	15.2137	Mono-allelic expression
GRMZM2G120084	36	0	20	0	1.907e-06	6.442e-06	TURE	CL11_F	15.1357	14.2877	Mono-allelic expression
GRMZM2G120351	15	0	13	0	0.0002441	0.0006316	TURE	CL11_F	13.8727	13.6662	Mono-allelic expression
GRMZM2G120463	12	0	10	0	0.001953	0.00429	TURE	CL11_F	13.5507	13.2877	Mono-allelic expression
GRMZM2G121300	11	0	10	0	0.001953	0.00429	TURE	CL11_F	13.4252	13.2877	Mono-allelic expression
GRMZM2G121992	126	0	67	0	1.355e-20	1.303e-19	TURE	CL11_F	16.9431	16.0319	Mono-allelic expression
GRMZM2G122239	134	0	36	0	2.91e-11	1.544e-10	TURE	CL11_F	17.0319	15.1357	Mono-allelic expression
GRMZM2G123097	27	0	25	0	5.96e-08	2.37e-07	TURE	CL11_F	14.7207	14.6096	Mono-allelic expression
GRMZM2G123724	22	0	19	0	3.815e-06	1.25e-05	TURE	CL11_F	14.4252	14.2137	Mono-allelic expression
GRMZM2G123868	14	0	20	0	1.907e-06	6.442e-06	TURE	CL11_F	13.7731	14.2877	Mono-allelic expression
GRMZM2G123896	59	0	55	0	5.551e-17	4.326e-16	TURE	CL11_F	15.8484	15.7471	Mono-allelic expression
GRMZM2G124281	84	0	40	0	1.819e-12	1.067e-11	TURE	CL11_F	16.3581	15.2877	Mono-allelic expression
GRMZM2G124304	31	0	18	0	7.629e-06	2.415e-05	TURE	CL11_F	14.92	14.1357	Mono-allelic expression
GRMZM2G124797	19	0	17	0	1.526e-05	4.654e-05	TURE	CL11_F	14.2137	14.0532	Mono-allelic expression
GRMZM2G124835	131	0	87	0	1.292e-26	1.674e-25	TURE	CL11_F	16.9992	16.4087	Mono-allelic expression
GRMZM2G125557	39	0	21	0	9.537e-07	3.335e-06	TURE	CL11_F	15.2512	14.3581	Mono-allelic expression
GRMZM2G125679	42	0	21	0	9.537e-07	3.335e-06	TURE	CL11_F	15.3581	14.3581	Mono-allelic expression
GRMZM2G126430	38	0	14	0	0.0001221	0.0003285	TURE	CL11_F	15.2137	13.7731	Mono-allelic expression
GRMZM2G126852	10	0	10	0	0.001953	0.00429	TURE	CL11_F	13.2877	13.2877	Mono-allelic expression
GRMZM2G127704	50	0	34	0	1.164e-10	5.854e-10	TURE	CL11_F	15.6096	15.0532	Mono-allelic expression
GRMZM2G128364	24	0	27	0	1.49e-08	6.22e-08	TURE	CL11_F	14.5507	14.7207	Mono-allelic expression
GRMZM2G128605	24	0	23	0	2.384e-07	8.88e-07	TURE	CL11_F	14.5507	14.4893	Mono-allelic expression
GRMZM2G128651	25	0	12	0	0.0004883	0.0012	TURE	CL11_F	14.6096	13.5507	Mono-allelic expression
GRMZM2G129068	68	0	24	0	1.192e-07	4.572e-07	TURE	CL11_F	16.0532	14.5507	Mono-allelic expression
GRMZM2G129146	68	0	25	0	5.96e-08	2.37e-07	TURE	CL11_F	16.0532	14.6096	Mono-allelic expression
GRMZM2G130065	17	0	10	0	0.001953	0.00429	TURE	CL11_F	14.0532	13.2877	Mono-allelic expression
GRMZM2G130071	51	0	29	0	3.725e-09	1.646e-08	TURE	CL11_F	15.6382	14.8238	Mono-allelic expression
GRMZM2G130398	97	0	54	0	1.11e-16	8.53e-16	TURE	CL11_F	16.5657	15.7207	Mono-allelic expression
GRMZM2G130773	25	0	21	0	9.537e-07	3.335e-06	TURE	CL11_F	14.6096	14.3581	Mono-allelic expression
GRMZM2G131559	38	0	27	0	1.49e-08	6.22e-08	TURE	CL11_F	15.2137	14.7207	Mono-allelic expression
GRMZM2G132862	97	0	52	0	4.441e-16	3.31e-15	TURE	CL11_F	16.5657	15.6662	Mono-allelic expression
GRMZM2G133070	79	0	91	0	8.078e-28	1.107e-26	TURE	CL11_F	16.2696	16.4736	Mono-allelic expression
GRMZM2G133841	42	0	34	0	1.164e-10	5.854e-10	TURE	CL11_F	15.3581	15.0532	Mono-allelic expression
GRMZM2G134340	276	0	259	0	2.159e-78	1.692e-76	TURE	CL11_F	18.0743	17.9826	Mono-allelic expression
GRMZM2G135018	24	0	16	0	3.052e-05	8.979e-05	TURE	CL11_F	14.5507	13.9658	Mono-allelic expression
GRMZM2G135314	22	0	10	0	0.001953	0.00429	TURE	CL11_F	14.4252	13.2877	Mono-allelic expression
GRMZM2G136085	30	0	17	0	1.526e-05	4.654e-05	TURE	CL11_F	14.8727	14.0532	Mono-allelic expression
GRMZM2G136624	81	0	71	0	8.47e-22	8.742e-21	TURE	CL11_F	16.3056	16.1155	Mono-allelic expression
GRMZM2G136838	15	0	12	0	0.0004883	0.0012	TURE	CL11_F	13.8727	13.5507	Mono-allelic expression
GRMZM2G137344	24	0	28	0	7.451e-09	3.216e-08	TURE	CL11_F	14.5507	14.7731	Mono-allelic expression
GRMZM2G137901	98	0	39	0	3.638e-12	2.074e-11	TURE	CL11_F	16.5805	15.2512	Mono-allelic expression
GRMZM2G139715	42	0	29	0	3.725e-09	1.646e-08	TURE	CL11_F	15.3581	14.8238	Mono-allelic expression
GRMZM2G140116	67	0	40	0	1.819e-12	1.067e-11	TURE	CL11_F	16.0319	15.2877	Mono-allelic expression
GRMZM2G140545	35	0	15	0	6.104e-05	0.0001721	TURE	CL11_F	15.0951	13.8727	Mono-allelic expression
GRMZM2G140874	49	0	45	0	5.684e-14	3.74e-13	TURE	CL11_F	15.5805	15.4576	Mono-allelic expression
GRMZM2G140909	31	0	10	0	0.001953	0.00429	TURE	CL11_F	14.92	13.2877	Mono-allelic expression
GRMZM2G141239	17	0	11	0	0.0009766	0.002271	TURE	CL11_F	14.0532	13.4252	Mono-allelic expression
GRMZM2G143124	13	0	34	0	1.164e-10	5.854e-10	TURE	CL11_F	13.6662	15.0532	Mono-allelic expression
GRMZM2G143403	180	0	135	0	4.592e-41	1.128e-39	TURE	CL11_F	17.4576	17.0426	Mono-allelic expression
GRMZM2G143427	62	0	45	0	5.684e-14	3.74e-13	TURE	CL11_F	15.92	15.4576	Mono-allelic expression
GRMZM2G143738	20	0	10	0	0.001953	0.00429	TURE	CL11_F	14.2877	13.2877	Mono-allelic expression
GRMZM2G143989	100	0	32	0	4.657e-10	2.212e-09	TURE	CL11_F	16.6096	14.9658	Mono-allelic expression
GRMZM2G144641	236	0	306	0	1.534e-92	1.822e-90	TURE	CL11_F	17.8484	18.2232	Mono-allelic expression
GRMZM2G144915	18	0	17	0	1.526e-05	4.654e-05	TURE	CL11_F	14.1357	14.0532	Mono-allelic expression
GRMZM2G145063	37	0	14	0	0.0001221	0.0003285	TURE	CL11_F	15.1752	13.7731	Mono-allelic expression
GRMZM2G145427	10	0	19	0	3.815e-06	1.25e-05	TURE	CL11_F	13.2877	14.2137	Mono-allelic expression
GRMZM2G145433	38	0	54	0	1.11e-16	8.53e-16	TURE	CL11_F	15.2137	15.7207	Mono-allelic expression
GRMZM2G146319	111	0	138	0	5.74e-42	1.452e-40	TURE	CL11_F	16.7602	17.0743	Mono-allelic expression
GRMZM2G146778	20	0	10	0	0.001953	0.00429	TURE	CL11_F	14.2877	13.2877	Mono-allelic expression
GRMZM2G147266	11	0	14	0	0.0001221	0.0003285	TURE	CL11_F	13.4252	13.7731	Mono-allelic expression
GRMZM2G148074	16	0	18	0	7.629e-06	2.415e-05	TURE	CL11_F	13.9658	14.1357	Mono-allelic expression
GRMZM2G148333	177	0	119	0	3.009e-36	5.946e-35	TURE	CL11_F	17.4334	16.8606	Mono-allelic expression
GRMZM2G149277	109	0	102	0	3.944e-31	6.29e-30	TURE	CL11_F	16.734	16.6382	Mono-allelic expression
GRMZM2G149410	220	0	116	0	2.407e-35	4.612e-34	TURE	CL11_F	17.7471	16.8238	Mono-allelic expression
GRMZM2G149649	105	31	43	0	2.274e-13	1.425e-12	TURE	CL11_F	1.76005	15.392	Mono-allelic expression
GRMZM2G150710	38	0	32	0	4.657e-10	2.212e-09	TURE	CL11_F	15.2137	14.9658	Mono-allelic expression
GRMZM2G150715	31	0	16	0	3.052e-05	8.979e-05	TURE	CL11_F	14.92	13.9658	Mono-allelic expression
GRMZM2G151208	333	0	283	0	1.287e-85	1.187e-83	TURE	CL11_F	18.3452	18.1104	Mono-allelic expression
GRMZM2G151468	136	0	91	0	8.078e-28	1.107e-26	TURE	CL11_F	17.0532	16.4736	Mono-allelic expression
GRMZM2G152011	18	0	13	0	0.0002441	0.0006316	TURE	CL11_F	14.1357	13.6662	Mono-allelic expression
GRMZM2G152442	70	0	42	0	4.547e-13	2.793e-12	TURE	CL11_F	16.0951	15.3581	Mono-allelic expression
GRMZM2G153206	19	0	14	0	0.0001221	0.0003285	TURE	CL11_F	14.2137	13.7731	Mono-allelic expression
GRMZM2G153787	82	0	30	0	1.863e-09	8.404e-09	TURE	CL11_F	16.3233	14.8727	Mono-allelic expression
GRMZM2G153811	17	0	12	0	0.0004883	0.0012	TURE	CL11_F	14.0532	13.5507	Mono-allelic expression
GRMZM2G153823	180	0	92	0	4.039e-28	5.593e-27	TURE	CL11_F	17.4576	16.4893	Mono-allelic expression
GRMZM2G153938	166	0	132	0	3.673e-40	8.605e-39	TURE	CL11_F	17.3408	17.0102	Mono-allelic expression
GRMZM2G154156	84	0	73	0	2.118e-22	2.262e-21	TURE	CL11_F	16.3581	16.1556	Mono-allelic expression
GRMZM2G155042	22	0	13	0	0.0002441	0.0006316	TURE	CL11_F	14.4252	13.6662	Mono-allelic expression
GRMZM2G155765	102	0	51	0	8.882e-16	6.495e-15	TURE	CL11_F	16.6382	15.6382	Mono-allelic expression
GRMZM2G155820	13	0	10	0	0.001953	0.00429	TURE	CL11_F	13.6662	13.2877	Mono-allelic expression
GRMZM2G156110	104	0	68	0	6.776e-21	6.629e-20	TURE	CL11_F	16.6662	16.0532	Mono-allelic expression
GRMZM2G156207	396	0	369	0	1.663e-111	3.381e-109	TURE	CL11_F	18.5951	18.4933	Mono-allelic expression
GRMZM2G156632	32	0	11	0	0.0009766	0.002271	TURE	CL11_F	14.9658	13.4252	Mono-allelic expression
GRMZM2G156692	10	0	11	0	0.0009766	0.002271	TURE	CL11_F	13.2877	13.4252	Mono-allelic expression
GRMZM2G156794	418	0	389	0	1.586e-117	3.658e-115	TURE	CL11_F	18.6731	18.5694	Mono-allelic expression
GRMZM2G157156	25	0	17	0	1.526e-05	4.654e-05	TURE	CL11_F	14.6096	14.0532	Mono-allelic expression
GRMZM2G157232	32	0	35	0	5.821e-11	3.009e-10	TURE	CL11_F	14.9658	15.0951	Mono-allelic expression
GRMZM2G157272	15	0	14	0	0.0001221	0.0003285	TURE	CL11_F	13.8727	13.7731	Mono-allelic expression
GRMZM2G158740	110	0	80	0	1.654e-24	1.959e-23	TURE	CL11_F	16.7471	16.2877	Mono-allelic expression
GRMZM2G158952	17	0	10	0	0.001953	0.00429	TURE	CL11_F	14.0532	13.2877	Mono-allelic expression
GRMZM2G159075	60	0	28	0	7.451e-09	3.216e-08	TURE	CL11_F	15.8727	14.7731	Mono-allelic expression
GRMZM2G159472	17	0	17	0	1.526e-05	4.654e-05	TURE	CL11_F	14.0532	14.0532	Mono-allelic expression
GRMZM2G159636	45	0	78	0	6.617e-24	7.573e-23	TURE	CL11_F	15.4576	16.2512	Mono-allelic expression
GRMZM2G160136	18	0	16	0	3.052e-05	8.979e-05	TURE	CL11_F	14.1357	13.9658	Mono-allelic expression
GRMZM2G160224	51	0	23	0	2.384e-07	8.88e-07	TURE	CL11_F	15.6382	14.4893	Mono-allelic expression
GRMZM2G161161	31	0	37	0	1.455e-11	7.954e-11	TURE	CL11_F	14.92	15.1752	Mono-allelic expression
GRMZM2G161410	43	0	44	0	1.137e-13	7.292e-13	TURE	CL11_F	15.392	15.4252	Mono-allelic expression
GRMZM2G161414	18	0	39	0	3.638e-12	2.074e-11	TURE	CL11_F	14.1357	15.2512	Mono-allelic expression
GRMZM2G162266	137	0	61	0	8.674e-19	7.425e-18	TURE	CL11_F	17.0638	15.8965	Mono-allelic expression
GRMZM2G162531	65	0	35	0	5.821e-11	3.009e-10	TURE	CL11_F	15.9882	15.0951	Mono-allelic expression
GRMZM2G163574	44	0	30	0	1.863e-09	8.404e-09	TURE	CL11_F	15.4252	14.8727	Mono-allelic expression
GRMZM2G163807	286	0	95	0	5.049e-29	7.384e-28	TURE	CL11_F	18.1257	16.5356	Mono-allelic expression
GRMZM2G163956	52	0	19	0	3.815e-06	1.25e-05	TURE	CL11_F	15.6662	14.2137	Mono-allelic expression
GRMZM2G164440	96	0	24	0	1.192e-07	4.572e-07	TURE	CL11_F	16.5507	14.5507	Mono-allelic expression
GRMZM2G164672	97	0	127	0	1.175e-38	2.601e-37	TURE	CL11_F	16.5657	16.9545	Mono-allelic expression
GRMZM2G164704	67	0	18	0	7.629e-06	2.415e-05	TURE	CL11_F	16.0319	14.1357	Mono-allelic expression
GRMZM2G165224	146	0	55	0	5.551e-17	4.326e-16	TURE	CL11_F	17.1556	15.7471	Mono-allelic expression
GRMZM2G165616	20	0	11	0	0.0009766	0.002271	TURE	CL11_F	14.2877	13.4252	Mono-allelic expression
GRMZM2G166603	69	0	32	0	4.657e-10	2.212e-09	TURE	CL11_F	16.0743	14.9658	Mono-allelic expression
GRMZM2G167308	141	0	104	0	9.861e-32	1.613e-30	TURE	CL11_F	17.1053	16.6662	Mono-allelic expression
GRMZM2G167725	39	0	74	0	1.059e-22	1.151e-21	TURE	CL11_F	15.2512	16.1752	Mono-allelic expression
GRMZM2G169300	23	0	14	0	0.0001221	0.0003285	TURE	CL11_F	14.4893	13.7731	Mono-allelic expression
GRMZM2G169376	24	0	11	0	0.0009766	0.002271	TURE	CL11_F	14.5507	13.4252	Mono-allelic expression
GRMZM2G169981	31	0	24	0	1.192e-07	4.572e-07	TURE	CL11_F	14.92	14.5507	Mono-allelic expression
GRMZM2G170037	20	0	26	0	2.98e-08	1.214e-07	TURE	CL11_F	14.2877	14.6662	Mono-allelic expression
GRMZM2G170593	14	0	10	0	0.001953	0.00429	TURE	CL11_F	13.7731	13.2877	Mono-allelic expression
GRMZM2G172086	12	0	11	0	0.0009766	0.002271	TURE	CL11_F	13.5507	13.4252	Mono-allelic expression
GRMZM2G172338	121	0	38	0	7.276e-12	4.066e-11	TURE	CL11_F	16.8846	15.2137	Mono-allelic expression
GRMZM2G172448	15	0	14	0	0.0001221	0.0003285	TURE	CL11_F	13.8727	13.7731	Mono-allelic expression
GRMZM2G174114	11	0	16	0	3.052e-05	8.979e-05	TURE	CL11_F	13.4252	13.9658	Mono-allelic expression
GRMZM2G174257	58	0	57	0	1.388e-17	1.117e-16	TURE	CL11_F	15.8238	15.7987	Mono-allelic expression
GRMZM2G174691	44	0	30	0	1.863e-09	8.404e-09	TURE	CL11_F	15.4252	14.8727	Mono-allelic expression
GRMZM2G174736	34	0	23	0	2.384e-07	8.88e-07	TURE	CL11_F	15.0532	14.4893	Mono-allelic expression
GRMZM2G176010	48	0	37	0	1.455e-11	7.954e-11	TURE	CL11_F	15.5507	15.1752	Mono-allelic expression
GRMZM2G176756	30	0	13	0	0.0002441	0.0006316	TURE	CL11_F	14.8727	13.6662	Mono-allelic expression
GRMZM2G177373	10	0	20	0	1.907e-06	6.442e-06	TURE	CL11_F	13.2877	14.2877	Mono-allelic expression
GRMZM2G178221	17	0	20	0	1.907e-06	6.442e-06	TURE	CL11_F	14.0532	14.2877	Mono-allelic expression
GRMZM2G180232	11	0	24	0	1.192e-07	4.572e-07	TURE	CL11_F	13.4252	14.5507	Mono-allelic expression
GRMZM2G180247	24	0	11	0	0.0009766	0.002271	TURE	CL11_F	14.5507	13.4252	Mono-allelic expression
GRMZM2G180549	38	0	40	0	1.819e-12	1.067e-11	TURE	CL11_F	15.2137	15.2877	Mono-allelic expression
GRMZM2G181073	35	0	29	0	3.725e-09	1.646e-08	TURE	CL11_F	15.0951	14.8238	Mono-allelic expression
GRMZM2G181168	23	0	12	0	0.0004883	0.0012	TURE	CL11_F	14.4893	13.5507	Mono-allelic expression
GRMZM2G181336	20	0	10	0	0.001953	0.00429	TURE	CL11_F	14.2877	13.2877	Mono-allelic expression
GRMZM2G302556	129	0	58	0	6.939e-18	5.653e-17	TURE	CL11_F	16.977	15.8238	Mono-allelic expression
GRMZM2G303091	189	0	79	0	3.309e-24	3.868e-23	TURE	CL11_F	17.528	16.2696	Mono-allelic expression
GRMZM2G303709	88	0	111	0	7.704e-34	1.391e-32	TURE	CL11_F	16.4252	16.7602	Mono-allelic expression
GRMZM2G306945	73	0	120	0	1.505e-36	3.008e-35	TURE	CL11_F	16.1556	16.8727	Mono-allelic expression
GRMZM2G307690	16	0	11	0	0.0009766	0.002271	TURE	CL11_F	13.9658	13.4252	Mono-allelic expression
GRMZM2G307903	40	0	13	0	0.0002441	0.0006316	TURE	CL11_F	15.2877	13.6662	Mono-allelic expression
GRMZM2G308982	20	0	11	0	0.0009766	0.002271	TURE	CL11_F	14.2877	13.4252	Mono-allelic expression
GRMZM2G309600	14	0	14	0	0.0001221	0.0003285	TURE	CL11_F	13.7731	13.7731	Mono-allelic expression
GRMZM2G315767	24	0	20	0	1.907e-06	6.442e-06	TURE	CL11_F	14.5507	14.2877	Mono-allelic expression
GRMZM2G319454	230	0	126	0	2.351e-38	5.164e-37	TURE	CL11_F	17.8113	16.9431	Mono-allelic expression
GRMZM2G319798	59	0	19	0	3.815e-06	1.25e-05	TURE	CL11_F	15.8484	14.2137	Mono-allelic expression
GRMZM2G320215	41	0	27	0	1.49e-08	6.22e-08	TURE	CL11_F	15.3233	14.7207	Mono-allelic expression
GRMZM2G320271	19	0	22	0	4.768e-07	1.722e-06	TURE	CL11_F	14.2137	14.4252	Mono-allelic expression
GRMZM2G321413	354	0	295	0	3.142e-89	3.277e-87	TURE	CL11_F	18.4334	18.1704	Mono-allelic expression
GRMZM2G322892	401	0	555	0	1.696e-167	1.13e-164	TURE	CL11_F	18.6132	19.0821	Mono-allelic expression
GRMZM2G323296	58	0	64	0	1.084e-19	9.858e-19	TURE	CL11_F	15.8238	15.9658	Mono-allelic expression
GRMZM2G330772	31	0	20	0	1.907e-06	6.442e-06	TURE	CL11_F	14.92	14.2877	Mono-allelic expression
GRMZM2G330792	58	0	56	0	2.776e-17	2.19e-16	TURE	CL11_F	15.8238	15.7731	Mono-allelic expression
GRMZM2G331880	68	0	51	0	8.882e-16	6.495e-15	TURE	CL11_F	16.0532	15.6382	Mono-allelic expression
GRMZM2G334556	14	0	11	0	0.0009766	0.002271	TURE	CL11_F	13.7731	13.4252	Mono-allelic expression
GRMZM2G337191	37	0	18	0	7.629e-06	2.415e-05	TURE	CL11_F	15.1752	14.1357	Mono-allelic expression
GRMZM2G340717	134	0	92	0	4.039e-28	5.593e-27	TURE	CL11_F	17.0319	16.4893	Mono-allelic expression
GRMZM2G341439	24	0	12	0	0.0004883	0.0012	TURE	CL11_F	14.5507	13.5507	Mono-allelic expression
GRMZM2G343538	121	0	42	0	4.547e-13	2.793e-12	TURE	CL11_F	16.8846	15.3581	Mono-allelic expression
GRMZM2G346065	37	0	31	0	9.313e-10	4.331e-09	TURE	CL11_F	15.1752	14.92	Mono-allelic expression
GRMZM2G346693	87	0	49	0	3.553e-15	2.512e-14	TURE	CL11_F	16.4087	15.5805	Mono-allelic expression
GRMZM2G349100	49	0	33	0	2.328e-10	1.142e-09	TURE	CL11_F	15.5805	15.0102	Mono-allelic expression
GRMZM2G350165	194	0	100	0	1.578e-30	2.47e-29	TURE	CL11_F	17.5657	16.6096	Mono-allelic expression
GRMZM2G350819	13	0	10	0	0.001953	0.00429	TURE	CL11_F	13.6662	13.2877	Mono-allelic expression
GRMZM2G350882	19	0	14	0	0.0001221	0.0003285	TURE	CL11_F	14.2137	13.7731	Mono-allelic expression
GRMZM2G351232	278	0	110	0	1.541e-33	2.721e-32	TURE	CL11_F	18.0847	16.7471	Mono-allelic expression
GRMZM2G351895	79	0	36	0	2.91e-11	1.544e-10	TURE	CL11_F	16.2696	15.1357	Mono-allelic expression
GRMZM2G354525	65	0	41	0	9.095e-13	5.448e-12	TURE	CL11_F	15.9882	15.3233	Mono-allelic expression
GRMZM2G355221	22	0	14	0	0.0001221	0.0003285	TURE	CL11_F	14.4252	13.7731	Mono-allelic expression
GRMZM2G356087	32	0	24	0	1.192e-07	4.572e-07	TURE	CL11_F	14.9658	14.5507	Mono-allelic expression
GRMZM2G356618	43	0	15	0	6.104e-05	0.0001721	TURE	CL11_F	15.392	13.8727	Mono-allelic expression
GRMZM2G357667	10	0	12	0	0.0004883	0.0012	TURE	CL11_F	13.2877	13.5507	Mono-allelic expression
GRMZM2G358594	22	0	31	0	9.313e-10	4.331e-09	TURE	CL11_F	14.4252	14.92	Mono-allelic expression
GRMZM2G358635	19	0	17	0	1.526e-05	4.654e-05	TURE	CL11_F	14.2137	14.0532	Mono-allelic expression
GRMZM2G361087	22	0	15	0	6.104e-05	0.0001721	TURE	CL11_F	14.4252	13.8727	Mono-allelic expression
GRMZM2G364324	14	0	15	0	6.104e-05	0.0001721	TURE	CL11_F	13.7731	13.8727	Mono-allelic expression
GRMZM2G366255	15	0	15	0	6.104e-05	0.0001721	TURE	CL11_F	13.8727	13.8727	Mono-allelic expression
GRMZM2G366638	20	0	33	0	2.328e-10	1.142e-09	TURE	CL11_F	14.2877	15.0102	Mono-allelic expression
GRMZM2G369884	483	0	266	0	1.687e-80	1.395e-78	TURE	CL11_F	18.8817	18.0211	Mono-allelic expression
GRMZM2G370473	12	0	15	0	6.104e-05	0.0001721	TURE	CL11_F	13.5507	13.8727	Mono-allelic expression
GRMZM2G370797	58	0	47	0	1.421e-14	9.678e-14	TURE	CL11_F	15.8238	15.5204	Mono-allelic expression
GRMZM2G371430	12	0	10	0	0.001953	0.00429	TURE	CL11_F	13.5507	13.2877	Mono-allelic expression
GRMZM2G371839	13	0	24	0	1.192e-07	4.572e-07	TURE	CL11_F	13.6662	14.5507	Mono-allelic expression
GRMZM2G373459	256	0	49	0	3.553e-15	2.512e-14	TURE	CL11_F	17.9658	15.5805	Mono-allelic expression
GRMZM2G373522	10	0	14	0	0.0001221	0.0003285	TURE	CL11_F	13.2877	13.7731	Mono-allelic expression
GRMZM2G374074	19	0	33	0	2.328e-10	1.142e-09	TURE	CL11_F	14.2137	15.0102	Mono-allelic expression
GRMZM2G374084	50	0	24	0	1.192e-07	4.572e-07	TURE	CL11_F	15.6096	14.5507	Mono-allelic expression
GRMZM2G376416	17	0	16	0	3.052e-05	8.979e-05	TURE	CL11_F	14.0532	13.9658	Mono-allelic expression
GRMZM2G376825	31	0	14	0	0.0001221	0.0003285	TURE	CL11_F	14.92	13.7731	Mono-allelic expression
GRMZM2G377539	63	0	88	0	6.462e-27	8.517e-26	TURE	CL11_F	15.9431	16.4252	Mono-allelic expression
GRMZM2G378931	13	0	10	0	0.001953	0.00429	TURE	CL11_F	13.6662	13.2877	Mono-allelic expression
GRMZM2G379898	33	0	17	0	1.526e-05	4.654e-05	TURE	CL11_F	15.0102	14.0532	Mono-allelic expression
GRMZM2G382534	29	0	15	0	6.104e-05	0.0001721	TURE	CL11_F	14.8238	13.8727	Mono-allelic expression
GRMZM2G383340	62	0	43	0	2.274e-13	1.425e-12	TURE	CL11_F	15.92	15.392	Mono-allelic expression
GRMZM2G384763	17	0	10	0	0.001953	0.00429	TURE	CL11_F	14.0532	13.2877	Mono-allelic expression
GRMZM2G389299	330	0	422	0	1.847e-127	5.828e-125	TURE	CL11_F	18.3321	18.6869	Mono-allelic expression
GRMZM2G389510	42	0	23	0	2.384e-07	8.88e-07	TURE	CL11_F	15.3581	14.4893	Mono-allelic expression
GRMZM2G389629	68	0	36	0	2.91e-11	1.544e-10	TURE	CL11_F	16.0532	15.1357	Mono-allelic expression
GRMZM2G390522	15	0	17	0	1.526e-05	4.654e-05	TURE	CL11_F	13.8727	14.0532	Mono-allelic expression
GRMZM2G396483	227	0	232	0	2.898e-70	1.729e-68	TURE	CL11_F	17.7923	17.8238	Mono-allelic expression
GRMZM2G397785	118	0	63	0	2.168e-19	1.928e-18	TURE	CL11_F	16.8484	15.9431	Mono-allelic expression
GRMZM2G398736	117	0	28	0	7.451e-09	3.216e-08	TURE	CL11_F	16.8361	14.7731	Mono-allelic expression
GRMZM2G399828	45	0	12	0	0.0004883	0.0012	TURE	CL11_F	15.4576	13.5507	Mono-allelic expression
GRMZM2G401291	10	0	18	0	7.629e-06	2.415e-05	TURE	CL11_F	13.2877	14.1357	Mono-allelic expression
GRMZM2G402171	71	0	97	0	1.262e-29	1.914e-28	TURE	CL11_F	16.1155	16.5657	Mono-allelic expression
GRMZM2G402638	21	0	12	0	0.0004883	0.0012	TURE	CL11_F	14.3581	13.5507	Mono-allelic expression
GRMZM2G403470	77	0	66	0	2.711e-20	2.558e-19	TURE	CL11_F	16.2326	16.0102	Mono-allelic expression
GRMZM2G403475	26	0	24	0	1.192e-07	4.572e-07	TURE	CL11_F	14.6662	14.5507	Mono-allelic expression
GRMZM2G404411	152	0	95	0	5.049e-29	7.384e-28	TURE	CL11_F	17.2137	16.5356	Mono-allelic expression
GRMZM2G404769	476	0	171	0	6.682e-52	2.364e-50	TURE	CL11_F	18.8606	17.3836	Mono-allelic expression
GRMZM2G407279	93	0	42	0	4.547e-13	2.793e-12	TURE	CL11_F	16.5049	15.3581	Mono-allelic expression
GRMZM2G407683	65	0	39	0	3.638e-12	2.074e-11	TURE	CL11_F	15.9882	15.2512	Mono-allelic expression
GRMZM2G407869	40	0	65	0	5.421e-20	5.048e-19	TURE	CL11_F	15.2877	15.9882	Mono-allelic expression
GRMZM2G410644	98	0	41	0	9.095e-13	5.448e-12	TURE	CL11_F	16.5805	15.3233	Mono-allelic expression
GRMZM2G413607	419	0	235	0	3.622e-71	2.263e-69	TURE	CL11_F	18.6766	17.8423	Mono-allelic expression
GRMZM2G415025	14	0	17	0	1.526e-05	4.654e-05	TURE	CL11_F	13.7731	14.0532	Mono-allelic expression
GRMZM2G416501	102	0	56	0	2.776e-17	2.19e-16	TURE	CL11_F	16.6382	15.7731	Mono-allelic expression
GRMZM2G421200	30	0	37	0	1.455e-11	7.954e-11	TURE	CL11_F	14.8727	15.1752	Mono-allelic expression
GRMZM2G421750	95	0	69	0	3.388e-21	3.386e-20	TURE	CL11_F	16.5356	16.0743	Mono-allelic expression
GRMZM2G422175	33	0	10	0	0.001953	0.00429	TURE	CL11_F	15.0102	13.2877	Mono-allelic expression
GRMZM2G422340	53	0	40	0	1.819e-12	1.067e-11	TURE	CL11_F	15.6937	15.2877	Mono-allelic expression
GRMZM2G423383	79	0	70	0	1.694e-21	1.717e-20	TURE	CL11_F	16.2696	16.0951	Mono-allelic expression
GRMZM2G425392	71	0	49	0	3.553e-15	2.512e-14	TURE	CL11_F	16.1155	15.5805	Mono-allelic expression
GRMZM2G425863	17	0	16	0	3.052e-05	8.979e-05	TURE	CL11_F	14.0532	13.9658	Mono-allelic expression
GRMZM2G426638	256	0	279	0	2.059e-84	1.857e-82	TURE	CL11_F	17.9658	18.0899	Mono-allelic expression
GRMZM2G428924	24	0	26	0	2.98e-08	1.214e-07	TURE	CL11_F	14.5507	14.6662	Mono-allelic expression
GRMZM2G429128	133	0	113	0	1.926e-34	3.564e-33	TURE	CL11_F	17.0211	16.786	Mono-allelic expression
GRMZM2G430071	20	0	24	0	1.192e-07	4.572e-07	TURE	CL11_F	14.2877	14.5507	Mono-allelic expression
GRMZM2G430526	149	0	119	0	3.009e-36	5.946e-35	TURE	CL11_F	17.185	16.8606	Mono-allelic expression
GRMZM2G431468	85	0	55	0	5.551e-17	4.326e-16	TURE	CL11_F	16.3752	15.7471	Mono-allelic expression
GRMZM2G434191	281	0	145	0	4.484e-44	1.265e-42	TURE	CL11_F	18.1002	17.1457	Mono-allelic expression
GRMZM2G434252	290	0	205	0	3.889e-62	1.808e-60	TURE	CL11_F	18.1457	17.6453	Mono-allelic expression
GRMZM2G435796	161	0	108	0	6.163e-33	1.068e-31	TURE	CL11_F	17.2967	16.7207	Mono-allelic expression
GRMZM2G437578	26	0	14	0	0.0001221	0.0003285	TURE	CL11_F	14.6662	13.7731	Mono-allelic expression
GRMZM2G442548	66	0	73	0	2.118e-22	2.262e-21	TURE	CL11_F	16.0102	16.1556	Mono-allelic expression
GRMZM2G445066	19	0	21	0	9.537e-07	3.335e-06	TURE	CL11_F	14.2137	14.3581	Mono-allelic expression
GRMZM2G448701	39	0	18	0	7.629e-06	2.415e-05	TURE	CL11_F	15.2512	14.1357	Mono-allelic expression
GRMZM2G452609	139	0	203	0	1.556e-61	7.094e-60	TURE	CL11_F	17.0847	17.6311	Mono-allelic expression
GRMZM2G453909	15	0	15	0	6.104e-05	0.0001721	TURE	CL11_F	13.8727	13.8727	Mono-allelic expression
GRMZM2G455774	137	0	63	0	2.168e-19	1.928e-18	TURE	CL11_F	17.0638	15.9431	Mono-allelic expression
GRMZM2G456422	58	0	25	0	5.96e-08	2.37e-07	TURE	CL11_F	15.8238	14.6096	Mono-allelic expression
GRMZM2G458581	14	0	16	0	3.052e-05	8.979e-05	TURE	CL11_F	13.7731	13.9658	Mono-allelic expression
GRMZM2G458607	107	0	37	0	1.455e-11	7.954e-11	TURE	CL11_F	16.7073	15.1752	Mono-allelic expression
GRMZM2G459290	17	0	11	0	0.0009766	0.002271	TURE	CL11_F	14.0532	13.4252	Mono-allelic expression
GRMZM2G459725	12	0	10	0	0.001953	0.00429	TURE	CL11_F	13.5507	13.2877	Mono-allelic expression
GRMZM2G461141	22	0	10	0	0.001953	0.00429	TURE	CL11_F	14.4252	13.2877	Mono-allelic expression
GRMZM2G461533	17	0	10	0	0.001953	0.00429	TURE	CL11_F	14.0532	13.2877	Mono-allelic expression
GRMZM2G463445	69	0	53	0	2.22e-16	1.682e-15	TURE	CL11_F	16.0743	15.6937	Mono-allelic expression
GRMZM2G463983	201	0	115	0	4.815e-35	9.122e-34	TURE	CL11_F	17.6168	16.8113	Mono-allelic expression
GRMZM2G465771	213	0	144	0	8.968e-44	2.501e-42	TURE	CL11_F	17.7005	17.1357	Mono-allelic expression
GRMZM2G467212	83	0	28	0	7.451e-09	3.216e-08	TURE	CL11_F	16.3408	14.7731	Mono-allelic expression
GRMZM2G467642	15	0	44	0	1.137e-13	7.292e-13	TURE	CL11_F	13.8727	15.4252	Mono-allelic expression
GRMZM2G468376	22	0	14	0	0.0001221	0.0003285	TURE	CL11_F	14.4252	13.7731	Mono-allelic expression
GRMZM2G469551	54	0	38	0	7.276e-12	4.066e-11	TURE	CL11_F	15.7207	15.2137	Mono-allelic expression
GRMZM2G469955	23	0	12	0	0.0004883	0.0012	TURE	CL11_F	14.4893	13.5507	Mono-allelic expression
GRMZM2G475265	39	0	89	0	3.231e-27	4.315e-26	TURE	CL11_F	15.2512	16.4415	Mono-allelic expression
GRMZM2G477366	33	0	16	0	3.052e-05	8.979e-05	TURE	CL11_F	15.0102	13.9658	Mono-allelic expression
GRMZM2G479125	22	0	22	0	4.768e-07	1.722e-06	TURE	CL11_F	14.4252	14.4252	Mono-allelic expression
GRMZM2G479243	31	0	10	0	0.001953	0.00429	TURE	CL11_F	14.92	13.2877	Mono-allelic expression
GRMZM2G479684	313	37	208	0	4.862e-63	2.332e-61	TURE	CL11_F	3.08057	17.6662	Mono-allelic expression
GRMZM2G480095	14	0	19	0	3.815e-06	1.25e-05	TURE	CL11_F	13.7731	14.2137	Mono-allelic expression
GRMZM2G481184	291	0	128	0	5.877e-39	1.315e-37	TURE	CL11_F	18.1507	16.9658	Mono-allelic expression
GRMZM2G483931	30	0	33	0	2.328e-10	1.142e-09	TURE	CL11_F	14.8727	15.0102	Mono-allelic expression
GRMZM2G486621	10	0	14	0	0.0001221	0.0003285	TURE	CL11_F	13.2877	13.7731	Mono-allelic expression
GRMZM2G487208	76	0	49	0	3.553e-15	2.512e-14	TURE	CL11_F	16.2137	15.5805	Mono-allelic expression
GRMZM2G489573	144	0	139	0	2.87e-42	7.45e-41	TURE	CL11_F	17.1357	17.0847	Mono-allelic expression
GRMZM2G491000	15	0	12	0	0.0004883	0.0012	TURE	CL11_F	13.8727	13.5507	Mono-allelic expression
GRMZM2G491944	18	0	16	0	3.052e-05	8.979e-05	TURE	CL11_F	14.1357	13.9658	Mono-allelic expression
GRMZM2G492869	11	0	12	0	0.0004883	0.0012	TURE	CL11_F	13.4252	13.5507	Mono-allelic expression
GRMZM2G498078	106	0	60	0	1.735e-18	1.464e-17	TURE	CL11_F	16.6937	15.8727	Mono-allelic expression
GRMZM2G501541	35	0	21	0	9.537e-07	3.335e-06	TURE	CL11_F	15.0951	14.3581	Mono-allelic expression
GRMZM2G507100	11	0	11	0	0.0009766	0.002271	TURE	CL11_F	13.4252	13.4252	Mono-allelic expression
GRMZM2G508296	37	0	16	0	3.052e-05	8.979e-05	TURE	CL11_F	15.1752	13.9658	Mono-allelic expression
GRMZM2G510716	24	0	16	0	3.052e-05	8.979e-05	TURE	CL11_F	14.5507	13.9658	Mono-allelic expression
GRMZM2G513457	90	0	65	0	5.421e-20	5.048e-19	TURE	CL11_F	16.4576	15.9882	Mono-allelic expression
GRMZM2G513751	190	0	85	0	5.17e-26	6.513e-25	TURE	CL11_F	17.5356	16.3752	Mono-allelic expression
GRMZM2G514507	48	0	26	0	2.98e-08	1.214e-07	TURE	CL11_F	15.5507	14.6662	Mono-allelic expression
GRMZM2G517433	43	0	72	0	4.235e-22	4.44e-21	TURE	CL11_F	15.392	16.1357	Mono-allelic expression
GRMZM2G518956	12	0	21	0	9.537e-07	3.335e-06	TURE	CL11_F	13.5507	14.3581	Mono-allelic expression
GRMZM2G526662	74	0	35	0	5.821e-11	3.009e-10	TURE	CL11_F	16.1752	15.0951	Mono-allelic expression
GRMZM2G526825	39	0	23	0	2.384e-07	8.88e-07	TURE	CL11_F	15.2512	14.4893	Mono-allelic expression
GRMZM2G528532	51	0	28	0	7.451e-09	3.216e-08	TURE	CL11_F	15.6382	14.7731	Mono-allelic expression
GRMZM2G529845	27	0	26	0	2.98e-08	1.214e-07	TURE	CL11_F	14.7207	14.6662	Mono-allelic expression
GRMZM2G532523	12	0	43	0	2.274e-13	1.425e-12	TURE	CL11_F	13.5507	15.392	Mono-allelic expression
GRMZM2G532545	23	0	25	0	5.96e-08	2.37e-07	TURE	CL11_F	14.4893	14.6096	Mono-allelic expression
GRMZM2G533440	136	0	70	0	1.694e-21	1.717e-20	TURE	CL11_F	17.0532	16.0951	Mono-allelic expression
GRMZM2G535396	13	0	16	0	3.052e-05	8.979e-05	TURE	CL11_F	13.6662	13.9658	Mono-allelic expression
GRMZM2G536713	20	0	19	0	3.815e-06	1.25e-05	TURE	CL11_F	14.2877	14.2137	Mono-allelic expression
GRMZM2G536768	35	0	28	0	7.451e-09	3.216e-08	TURE	CL11_F	15.0951	14.7731	Mono-allelic expression
GRMZM2G546175	14	0	11	0	0.0009766	0.002271	TURE	CL11_F	13.7731	13.4252	Mono-allelic expression
GRMZM2G546373	14	0	16	0	3.052e-05	8.979e-05	TURE	CL11_F	13.7731	13.9658	Mono-allelic expression
GRMZM2G549224	41	0	27	0	1.49e-08	6.22e-08	TURE	CL11_F	15.3233	14.7207	Mono-allelic expression
GRMZM2G549471	91	0	43	0	2.274e-13	1.425e-12	TURE	CL11_F	16.4736	15.392	Mono-allelic expression
GRMZM2G550213	32	0	31	0	9.313e-10	4.331e-09	TURE	CL11_F	14.9658	14.92	Mono-allelic expression
GRMZM2G552004	16	0	13	0	0.0002441	0.0006316	TURE	CL11_F	13.9658	13.6662	Mono-allelic expression
GRMZM2G552160	27	0	14	0	0.0001221	0.0003285	TURE	CL11_F	14.7207	13.7731	Mono-allelic expression
GRMZM2G555940	14	0	17	0	1.526e-05	4.654e-05	TURE	CL11_F	13.7731	14.0532	Mono-allelic expression
GRMZM2G557434	18	0	11	0	0.0009766	0.002271	TURE	CL11_F	14.1357	13.4252	Mono-allelic expression
GRMZM2G558121	32	0	18	0	7.629e-06	2.415e-05	TURE	CL11_F	14.9658	14.1357	Mono-allelic expression
GRMZM2G559098	115	0	64	0	1.084e-19	9.858e-19	TURE	CL11_F	16.8113	15.9658	Mono-allelic expression
GRMZM2G559822	102	0	20	0	1.907e-06	6.442e-06	TURE	CL11_F	16.6382	14.2877	Mono-allelic expression
GRMZM2G561087	21	0	12	0	0.0004883	0.0012	TURE	CL11_F	14.3581	13.5507	Mono-allelic expression
GRMZM2G565107	13	0	21	0	9.537e-07	3.335e-06	TURE	CL11_F	13.6662	14.3581	Mono-allelic expression
GRMZM2G565248	116	0	76	0	2.647e-23	2.956e-22	TURE	CL11_F	16.8238	16.2137	Mono-allelic expression
GRMZM2G566488	78	0	87	0	1.292e-26	1.674e-25	TURE	CL11_F	16.2512	16.4087	Mono-allelic expression
GRMZM2G566689	153	0	67	0	1.355e-20	1.303e-19	TURE	CL11_F	17.2232	16.0319	Mono-allelic expression
GRMZM2G569341	266	0	181	0	6.525e-55	2.484e-53	TURE	CL11_F	18.0211	17.4656	Mono-allelic expression
GRMZM2G569983	34	0	18	0	7.629e-06	2.415e-05	TURE	CL11_F	15.0532	14.1357	Mono-allelic expression
GRMZM2G573303	95	0	86	0	2.585e-26	3.309e-25	TURE	CL11_F	16.5356	16.392	Mono-allelic expression
GRMZM2G573798	45	0	54	0	1.11e-16	8.53e-16	TURE	CL11_F	15.4576	15.7207	Mono-allelic expression
GRMZM2G578128	69	0	33	0	2.328e-10	1.142e-09	TURE	CL11_F	16.0743	15.0102	Mono-allelic expression
GRMZM2G578225	31	0	44	0	1.137e-13	7.292e-13	TURE	CL11_F	14.92	15.4252	Mono-allelic expression
GRMZM2G578656	20	0	41	0	9.095e-13	5.448e-12	TURE	CL11_F	14.2877	15.3233	Mono-allelic expression
GRMZM2G579294	36	0	14	0	0.0001221	0.0003285	TURE	CL11_F	15.1357	13.7731	Mono-allelic expression
GRMZM2G580617	22	0	23	0	2.384e-07	8.88e-07	TURE	CL11_F	14.4252	14.4893	Mono-allelic expression
GRMZM2G581115	65	0	31	0	9.313e-10	4.331e-09	TURE	CL11_F	15.9882	14.92	Mono-allelic expression
GRMZM2G586203	24	0	14	0	0.0001221	0.0003285	TURE	CL11_F	14.5507	13.7731	Mono-allelic expression
GRMZM2G588618	31	0	78	0	6.617e-24	7.573e-23	TURE	CL11_F	14.92	16.2512	Mono-allelic expression
GRMZM2G590476	20	0	11	0	0.0009766	0.002271	TURE	CL11_F	14.2877	13.4252	Mono-allelic expression
GRMZM2G700063	54	0	33	0	2.328e-10	1.142e-09	TURE	CL11_F	15.7207	15.0102	Mono-allelic expression
GRMZM2G701459	33	0	23	0	2.384e-07	8.88e-07	TURE	CL11_F	15.0102	14.4893	Mono-allelic expression
GRMZM2G701801	498	26	336	0	1.429e-101	2.169e-99	TURE	CL11_F	4.25956	18.3581	Mono-allelic expression
GRMZM2G703307	75	0	33	0	2.328e-10	1.142e-09	TURE	CL11_F	16.1946	15.0102	Mono-allelic expression
GRMZM2G703624	27	0	10	0	0.001953	0.00429	TURE	CL11_F	14.7207	13.2877	Mono-allelic expression
GRMZM5G800276	16	0	10	0	0.001953	0.00429	TURE	CL11_F	13.9658	13.2877	Mono-allelic expression
GRMZM5G802816	40	0	27	0	1.49e-08	6.22e-08	TURE	CL11_F	15.2877	14.7207	Mono-allelic expression
GRMZM5G802881	16	0	10	0	0.001953	0.00429	TURE	CL11_F	13.9658	13.2877	Mono-allelic expression
GRMZM5G803934	75	0	94	0	1.01e-28	1.449e-27	TURE	CL11_F	16.1946	16.5204	Mono-allelic expression
GRMZM5G804247	32	0	52	0	4.441e-16	3.31e-15	TURE	CL11_F	14.9658	15.6662	Mono-allelic expression
GRMZM5G807957	101	0	92	0	4.039e-28	5.593e-27	TURE	CL11_F	16.624	16.4893	Mono-allelic expression
GRMZM5G812525	90	0	64	0	1.084e-19	9.858e-19	TURE	CL11_F	16.4576	15.9658	Mono-allelic expression
GRMZM5G812957	20	0	10	0	0.001953	0.00429	TURE	CL11_F	14.2877	13.2877	Mono-allelic expression
GRMZM5G813124	54	0	37	0	1.455e-11	7.954e-11	TURE	CL11_F	15.7207	15.1752	Mono-allelic expression
GRMZM5G821709	10	0	17	0	1.526e-05	4.654e-05	TURE	CL11_F	13.2877	14.0532	Mono-allelic expression
GRMZM5G821869	293	0	189	0	2.549e-57	1.016e-55	TURE	CL11_F	18.1605	17.528	Mono-allelic expression
GRMZM5G823123	32	0	30	0	1.863e-09	8.404e-09	TURE	CL11_F	14.9658	14.8727	Mono-allelic expression
GRMZM5G832300	66	0	41	0	9.095e-13	5.448e-12	TURE	CL11_F	16.0102	15.3233	Mono-allelic expression
GRMZM5G836844	12	0	15	0	6.104e-05	0.0001721	TURE	CL11_F	13.5507	13.8727	Mono-allelic expression
GRMZM5G837067	19	0	13	0	0.0002441	0.0006316	TURE	CL11_F	14.2137	13.6662	Mono-allelic expression
GRMZM5G843302	74	0	20	0	1.907e-06	6.442e-06	TURE	CL11_F	16.1752	14.2877	Mono-allelic expression
GRMZM5G843336	208	0	121	0	7.523e-37	1.54e-35	TURE	CL11_F	17.6662	16.8846	Mono-allelic expression
GRMZM5G846048	21	0	33	0	2.328e-10	1.142e-09	TURE	CL11_F	14.3581	15.0102	Mono-allelic expression
GRMZM5G846907	16	0	11	0	0.0009766	0.002271	TURE	CL11_F	13.9658	13.4252	Mono-allelic expression
GRMZM5G847919	15	0	27	0	1.49e-08	6.22e-08	TURE	CL11_F	13.8727	14.7207	Mono-allelic expression
GRMZM5G848542	11	0	10	0	0.001953	0.00429	TURE	CL11_F	13.4252	13.2877	Mono-allelic expression
GRMZM5G849503	11	0	14	0	0.0001221	0.0003285	TURE	CL11_F	13.4252	13.7731	Mono-allelic expression
GRMZM5G854185	26	0	12	0	0.0004883	0.0012	TURE	CL11_F	14.6662	13.5507	Mono-allelic expression
GRMZM5G860185	11	0	12	0	0.0004883	0.0012	TURE	CL11_F	13.4252	13.5507	Mono-allelic expression
GRMZM5G863364	16	0	31	0	9.313e-10	4.331e-09	TURE	CL11_F	13.9658	14.92	Mono-allelic expression
GRMZM5G865818	33	12	67	0	1.355e-20	1.303e-19	TURE	CL11_F	1.45943	16.0319	Mono-allelic expression
GRMZM5G868401	18	0	17	0	1.526e-05	4.654e-05	TURE	CL11_F	14.1357	14.0532	Mono-allelic expression
GRMZM5G869161	20	0	19	0	3.815e-06	1.25e-05	TURE	CL11_F	14.2877	14.2137	Mono-allelic expression
GRMZM5G869321	24	0	48	0	7.105e-15	4.931e-14	TURE	CL11_F	14.5507	15.5507	Mono-allelic expression
GRMZM5G869917	20	0	27	0	1.49e-08	6.22e-08	TURE	CL11_F	14.2877	14.7207	Mono-allelic expression
GRMZM5G870420	18	0	20	0	1.907e-06	6.442e-06	TURE	CL11_F	14.1357	14.2877	Mono-allelic expression
GRMZM5G871096	181	0	68	0	6.776e-21	6.629e-20	TURE	CL11_F	17.4656	16.0532	Mono-allelic expression
GRMZM5G873198	266	0	212	0	3.039e-64	1.512e-62	TURE	CL11_F	18.0211	17.6937	Mono-allelic expression
GRMZM5G876132	65	0	105	0	4.93e-32	8.201e-31	TURE	CL11_F	15.9882	16.68	Mono-allelic expression
GRMZM5G876137	61	0	41	0	9.095e-13	5.448e-12	TURE	CL11_F	15.8965	15.3233	Mono-allelic expression
GRMZM5G878102	37	0	15	0	6.104e-05	0.0001721	TURE	CL11_F	15.1752	13.8727	Mono-allelic expression
GRMZM5G881048	141	0	94	0	1.01e-28	1.449e-27	TURE	CL11_F	17.1053	16.5204	Mono-allelic expression
GRMZM5G884468	11	0	17	0	1.526e-05	4.654e-05	TURE	CL11_F	13.4252	14.0532	Mono-allelic expression
GRMZM5G885552	55	0	85	0	5.17e-26	6.513e-25	TURE	CL11_F	15.7471	16.3752	Mono-allelic expression
GRMZM5G888668	34	0	18	0	7.629e-06	2.415e-05	TURE	CL11_F	15.0532	14.1357	Mono-allelic expression
GRMZM5G888945	41	0	41	0	9.095e-13	5.448e-12	TURE	CL11_F	15.3233	15.3233	Mono-allelic expression
GRMZM5G889544	26	0	17	0	1.526e-05	4.654e-05	TURE	CL11_F	14.6662	14.0532	Mono-allelic expression
GRMZM5G889778	26	0	17	0	1.526e-05	4.654e-05	TURE	CL11_F	14.6662	14.0532	Mono-allelic expression
GRMZM5G891343	105	0	33	0	2.328e-10	1.142e-09	TURE	CL11_F	16.68	15.0102	Mono-allelic expression
GRMZM5G893931	55	0	18	0	7.629e-06	2.415e-05	TURE	CL11_F	15.7471	14.1357	Mono-allelic expression
GRMZM5G896953	22	0	35	0	5.821e-11	3.009e-10	TURE	CL11_F	14.4252	15.0951	Mono-allelic expression
GRMZM5G898467	32	0	24	0	1.192e-07	4.572e-07	TURE	CL11_F	14.9658	14.5507	Mono-allelic expression
AC214602.3_FG012	266	365	248	119	1.47e-11	8.027e-11	TURE	CL11_F	-0.45647	1.05938	Preferential allelic expression
GRMZM2G004455	25	64	35	17	0.01753	0.03314	TURE	CL11_F	-1.35614	1.04182	Preferential allelic expression
GRMZM2G010801	97	148	97	46	2.408e-05	7.202e-05	TURE	CL11_F	-0.609541	1.07635	Preferential allelic expression
GRMZM2G015842	257	354	344	123	2.942e-25	3.582e-24	TURE	CL11_F	-0.461981	1.48375	Preferential allelic expression
GRMZM2G016931	14	38	29	6	0.0001168	0.0003184	TURE	CL11_F	-1.44057	2.27302	Preferential allelic expression
GRMZM2G034152	16	73	21	5	0.002494	0.005388	TURE	CL11_F	-2.18982	2.07039	Preferential allelic expression
GRMZM2G035741	345	834	205	100	1.814e-09	8.227e-09	TURE	CL11_F	-1.27345	1.03562	Preferential allelic expression
GRMZM2G036448	159	453	429	137	5.193e-36	1.023e-34	TURE	CL11_F	-1.51048	1.6468	Preferential allelic expression
GRMZM2G045294	31	52	35	15	0.0066	0.01336	TURE	CL11_F	-0.746243	1.22239	Preferential allelic expression
GRMZM2G045753	24	44	30	11	0.004324	0.00902	TURE	CL11_F	-0.874469	1.44746	Preferential allelic expression
GRMZM2G049329	1146	1271	1428	693	2.415e-58	9.952e-57	TURE	CL11_F	-0.149357	1.04307	Preferential allelic expression
GRMZM2G053384	25	47	29	10	0.003378	0.007152	TURE	CL11_F	-0.910733	1.53605	Preferential allelic expression
GRMZM2G082181	53	100	55	27	0.002642	0.005677	TURE	CL11_F	-0.915936	1.02647	Preferential allelic expression
GRMZM2G103137	37	86	53	23	0.0007646	0.001835	TURE	CL11_F	-1.21681	1.20436	Preferential allelic expression
GRMZM2G106413	24	141	28	1	1.118e-07	4.342e-07	TURE	CL11_F	-2.55459	4.80735	Preferential allelic expression
GRMZM2G118766	89	124	80	35	3.284e-05	9.626e-05	TURE	CL11_F	-0.478463	1.19265	Preferential allelic expression
GRMZM2G128560	74	169	41	1	1.955e-11	1.059e-10	TURE	CL11_F	-1.19143	5.35755	Preferential allelic expression
GRMZM2G158232	60	126	366	17	1.714e-86	1.631e-84	TURE	CL11_F	-1.07039	4.42824	Preferential allelic expression
GRMZM2G177220	46	94	32	15	0.01862	0.03503	TURE	CL11_F	-1.03103	1.09311	Preferential allelic expression
GRMZM2G340656	224	582	318	129	1.707e-19	1.535e-18	TURE	CL11_F	-1.37752	1.30166	Preferential allelic expression
GRMZM2G394722	61	107	65	27	9.264e-05	0.0002559	TURE	CL11_F	-0.81073	1.26748	Preferential allelic expression
GRMZM2G402936	317	599	296	103	9.909e-23	1.083e-21	TURE	CL11_F	-0.918073	1.52295	Preferential allelic expression
GRMZM2G412937	11	29	15	4	0.01921	0.03604	TURE	CL11_F	-1.39855	1.90689	Preferential allelic expression
GRMZM2G428391	273	764	884	353	6.027e-53	2.217e-51	TURE	CL11_F	-1.48467	1.32438	Preferential allelic expression
GRMZM5G830269	47	83	74	3	1.008e-18	8.609e-18	TURE	CL11_F	-0.820451	4.62449	Preferential allelic expression
GRMZM5G849535	11	70	136	6	3.837e-33	6.679e-32	TURE	CL11_F	-2.66985	4.5025	Preferential allelic expression
AC213463.3_FG009	180	141	112	45	8.922e-08	3.506e-07	TURE	CL11_F	0.352302	1.3155	Preferential allelic expression
AC230011.2_FG002	16	13	16	3	0.004425	0.009209	TURE	CL11_F	0.29956	2.41504	Preferential allelic expression
AC233922.1_FG004	118	97	69	29	6.572e-05	0.0001848	TURE	CL11_F	0.28273	1.25054	Preferential allelic expression
GRMZM2G000632	45	39	33	13	0.004534	0.009424	TURE	CL11_F	0.206451	1.34395	Preferential allelic expression
GRMZM2G002859	11	10	23	3	8.798e-05	0.0002437	TURE	CL11_F	0.137504	2.9386	Preferential allelic expression
GRMZM2G003157	79	61	50	22	0.001294	0.002966	TURE	CL11_F	0.373043	1.18442	Preferential allelic expression
GRMZM2G003742	22	14	20	4	0.001544	0.003494	TURE	CL11_F	0.652077	2.32193	Preferential allelic expression
GRMZM2G005737	61	76	49	15	2.436e-05	7.28e-05	TURE	CL11_F	-0.31719	1.70782	Preferential allelic expression
GRMZM2G005844	23	21	40	10	2.386e-05	7.138e-05	TURE	CL11_F	0.131245	2	Preferential allelic expression
GRMZM2G007258	119	125	167	78	1.319e-08	5.565e-08	TURE	CL11_F	-0.0709665	1.0983	Preferential allelic expression
GRMZM2G008406	36	47	26	11	0.02007	0.03751	TURE	CL11_F	-0.384664	1.24101	Preferential allelic expression
GRMZM2G009188	62	82	51	22	0.0009143	0.002169	TURE	CL11_F	-0.403356	1.21299	Preferential allelic expression
GRMZM2G009808	44	52	44	17	0.0007299	0.001756	TURE	CL11_F	-0.241008	1.37197	Preferential allelic expression
GRMZM2G011228	19	19	46	11	3.312e-06	1.098e-05	TURE	CL11_F	0	2.06413	Preferential allelic expression
GRMZM2G014004	98	88	51	25	0.003836	0.008065	TURE	CL11_F	0.155278	1.02857	Preferential allelic expression
GRMZM2G015592	86	76	66	27	6.467e-05	0.000182	TURE	CL11_F	0.178337	1.28951	Preferential allelic expression
GRMZM2G018281	27	19	16	2	0.001312	0.003001	TURE	CL11_F	0.50696	3	Preferential allelic expression
GRMZM2G019612	54	40	53	14	1.773e-06	6.045e-06	TURE	CL11_F	0.432959	1.92057	Preferential allelic expression
GRMZM2G021459	25	16	17	4	0.007197	0.01448	TURE	CL11_F	0.643856	2.08746	Preferential allelic expression
GRMZM2G021896	13	19	20	7	0.01916	0.03596	TURE	CL11_F	-0.547488	1.51457	Preferential allelic expression
GRMZM2G022931	41	29	37	15	0.003185	0.006768	TURE	CL11_F	0.499571	1.30256	Preferential allelic expression
GRMZM2G023190	80	61	83	22	1.618e-09	7.37e-09	TURE	CL11_F	0.391191	1.91561	Preferential allelic expression
GRMZM2G024592	14	19	13	3	0.02127	0.03951	TURE	CL11_F	-0.440573	2.11548	Preferential allelic expression
GRMZM2G027049	114	108	125	55	1.919e-07	7.223e-07	TURE	CL11_F	0.0780025	1.18442	Preferential allelic expression
GRMZM2G030169	72	52	49	20	0.0006362	0.001542	TURE	CL11_F	0.469485	1.29278	Preferential allelic expression
GRMZM2G035503	301	304	223	98	2.38e-12	1.385e-11	TURE	CL11_F	-0.0143078	1.18619	Preferential allelic expression
GRMZM2G035594	56	42	42	13	0.0001136	0.0003102	TURE	CL11_F	0.415037	1.69188	Preferential allelic expression
GRMZM2G035848	38	28	13	3	0.02127	0.03951	TURE	CL11_F	0.440573	2.11548	Preferential allelic expression
GRMZM2G036837	18	14	9	1	0.02148	0.03979	TURE	CL11_F	0.36257	3.16993	Preferential allelic expression
GRMZM2G041308	12	10	15	3	0.007538	0.0151	TURE	CL11_F	0.263034	2.32193	Preferential allelic expression
GRMZM2G047791	37	31	23	9	0.02006	0.03749	TURE	CL11_F	0.255257	1.35364	Preferential allelic expression
GRMZM2G048165	12	18	13	3	0.02127	0.03951	TURE	CL11_F	-0.584963	2.11548	Preferential allelic expression
GRMZM2G048611	150	155	85	38	2.72e-05	8.086e-05	TURE	CL11_F	-0.0473057	1.16146	Preferential allelic expression
GRMZM2G049031	86	63	40	18	0.005355	0.01102	TURE	CL11_F	0.448985	1.152	Preferential allelic expression
GRMZM2G049088	20	15	22	8	0.01612	0.03067	TURE	CL11_F	0.415037	1.45943	Preferential allelic expression
GRMZM2G050875	147	166	120	53	3.781e-07	1.385e-06	TURE	CL11_F	-0.175367	1.17897	Preferential allelic expression
GRMZM2G051894	131	159	191	69	2.028e-14	1.368e-13	TURE	CL11_F	-0.27946	1.4689	Preferential allelic expression
GRMZM2G052178	34	28	34	14	0.005515	0.01131	TURE	CL11_F	0.280108	1.28011	Preferential allelic expression
GRMZM2G052467	42	33	22	6	0.003719	0.007835	TURE	CL11_F	0.347923	1.87447	Preferential allelic expression
GRMZM2G052869	70	53	51	23	0.001516	0.003434	TURE	CL11_F	0.401363	1.14886	Preferential allelic expression
GRMZM2G053140	44	49	27	9	0.003933	0.008251	TURE	CL11_F	-0.155278	1.58496	Preferential allelic expression
GRMZM2G055257	75	72	68	22	1.249e-06	4.316e-06	TURE	CL11_F	0.0588937	1.62803	Preferential allelic expression
GRMZM2G056419	23	18	27	4	3.395e-05	9.924e-05	TURE	CL11_F	0.353637	2.75489	Preferential allelic expression
GRMZM2G057567	25	12	23	3	8.798e-05	0.0002437	TURE	CL11_F	1.05889	2.9386	Preferential allelic expression
GRMZM2G059037	90	66	73	30	2.718e-05	8.079e-05	TURE	CL11_F	0.447459	1.28293	Preferential allelic expression
GRMZM2G060373	55	43	42	5	2.458e-08	1.011e-07	TURE	CL11_F	0.355095	3.07039	Preferential allelic expression
GRMZM2G060760	34	46	43	21	0.008147	0.01624	TURE	CL11_F	-0.436099	1.03395	Preferential allelic expression
GRMZM2G062390	25	13	27	4	3.395e-05	9.924e-05	TURE	CL11_F	0.943416	2.75489	Preferential allelic expression
GRMZM2G065245	44	31	33	11	0.00126	0.002893	TURE	CL11_F	0.505235	1.58496	Preferential allelic expression
GRMZM2G066234	39	35	22	6	0.003719	0.007835	TURE	CL11_F	0.156119	1.87447	Preferential allelic expression
GRMZM2G067223	26	22	24	4	0.00018	0.0004765	TURE	CL11_F	0.241008	2.58496	Preferential allelic expression
GRMZM2G067921	19	11	13	2	0.007385	0.01482	TURE	CL11_F	0.788496	2.70044	Preferential allelic expression
GRMZM2G070279	47	31	24	10	0.02431	0.04448	TURE	CL11_F	0.600393	1.26303	Preferential allelic expression
GRMZM2G070508	159	144	86	39	3.178e-05	9.329e-05	TURE	CL11_F	0.142958	1.14086	Preferential allelic expression
GRMZM2G072342	34	41	33	15	0.01328	0.02563	TURE	CL11_F	-0.270089	1.1375	Preferential allelic expression
GRMZM2G072376	39	28	21	6	0.005925	0.01211	TURE	CL11_F	0.478047	1.80735	Preferential allelic expression
GRMZM2G074087	195	177	226	70	2.559e-20	2.426e-19	TURE	CL11_F	0.139725	1.6909	Preferential allelic expression
GRMZM2G077181	222	192	323	36	8.063e-59	3.381e-57	TURE	CL11_F	0.209453	3.16547	Preferential allelic expression
GRMZM2G077256	27	27	21	7	0.01254	0.02427	TURE	CL11_F	0	1.58496	Preferential allelic expression
GRMZM2G078154	43	25	31	12	0.005402	0.01111	TURE	CL11_F	0.782409	1.36923	Preferential allelic expression
GRMZM2G079365	15	25	13	3	0.02127	0.03951	TURE	CL11_F	-0.736966	2.11548	Preferential allelic expression
GRMZM2G079583	42	49	23	7	0.005223	0.01076	TURE	CL11_F	-0.222392	1.71621	Preferential allelic expression
GRMZM2G080247	59	45	27	10	0.007632	0.01528	TURE	CL11_F	0.39079	1.43296	Preferential allelic expression
GRMZM2G081099	59	52	38	14	0.001195	0.00275	TURE	CL11_F	0.182203	1.44057	Preferential allelic expression
GRMZM2G081582	23	19	23	9	0.02006	0.03749	TURE	CL11_F	0.275634	1.35364	Preferential allelic expression
GRMZM2G081953	15	15	11	1	0.006348	0.01291	TURE	CL11_F	0	3.45943	Preferential allelic expression
GRMZM2G088132	123	104	75	28	4.028e-06	1.318e-05	TURE	CL11_F	0.242075	1.42146	Preferential allelic expression
GRMZM2G089222	81	79	53	23	0.0007646	0.001835	TURE	CL11_F	0.0360693	1.20436	Preferential allelic expression
GRMZM2G089517	22	11	15	2	0.00235	0.005096	TURE	CL11_F	1	2.90689	Preferential allelic expression
GRMZM2G092131	45	30	34	16	0.01535	0.02928	TURE	CL11_F	0.584963	1.08746	Preferential allelic expression
GRMZM2G092459	164	150	158	64	2.345e-10	1.149e-09	TURE	CL11_F	0.128733	1.30378	Preferential allelic expression
GRMZM2G093684	14	19	16	2	0.001312	0.003001	TURE	CL11_F	-0.440573	3	Preferential allelic expression
GRMZM2G093999	48	65	32	13	0.006609	0.01336	TURE	CL11_F	-0.437405	1.29956	Preferential allelic expression
GRMZM2G095408	31	30	170	21	3.619e-30	5.564e-29	TURE	CL11_F	0.0473057	3.01707	Preferential allelic expression
GRMZM2G095892	500	438	430	68	2.492e-65	1.299e-63	TURE	CL11_F	0.190997	2.66073	Preferential allelic expression
GRMZM2G097129	53	55	35	17	0.01753	0.03314	TURE	CL11_F	-0.0534393	1.04182	Preferential allelic expression
GRMZM2G098793	53	76	53	11	1.006e-07	3.928e-07	TURE	CL11_F	-0.520007	2.26849	Preferential allelic expression
GRMZM2G099002	93	71	55	26	0.001689	0.003801	TURE	CL11_F	0.389412	1.08092	Preferential allelic expression
GRMZM2G099989	24	12	30	5	2.236e-05	6.711e-05	TURE	CL11_F	1	2.58496	Preferential allelic expression
GRMZM2G102815	27	45	37	13	0.0009362	0.002219	TURE	CL11_F	-0.736966	1.50901	Preferential allelic expression
GRMZM2G103236	27	30	82	14	7.243e-13	4.391e-12	TURE	CL11_F	-0.152003	2.5502	Preferential allelic expression
GRMZM2G106276	22	19	26	3	1.524e-05	4.654e-05	TURE	CL11_F	0.211504	3.11548	Preferential allelic expression
GRMZM2G107945	100	73	36	11	0.000346	0.0008775	TURE	CL11_F	0.454032	1.71049	Preferential allelic expression
GRMZM2G108530	85	76	42	17	0.001547	0.0035	TURE	CL11_F	0.161463	1.30485	Preferential allelic expression
GRMZM2G110572	76	57	53	23	0.0007646	0.001835	TURE	CL11_F	0.415037	1.20436	Preferential allelic expression
GRMZM2G110714	573	559	386	168	9.371e-21	9.093e-20	TURE	CL11_F	0.0356869	1.20014	Preferential allelic expression
GRMZM2G111369	24	28	25	10	0.01667	0.03164	TURE	CL11_F	-0.222392	1.32193	Preferential allelic expression
GRMZM2G113257	21	16	22	5	0.001514	0.00343	TURE	CL11_F	0.392317	2.1375	Preferential allelic expression
GRMZM2G120353	23	10	15	2	0.00235	0.005096	TURE	CL11_F	1.20163	2.90689	Preferential allelic expression
GRMZM2G121262	49	36	27	9	0.003933	0.008251	TURE	CL11_F	0.444785	1.58496	Preferential allelic expression
GRMZM2G122615	13	10	11	2	0.02246	0.04145	TURE	CL11_F	0.378512	2.45943	Preferential allelic expression
GRMZM2G123309	33	40	36	14	0.002602	0.005597	TURE	CL11_F	-0.277534	1.36257	Preferential allelic expression
GRMZM2G128228	320	303	288	132	1.978e-14	1.337e-13	TURE	CL11_F	0.0787541	1.12553	Preferential allelic expression
GRMZM2G130442	276	242	219	105	2.258e-10	1.116e-09	TURE	CL11_F	0.189661	1.06054	Preferential allelic expression
GRMZM2G131943	118	143	87	41	5.877e-05	0.0001676	TURE	CL11_F	-0.277228	1.08539	Preferential allelic expression
GRMZM2G133215	11	13	20	7	0.01916	0.03596	TURE	CL11_F	-0.241008	1.51457	Preferential allelic expression
GRMZM2G134248	20	32	38	13	0.000621	0.001507	TURE	CL11_F	-0.678072	1.54749	Preferential allelic expression
GRMZM2G135052	47	43	39	15	0.001496	0.003395	TURE	CL11_F	0.128324	1.37851	Preferential allelic expression
GRMZM2G135678	10	15	10	1	0.01172	0.02278	TURE	CL11_F	-0.584963	3.32193	Preferential allelic expression
GRMZM2G136680	42	29	24	10	0.02431	0.04448	TURE	CL11_F	0.534336	1.26303	Preferential allelic expression
GRMZM2G137930	154	185	208	55	4.109e-22	4.319e-21	TURE	CL11_F	-0.264595	1.91908	Preferential allelic expression
GRMZM2G138607	21	33	54	20	9.613e-05	0.0002651	TURE	CL11_F	-0.652077	1.43296	Preferential allelic expression
GRMZM2G140561	27	24	24	4	0.00018	0.0004765	TURE	CL11_F	0.169925	2.58496	Preferential allelic expression
GRMZM2G141955	100	88	97	34	3.322e-08	1.347e-07	TURE	CL11_F	0.184425	1.51245	Preferential allelic expression
GRMZM2G143139	42	28	22	7	0.00813	0.01621	TURE	CL11_F	0.584963	1.65208	Preferential allelic expression
GRMZM2G143627	37	30	21	8	0.02412	0.04419	TURE	CL11_F	0.302563	1.39232	Preferential allelic expression
GRMZM2G143747	108	107	102	47	7.744e-06	2.449e-05	TURE	CL11_F	0.0134205	1.11784	Preferential allelic expression
GRMZM2G146913	70	50	49	16	5.085e-05	0.0001459	TURE	CL11_F	0.485427	1.61471	Preferential allelic expression
GRMZM2G147534	126	99	85	35	5.733e-06	1.852e-05	TURE	CL11_F	0.347923	1.28011	Preferential allelic expression
GRMZM2G149383	122	111	83	31	1.18e-06	4.089e-06	TURE	CL11_F	0.136321	1.42084	Preferential allelic expression
GRMZM2G150450	56	69	23	8	0.01067	0.0209	TURE	CL11_F	-0.30117	1.52356	Preferential allelic expression
GRMZM2G151979	45	37	28	13	0.02753	0.04984	TURE	CL11_F	0.2824	1.10692	Preferential allelic expression
GRMZM2G152555	30	48	26	10	0.01133	0.02209	TURE	CL11_F	-0.678072	1.37851	Preferential allelic expression
GRMZM2G154344	20	10	18	6	0.02266	0.04171	TURE	CL11_F	1	1.58496	Preferential allelic expression
GRMZM2G155532	206	212	164	73	3.256e-09	1.446e-08	TURE	CL11_F	-0.0414199	1.16773	Preferential allelic expression
GRMZM2G156879	14	14	18	4	0.004344	0.009052	TURE	CL11_F	0	2.16993	Preferential allelic expression
GRMZM2G157269	129	120	133	61	2.536e-07	9.415e-07	TURE	CL11_F	0.104337	1.12455	Preferential allelic expression
GRMZM2G157422	13	13	23	8	0.01067	0.0209	TURE	CL11_F	0	1.52356	Preferential allelic expression
GRMZM2G157481	27	16	24	6	0.001431	0.003256	TURE	CL11_F	0.754888	2	Preferential allelic expression
GRMZM2G159926	82	67	65	26	5.312e-05	0.0001521	TURE	CL11_F	0.291463	1.32193	Preferential allelic expression
GRMZM2G160002	19	10	25	4	0.0001037	0.0002845	TURE	CL11_F	0.925999	2.64386	Preferential allelic expression
GRMZM2G160454	41	40	34	14	0.005515	0.01131	TURE	CL11_F	0.0356239	1.28011	Preferential allelic expression
GRMZM2G160541	53	69	50	18	0.0001308	0.0003511	TURE	CL11_F	-0.380604	1.47393	Preferential allelic expression
GRMZM2G161566	77	56	56	27	0.001931	0.00429	TURE	CL11_F	0.459432	1.05247	Preferential allelic expression
GRMZM2G163826	21	34	28	12	0.01659	0.03149	TURE	CL11_F	-0.695145	1.22239	Preferential allelic expression
GRMZM2G164663	60	43	28	10	0.005098	0.01052	TURE	CL11_F	0.480626	1.48543	Preferential allelic expression
GRMZM2G170326	32	23	22	7	0.00813	0.01621	TURE	CL11_F	0.476438	1.65208	Preferential allelic expression
GRMZM2G172099	22	17	35	14	0.003802	0.007996	TURE	CL11_F	0.371969	1.32193	Preferential allelic expression
GRMZM2G180166	54	67	89	23	2.38e-10	1.164e-09	TURE	CL11_F	-0.311202	1.95217	Preferential allelic expression
GRMZM2G181018	46	39	34	15	0.009399	0.01858	TURE	CL11_F	0.23816	1.18057	Preferential allelic expression
GRMZM2G300651	18	18	22	1	5.722e-06	1.849e-05	TURE	CL11_F	0	4.45943	Preferential allelic expression
GRMZM2G302245	55	44	104	12	1.867e-19	1.672e-18	TURE	CL11_F	0.321928	3.11548	Preferential allelic expression
GRMZM2G303118	125	100	86	33	1.267e-06	4.372e-06	TURE	CL11_F	0.321928	1.38187	Preferential allelic expression
GRMZM2G314396	22	25	22	6	0.003719	0.007835	TURE	CL11_F	-0.184425	1.87447	Preferential allelic expression
GRMZM2G320723	29	28	40	10	2.386e-05	7.138e-05	TURE	CL11_F	0.0506261	2	Preferential allelic expression
GRMZM2G331518	276	274	180	76	6.681e-11	3.44e-10	TURE	CL11_F	0.0104924	1.24393	Preferential allelic expression
GRMZM2G332505	43	32	33	7	4.228e-05	0.0001222	TURE	CL11_F	0.426265	2.23704	Preferential allelic expression
GRMZM2G341442	87	69	55	23	0.0003778	0.0009531	TURE	CL11_F	0.334419	1.2578	Preferential allelic expression
GRMZM2G345622	152	145	154	75	1.945e-07	7.316e-07	TURE	CL11_F	0.0680184	1.03797	Preferential allelic expression
GRMZM2G347645	141	153	161	31	2.236e-22	2.384e-21	TURE	CL11_F	-0.117836	2.37672	Preferential allelic expression
GRMZM2G352132	128	117	86	33	1.267e-06	4.372e-06	TURE	CL11_F	0.129635	1.38187	Preferential allelic expression
GRMZM2G362470	29	36	41	11	3.589e-05	0.0001046	TURE	CL11_F	-0.311944	1.89812	Preferential allelic expression
GRMZM2G365374	92	83	73	35	0.0003258	0.0008286	TURE	CL11_F	0.148523	1.06054	Preferential allelic expression
GRMZM2G365791	23	18	34	15	0.009399	0.01858	TURE	CL11_F	0.353637	1.18057	Preferential allelic expression
GRMZM2G368678	44	44	35	15	0.0066	0.01336	TURE	CL11_F	0	1.22239	Preferential allelic expression
GRMZM2G369792	46	42	29	11	0.006427	0.01305	TURE	CL11_F	0.131245	1.39855	Preferential allelic expression
GRMZM2G374971	20	14	13	2	0.007385	0.01482	TURE	CL11_F	0.514573	2.70044	Preferential allelic expression
GRMZM2G377194	12	19	16	1	0.0002747	0.0007072	TURE	CL11_F	-0.662965	4	Preferential allelic expression
GRMZM2G379964	38	33	27	11	0.01385	0.02663	TURE	CL11_F	0.203533	1.29546	Preferential allelic expression
GRMZM2G386209	23	11	22	3	0.0001565	0.0004167	TURE	CL11_F	1.06413	2.87447	Preferential allelic expression
GRMZM2G392116	135	125	96	44	1.314e-05	4.077e-05	TURE	CL11_F	0.111031	1.12553	Preferential allelic expression
GRMZM2G392524	91	72	59	28	0.001169	0.002695	TURE	CL11_F	0.33787	1.07529	Preferential allelic expression
GRMZM2G397651	65	45	47	20	0.001307	0.002992	TURE	CL11_F	0.530515	1.23266	Preferential allelic expression
GRMZM2G400602	37	44	48	13	7.665e-06	2.426e-05	TURE	CL11_F	-0.249978	1.88452	Preferential allelic expression
GRMZM2G401308	17	10	30	2	2.463e-07	9.166e-07	TURE	CL11_F	0.765535	3.90689	Preferential allelic expression
GRMZM2G402417	240	224	354	93	6.458e-37	1.331e-35	TURE	CL11_F	0.0995357	1.92845	Preferential allelic expression
GRMZM2G405368	313	276	435	93	7.216e-54	2.73e-52	TURE	CL11_F	0.181494	2.22571	Preferential allelic expression
GRMZM2G409086	67	84	41	20	0.009853	0.0194	TURE	CL11_F	-0.326228	1.03562	Preferential allelic expression
GRMZM2G412441	499	495	346	152	1.925e-18	1.621e-17	TURE	CL11_F	0.0116113	1.1867	Preferential allelic expression
GRMZM2G419305	274	242	169	79	1.109e-08	4.707e-08	TURE	CL11_F	0.179169	1.0971	Preferential allelic expression
GRMZM2G421495	78	85	61	24	7.396e-05	0.0002067	TURE	CL11_F	-0.123989	1.34577	Preferential allelic expression
GRMZM2G424595	24	34	31	15	0.0259	0.04718	TURE	CL11_F	-0.5025	1.04731	Preferential allelic expression
GRMZM2G426154	62	82	80	23	1.462e-08	6.149e-08	TURE	CL11_F	-0.403356	1.79837	Preferential allelic expression
GRMZM2G434219	48	32	31	7	0.0001162	0.0003169	TURE	CL11_F	0.584963	2.14684	Preferential allelic expression
GRMZM2G434696	21	21	32	13	0.006609	0.01336	TURE	CL11_F	0	1.29956	Preferential allelic expression
GRMZM2G438386	94	70	76	30	9.103e-06	2.861e-05	TURE	CL11_F	0.425306	1.34104	Preferential allelic expression
GRMZM2G444808	23	10	22	6	0.003719	0.007835	TURE	CL11_F	1.20163	1.87447	Preferential allelic expression
GRMZM2G445602	28	16	32	7	7.025e-05	0.0001966	TURE	CL11_F	0.807355	2.19265	Preferential allelic expression
GRMZM2G447857	50	50	41	13	0.0001751	0.0004647	TURE	CL11_F	0	1.65711	Preferential allelic expression
GRMZM2G448456	142	129	86	38	1.945e-05	5.876e-05	TURE	CL11_F	0.13852	1.17834	Preferential allelic expression
GRMZM2G449496	115	106	66	12	3.486e-10	1.686e-09	TURE	CL11_F	0.11757	2.45943	Preferential allelic expression
GRMZM2G449709	34	21	21	8	0.02412	0.04419	TURE	CL11_F	0.695145	1.39232	Preferential allelic expression
GRMZM2G450920	975	907	916	394	3.014e-48	9.613e-47	TURE	CL11_F	0.1043	1.21715	Preferential allelic expression
GRMZM2G454081	24	37	64	13	3.024e-09	1.345e-08	TURE	CL11_F	-0.624491	2.29956	Preferential allelic expression
GRMZM2G459861	253	209	152	61	3.791e-10	1.826e-09	TURE	CL11_F	0.275634	1.31719	Preferential allelic expression
GRMZM2G461804	45	39	42	15	0.00046	0.001148	TURE	CL11_F	0.206451	1.48543	Preferential allelic expression
GRMZM2G463580	119	106	183	54	1.361e-17	1.096e-16	TURE	CL11_F	0.166897	1.76081	Preferential allelic expression
GRMZM2G465723	30	20	27	9	0.003933	0.008251	TURE	CL11_F	0.584963	1.58496	Preferential allelic expression
GRMZM2G468693	84	83	87	41	5.877e-05	0.0001676	TURE	CL11_F	0.017278	1.08539	Preferential allelic expression
GRMZM2G469901	123	95	66	29	0.0001864	0.0004925	TURE	CL11_F	0.372659	1.18641	Preferential allelic expression
GRMZM2G472266	117	105	77	34	5.495e-05	0.0001571	TURE	CL11_F	0.156119	1.17932	Preferential allelic expression
GRMZM2G475647	39	33	31	11	0.002887	0.00617	TURE	CL11_F	0.241008	1.49476	Preferential allelic expression
GRMZM2G476230	38	48	28	10	0.005098	0.01052	TURE	CL11_F	-0.337035	1.48543	Preferential allelic expression
GRMZM2G488168	21	29	29	11	0.006427	0.01305	TURE	CL11_F	-0.465664	1.39855	Preferential allelic expression
GRMZM2G546369	24	24	27	11	0.01385	0.02663	TURE	CL11_F	0	1.29546	Preferential allelic expression
GRMZM2G567512	30	24	73	6	9.995e-16	7.296e-15	TURE	CL11_F	0.321928	3.60486	Preferential allelic expression
GRMZM2G580993	55	44	47	10	7.513e-07	2.67e-06	TURE	CL11_F	0.321928	2.23266	Preferential allelic expression
GRMZM5G813886	56	38	27	4	3.395e-05	9.924e-05	TURE	CL11_F	0.559427	2.75489	Preferential allelic expression
GRMZM5G819079	85	66	96	18	4.721e-14	3.128e-13	TURE	CL11_F	0.364997	2.41504	Preferential allelic expression
GRMZM5G820912	135	108	95	47	6.913e-05	0.0001939	TURE	CL11_F	0.321928	1.01527	Preferential allelic expression
GRMZM5G831408	232	194	168	60	5.005e-13	3.064e-12	TURE	CL11_F	0.258068	1.48543	Preferential allelic expression
GRMZM5G835810	90	83	74	32	5.542e-05	0.0001584	TURE	CL11_F	0.116814	1.20945	Preferential allelic expression
GRMZM5G836162	56	70	33	16	0.02129	0.03953	TURE	CL11_F	-0.321928	1.04439	Preferential allelic expression
GRMZM5G842695	105	107	89	35	1.339e-06	4.611e-06	TURE	CL11_F	-0.0272215	1.34645	Preferential allelic expression
GRMZM5G845472	48	55	38	17	0.006456	0.0131	TURE	CL11_F	-0.196397	1.16046	Preferential allelic expression
GRMZM5G857810	14	26	27	9	0.003933	0.008251	TURE	CL11_F	-0.893085	1.58496	Preferential allelic expression
GRMZM5G860498	246	238	200	90	9.279e-11	4.735e-10	TURE	CL11_F	0.0476967	1.152	Preferential allelic expression
GRMZM5G870629	22	27	34	11	0.0008241	0.001972	TURE	CL11_F	-0.295456	1.62803	Preferential allelic expression
GRMZM5G872934	71	65	41	18	0.003794	0.007983	TURE	CL11_F	0.127379	1.18763	Preferential allelic expression
GRMZM5G874697	70	74	65	31	0.0006747	0.001632	TURE	CL11_F	-0.0801703	1.06817	Preferential allelic expression
GRMZM5G877077	33	35	39	19	0.01193	0.02316	TURE	CL11_F	-0.0848889	1.03747	Preferential allelic expression
GRMZM5G886561	60	60	22	4	0.0005335	0.001306	TURE	CL11_F	0	2.45943	Preferential allelic expression
GRMZM5G891280	21	10	16	5	0.0266	0.04831	TURE	CL11_F	1.07039	1.67807	Preferential allelic expression
GRMZM6G205247	45	50	27	12	0.0237	0.04353	TURE	CL11_F	-0.152003	1.16993	Preferential allelic expression
GRMZM6G441368	69	74	65	26	5.312e-05	0.0001521	TURE	CL11_F	-0.100929	1.32193	Preferential allelic expression
GRMZM6G570512	18	15	21	3	0.0002772	0.0007132	TURE	CL11_F	0.263034	2.80735	Preferential allelic expression
GRMZM6G914387	44	28	36	14	0.002602	0.005597	TURE	CL11_F	0.652077	1.36257	Preferential allelic expression
AC186231.4_FG002	663	57	246	12	6.355e-58	2.584e-56	TURE	CL11_F	3.53998	4.35755	Preferential allelic expression
AC188010.3_FG002	44	11	18	6	0.02266	0.04171	TURE	CL11_F	2	1.58496	Preferential allelic expression
AC189795.3_FG001	475	35	220	15	6.929e-48	2.187e-46	TURE	CL11_F	3.7625	3.87447	Preferential allelic expression
AC190999.2_FG004	1001	341	521	175	9.008e-41	2.196e-39	TURE	CL11_F	1.5536	1.57393	Preferential allelic expression
AC194970.5_FG002	115	18	76	10	1.049e-13	6.792e-13	TURE	CL11_F	2.67557	2.926	Preferential allelic expression
AC194970.5_FG005	1024	657	666	267	5.117e-40	1.194e-38	TURE	CL11_F	0.64025	1.31868	Preferential allelic expression
AC196475.3_FG005	378	192	215	50	1.496e-25	1.844e-24	TURE	CL11_F	0.97728	2.10434	Preferential allelic expression
AC199526.5_FG003	379	209	240	113	1.207e-11	6.672e-11	TURE	CL11_F	0.858695	1.08671	Preferential allelic expression
AC202435.3_FG001	322	119	144	62	1.076e-08	4.573e-08	TURE	CL11_F	1.4361	1.21573	Preferential allelic expression
AC203294.3_FG012	206	84	77	26	4.945e-07	1.784e-06	TURE	CL11_F	1.29418	1.56635	Preferential allelic expression
AC203909.3_FG006	81	46	38	14	0.001195	0.00275	TURE	CL11_F	0.816288	1.44057	Preferential allelic expression
AC205008.4_FG002	309	182	230	76	3.723e-19	3.269e-18	TURE	CL11_F	0.763668	1.59756	Preferential allelic expression
AC206840.3_FG002	61	11	32	3	4.177e-07	1.526e-06	TURE	CL11_F	2.47131	3.41504	Preferential allelic expression
AC208110.2_FG006	556	352	377	154	1.34e-22	1.448e-21	TURE	CL11_F	0.659509	1.29163	Preferential allelic expression
AC209858.4_FG002	107	26	48	19	0.0005216	0.001279	TURE	CL11_F	2.04103	1.33703	Preferential allelic expression
AC213600.3_FG002	598	205	350	111	6.909e-30	1.053e-28	TURE	CL11_F	1.54452	1.6568	Preferential allelic expression
AC216247.3_FG001	110	54	44	20	0.00369	0.007783	TURE	CL11_F	1.02647	1.1375	Preferential allelic expression
AC216886.3_FG002	500	93	432	34	5.965e-89	6.167e-87	TURE	CL11_F	2.42663	3.66742	Preferential allelic expression
AC217947.4_FG002	193	92	175	37	1.174e-22	1.271e-21	TURE	CL11_F	1.0689	2.24176	Preferential allelic expression
AC225193.3_FG003	435	132	205	63	1.03e-18	8.785e-18	TURE	CL11_F	1.72048	1.7022	Preferential allelic expression
AC226227.2_FG007	49	29	57	11	1.275e-08	5.384e-08	TURE	CL11_F	0.756729	2.37346	Preferential allelic expression
AC233893.1_FG006	360	81	269	38	5.075e-44	1.429e-42	TURE	CL11_F	2.152	2.82353	Preferential allelic expression
AC234156.1_FG005	451	44	227	18	3.198e-47	9.861e-46	TURE	CL11_F	3.35755	3.65662	Preferential allelic expression
EF517601.1_FG010	95	38	30	9	0.001065	0.002468	TURE	CL11_F	1.32193	1.73697	Preferential allelic expression
GRMZM2G000292	879	480	464	168	5.441e-33	9.457e-32	TURE	CL11_F	0.872829	1.46566	Preferential allelic expression
GRMZM2G000718	1805	180	1019	75	2.579e-212	3.093e-209	TURE	CL11_F	3.32593	3.76412	Preferential allelic expression
GRMZM2G000749	120	43	53	13	7.237e-07	2.576e-06	TURE	CL11_F	1.48063	2.02748	Preferential allelic expression
GRMZM2G000825	151	17	70	10	3.161e-12	1.823e-11	TURE	CL11_F	3.15094	2.80735	Preferential allelic expression
GRMZM2G000936	543	87	370	27	3.651e-78	2.807e-76	TURE	CL11_F	2.64186	3.77649	Preferential allelic expression
GRMZM2G000973	181	19	108	8	1.649e-23	1.859e-22	TURE	CL11_F	3.25192	3.75489	Preferential allelic expression
GRMZM2G001247	365	110	102	43	1.05e-06	3.658e-06	TURE	CL11_F	1.73039	1.24616	Preferential allelic expression
GRMZM2G001265	117	29	47	19	0.0007561	0.001817	TURE	CL11_F	2.01238	1.30666	Preferential allelic expression
GRMZM2G001304	28	11	22	8	0.01612	0.03067	TURE	CL11_F	1.34792	1.45943	Preferential allelic expression
GRMZM2G001444	127	81	73	18	5.009e-09	2.198e-08	TURE	CL11_F	0.648835	2.0199	Preferential allelic expression
GRMZM2G001514	920	346	540	151	3.604e-52	1.286e-50	TURE	CL11_F	1.41086	1.83841	Preferential allelic expression
GRMZM2G001784	58	35	130	23	2.544e-19	2.257e-18	TURE	CL11_F	0.728698	2.49881	Preferential allelic expression
GRMZM2G001934	1077	537	569	232	1.785e-33	3.148e-32	TURE	CL11_F	1.00402	1.2943	Preferential allelic expression
GRMZM2G002764	83	26	88	2	6.617e-24	7.573e-23	TURE	CL11_F	1.6746	5.45943	Preferential allelic expression
GRMZM2G002921	258	18	116	12	1.552e-22	1.675e-21	TURE	CL11_F	3.8413	3.27302	Preferential allelic expression
GRMZM2G003023	208	69	78	18	4.447e-10	2.125e-09	TURE	CL11_F	1.59192	2.11548	Preferential allelic expression
GRMZM2G003304	565	244	215	79	1.048e-15	7.641e-15	TURE	CL11_F	1.21137	1.44441	Preferential allelic expression
GRMZM2G003331	764	194	310	93	2.287e-28	3.208e-27	TURE	CL11_F	1.97752	1.73697	Preferential allelic expression
GRMZM2G003466	109	70	82	20	4.295e-10	2.057e-09	TURE	CL11_F	0.638901	2.03562	Preferential allelic expression
GRMZM2G003565	1601	371	846	139	3.363e-124	9.836e-122	TURE	CL11_F	2.10948	2.60557	Preferential allelic expression
GRMZM2G003640	384	205	274	98	2.172e-20	2.071e-19	TURE	CL11_F	0.905482	1.48332	Preferential allelic expression
GRMZM2G003789	375	152	179	46	1.019e-19	9.318e-19	TURE	CL11_F	1.30282	1.96025	Preferential allelic expression
GRMZM2G003883	684	173	359	79	1.062e-43	2.954e-42	TURE	CL11_F	1.98322	2.18406	Preferential allelic expression
GRMZM2G003897	458	24	206	14	5.953e-45	1.725e-43	TURE	CL11_F	4.25424	3.87915	Preferential allelic expression
GRMZM2G004057	217	23	84	6	1.081e-18	9.216e-18	TURE	CL11_F	3.23799	3.80735	Preferential allelic expression
GRMZM2G004131	154	25	34	14	0.005515	0.01131	TURE	CL11_F	2.62293	1.28011	Preferential allelic expression
GRMZM2G004619	628	66	226	29	5.269e-39	1.186e-37	TURE	CL11_F	3.25023	2.9622	Preferential allelic expression
GRMZM2G004878	999	133	978	21	5.917e-258	1.419e-254	TURE	CL11_F	2.90906	5.54137	Preferential allelic expression
GRMZM2G004880	446	181	168	81	3.696e-08	1.494e-07	TURE	CL11_F	1.30105	1.05247	Preferential allelic expression
GRMZM2G004990	76	36	47	22	0.003545	0.007487	TURE	CL11_F	1.078	1.09516	Preferential allelic expression
GRMZM2G004997	2449	1475	1437	583	7.895e-83	6.763e-81	TURE	CL11_F	0.731478	1.30149	Preferential allelic expression
GRMZM2G005107	233	10	84	3	1.419e-21	1.451e-20	TURE	CL11_F	4.54226	4.80735	Preferential allelic expression
GRMZM2G005624	360	238	159	69	2.355e-09	1.055e-08	TURE	CL11_F	0.597035	1.20436	Preferential allelic expression
GRMZM2G005640	215	33	182	6	2.981e-46	8.961e-45	TURE	CL11_F	2.7038	4.92283	Preferential allelic expression
GRMZM2G006234	551	257	210	75	5.758e-16	4.265e-15	TURE	CL11_F	1.10028	1.48543	Preferential allelic expression
GRMZM2G006631	365	93	210	39	1.622e-29	2.447e-28	TURE	CL11_F	1.97259	2.42884	Preferential allelic expression
GRMZM2G006676	227	35	133	14	1.666e-25	2.05e-24	TURE	CL11_F	2.69727	3.24793	Preferential allelic expression
GRMZM2G007113	358	94	173	36	1.122e-22	1.215e-21	TURE	CL11_F	1.92923	2.2647	Preferential allelic expression
GRMZM2G007120	526	116	241	63	1.091e-25	1.356e-24	TURE	CL11_F	2.18094	1.93561	Preferential allelic expression
GRMZM2G007283	233	95	130	33	8.128e-15	5.625e-14	TURE	CL11_F	1.29433	1.97797	Preferential allelic expression
GRMZM2G007324	383	153	184	80	1.342e-10	6.733e-10	TURE	CL11_F	1.32381	1.20163	Preferential allelic expression
GRMZM2G007914	67	29	42	12	5.209e-05	0.0001494	TURE	CL11_F	1.20811	1.80735	Preferential allelic expression
GRMZM2G007915	639	97	329	40	1.241e-57	5.009e-56	TURE	CL11_F	2.71976	3.04002	Preferential allelic expression
GRMZM2G007957	394	46	195	23	3.802e-35	7.226e-34	TURE	CL11_F	3.09849	3.08377	Preferential allelic expression
GRMZM2G008152	335	56	150	38	6.123e-17	4.756e-16	TURE	CL11_F	2.58066	1.98089	Preferential allelic expression
GRMZM2G008232	494	249	237	94	2.167e-15	1.553e-14	TURE	CL11_F	0.988365	1.33415	Preferential allelic expression
GRMZM2G008234	92	24	42	19	0.004444	0.009245	TURE	CL11_F	1.9386	1.14439	Preferential allelic expression
GRMZM2G008751	286	109	135	46	2.405e-11	1.291e-10	TURE	CL11_F	1.39169	1.55325	Preferential allelic expression
GRMZM2G008834	274	110	75	37	0.000421	0.001056	TURE	CL11_F	1.31667	1.01937	Preferential allelic expression
GRMZM2G009014	232	92	111	46	2.216e-07	8.313e-07	TURE	CL11_F	1.33442	1.27085	Preferential allelic expression
GRMZM2G009091	195	46	143	15	2.245e-27	3.02e-26	TURE	CL11_F	2.08377	3.25298	Preferential allelic expression
GRMZM2G009412	748	445	430	176	1.707e-25	2.098e-24	TURE	CL11_F	0.749233	1.28876	Preferential allelic expression
GRMZM2G009598	73	15	36	7	8.963e-06	2.82e-05	TURE	CL11_F	2.28293	2.36257	Preferential allelic expression
GRMZM2G009719	421	195	204	95	2.696e-10	1.314e-09	TURE	CL11_F	1.11035	1.10257	Preferential allelic expression
GRMZM2G009776	192	63	117	31	5.924e-13	3.618e-12	TURE	CL11_F	1.60768	1.91617	Preferential allelic expression
GRMZM2G010136	364	102	187	47	5.888e-21	5.807e-20	TURE	CL11_F	1.83537	1.99231	Preferential allelic expression
GRMZM2G010257	1026	359	727	170	1.165e-82	9.911e-81	TURE	CL11_F	1.51497	2.09642	Preferential allelic expression
GRMZM2G010422	317	185	170	70	8.887e-11	4.545e-10	TURE	CL11_F	0.776958	1.28011	Preferential allelic expression
GRMZM2G010505	461	214	307	124	5.372e-19	4.659e-18	TURE	CL11_F	1.10716	1.3079	Preferential allelic expression
GRMZM2G010555	1184	357	501	197	2.02e-31	3.242e-30	TURE	CL11_F	1.72967	1.34661	Preferential allelic expression
GRMZM2G010693	1103	426	464	217	1.525e-21	1.555e-20	TURE	CL11_F	1.37251	1.09643	Preferential allelic expression
GRMZM2G010973	336	77	160	32	1.135e-21	1.165e-20	TURE	CL11_F	2.12553	2.32193	Preferential allelic expression
GRMZM2G011364	588	245	290	105	3.797e-21	3.776e-20	TURE	CL11_F	1.26303	1.46566	Preferential allelic expression
GRMZM2G011473	442	84	231	43	2.74e-32	4.602e-31	TURE	CL11_F	2.39559	2.42548	Preferential allelic expression
GRMZM2G011915	137	54	68	27	3.114e-05	9.154e-05	TURE	CL11_F	1.34314	1.33258	Preferential allelic expression
GRMZM2G012143	249	127	78	37	0.0001655	0.00044	TURE	CL11_F	0.971317	1.07595	Preferential allelic expression
GRMZM2G012399	534	308	258	122	2.557e-12	1.485e-11	TURE	CL11_F	0.793909	1.08049	Preferential allelic expression
GRMZM2G012690	588	270	311	133	1.644e-17	1.316e-16	TURE	CL11_F	1.12286	1.22549	Preferential allelic expression
GRMZM2G013342	103	16	59	8	1.017e-10	5.158e-10	TURE	CL11_F	2.6865	2.88264	Preferential allelic expression
GRMZM2G013349	388	122	142	56	8.38e-10	3.929e-09	TURE	CL11_F	1.66918	1.34239	Preferential allelic expression
GRMZM2G013378	793	257	359	134	9.171e-25	1.098e-23	TURE	CL11_F	1.62555	1.42175	Preferential allelic expression
GRMZM2G013639	189	85	84	40	9.648e-05	0.000266	TURE	CL11_F	1.15285	1.07039	Preferential allelic expression
GRMZM2G013936	103	63	65	23	8.501e-06	2.679e-05	TURE	CL11_F	0.709221	1.49881	Preferential allelic expression
GRMZM2G014341	477	206	264	86	3.609e-22	3.803e-21	TURE	CL11_F	1.21134	1.61813	Preferential allelic expression
GRMZM2G015361	52	30	25	9	0.009041	0.01793	TURE	CL11_F	0.793549	1.47393	Preferential allelic expression
GRMZM2G015571	914	203	385	100	1.837e-40	4.38e-39	TURE	CL11_F	2.17071	1.94486	Preferential allelic expression
GRMZM2G015792	540	175	287	95	1.607e-23	1.813e-22	TURE	CL11_F	1.6256	1.59505	Preferential allelic expression
GRMZM2G015818	161	61	95	29	2.205e-09	9.903e-09	TURE	CL11_F	1.40018	1.71187	Preferential allelic expression
GRMZM2G015902	1570	558	634	221	6.232e-47	1.897e-45	TURE	CL11_F	1.49243	1.52044	Preferential allelic expression
GRMZM2G016351	121	34	69	7	6.418e-14	4.206e-13	TURE	CL11_F	1.8314	3.30117	Preferential allelic expression
GRMZM2G016890	668	92	550	42	5.869e-114	1.257e-111	TURE	CL11_F	2.86014	3.71097	Preferential allelic expression
GRMZM2G017080	302	83	128	58	3.087e-07	1.139e-06	TURE	CL11_F	1.86337	1.14202	Preferential allelic expression
GRMZM2G017400	1079	216	552	89	1.679e-82	1.418e-80	TURE	CL11_F	2.32059	2.63279	Preferential allelic expression
GRMZM2G017940	179	111	99	28	1.717e-10	8.539e-10	TURE	CL11_F	0.6894	1.822	Preferential allelic expression
GRMZM2G018027	99	64	81	16	1.239e-11	6.842e-11	TURE	CL11_F	0.629357	2.33985	Preferential allelic expression
GRMZM2G018037	240	56	83	23	3.787e-09	1.672e-08	TURE	CL11_F	2.09954	1.85148	Preferential allelic expression
GRMZM2G018414	355	50	126	10	1.059e-26	1.383e-25	TURE	CL11_F	2.82782	3.65535	Preferential allelic expression
GRMZM2G018416	86	11	60	3	9.048e-15	6.25e-14	TURE	CL11_F	2.96683	4.32193	Preferential allelic expression
GRMZM2G018447	425	36	196	19	3.154e-38	6.889e-37	TURE	CL11_F	3.56139	3.36678	Preferential allelic expression
GRMZM2G018770	45	12	36	12	0.0007173	0.001728	TURE	CL11_F	1.90689	1.58496	Preferential allelic expression
GRMZM2G019200	344	90	160	34	9.619e-21	9.326e-20	TURE	CL11_F	1.93441	2.23447	Preferential allelic expression
GRMZM2G019284	687	332	366	115	1.566e-31	2.532e-30	TURE	CL11_F	1.04913	1.67021	Preferential allelic expression
GRMZM2G019810	82	43	34	15	0.009399	0.01858	TURE	CL11_F	0.931287	1.18057	Preferential allelic expression
GRMZM2G020484	98	24	43	16	0.0005844	0.001422	TURE	CL11_F	2.02975	1.42626	Preferential allelic expression
GRMZM2G020631	94	18	38	7	3.121e-06	1.036e-05	TURE	CL11_F	2.38466	2.44057	Preferential allelic expression
GRMZM2G021233	719	354	335	153	1.123e-16	8.622e-16	TURE	CL11_F	1.02224	1.13063	Preferential allelic expression
GRMZM2G021243	349	117	143	55	3.232e-10	1.565e-09	TURE	CL11_F	1.57672	1.37851	Preferential allelic expression
GRMZM2G021567	709	388	316	154	6.339e-14	4.156e-13	TURE	CL11_F	0.869729	1.03699	Preferential allelic expression
GRMZM2G021605	558	38	295	14	1.239e-69	7.142e-68	TURE	CL11_F	3.87619	4.39722	Preferential allelic expression
GRMZM2G021786	464	166	144	62	1.076e-08	4.573e-08	TURE	CL11_F	1.48294	1.21573	Preferential allelic expression
GRMZM2G021864	707	286	367	126	2.415e-28	3.38e-27	TURE	CL11_F	1.3057	1.54236	Preferential allelic expression
GRMZM2G021885	373	180	202	65	1.601e-17	1.283e-16	TURE	CL11_F	1.05118	1.63584	Preferential allelic expression
GRMZM2G022107	308	237	363	95	5.87e-38	1.271e-36	TURE	CL11_F	0.378043	1.93397	Preferential allelic expression
GRMZM2G022213	643	206	322	100	2.739e-28	3.82e-27	TURE	CL11_F	1.64217	1.68706	Preferential allelic expression
GRMZM2G022266	101	52	74	26	1.667e-06	5.7e-06	TURE	CL11_F	0.957772	1.50901	Preferential allelic expression
GRMZM2G022269	108	28	77	8	2.768e-15	1.978e-14	TURE	CL11_F	1.94753	3.26679	Preferential allelic expression
GRMZM2G022499	127	51	56	15	1.041e-06	3.629e-06	TURE	CL11_F	1.31626	1.90046	Preferential allelic expression
GRMZM2G022506	158	59	83	24	8.578e-09	3.671e-08	TURE	CL11_F	1.42114	1.79008	Preferential allelic expression
[truncated: 9,995 more rows]
