# Supplementary material for: Transcriptome profiling and comparison of maize ear heterosis during the spikelet and floret differentiation stages
Source: BMC Genomics. 2016 Nov 22;17:959. doi: 10.1186/s12864-016-3296-8 (PMC5120533; doi:10.1186/s12864-016-3296-8)
Supplement: Additional file 13: Dataset S5. — Cis- and trans-regulatory variations in the spikelet differentiation stage. (XLSX 1351 kb) [file 12864_2016_3296_MOESM13_ESM.xlsx]

## Sheet: Spikelet differentiation stage
Dataset S5 Allele-specific expression patterns in hybrid in the spikelet differentiation stage.
Gene_id	CL11_S	NG5_S	HYB_S(tCL11_S)	HYB_S(NG5_S)	fold[CL11_S/NG5_S]	fold[HYB_S(CL11_S)/HYB_S(NG5_S)]	log2fold[CL11_S/NG5_S]	log2fold[HYB_S(CL11_S)/HYB_S(NG5_S)]	bias(A|B)	bias(A|0)	bias(B|0)	description
GRMZM2G033846	228	193	46	68	1.18135	0.676471	0.240433	-0.563901	A>B	A=0	B=0	Ambiguous
GRMZM2G066041	301	252	84	112	1.19444	0.75	0.25634	-0.415037	A>B	A=0	B=0	Ambiguous
GRMZM2G067830	25	12	3	12	2.08333	0.25	1.05889	-2	A>B	A=0	B=0	Ambiguous
GRMZM2G074466	928	842	311	368	1.10214	0.845109	0.140305	-0.242791	A>B	A=0	B=0	Ambiguous
GRMZM2G099449	656	582	229	277	1.12715	0.826715	0.172677	-0.274538	A>B	A=0	B=0	Ambiguous
GRMZM2G117544	582	521	226	269	1.11708	0.840149	0.159736	-0.251283	A>B	A=0	B=0	Ambiguous
GRMZM2G120110	192	153	60	82	1.2549	0.731707	0.327575	-0.450661	A>B	A=0	B=0	Ambiguous
GRMZM2G150691	38	26	7	18	1.46154	0.388889	0.547488	-1.36257	A>B	A=0	B=0	Ambiguous
AC149818.2_FG005	203	118	66	46	1.72034	1.43478	0.782693	0.520832	A=B	A>0	B=0	Ambiguous
AC185471.3_FG005	327	196	124	104	1.66837	1.19231	0.738437	0.253757	A=B	A>0	B=0	Ambiguous
AC197699.3_FG003	162	122	58	48	1.32787	1.20833	0.409113	0.273018	A=B	A>0	B=0	Ambiguous
AC199782.5_FG003	191	145	80	63	1.31724	1.26984	0.39752	0.344648	A=B	A>0	B=0	Ambiguous
AC203966.5_FG003	276	177	63	56	1.55932	1.125	0.640919	0.169925	A=B	A>0	B=0	Ambiguous
AC207656.3_FG002	52	16	12	7	3.25	1.71429	1.70044	0.777608	A=B	A>0	B=0	Ambiguous
AC207726.3_FG002	81	47	29	27	1.7234	1.07407	0.785261	0.103093	A=B	A>0	B=0	Ambiguous
AC212565.3_FG002	178	118	41	38	1.50847	1.07895	0.59309	0.109624	A=B	A>0	B=0	Ambiguous
AC230013.2_FG002	106	73	31	39	1.45205	0.794872	0.538096	-0.331206	A=B	A>0	B=0	Ambiguous
AC234522.1_FG009	61	14	12	3	4.35714	4	2.12338	2	A=B	A>0	B=0	Ambiguous
AC235543.1_FG002	163	102	46	41	1.59804	1.12195	0.676303	0.16601	A=B	A>0	B=0	Ambiguous
GRMZM2G000777	335	233	137	121	1.43777	1.13223	0.523831	0.179169	A=B	A>0	B=0	Ambiguous
GRMZM2G001079	37	13	12	3	2.84615	4	1.50901	2	A=B	A>0	B=0	Ambiguous
GRMZM2G001784	60	23	27	15	2.6087	1.8	1.38333	0.847997	A=B	A>0	B=0	Ambiguous
GRMZM2G002807	204	147	60	69	1.38776	0.869565	0.472753	-0.201634	A=B	A>0	B=0	Ambiguous
GRMZM2G002959	217	148	78	85	1.46622	0.917647	0.552098	-0.123989	A=B	A>0	B=0	Ambiguous
GRMZM2G003789	921	740	309	287	1.24459	1.07666	0.315676	0.106556	A=B	A>0	B=0	Ambiguous
GRMZM2G003927	251	172	71	59	1.4593	1.20339	0.545279	0.267104	A=B	A>0	B=0	Ambiguous
GRMZM2G004188	952	770	337	315	1.23636	1.06984	0.306103	0.0973968	A=B	A>0	B=0	Ambiguous
GRMZM2G005205	182	135	83	63	1.34815	1.31746	0.430979	0.39776	A=B	A>0	B=0	Ambiguous
GRMZM2G005374	39	10	10	3	3.9	3.33333	1.96347	1.73697	A=B	A>0	B=0	Ambiguous
GRMZM2G005939	117	21	21	9	5.57143	2.33333	2.47805	1.22239	A=B	A>0	B=0	Ambiguous
GRMZM2G005954	158	98	25	33	1.61224	0.757576	0.689071	-0.400538	A=B	A>0	B=0	Ambiguous
GRMZM2G006071	335	275	114	117	1.21818	0.974359	0.284729	-0.0374747	A=B	A>0	B=0	Ambiguous
GRMZM2G006297	181	123	74	52	1.47154	1.42308	0.557331	0.509014	A=B	A>0	B=0	Ambiguous
GRMZM2G006948	115	72	36	30	1.59722	1.2	0.675565	0.263034	A=B	A>0	B=0	Ambiguous
GRMZM2G007587	155	119	66	53	1.30252	1.24528	0.381307	0.316474	A=B	A>0	B=0	Ambiguous
GRMZM2G008202	74	31	25	15	2.3871	1.66667	1.25526	0.736966	A=B	A>0	B=0	Ambiguous
GRMZM2G008234	1113	998	440	395	1.11523	1.11392	0.157342	0.155651	A=B	A>0	B=0	Ambiguous
GRMZM2G008691	221	156	73	78	1.41667	0.935897	0.5025	-0.0955777	A=B	A>0	B=0	Ambiguous
GRMZM2G009776	129	60	46	33	2.15	1.39394	1.10434	0.479168	A=B	A>0	B=0	Ambiguous
GRMZM2G009901	457	364	148	144	1.25549	1.02778	0.328256	0.0395284	A=B	A>0	B=0	Ambiguous
GRMZM2G010389	338	244	147	117	1.38525	1.25641	0.470142	0.329308	A=B	A>0	B=0	Ambiguous
GRMZM2G010693	899	760	338	301	1.18289	1.12292	0.242322	0.16726	A=B	A>0	B=0	Ambiguous
GRMZM2G011662	467	298	135	103	1.56711	1.31068	0.64811	0.390315	A=B	A>0	B=0	Ambiguous
GRMZM2G011731	387	309	123	131	1.25243	0.938931	0.324727	-0.0909085	A=B	A>0	B=0	Ambiguous
GRMZM2G012143	149	92	38	31	1.61957	1.22581	0.695607	0.293731	A=B	A>0	B=0	Ambiguous
GRMZM2G012566	46	16	11	5	2.875	2.2	1.52356	1.1375	A=B	A>0	B=0	Ambiguous
GRMZM2G012690	76	50	42	24	1.52	1.75	0.604071	0.807355	A=B	A>0	B=0	Ambiguous
GRMZM2G015709	433	284	137	121	1.52465	1.13223	0.608476	0.179169	A=B	A>0	B=0	Ambiguous
GRMZM2G017643	459	374	149	153	1.22727	0.973856	0.295456	-0.0382193	A=B	A>0	B=0	Ambiguous
GRMZM2G017961	710	607	267	231	1.16969	1.15584	0.226123	0.208947	A=B	A>0	B=0	Ambiguous
GRMZM2G018228	76	31	35	20	2.45161	1.75	1.29373	0.807355	A=B	A>0	B=0	Ambiguous
GRMZM2G018414	626	496	202	180	1.2621	1.12222	0.335823	0.166358	A=B	A>0	B=0	Ambiguous
GRMZM2G019056	34	10	12	5	3.4	2.4	1.76553	1.26303	A=B	A>0	B=0	Ambiguous
GRMZM2G019386	633	430	219	194	1.47209	1.12887	0.557869	0.174874	A=B	A>0	B=0	Ambiguous
GRMZM2G021459	54	28	20	9	1.92857	2.22222	0.947533	1.152	A=B	A>0	B=0	Ambiguous
GRMZM2G022101	123	82	17	22	1.5	0.772727	0.584963	-0.371969	A=B	A>0	B=0	Ambiguous
GRMZM2G022242	79	36	17	13	2.19444	1.30769	1.13386	0.387023	A=B	A>0	B=0	Ambiguous
GRMZM2G022248	99	40	29	17	2.475	1.70588	1.30743	0.770518	A=B	A>0	B=0	Ambiguous
GRMZM2G023444	63	25	28	14	2.52	2	1.33342	1	A=B	A>0	B=0	Ambiguous
GRMZM2G023755	46	27	19	9	1.7037	2.11111	0.768674	1.078	A=B	A>0	B=0	Ambiguous
GRMZM2G024517	34	17	12	5	2	2.4	1	1.26303	A=B	A>0	B=0	Ambiguous
GRMZM2G025731	161	117	58	40	1.37607	1.45	0.460552	0.536053	A=B	A>0	B=0	Ambiguous
GRMZM2G026649	338	245	121	93	1.37959	1.30108	0.464241	0.379704	A=B	A>0	B=0	Ambiguous
GRMZM2G026783	84	36	16	14	2.33333	1.14286	1.22239	0.192645	A=B	A>0	B=0	Ambiguous
GRMZM2G026889	175	123	48	58	1.42276	0.827586	0.508697	-0.273018	A=B	A>0	B=0	Ambiguous
GRMZM2G027166	420	316	145	118	1.32911	1.22881	0.410465	0.297266	A=B	A>0	B=0	Ambiguous
GRMZM2G027173	285	194	99	84	1.46907	1.17857	0.554905	0.237039	A=B	A>0	B=0	Ambiguous
GRMZM2G027546	119	88	47	52	1.35227	0.903846	0.435386	-0.145851	A=B	A>0	B=0	Ambiguous
GRMZM2G028036	237	152	95	71	1.55921	1.33803	0.640816	0.420108	A=B	A>0	B=0	Ambiguous
GRMZM2G028487	193	107	76	54	1.80374	1.40741	0.85099	0.49304	A=B	A>0	B=0	Ambiguous
GRMZM2G030606	746	509	172	160	1.46562	1.075	0.55151	0.104337	A=B	A>0	B=0	Ambiguous
GRMZM2G030877	64	30	15	17	2.13333	0.882353	1.09311	-0.180572	A=B	A>0	B=0	Ambiguous
GRMZM2G031432	50	20	18	8	2.5	2.25	1.32193	1.16993	A=B	A>0	B=0	Ambiguous
GRMZM2G032478	314	200	97	72	1.57	1.34722	0.650765	0.429988	A=B	A>0	B=0	Ambiguous
GRMZM2G032711	370	265	154	130	1.39623	1.18462	0.481533	0.244419	A=B	A>0	B=0	Ambiguous
GRMZM2G033884	40	21	17	7	1.90476	2.42857	0.929611	1.28011	A=B	A>0	B=0	Ambiguous
GRMZM2G034217	42	23	20	17	1.82609	1.17647	0.868755	0.234465	A=B	A>0	B=0	Ambiguous
GRMZM2G034471	164	108	39	40	1.51852	0.975	0.602665	-0.0365259	A=B	A>0	B=0	Ambiguous
GRMZM2G034668	317	196	138	104	1.61735	1.32692	0.693629	0.408085	A=B	A>0	B=0	Ambiguous
GRMZM2G035377	62	24	27	16	2.58333	1.6875	1.36923	0.754888	A=B	A>0	B=0	Ambiguous
GRMZM2G035524	177	114	62	51	1.55263	1.21569	0.634716	0.281771	A=B	A>0	B=0	Ambiguous
GRMZM2G037368	594	497	275	253	1.19517	1.08696	0.257217	0.120294	A=B	A>0	B=0	Ambiguous
GRMZM2G037882	397	305	214	178	1.30164	1.20225	0.38033	0.265734	A=B	A>0	B=0	Ambiguous
GRMZM2G038636	52	30	26	14	1.73333	1.85714	0.793549	0.893085	A=B	A>0	B=0	Ambiguous
GRMZM2G038880	71	41	24	20	1.73171	1.2	0.792195	0.263034	A=B	A>0	B=0	Ambiguous
GRMZM2G039094	25	10	15	13	2.5	1.15385	1.32193	0.206451	A=B	A>0	B=0	Ambiguous
GRMZM2G039525	56	33	12	18	1.69697	0.666667	0.762961	-0.584963	A=B	A>0	B=0	Ambiguous
GRMZM2G039542	165	107	68	47	1.54206	1.44681	0.624855	0.532874	A=B	A>0	B=0	Ambiguous
GRMZM2G040230	100	63	49	30	1.5873	1.63333	0.666576	0.707819	A=B	A>0	B=0	Ambiguous
GRMZM2G042179	46	12	17	9	3.83333	1.88889	1.9386	0.917538	A=B	A>0	B=0	Ambiguous
GRMZM2G042897	179	101	52	48	1.77228	1.08333	0.825604	0.115477	A=B	A>0	B=0	Ambiguous
GRMZM2G043275	65	28	20	14	2.32143	1.42857	1.21501	0.514573	A=B	A>0	B=0	Ambiguous
GRMZM2G043453	54	31	17	23	1.74194	0.73913	0.800691	-0.436099	A=B	A>0	B=0	Ambiguous
GRMZM2G045818	648	493	276	260	1.3144	1.06154	0.394406	0.0861566	A=B	A>0	B=0	Ambiguous
GRMZM2G046472	100	65	38	32	1.53846	1.1875	0.621488	0.247928	A=B	A>0	B=0	Ambiguous
GRMZM2G047512	232	109	63	46	2.12844	1.36957	1.0898	0.453718	A=B	A>0	B=0	Ambiguous
GRMZM2G048591	269	161	72	64	1.67081	1.125	0.740545	0.169925	A=B	A>0	B=0	Ambiguous
GRMZM2G050118	115	54	40	26	2.12963	1.53846	1.0906	0.621488	A=B	A>0	B=0	Ambiguous
GRMZM2G050467	367	266	90	90	1.3797	1	0.464354	0	A=B	A>0	B=0	Ambiguous
GRMZM2G051697	114	58	28	17	1.96552	1.64706	0.974909	0.719892	A=B	A>0	B=0	Ambiguous
GRMZM2G051974	178	137	77	63	1.29927	1.22222	0.377701	0.289507	A=B	A>0	B=0	Ambiguous
GRMZM2G052105	120	78	43	35	1.53846	1.22857	0.621488	0.296982	A=B	A>0	B=0	Ambiguous
GRMZM2G052148	202	158	92	94	1.27848	0.978723	0.354431	-0.0310269	A=B	A>0	B=0	Ambiguous
GRMZM2G052200	71	47	32	18	1.51064	1.77778	0.595158	0.830075	A=B	A>0	B=0	Ambiguous
GRMZM2G052869	78	50	51	31	1.56	1.64516	0.641546	0.718229	A=B	A>0	B=0	Ambiguous
GRMZM2G054120	76	50	19	13	1.52	1.46154	0.604071	0.547488	A=B	A>0	B=0	Ambiguous
GRMZM2G054559	117	81	66	48	1.44444	1.375	0.530515	0.459432	A=B	A>0	B=0	Ambiguous
GRMZM2G055575	154	102	48	33	1.5098	1.45455	0.594361	0.540568	A=B	A>0	B=0	Ambiguous
GRMZM2G056038	396	258	117	97	1.53488	1.20619	0.618129	0.270452	A=B	A>0	B=0	Ambiguous
GRMZM2G056056	135	63	51	40	2.14286	1.275	1.09954	0.350497	A=B	A>0	B=0	Ambiguous
GRMZM2G056126	73	45	17	15	1.62222	1.13333	0.697971	0.180572	A=B	A>0	B=0	Ambiguous
GRMZM2G057374	94	48	27	28	1.95833	0.964286	0.969626	-0.0524674	A=B	A>0	B=0	Ambiguous
GRMZM2G057853	95	45	33	24	2.11111	1.375	1.078	0.459432	A=B	A>0	B=0	Ambiguous
GRMZM2G058472	96	63	54	34	1.52381	1.58824	0.607683	0.667425	A=B	A>0	B=0	Ambiguous
GRMZM2G058870	498	382	213	181	1.30366	1.1768	0.382573	0.234864	A=B	A>0	B=0	Ambiguous
GRMZM2G059393	47	27	26	18	1.74074	1.44444	0.799701	0.530515	A=B	A>0	B=0	Ambiguous
GRMZM2G059562	31	13	9	7	2.38462	1.28571	1.25376	0.36257	A=B	A>0	B=0	Ambiguous
GRMZM2G060464	73	42	28	18	1.7381	1.55556	0.797507	0.63743	A=B	A>0	B=0	Ambiguous
GRMZM2G060924	485	317	208	166	1.52997	1.25301	0.613502	0.3254	A=B	A>0	B=0	Ambiguous
GRMZM2G061398	45	20	18	8	2.25	2.25	1.16993	1.16993	A=B	A>0	B=0	Ambiguous
GRMZM2G061751	94	64	26	30	1.46875	0.866667	0.554589	-0.206451	A=B	A>0	B=0	Ambiguous
GRMZM2G062289	780	586	273	266	1.33106	1.02632	0.412573	0.0374747	A=B	A>0	B=0	Ambiguous
GRMZM2G062357	272	183	97	84	1.48634	1.15476	0.571763	0.207595	A=B	A>0	B=0	Ambiguous
GRMZM2G063827	297	183	99	87	1.62295	1.13793	0.698619	0.186413	A=B	A>0	B=0	Ambiguous
GRMZM2G063931	275	172	118	87	1.59884	1.35632	0.677023	0.4397	A=B	A>0	B=0	Ambiguous
GRMZM2G065599	94	53	33	28	1.77358	1.17857	0.826668	0.237039	A=B	A>0	B=0	Ambiguous
GRMZM2G065641	54	31	21	12	1.74194	1.75	0.800691	0.807355	A=B	A>0	B=0	Ambiguous
GRMZM2G066158	233	173	75	51	1.34682	1.47059	0.429558	0.556393	A=B	A>0	B=0	Ambiguous
GRMZM2G068963	286	180	63	64	1.58889	0.984375	0.668018	-0.0227201	A=B	A>0	B=0	Ambiguous
GRMZM2G069208	221	157	75	67	1.40764	1.1194	0.493282	0.162729	A=B	A>0	B=0	Ambiguous
GRMZM2G069618	322	241	123	95	1.3361	1.29474	0.418028	0.372659	A=B	A>0	B=0	Ambiguous
GRMZM2G070508	239	173	80	69	1.3815	1.15942	0.466239	0.213404	A=B	A>0	B=0	Ambiguous
GRMZM2G071021	268	205	86	89	1.30732	0.966292	0.386609	-0.0494687	A=B	A>0	B=0	Ambiguous
GRMZM2G072174	178	62	52	32	2.87097	1.625	1.52154	0.70044	A=B	A>0	B=0	Ambiguous
GRMZM2G072526	887	740	379	361	1.19865	1.04986	0.261409	0.070199	A=B	A>0	B=0	Ambiguous
GRMZM2G072578	32	12	5	5	2.66667	1	1.41504	0	A=B	A>0	B=0	Ambiguous
GRMZM2G073700	245	188	107	98	1.30319	1.09184	0.382049	0.126757	A=B	A>0	B=0	Ambiguous
GRMZM2G073888	560	482	194	209	1.16183	0.92823	0.216394	-0.107446	A=B	A>0	B=0	Ambiguous
GRMZM2G074759	63	13	10	7	4.84615	1.42857	2.27684	0.514573	A=B	A>0	B=0	Ambiguous
GRMZM2G075431	178	99	71	47	1.79798	1.51064	0.846377	0.595158	A=B	A>0	B=0	Ambiguous
GRMZM2G075775	222	142	97	76	1.56338	1.27632	0.644669	0.351985	A=B	A>0	B=0	Ambiguous
GRMZM2G075828	264	184	106	76	1.43478	1.39474	0.520832	0.479993	A=B	A>0	B=0	Ambiguous
GRMZM2G076399	146	77	55	37	1.8961	1.48649	0.923038	0.571906	A=B	A>0	B=0	Ambiguous
GRMZM2G076539	285	209	123	107	1.36364	1.14953	0.447459	0.201048	A=B	A>0	B=0	Ambiguous
GRMZM2G077214	72	24	29	14	3	2.07143	1.58496	1.05063	A=B	A>0	B=0	Ambiguous
GRMZM2G078401	142	108	51	43	1.31481	1.18605	0.39486	0.246161	A=B	A>0	B=0	Ambiguous
GRMZM2G078941	668	565	252	254	1.1823	0.992126	0.241597	-0.0114048	A=B	A>0	B=0	Ambiguous
GRMZM2G079284	141	88	41	27	1.60227	1.51852	0.68012	0.602665	A=B	A>0	B=0	Ambiguous
GRMZM2G079727	57	29	13	5	1.96552	2.6	0.974909	1.37851	A=B	A>0	B=0	Ambiguous
GRMZM2G080048	328	266	142	128	1.23308	1.10938	0.30227	0.149747	A=B	A>0	B=0	Ambiguous
GRMZM2G080354	98	66	75	82	1.48485	0.914634	0.570316	-0.128733	A=B	A>0	B=0	Ambiguous
GRMZM2G081012	59	15	21	12	3.93333	1.75	1.97575	0.807355	A=B	A>0	B=0	Ambiguous
GRMZM2G082227	96	63	42	42	1.52381	1	0.607683	0	A=B	A>0	B=0	Ambiguous
GRMZM2G082387	181	95	65	47	1.90526	1.38298	0.92999	0.467779	A=B	A>0	B=0	Ambiguous
GRMZM2G083813	556	411	245	201	1.3528	1.21891	0.435946	0.285586	A=B	A>0	B=0	Ambiguous
GRMZM2G084164	716	584	315	312	1.22603	1.00962	0.293991	0.0138058	A=B	A>0	B=0	Ambiguous
GRMZM2G086486	114	60	52	33	1.9	1.57576	0.925999	0.656046	A=B	A>0	B=0	Ambiguous
GRMZM2G086750	157	113	44	39	1.38938	1.12821	0.474442	0.174029	A=B	A>0	B=0	Ambiguous
GRMZM2G086869	68	36	22	16	1.88889	1.375	0.917538	0.459432	A=B	A>0	B=0	Ambiguous
GRMZM2G087675	254	203	81	84	1.25123	0.964286	0.323349	-0.0524674	A=B	A>0	B=0	Ambiguous
GRMZM2G088797	104	67	30	28	1.55224	1.07143	0.634351	0.0995357	A=B	A>0	B=0	Ambiguous
GRMZM2G089147	146	100	42	36	1.46	1.16667	0.545968	0.222392	A=B	A>0	B=0	Ambiguous
GRMZM2G089361	448	381	167	193	1.17585	0.865285	0.233708	-0.208753	A=B	A>0	B=0	Ambiguous
GRMZM2G090190	450	355	161	165	1.26761	0.975758	0.342106	-0.0354053	A=B	A>0	B=0	Ambiguous
GRMZM2G090744	42	21	23	11	2	2.09091	1	1.06413	A=B	A>0	B=0	Ambiguous
GRMZM2G091560	187	146	101	93	1.28082	1.08602	0.35707	0.119053	A=B	A>0	B=0	Ambiguous
GRMZM2G092165	305	246	110	91	1.23984	1.20879	0.310151	0.273565	A=B	A>0	B=0	Ambiguous
GRMZM2G092669	528	420	184	174	1.25714	1.05747	0.330149	0.0806185	A=B	A>0	B=0	Ambiguous
GRMZM2G093323	143	78	53	35	1.83333	1.51429	0.874469	0.598637	A=B	A>0	B=0	Ambiguous
GRMZM2G093736	623	407	252	212	1.53071	1.18868	0.614203	0.249359	A=B	A>0	B=0	Ambiguous
GRMZM2G093761	109	51	37	26	2.13725	1.42308	1.09576	0.509014	A=B	A>0	B=0	Ambiguous
GRMZM2G094742	296	177	97	84	1.67232	1.15476	0.741848	0.207595	A=B	A>0	B=0	Ambiguous
GRMZM2G096240	113	67	40	27	1.68657	1.48148	0.75409	0.567041	A=B	A>0	B=0	Ambiguous
GRMZM2G096261	47	21	13	13	2.2381	1	1.16227	0	A=B	A>0	B=0	Ambiguous
GRMZM2G096363	447	355	172	148	1.25915	1.16216	0.332456	0.216811	A=B	A>0	B=0	Ambiguous
GRMZM2G097129	63	34	23	19	1.85294	1.21053	0.889817	0.275634	A=B	A>0	B=0	Ambiguous
GRMZM2G099334	1841	1632	708	649	1.12806	1.09091	0.173849	0.125531	A=B	A>0	B=0	Ambiguous
GRMZM2G099875	232	168	115	102	1.38095	1.12745	0.465664	0.173065	A=B	A>0	B=0	Ambiguous
GRMZM2G099980	216	162	76	71	1.33333	1.07042	0.415037	0.0981804	A=B	A>0	B=0	Ambiguous
GRMZM2G101130	305	179	110	92	1.70391	1.19565	0.76885	0.257798	A=B	A>0	B=0	Ambiguous
GRMZM2G101867	109	62	41	28	1.75806	1.46429	0.813988	0.550197	A=B	A>0	B=0	Ambiguous
GRMZM2G102216	100	58	32	20	1.72414	1.6	0.785875	0.678072	A=B	A>0	B=0	Ambiguous
GRMZM2G102404	35	15	5	5	2.33333	1	1.22239	0	A=B	A>0	B=0	Ambiguous
GRMZM2G102502	253	190	111	80	1.33158	1.3875	0.413138	0.472488	A=B	A>0	B=0	Ambiguous
GRMZM2G102580	148	98	65	65	1.5102	1	0.594744	0	A=B	A>0	B=0	Ambiguous
GRMZM2G102674	209	122	62	59	1.71311	1.05085	0.776622	0.0715533	A=B	A>0	B=0	Ambiguous
GRMZM2G103812	696	609	255	266	1.14286	0.958647	0.192645	-0.060929	A=B	A>0	B=0	Ambiguous
GRMZM2G104024	73	34	28	14	2.14706	2	1.10236	1	A=B	A>0	B=0	Ambiguous
GRMZM2G104542	61	32	14	10	1.90625	1.4	0.930737	0.485427	A=B	A>0	B=0	Ambiguous
GRMZM2G105283	611	524	174	177	1.16603	0.983051	0.221606	-0.0246621	A=B	A>0	B=0	Ambiguous
GRMZM2G105302	146	95	43	36	1.53684	1.19444	0.619969	0.25634	A=B	A>0	B=0	Ambiguous
GRMZM2G105922	66	43	25	18	1.53488	1.38889	0.618129	0.473931	A=B	A>0	B=0	Ambiguous
GRMZM2G106515	58	34	28	17	1.70588	1.64706	0.770518	0.719892	A=B	A>0	B=0	Ambiguous
GRMZM2G107199	122	84	51	60	1.45238	0.85	0.53842	-0.234465	A=B	A>0	B=0	Ambiguous
GRMZM2G108214	148	79	38	39	1.87342	0.974359	0.905673	-0.0374747	A=B	A>0	B=0	Ambiguous
GRMZM2G108523	37	20	13	6	1.85	2.16667	0.887525	1.11548	A=B	A>0	B=0	Ambiguous
GRMZM2G108589	294	204	87	76	1.44118	1.14474	0.527247	0.195016	A=B	A>0	B=0	Ambiguous
GRMZM2G108699	52	18	10	6	2.88889	1.66667	1.53051	0.736966	A=B	A>0	B=0	Ambiguous
GRMZM2G110107	90	33	24	14	2.72727	1.71429	1.44746	0.777608	A=B	A>0	B=0	Ambiguous
GRMZM2G110993	60	22	19	7	2.72727	2.71429	1.44746	1.44057	A=B	A>0	B=0	Ambiguous
GRMZM2G111436	316	223	62	56	1.41704	1.10714	0.502881	0.146841	A=B	A>0	B=0	Ambiguous
GRMZM2G111537	43	15	9	8	2.86667	1.125	1.51937	0.169925	A=B	A>0	B=0	Ambiguous
GRMZM2G111566	673	576	314	319	1.1684	0.984326	0.224538	-0.0227919	A=B	A>0	B=0	Ambiguous
GRMZM2G112247	90	14	26	13	6.42857	2	2.6845	1	A=B	A>0	B=0	Ambiguous
GRMZM2G112530	175	131	76	56	1.33588	1.35714	0.417788	0.440573	A=B	A>0	B=0	Ambiguous
GRMZM2G112594	233	158	63	58	1.47468	1.08621	0.560405	0.119299	A=B	A>0	B=0	Ambiguous
GRMZM2G113062	153	104	83	65	1.47115	1.27692	0.556948	0.352672	A=B	A>0	B=0	Ambiguous
GRMZM2G113375	355	249	116	96	1.4257	1.20833	0.511673	0.273018	A=B	A>0	B=0	Ambiguous
GRMZM2G113401	59	33	11	14	1.78788	0.785714	0.838249	-0.347923	A=B	A>0	B=0	Ambiguous
GRMZM2G113742	483	392	182	145	1.23214	1.25517	0.30117	0.327886	A=B	A>0	B=0	Ambiguous
GRMZM2G116542	248	193	92	77	1.28497	1.19481	0.361739	0.256775	A=B	A>0	B=0	Ambiguous
GRMZM2G116574	125	86	33	38	1.45349	0.868421	0.53952	-0.203533	A=B	A>0	B=0	Ambiguous
GRMZM2G116646	635	560	376	352	1.13393	1.06818	0.18133	0.0951572	A=B	A>0	B=0	Ambiguous
GRMZM2G116981	43	16	27	13	2.6875	2.07692	1.42626	1.05445	A=B	A>0	B=0	Ambiguous
GRMZM2G117222	188	143	77	54	1.31469	1.42593	0.394718	0.511899	A=B	A>0	B=0	Ambiguous
GRMZM2G118208	878	633	370	331	1.38705	1.11782	0.472015	0.160694	A=B	A>0	B=0	Ambiguous
GRMZM2G118453	190	148	83	63	1.28378	1.31746	0.360402	0.39776	A=B	A>0	B=0	Ambiguous
GRMZM2G119273	283	168	71	55	1.68452	1.29091	0.752341	0.368387	A=B	A>0	B=0	Ambiguous
GRMZM2G119642	89	53	26	16	1.67925	1.625	0.747813	0.70044	A=B	A>0	B=0	Ambiguous
GRMZM2G119705	218	140	43	39	1.55714	1.10256	0.638901	0.140863	A=B	A>0	B=0	Ambiguous
GRMZM2G119906	687	550	155	156	1.24909	0.99359	0.320878	-0.00927781	A=B	A>0	B=0	Ambiguous
GRMZM2G120779	42	24	6	6	1.75	1	0.807355	0	A=B	A>0	B=0	Ambiguous
GRMZM2G121034	554	399	174	136	1.38847	1.27941	0.473497	0.355481	A=B	A>0	B=0	Ambiguous
GRMZM2G121747	23	10	11	4	2.3	2.75	1.20163	1.45943	A=B	A>0	B=0	Ambiguous
GRMZM2G122198	153	90	48	31	1.7	1.54839	0.765535	0.630766	A=B	A>0	B=0	Ambiguous
GRMZM2G123202	103	67	35	32	1.53731	1.09375	0.620411	0.129283	A=B	A>0	B=0	Ambiguous
GRMZM2G123815	78	49	31	24	1.59184	1.29167	0.670692	0.369234	A=B	A>0	B=0	Ambiguous
GRMZM2G125004	213	125	55	49	1.704	1.12245	0.768925	0.16665	A=B	A>0	B=0	Ambiguous
GRMZM2G125411	1230	1116	406	383	1.10215	1.06005	0.140321	0.0841353	A=B	A>0	B=0	Ambiguous
GRMZM2G125552	56	32	7	11	1.75	0.636364	0.807355	-0.652077	A=B	A>0	B=0	Ambiguous
GRMZM2G126292	1772	1635	790	781	1.08379	1.01152	0.116088	0.0165301	A=B	A>0	B=0	Ambiguous
GRMZM2G126471	372	239	90	73	1.55649	1.23288	0.638292	0.302029	A=B	A>0	B=0	Ambiguous
GRMZM2G127426	62	33	22	11	1.87879	2	0.909802	1	A=B	A>0	B=0	Ambiguous
GRMZM2G127821	112	34	28	15	3.29412	1.86667	1.71989	0.900464	A=B	A>0	B=0	Ambiguous
GRMZM2G128080	801	659	362	332	1.21548	1.09036	0.281524	0.124806	A=B	A>0	B=0	Ambiguous
GRMZM2G128131	87	55	28	34	1.58182	0.823529	0.661584	-0.280108	A=B	A>0	B=0	Ambiguous
GRMZM2G128515	187	120	80	60	1.55833	1.33333	0.640004	0.415037	A=B	A>0	B=0	Ambiguous
GRMZM2G129361	41	20	17	9	2.05	1.88889	1.03562	0.917538	A=B	A>0	B=0	Ambiguous
GRMZM2G130230	249	181	70	54	1.37569	1.2963	0.460156	0.374396	A=B	A>0	B=0	Ambiguous
GRMZM2G130910	220	148	85	62	1.48649	1.37097	0.571906	0.455195	A=B	A>0	B=0	Ambiguous
GRMZM2G131155	58	33	22	12	1.75758	1.83333	0.813587	0.874469	A=B	A>0	B=0	Ambiguous
GRMZM2G131998	123	74	32	33	1.66216	0.969697	0.733061	-0.0443941	A=B	A>0	B=0	Ambiguous
GRMZM2G132748	581	367	200	165	1.58311	1.21212	0.662758	0.277534	A=B	A>0	B=0	Ambiguous
GRMZM2G132774	52	25	18	22	2.08	0.818182	1.05658	-0.289507	A=B	A>0	B=0	Ambiguous
GRMZM2G133359	195	145	78	67	1.34483	1.16418	0.427421	0.219313	A=B	A>0	B=0	Ambiguous
GRMZM2G133757	113	34	28	16	3.32353	1.75	1.73272	0.807355	A=B	A>0	B=0	Ambiguous
GRMZM2G133802	55	14	12	10	3.92857	1.2	1.974	0.263034	A=B	A>0	B=0	Ambiguous
GRMZM2G134113	40	20	19	10	2	1.9	1	0.925999	A=B	A>0	B=0	Ambiguous
GRMZM2G135019	31	11	7	6	2.81818	1.16667	1.49476	0.222392	A=B	A>0	B=0	Ambiguous
GRMZM2G135045	100	59	39	26	1.69492	1.5	0.761213	0.584963	A=B	A>0	B=0	Ambiguous
GRMZM2G135763	170	105	69	62	1.61905	1.1129	0.695145	0.154328	A=B	A>0	B=0	Ambiguous
GRMZM2G135893	278	224	100	110	1.24107	0.909091	0.311586	-0.137504	A=B	A>0	B=0	Ambiguous
GRMZM2G137546	519	370	151	130	1.4027	1.16154	0.488209	0.216037	A=B	A>0	B=0	Ambiguous
GRMZM2G137561	89	50	37	22	1.78	1.68182	0.831877	0.750022	A=B	A>0	B=0	Ambiguous
GRMZM2G139600	25	10	6	6	2.5	1	1.32193	0	A=B	A>0	B=0	Ambiguous
GRMZM2G139874	271	206	51	58	1.31553	0.87931	0.395649	-0.185556	A=B	A>0	B=0	Ambiguous
GRMZM2G141634	384	313	142	139	1.22684	1.02158	0.294944	0.030806	A=B	A>0	B=0	Ambiguous
GRMZM2G142553	88	53	25	13	1.66038	1.92308	0.731511	0.943416	A=B	A>0	B=0	Ambiguous
GRMZM2G142712	125	92	72	55	1.3587	1.30909	0.442222	0.388565	A=B	A>0	B=0	Ambiguous
GRMZM2G142757	886	727	392	397	1.21871	0.987406	0.285351	-0.0182854	A=B	A>0	B=0	Ambiguous
GRMZM2G142777	93	61	21	25	1.52459	0.84	0.608421	-0.251539	A=B	A>0	B=0	Ambiguous
GRMZM2G143499	615	536	227	250	1.14739	0.908	0.198353	-0.139236	A=B	A>0	B=0	Ambiguous
GRMZM2G143625	67	33	37	35	2.0303	1.05714	1.0217	0.0801703	A=B	A>0	B=0	Ambiguous
GRMZM2G143651	144	69	57	36	2.08696	1.58333	1.0614	0.662965	A=B	A>0	B=0	Ambiguous
GRMZM2G143917	121	79	62	47	1.53165	1.31915	0.615082	0.399607	A=B	A>0	B=0	Ambiguous
GRMZM2G145827	253	170	138	111	1.48824	1.24324	0.573603	0.314109	A=B	A>0	B=0	Ambiguous
GRMZM2G145850	64	38	16	14	1.68421	1.14286	0.752072	0.192645	A=B	A>0	B=0	Ambiguous
GRMZM2G145854	1207	1040	468	457	1.16058	1.02407	0.214842	0.0343144	A=B	A>0	B=0	Ambiguous
GRMZM2G146913	98	47	25	12	2.08511	2.08333	1.06012	1.05889	A=B	A>0	B=0	Ambiguous
GRMZM2G147123	73	45	40	24	1.62222	1.66667	0.697971	0.736966	A=B	A>0	B=0	Ambiguous
GRMZM2G147268	307	232	66	80	1.32328	0.825	0.404114	-0.277534	A=B	A>0	B=0	Ambiguous
GRMZM2G147346	108	36	13	11	3	1.18182	1.58496	0.241008	A=B	A>0	B=0	Ambiguous
GRMZM2G147721	348	182	103	78	1.91209	1.32051	0.935149	0.401098	A=B	A>0	B=0	Ambiguous
GRMZM2G148213	138	64	51	32	2.15625	1.59375	1.10852	0.672425	A=B	A>0	B=0	Ambiguous
GRMZM2G149031	87	60	29	31	1.45	0.935484	0.536053	-0.0962153	A=B	A>0	B=0	Ambiguous
GRMZM2G149224	378	311	208	168	1.21543	1.2381	0.281472	0.308122	A=B	A>0	B=0	Ambiguous
GRMZM2G151706	308	240	130	121	1.28333	1.07438	0.359896	0.103505	A=B	A>0	B=0	Ambiguous
GRMZM2G151863	75	36	38	21	2.08333	1.80952	1.05889	0.85561	A=B	A>0	B=0	Ambiguous
GRMZM2G151909	615	448	196	167	1.37277	1.17365	0.457088	0.231006	A=B	A>0	B=0	Ambiguous
GRMZM2G151997	96	53	24	15	1.81132	1.6	0.857042	0.678072	A=B	A>0	B=0	Ambiguous
GRMZM2G152143	119	67	37	22	1.77612	1.68182	0.828729	0.750022	A=B	A>0	B=0	Ambiguous
GRMZM2G152732	246	200	121	95	1.23	1.27368	0.298658	0.349008	A=B	A>0	B=0	Ambiguous
GRMZM2G153745	71	47	20	13	1.51064	1.53846	0.595158	0.621488	A=B	A>0	B=0	Ambiguous
GRMZM2G153945	313	243	116	92	1.28807	1.26087	0.365206	0.334419	A=B	A>0	B=0	Ambiguous
GRMZM2G153984	238	134	73	48	1.77612	1.52083	0.828729	0.604862	A=B	A>0	B=0	Ambiguous
GRMZM2G154087	144	94	68	66	1.53191	1.0303	0.615336	0.0430687	A=B	A>0	B=0	Ambiguous
GRMZM2G156673	55	27	21	17	2.03704	1.23529	1.02647	0.304855	A=B	A>0	B=0	Ambiguous
GRMZM2G157825	111	69	33	36	1.6087	0.916667	0.685891	-0.125531	A=B	A>0	B=0	Ambiguous
GRMZM2G159399	128	83	60	56	1.54217	1.07143	0.624961	0.0995357	A=B	A>0	B=0	Ambiguous
GRMZM2G160237	482	413	190	182	1.16707	1.04396	0.222891	0.062061	A=B	A>0	B=0	Ambiguous
GRMZM2G160364	529	440	163	165	1.20227	0.987879	0.265764	-0.0175941	A=B	A>0	B=0	Ambiguous
GRMZM2G160430	25	10	14	6	2.5	2.33333	1.32193	1.22239	A=B	A>0	B=0	Ambiguous
GRMZM2G160504	26	10	4	7	2.6	0.571429	1.37851	-0.807355	A=B	A>0	B=0	Ambiguous
GRMZM2G161780	327	258	102	118	1.26744	0.864407	0.34192	-0.210218	A=B	A>0	B=0	Ambiguous
GRMZM2G163671	564	417	178	177	1.35252	1.00565	0.435648	0.00812788	A=B	A>0	B=0	Ambiguous
GRMZM2G165461	878	715	276	271	1.22797	1.01845	0.296278	0.0263754	A=B	A>0	B=0	Ambiguous
GRMZM2G166245	30	13	5	8	2.30769	0.625	1.20645	-0.678072	A=B	A>0	B=0	Ambiguous
GRMZM2G166355	402	314	136	126	1.28025	1.07937	0.356431	0.110183	A=B	A>0	B=0	Ambiguous
GRMZM2G166671	335	220	121	97	1.52273	1.24742	0.606658	0.31895	A=B	A>0	B=0	Ambiguous
GRMZM2G166994	115	64	41	43	1.79688	0.953488	0.84549	-0.0687128	A=B	A>0	B=0	Ambiguous
GRMZM2G168108	140	103	42	38	1.35922	1.10526	0.442782	0.14439	A=B	A>0	B=0	Ambiguous
GRMZM2G169405	37	19	7	10	1.94737	0.7	0.961526	-0.514573	A=B	A>0	B=0	Ambiguous
GRMZM2G169654	82	51	23	18	1.60784	1.27778	0.685127	0.353637	A=B	A>0	B=0	Ambiguous
GRMZM2G170336	272	205	139	107	1.32683	1.29907	0.407983	0.377474	A=B	A>0	B=0	Ambiguous
GRMZM2G170501	43	10	12	11	4.3	1.09091	2.10434	0.125531	A=B	A>0	B=0	Ambiguous
GRMZM2G171752	236	129	59	37	1.82946	1.59459	0.871416	0.67319	A=B	A>0	B=0	Ambiguous
GRMZM2G171912	182	141	63	56	1.29078	1.125	0.368243	0.169925	A=B	A>0	B=0	Ambiguous
GRMZM2G172011	52	11	15	7	4.72727	2.14286	2.24101	1.09954	A=B	A>0	B=0	Ambiguous
GRMZM2G172922	154	87	42	45	1.77011	0.933333	0.823843	-0.0995357	A=B	A>0	B=0	Ambiguous
GRMZM2G173084	74	25	19	10	2.96	1.9	1.5656	0.925999	A=B	A>0	B=0	Ambiguous
GRMZM2G173413	199	145	81	72	1.37241	1.125	0.456716	0.169925	A=B	A>0	B=0	Ambiguous
GRMZM2G173928	65	39	32	18	1.66667	1.77778	0.736966	0.830075	A=B	A>0	B=0	Ambiguous
GRMZM2G174511	288	214	102	96	1.34579	1.0625	0.428458	0.0874628	A=B	A>0	B=0	Ambiguous
GRMZM2G174537	78	53	30	29	1.4717	1.03448	0.557482	0.0489096	A=B	A>0	B=0	Ambiguous
GRMZM2G176840	81	51	36	28	1.58824	1.28571	0.667425	0.36257	A=B	A>0	B=0	Ambiguous
GRMZM2G177035	37	19	9	3	1.94737	3	0.961526	1.58496	A=B	A>0	B=0	Ambiguous
GRMZM2G178887	69	34	30	17	2.02941	1.76471	1.02106	0.819428	A=B	A>0	B=0	Ambiguous
GRMZM2G179907	710	570	324	274	1.24561	1.18248	0.316857	0.241818	A=B	A>0	B=0	Ambiguous
GRMZM2G180021	363	280	93	98	1.29643	0.94898	0.374543	-0.075551	A=B	A>0	B=0	Ambiguous
GRMZM2G300944	322	268	124	127	1.20149	0.976378	0.264828	-0.0344884	A=B	A>0	B=0	Ambiguous
GRMZM2G304745	48	14	7	3	3.42857	2.33333	1.77761	1.22239	A=B	A>0	B=0	Ambiguous
GRMZM2G305332	159	123	65	58	1.29268	1.12069	0.370368	0.164387	A=B	A>0	B=0	Ambiguous
GRMZM2G309063	94	63	23	19	1.49206	1.21053	0.577309	0.275634	A=B	A>0	B=0	Ambiguous
GRMZM2G313656	50	27	25	19	1.85185	1.31579	0.888969	0.395929	A=B	A>0	B=0	Ambiguous
GRMZM2G318296	110	64	21	28	1.71875	0.75	0.78136	-0.415037	A=B	A>0	B=0	Ambiguous
GRMZM2G319215	27	12	8	4	2.25	2	1.16993	1	A=B	A>0	B=0	Ambiguous
GRMZM2G323912	424	303	132	119	1.39934	1.10924	0.484746	0.149576	A=B	A>0	B=0	Ambiguous
GRMZM2G342539	45	19	13	8	2.36842	1.625	1.24393	0.70044	A=B	A>0	B=0	Ambiguous
GRMZM2G343972	30	11	7	4	2.72727	1.75	1.44746	0.807355	A=B	A>0	B=0	Ambiguous
GRMZM2G346466	39	12	14	7	3.25	2	1.70044	1	A=B	A>0	B=0	Ambiguous
GRMZM2G347056	236	187	78	62	1.26203	1.25806	0.335749	0.331206	A=B	A>0	B=0	Ambiguous
GRMZM2G349655	129	43	21	13	3	1.61538	1.58496	0.691878	A=B	A>0	B=0	Ambiguous
GRMZM2G353213	147	76	55	41	1.93421	1.34146	0.951745	0.423808	A=B	A>0	B=0	Ambiguous
GRMZM2G362131	279	186	55	59	1.5	0.932203	0.584963	-0.101283	A=B	A>0	B=0	Ambiguous
GRMZM2G366973	31	11	9	3	2.81818	3	1.49476	1.58496	A=B	A>0	B=0	Ambiguous
GRMZM2G368041	224	106	73	57	2.11321	1.2807	1.07943	0.356935	A=B	A>0	B=0	Ambiguous
GRMZM2G368398	544	456	190	176	1.19298	1.07955	0.254573	0.110424	A=B	A>0	B=0	Ambiguous
GRMZM2G368758	58	35	17	20	1.65714	0.85	0.728698	-0.234465	A=B	A>0	B=0	Ambiguous
GRMZM2G372475	275	226	100	110	1.21681	0.909091	0.283109	-0.137504	A=B	A>0	B=0	Ambiguous
GRMZM2G374779	103	46	27	22	2.23913	1.22727	1.16294	0.295456	A=B	A>0	B=0	Ambiguous
GRMZM2G375197	59	21	14	15	2.80952	0.933333	1.49033	-0.0995357	A=B	A>0	B=0	Ambiguous
GRMZM2G378547	266	160	61	45	1.6625	1.35556	0.733354	0.438884	A=B	A>0	B=0	Ambiguous
GRMZM2G378604	279	173	78	55	1.61272	1.41818	0.689493	0.504043	A=B	A>0	B=0	Ambiguous
GRMZM2G379629	38	17	10	10	2.23529	1	1.16046	0	A=B	A>0	B=0	Ambiguous
GRMZM2G380286	122	81	105	78	1.50617	1.34615	0.590887	0.428843	A=B	A>0	B=0	Ambiguous
GRMZM2G386389	75	11	15	5	6.81818	3	2.76939	1.58496	A=B	A>0	B=0	Ambiguous
GRMZM2G388892	1142	1038	495	457	1.10019	1.08315	0.137756	0.115234	A=B	A>0	B=0	Ambiguous
GRMZM2G390345	151	100	72	68	1.51	1.05882	0.594549	0.0824622	A=B	A>0	B=0	Ambiguous
GRMZM2G391795	440	345	135	131	1.27536	1.03053	0.350907	0.0433926	A=B	A>0	B=0	Ambiguous
GRMZM2G394410	239	187	101	83	1.27807	1.21687	0.353972	0.283172	A=B	A>0	B=0	Ambiguous
GRMZM2G399433	99	67	37	21	1.47761	1.7619	0.563267	0.817136	A=B	A>0	B=0	Ambiguous
GRMZM2G405559	161	49	32	16	3.28571	2	1.71621	1	A=B	A>0	B=0	Ambiguous
GRMZM2G409407	492	379	208	193	1.29815	1.07772	0.37646	0.107983	A=B	A>0	B=0	Ambiguous
GRMZM2G410941	97	64	25	21	1.51562	1.19048	0.599913	0.251539	A=B	A>0	B=0	Ambiguous
GRMZM2G413822	37	10	10	3	3.7	3.33333	1.88753	1.73697	A=B	A>0	B=0	Ambiguous
GRMZM2G415343	56	14	11	6	4	1.83333	2	0.874469	A=B	A>0	B=0	Ambiguous
GRMZM2G419859	56	24	18	8	2.33333	2.25	1.22239	1.16993	A=B	A>0	B=0	Ambiguous
GRMZM2G421240	198	145	76	58	1.36552	1.31034	0.449448	0.389947	A=B	A>0	B=0	Ambiguous
GRMZM2G422295	39	13	11	5	3	2.2	1.58496	1.1375	A=B	A>0	B=0	Ambiguous
GRMZM2G427087	658	527	220	190	1.24858	1.15789	0.320285	0.211504	A=B	A>0	B=0	Ambiguous
GRMZM2G427097	280	211	85	91	1.32701	0.934066	0.408184	-0.0984037	A=B	A>0	B=0	Ambiguous
GRMZM2G427106	495	418	164	173	1.18421	0.947977	0.243926	-0.0770762	A=B	A>0	B=0	Ambiguous
GRMZM2G429237	44	20	10	11	2.2	0.909091	1.1375	-0.137504	A=B	A>0	B=0	Ambiguous
GRMZM2G434572	108	73	38	24	1.47945	1.58333	0.565063	0.662965	A=B	A>0	B=0	Ambiguous
GRMZM2G435445	554	469	237	204	1.18124	1.16176	0.240298	0.216318	A=B	A>0	B=0	Ambiguous
GRMZM2G442763	100	58	34	19	1.72414	1.78947	0.785875	0.839535	A=B	A>0	B=0	Ambiguous
GRMZM2G448701	269	185	122	91	1.45405	1.34066	0.540081	0.422943	A=B	A>0	B=0	Ambiguous
GRMZM2G450069	242	185	111	85	1.30811	1.30588	0.387482	0.385025	A=B	A>0	B=0	Ambiguous
GRMZM2G453565	104	45	25	13	2.31111	1.92308	1.20859	0.943416	A=B	A>0	B=0	Ambiguous
GRMZM2G456132	26	11	17	6	2.36364	2.83333	1.24101	1.5025	A=B	A>0	B=0	Ambiguous
GRMZM2G456835	383	302	128	126	1.26821	1.01587	0.342796	0.0227201	A=B	A>0	B=0	Ambiguous
GRMZM2G457889	589	456	174	179	1.29167	0.972067	0.369234	-0.0408723	A=B	A>0	B=0	Ambiguous
GRMZM2G458082	37	13	13	8	2.84615	1.625	1.50901	0.70044	A=B	A>0	B=0	Ambiguous
GRMZM2G468855	641	434	275	228	1.47696	1.20614	0.562629	0.270398	A=B	A>0	B=0	Ambiguous
GRMZM2G471269	214	111	45	41	1.92793	1.09756	0.947051	0.134301	A=B	A>0	B=0	Ambiguous
GRMZM2G472449	42	23	14	12	1.82609	1.16667	0.868755	0.222392	A=B	A>0	B=0	Ambiguous
GRMZM2G484596	112	62	42	26	1.80645	1.61538	0.853159	0.691878	A=B	A>0	B=0	Ambiguous
GRMZM2G504046	59	27	27	28	2.18519	0.964286	1.12776	-0.0524674	A=B	A>0	B=0	Ambiguous
GRMZM2G556131	305	167	90	71	1.82635	1.26761	0.868961	0.342106	A=B	A>0	B=0	Ambiguous
GRMZM2G565729	79	50	56	38	1.58	1.47368	0.659925	0.559427	A=B	A>0	B=0	Ambiguous
GRMZM2G589929	78	53	37	24	1.4717	1.54167	0.557482	0.624491	A=B	A>0	B=0	Ambiguous
GRMZM2G703858	41	22	6	6	1.86364	1	0.89812	0	A=B	A>0	B=0	Ambiguous
GRMZM5G800853	321	237	144	128	1.35443	1.125	0.437686	0.169925	A=B	A>0	B=0	Ambiguous
GRMZM5G814441	183	50	41	23	3.66	1.78261	1.87184	0.83399	A=B	A>0	B=0	Ambiguous
GRMZM5G816609	43	20	19	16	2.15	1.1875	1.10434	0.247928	A=B	A>0	B=0	Ambiguous
GRMZM5G822426	301	228	133	122	1.32018	1.09016	0.40073	0.124545	A=B	A>0	B=0	Ambiguous
GRMZM5G823826	53	20	14	8	2.65	1.75	1.40599	0.807355	A=B	A>0	B=0	Ambiguous
GRMZM5G828312	132	44	39	22	3	1.77273	1.58496	0.825971	A=B	A>0	B=0	Ambiguous
GRMZM5G828820	1117	772	346	294	1.44689	1.17687	0.532956	0.234956	A=B	A>0	B=0	Ambiguous
GRMZM5G832491	1537	1376	620	550	1.11701	1.12727	0.159637	0.172837	A=B	A>0	B=0	Ambiguous
GRMZM5G836977	37	16	12	6	2.3125	2	1.20945	1	A=B	A>0	B=0	Ambiguous
GRMZM5G839518	49	10	9	4	4.9	2.25	2.29278	1.16993	A=B	A>0	B=0	Ambiguous
GRMZM5G840487	561	446	177	187	1.25785	0.946524	0.330957	-0.0792889	A=B	A>0	B=0	Ambiguous
GRMZM5G845472	96	41	29	26	2.34146	1.11538	1.22741	0.157541	A=B	A>0	B=0	Ambiguous
GRMZM5G850019	594	391	230	188	1.51918	1.2234	0.603294	0.290901	A=B	A>0	B=0	Ambiguous
GRMZM5G851698	70	43	26	18	1.62791	1.44444	0.703018	0.530515	A=B	A>0	B=0	Ambiguous
GRMZM5G853361	887	686	289	277	1.293	1.04332	0.370726	0.0611835	A=B	A>0	B=0	Ambiguous
GRMZM5G854473	360	220	117	90	1.63636	1.3	0.710493	0.378512	A=B	A>0	B=0	Ambiguous
GRMZM5G856436	324	253	114	100	1.28063	1.14	0.356856	0.189034	A=B	A>0	B=0	Ambiguous
GRMZM5G858839	88	46	15	20	1.91304	0.75	0.93587	-0.415037	A=B	A>0	B=0	Ambiguous
GRMZM5G861077	816	611	313	264	1.33552	1.18561	0.417397	0.245625	A=B	A>0	B=0	Ambiguous
GRMZM5G887426	39	15	10	2	2.6	5	1.37851	2.32193	A=B	A>0	B=0	Ambiguous
GRMZM5G895554	46	24	16	10	1.91667	1.6	0.938599	0.678072	A=B	A>0	B=0	Ambiguous
GRMZM5G896859	38	11	21	10	3.45455	2.1	1.7885	1.07039	A=B	A>0	B=0	Ambiguous
GRMZM5G899149	104	61	49	30	1.70492	1.63333	0.769702	0.707819	A=B	A>0	B=0	Ambiguous
GRMZM6G247892	388	216	196	154	1.7963	1.27273	0.845025	0.347923	A=B	A>0	B=0	Ambiguous
GRMZM6G559102	157	45	31	17	3.48889	1.82353	1.80277	0.866733	A=B	A>0	B=0	Ambiguous
GRMZM6G914387	181	109	56	48	1.66055	1.16667	0.731662	0.222392	A=B	A>0	B=0	Ambiguous
GRMZM6G924006	94	47	34	18	2	1.88889	1	0.917538	A=B	A>0	B=0	Ambiguous
AC177897.2_FG022	291	281	148	102	1.03559	1.45098	0.050449	0.537028	A=B	A=0	B>0	Ambiguous
AC203909.3_FG006	83	73	45	20	1.13699	2.25	0.185215	1.16993	A=B	A=0	B>0	Ambiguous
AC210889.4_FG003	25	12	22	2	2.08333	11	1.05889	3.45943	A=B	A=0	B>0	Ambiguous
AC214448.3_FG007	347	336	197	140	1.03274	1.40714	0.0464744	0.492769	A=B	A=0	B>0	Ambiguous
GRMZM2G000608	295	257	146	99	1.14786	1.47475	0.198947	0.560468	A=B	A=0	B>0	Ambiguous
GRMZM2G001816	33	19	19	2	1.73684	9.5	0.796467	3.24793	A=B	A=0	B>0	Ambiguous
GRMZM2G004414	1117	1127	481	413	0.991127	1.16465	-0.0128583	0.219895	A=B	A=0	B>0	Ambiguous
GRMZM2G004528	690	680	264	212	1.01471	1.24528	0.0210616	0.316474	A=B	A=0	B>0	Ambiguous
GRMZM2G006788	15	10	12	2	1.5	6	0.584963	2.58496	A=B	A=0	B>0	Ambiguous
GRMZM2G008273	134	115	70	43	1.16522	1.62791	0.220599	0.703018	A=B	A=0	B>0	Ambiguous
GRMZM2G010471	96	76	39	20	1.26316	1.95	0.337035	0.963474	A=B	A=0	B>0	Ambiguous
GRMZM2G010505	99	87	77	37	1.13793	2.08108	0.186413	1.05733	A=B	A=0	B>0	Ambiguous
GRMZM2G012434	37	31	16	5	1.19355	3.2	0.255257	1.67807	A=B	A=0	B>0	Ambiguous
GRMZM2G012758	222	219	104	72	1.0137	1.44444	0.0196288	0.530515	A=B	A=0	B>0	Ambiguous
GRMZM2G014454	303	253	185	125	1.19763	1.48	0.26018	0.565597	A=B	A=0	B>0	Ambiguous
GRMZM2G015788	26	23	26	6	1.13043	4.33333	0.176878	2.11548	A=B	A=0	B>0	Ambiguous
GRMZM2G017404	144	111	89	41	1.2973	2.17073	0.375509	1.11818	A=B	A=0	B>0	Ambiguous
GRMZM2G017578	631	574	326	233	1.0993	1.39914	0.136589	0.484542	A=B	A=0	B>0	Ambiguous
GRMZM2G019358	93	83	48	20	1.12048	2.4	0.164119	1.26303	A=B	A=0	B>0	Ambiguous
GRMZM2G019612	50	31	35	16	1.6129	2.1875	0.68966	1.12928	A=B	A=0	B>0	Ambiguous
GRMZM2G020840	222	193	127	80	1.15026	1.5875	0.201959	0.666757	A=B	A=0	B>0	Ambiguous
GRMZM2G021598	159	140	112	60	1.13571	1.86667	0.1836	0.900464	A=B	A=0	B>0	Ambiguous
GRMZM2G022192	466	436	233	177	1.06881	1.31638	0.0960018	0.396581	A=B	A=0	B>0	Ambiguous
GRMZM2G022625	434	436	185	142	0.995413	1.30282	-0.00663309	0.381634	A=B	A=0	B>0	Ambiguous
GRMZM2G023190	31	27	33	14	1.14815	2.35714	0.199309	1.23704	A=B	A=0	B>0	Ambiguous
GRMZM2G024993	51	34	19	4	1.5	4.75	0.584963	2.24793	A=B	A=0	B>0	Ambiguous
GRMZM2G025171	50	42	28	13	1.19048	2.15385	0.251539	1.10692	A=B	A=0	B>0	Ambiguous
GRMZM2G026767	448	392	204	146	1.14286	1.39726	0.192645	0.482601	A=B	A=0	B>0	Ambiguous
GRMZM2G027068	86	76	48	19	1.13158	2.52632	0.178337	1.33703	A=B	A=0	B>0	Ambiguous
GRMZM2G028046	23	19	15	2	1.21053	7.5	0.275634	2.90689	A=B	A=0	B>0	Ambiguous
GRMZM2G029815	43	26	28	5	1.65385	5.6	0.725825	2.48543	A=B	A=0	B>0	Ambiguous
GRMZM2G030542	577	554	262	207	1.04152	1.2657	0.0586853	0.339936	A=B	A=0	B>0	Ambiguous
GRMZM2G033526	249	250	147	106	0.996	1.38679	-0.00578235	0.471752	A=B	A=0	B>0	Ambiguous
GRMZM2G035664	35	20	23	4	1.75	5.75	0.807355	2.52356	A=B	A=0	B>0	Ambiguous
GRMZM2G037048	44	26	25	7	1.69231	3.57143	0.758992	1.8365	A=B	A=0	B>0	Ambiguous
GRMZM2G037472	163	131	84	43	1.24427	1.95349	0.315305	0.966053	A=B	A=0	B>0	Ambiguous
GRMZM2G038281	348	348	196	143	1	1.37063	0	0.454839	A=B	A=0	B>0	Ambiguous
GRMZM2G041328	143	144	82	53	0.993056	1.54717	-0.0100537	0.629632	A=B	A=0	B>0	Ambiguous
GRMZM2G044096	302	257	160	106	1.1751	1.50943	0.23278	0.594008	A=B	A=0	B>0	Ambiguous
GRMZM2G046037	244	200	129	87	1.22	1.48276	0.286881	0.568284	A=B	A=0	B>0	Ambiguous
GRMZM2G046587	56	42	41	16	1.33333	2.5625	0.415037	1.35755	A=B	A=0	B>0	Ambiguous
GRMZM2G046829	28	29	17	5	0.965517	3.4	-0.0506261	1.76553	A=B	A=0	B>0	Ambiguous
GRMZM2G046885	18	10	9	1	1.8	9	0.847997	3.16993	A=B	A=0	B>0	Ambiguous
GRMZM2G047187	58	37	43	15	1.56757	2.86667	0.648528	1.51937	A=B	A=0	B>0	Ambiguous
GRMZM2G051288	697	647	367	303	1.07728	1.21122	0.107393	0.276462	A=B	A=0	B>0	Ambiguous
GRMZM2G052389	238	228	121	86	1.04386	1.40698	0.0619277	0.492598	A=B	A=0	B>0	Ambiguous
GRMZM2G054811	813	770	396	324	1.05584	1.22222	0.0783969	0.289507	A=B	A=0	B>0	Ambiguous
GRMZM2G055257	111	87	78	39	1.27586	2	0.351472	1	A=B	A=0	B>0	Ambiguous
GRMZM2G055607	417	400	232	179	1.0425	1.29609	0.0600474	0.374165	A=B	A=0	B>0	Ambiguous
GRMZM2G056419	15	12	15	2	1.25	7.5	0.321928	2.90689	A=B	A=0	B>0	Ambiguous
GRMZM2G057554	83	69	54	30	1.2029	1.8	0.266515	0.847997	A=B	A=0	B>0	Ambiguous
GRMZM2G060296	72	53	42	21	1.35849	2	0.442005	1	A=B	A=0	B>0	Ambiguous
GRMZM2G060896	75	77	43	22	0.974026	1.95455	-0.0379678	0.966833	A=B	A=0	B>0	Ambiguous
GRMZM2G061629	159	156	94	65	1.01923	1.44615	0.0274807	0.532221	A=B	A=0	B>0	Ambiguous
GRMZM2G062391	515	488	302	220	1.05533	1.37273	0.0776913	0.457045	A=B	A=0	B>0	Ambiguous
GRMZM2G066876	145	128	103	55	1.13281	1.87273	0.179909	0.905141	A=B	A=0	B>0	Ambiguous
GRMZM2G067476	768	707	384	318	1.08628	1.20755	0.119396	0.27208	A=B	A=0	B>0	Ambiguous
GRMZM2G069772	398	374	221	172	1.06417	1.28488	0.0897302	0.361638	A=B	A=0	B>0	Ambiguous
GRMZM2G070284	302	266	143	102	1.13534	1.40196	0.183122	0.487446	A=B	A=0	B>0	Ambiguous
GRMZM2G070542	595	554	325	265	1.07401	1.22642	0.103004	0.294447	A=B	A=0	B>0	Ambiguous
GRMZM2G070555	284	265	111	77	1.0717	1.44156	0.0998986	0.527629	A=B	A=0	B>0	Ambiguous
GRMZM2G070639	77	83	38	20	0.927711	1.9	-0.108253	0.925999	A=B	A=0	B>0	Ambiguous
GRMZM2G071087	161	146	76	42	1.10274	1.80952	0.141092	0.85561	A=B	A=0	B>0	Ambiguous
GRMZM2G071739	453	458	188	146	0.989083	1.28767	-0.0158365	0.364764	A=B	A=0	B>0	Ambiguous
GRMZM2G072342	19	23	16	5	0.826087	3.2	-0.275634	1.67807	A=B	A=0	B>0	Ambiguous
GRMZM2G073578	70	63	41	21	1.11111	1.95238	0.152003	0.965235	A=B	A=0	B>0	Ambiguous
GRMZM2G074087	205	203	103	67	1.00985	1.53731	0.0141442	0.620411	A=B	A=0	B>0	Ambiguous
GRMZM2G074589	502	468	260	192	1.07265	1.35417	0.101179	0.437405	A=B	A=0	B>0	Ambiguous
GRMZM2G077356	526	495	250	183	1.06263	1.36612	0.0876343	0.450084	A=B	A=0	B>0	Ambiguous
GRMZM2G077989	96	72	50	27	1.33333	1.85185	0.415037	0.888969	A=B	A=0	B>0	Ambiguous
GRMZM2G078995	70	50	42	20	1.4	2.1	0.485427	1.07039	A=B	A=0	B>0	Ambiguous
GRMZM2G079143	707	696	306	251	1.0158	1.21912	0.0226229	0.285844	A=B	A=0	B>0	Ambiguous
GRMZM2G081077	164	171	81	53	0.959064	1.5283	-0.0603005	0.61193	A=B	A=0	B>0	Ambiguous
GRMZM2G082076	383	343	174	116	1.11662	1.5	0.159136	0.584963	A=B	A=0	B>0	Ambiguous
GRMZM2G083717	48	45	24	10	1.06667	2.4	0.0931094	1.26303	A=B	A=0	B>0	Ambiguous
GRMZM2G083964	113	87	72	41	1.29885	1.7561	0.377235	0.812373	A=B	A=0	B>0	Ambiguous
GRMZM2G084739	44	33	30	14	1.33333	2.14286	0.415037	1.09954	A=B	A=0	B>0	Ambiguous
GRMZM2G085198	724	650	263	206	1.11385	1.2767	0.15555	0.352418	A=B	A=0	B>0	Ambiguous
GRMZM2G092131	243	210	127	76	1.15714	1.67105	0.210567	0.740757	A=B	A=0	B>0	Ambiguous
GRMZM2G093101	91	103	43	24	0.883495	1.79167	-0.178706	0.841302	A=B	A=0	B>0	Ambiguous
GRMZM2G093404	27	24	9	1	1.125	9	0.169925	3.16993	A=B	A=0	B>0	Ambiguous
GRMZM2G093815	518	503	254	192	1.02982	1.32292	0.0423937	0.403722	A=B	A=0	B>0	Ambiguous
GRMZM2G095308	174	164	99	69	1.06098	1.43478	0.0853915	0.520832	A=B	A=0	B>0	Ambiguous
GRMZM2G098656	35	24	16	4	1.45833	4	0.544321	2	A=B	A=0	B>0	Ambiguous
GRMZM2G099005	1006	920	509	390	1.09348	1.30513	0.128925	0.384192	A=B	A=0	B>0	Ambiguous
GRMZM2G099067	26	13	13	2	2	6.5	1	2.70044	A=B	A=0	B>0	Ambiguous
GRMZM2G099088	403	356	194	133	1.13202	1.45865	0.178903	0.54463	A=B	A=0	B>0	Ambiguous
GRMZM2G099101	912	900	409	331	1.01333	1.23565	0.0191088	0.30527	A=B	A=0	B>0	Ambiguous
GRMZM2G099481	345	304	161	116	1.13487	1.38793	0.182525	0.472936	A=B	A=0	B>0	Ambiguous
GRMZM2G100043	209	200	127	93	1.045	1.36559	0.0635029	0.449526	A=B	A=0	B>0	Ambiguous
GRMZM2G101105	218	179	107	61	1.21788	1.7541	0.284369	0.81073	A=B	A=0	B>0	Ambiguous
GRMZM2G102878	205	202	71	45	1.01485	1.57778	0.0212686	0.657894	A=B	A=0	B>0	Ambiguous
GRMZM2G104299	80	70	32	14	1.14286	2.28571	0.192645	1.19265	A=B	A=0	B>0	Ambiguous
GRMZM2G105571	68	47	35	15	1.44681	2.33333	0.532874	1.22239	A=B	A=0	B>0	Ambiguous
GRMZM2G107945	101	96	67	40	1.05208	1.675	0.073249	0.744161	A=B	A=0	B>0	Ambiguous
GRMZM2G110398	215	176	133	81	1.22159	1.64198	0.288761	0.715432	A=B	A=0	B>0	Ambiguous
GRMZM2G111146	27	26	24	8	1.03846	3	0.0544478	1.58496	A=B	A=0	B>0	Ambiguous
GRMZM2G111923	293	297	154	115	0.986532	1.33913	-0.0195623	0.421296	A=B	A=0	B>0	Ambiguous
GRMZM2G113036	93	77	40	15	1.20779	2.66667	0.272372	1.41504	A=B	A=0	B>0	Ambiguous
GRMZM2G113397	660	588	319	223	1.12245	1.43049	0.16665	0.516513	A=B	A=0	B>0	Ambiguous
GRMZM2G114354	27	24	19	5	1.125	3.8	0.169925	1.926	A=B	A=0	B>0	Ambiguous
GRMZM2G114681	419	396	147	108	1.05808	1.36111	0.0814498	0.444785	A=B	A=0	B>0	Ambiguous
GRMZM2G114930	219	214	115	72	1.02336	1.59722	0.0333201	0.675565	A=B	A=0	B>0	Ambiguous
GRMZM2G117993	311	297	151	110	1.04714	1.37273	0.0664516	0.457045	A=B	A=0	B>0	Ambiguous
GRMZM2G120136	299	307	133	95	0.973941	1.4	-0.0380932	0.485427	A=B	A=0	B>0	Ambiguous
GRMZM2G120353	13	11	9	1	1.18182	9	0.241008	3.16993	A=B	A=0	B>0	Ambiguous
GRMZM2G120910	22	13	9	1	1.69231	9	0.758992	3.16993	A=B	A=0	B>0	Ambiguous
GRMZM2G121948	233	200	100	69	1.165	1.44928	0.22033	0.535332	A=B	A=0	B>0	Ambiguous
GRMZM2G124307	643	667	355	291	0.964018	1.21993	-0.052868	0.2868	A=B	A=0	B>0	Ambiguous
GRMZM2G125432	61	57	33	15	1.07018	2.2	0.0978473	1.1375	A=B	A=0	B>0	Ambiguous
GRMZM2G125452	179	145	106	73	1.23448	1.45205	0.303907	0.538096	A=B	A=0	B>0	Ambiguous
GRMZM2G125768	392	335	204	148	1.17015	1.37838	0.226693	0.462972	A=B	A=0	B>0	Ambiguous
GRMZM2G127308	16	13	9	1	1.23077	9	0.29956	3.16993	A=B	A=0	B>0	Ambiguous
GRMZM2G128189	230	198	104	69	1.16162	1.50725	0.216133	0.591915	A=B	A=0	B>0	Ambiguous
GRMZM2G128491	112	110	47	24	1.01818	1.95833	0.0259952	0.969626	A=B	A=0	B>0	Ambiguous
GRMZM2G131482	447	461	266	210	0.969631	1.26667	-0.0444919	0.341037	A=B	A=0	B>0	Ambiguous
GRMZM2G131820	61	42	46	15	1.45238	3.06667	0.53842	1.61667	A=B	A=0	B>0	Ambiguous
GRMZM2G132218	558	520	252	185	1.07308	1.36216	0.101753	0.445898	A=B	A=0	B>0	Ambiguous
GRMZM2G133958	500	475	200	138	1.05263	1.44928	0.0740006	0.535332	A=B	A=0	B>0	Ambiguous
GRMZM2G134248	34	19	27	9	1.78947	3	0.839535	1.58496	A=B	A=0	B>0	Ambiguous
GRMZM2G139360	434	431	192	146	1.00696	1.31507	0.0100072	0.395138	A=B	A=0	B>0	Ambiguous
GRMZM2G139374	249	223	162	100	1.11659	1.62	0.159102	0.695994	A=B	A=0	B>0	Ambiguous
GRMZM2G141332	462	454	204	158	1.01762	1.29114	0.0252006	0.368645	A=B	A=0	B>0	Ambiguous
GRMZM2G141848	115	88	60	29	1.30682	2.06897	0.386058	1.04891	A=B	A=0	B>0	Ambiguous
GRMZM2G142030	378	377	184	134	1.00265	1.37313	0.00382171	0.457473	A=B	A=0	B>0	Ambiguous
GRMZM2G142043	428	413	217	166	1.03632	1.30723	0.051469	0.386512	A=B	A=0	B>0	Ambiguous
GRMZM2G142763	168	153	73	46	1.09804	1.58696	0.13493	0.666263	A=B	A=0	B>0	Ambiguous
GRMZM2G142820	146	125	87	43	1.168	2.02326	0.22404	1.01668	A=B	A=0	B>0	Ambiguous
GRMZM2G143588	194	163	106	62	1.19018	1.70968	0.251185	0.773724	A=B	A=0	B>0	Ambiguous
GRMZM2G145063	153	151	95	64	1.01325	1.48438	0.0189831	0.569856	A=B	A=0	B>0	Ambiguous
GRMZM2G147168	180	150	59	32	1.2	1.84375	0.263034	0.882643	A=B	A=0	B>0	Ambiguous
GRMZM2G147534	106	92	58	30	1.15217	1.93333	0.204358	0.95109	A=B	A=0	B>0	Ambiguous
GRMZM2G147671	541	521	299	220	1.03839	1.35909	0.0543452	0.442642	A=B	A=0	B>0	Ambiguous
GRMZM2G148272	57	58	54	26	0.982759	2.07692	-0.025091	1.05445	A=B	A=0	B>0	Ambiguous
GRMZM2G150374	139	156	65	41	0.891026	1.58537	-0.166461	0.664816	A=B	A=0	B>0	Ambiguous
GRMZM2G151649	317	334	124	88	0.949102	1.40909	-0.0753653	0.494765	A=B	A=0	B>0	Ambiguous
GRMZM2G152555	149	135	87	47	1.1037	1.85106	0.142353	0.888355	A=B	A=0	B>0	Ambiguous
GRMZM2G152751	518	490	284	231	1.05714	1.22944	0.0801703	0.297998	A=B	A=0	B>0	Ambiguous
GRMZM2G153611	191	158	98	56	1.20886	1.75	0.273648	0.807355	A=B	A=0	B>0	Ambiguous
GRMZM2G156158	60	60	47	24	1	1.95833	0	0.969626	A=B	A=0	B>0	Ambiguous
GRMZM2G158205	29	16	15	3	1.8125	5	0.857981	2.32193	A=B	A=0	B>0	Ambiguous
GRMZM2G160005	100	90	74	46	1.11111	1.6087	0.152003	0.685891	A=B	A=0	B>0	Ambiguous
GRMZM2G160454	41	39	25	10	1.05128	2.5	0.0721498	1.32193	A=B	A=0	B>0	Ambiguous
GRMZM2G162945	144	112	70	33	1.28571	2.12121	0.36257	1.08489	A=B	A=0	B>0	Ambiguous
GRMZM2G163998	214	180	103	55	1.18889	1.87273	0.249614	0.905141	A=B	A=0	B>0	Ambiguous
GRMZM2G164669	177	153	95	64	1.15686	1.48438	0.210218	0.569856	A=B	A=0	B>0	Ambiguous
GRMZM2G165681	38	42	19	6	0.904762	3.16667	-0.14439	1.66297	A=B	A=0	B>0	Ambiguous
GRMZM2G165747	426	437	211	164	0.974828	1.28659	-0.0367798	0.363547	A=B	A=0	B>0	Ambiguous
GRMZM2G167594	463	450	246	190	1.02889	1.29474	0.0410872	0.372659	A=B	A=0	B>0	Ambiguous
GRMZM2G167892	83	66	43	17	1.25758	2.52941	0.330645	1.3388	A=B	A=0	B>0	Ambiguous
GRMZM2G167915	12	11	13	1	1.09091	13	0.125531	3.70044	A=B	A=0	B>0	Ambiguous
GRMZM2G171520	141	134	55	32	1.05224	1.71875	0.0734622	0.78136	A=B	A=0	B>0	Ambiguous
GRMZM2G173759	430	401	205	155	1.07232	1.32258	0.100734	0.403356	A=B	A=0	B>0	Ambiguous
GRMZM2G174596	338	325	151	101	1.04	1.49505	0.0565835	0.580193	A=B	A=0	B>0	Ambiguous
GRMZM2G175504	320	342	196	150	0.935673	1.30667	-0.0959244	0.385891	A=B	A=0	B>0	Ambiguous
GRMZM2G176558	29	20	17	4	1.45	4.25	0.536053	2.08746	A=B	A=0	B>0	Ambiguous
GRMZM2G176903	499	483	232	181	1.03313	1.28177	0.0470166	0.358135	A=B	A=0	B>0	Ambiguous
GRMZM2G177165	232	214	137	88	1.08411	1.55682	0.116514	0.6386	A=B	A=0	B>0	Ambiguous
GRMZM2G177901	66	44	28	10	1.5	2.8	0.584963	1.48543	A=B	A=0	B>0	Ambiguous
GRMZM2G180471	408	356	205	133	1.14607	1.54135	0.196692	0.624198	A=B	A=0	B>0	Ambiguous
GRMZM2G180930	138	108	60	24	1.27778	2.5	0.353637	1.32193	A=B	A=0	B>0	Ambiguous
GRMZM2G181021	78	58	36	14	1.34483	2.57143	0.427421	1.36257	A=B	A=0	B>0	Ambiguous
GRMZM2G303374	19	18	14	3	1.05556	4.66667	0.0780025	2.22239	A=B	A=0	B>0	Ambiguous
GRMZM2G307906	67	49	40	14	1.36735	2.85714	0.451379	1.51457	A=B	A=0	B>0	Ambiguous
GRMZM2G308503	64	56	45	18	1.14286	2.5	0.192645	1.32193	A=B	A=0	B>0	Ambiguous
GRMZM2G332505	43	26	25	3	1.65385	8.33333	0.725825	3.05889	A=B	A=0	B>0	Ambiguous
GRMZM2G336583	142	123	89	55	1.15447	1.61818	0.207233	0.694374	A=B	A=0	B>0	Ambiguous
GRMZM2G338333	290	269	112	75	1.07807	1.49333	0.108447	0.578536	A=B	A=0	B>0	Ambiguous
GRMZM2G341442	41	43	43	20	0.953488	2.15	-0.0687128	1.10434	A=B	A=0	B>0	Ambiguous
GRMZM2G346263	22	15	11	2	1.46667	5.5	0.552541	2.45943	A=B	A=0	B>0	Ambiguous
GRMZM2G346865	66	53	44	19	1.24528	2.31579	0.316474	1.2115	A=B	A=0	B>0	Ambiguous
GRMZM2G347280	15	17	15	3	0.882353	5	-0.180572	2.32193	A=B	A=0	B>0	Ambiguous
GRMZM2G352159	240	204	124	84	1.17647	1.47619	0.234465	0.561879	A=B	A=0	B>0	Ambiguous
GRMZM2G353301	236	201	138	77	1.17413	1.79221	0.231591	0.841738	A=B	A=0	B>0	Ambiguous
GRMZM2G354867	218	186	142	96	1.17204	1.47917	0.229026	0.564785	A=B	A=0	B>0	Ambiguous
GRMZM2G358279	764	798	339	280	0.957393	1.21071	-0.0628161	0.275858	A=B	A=0	B>0	Ambiguous
GRMZM2G365515	600	557	257	187	1.0772	1.37433	0.107285	0.45873	A=B	A=0	B>0	Ambiguous
GRMZM2G392116	42	41	30	12	1.02439	2.5	0.0347654	1.32193	A=B	A=0	B>0	Ambiguous
GRMZM2G394321	365	332	193	138	1.0994	1.39855	0.136713	0.483933	A=B	A=0	B>0	Ambiguous
GRMZM2G401308	20	10	22	4	2	5.5	1	2.45943	A=B	A=0	B>0	Ambiguous
GRMZM2G404603	32	24	23	7	1.33333	3.28571	0.415037	1.71621	A=B	A=0	B>0	Ambiguous
GRMZM2G412885	88	62	57	20	1.41935	2.85	0.505235	1.51096	A=B	A=0	B>0	Ambiguous
GRMZM2G417217	86	91	47	25	0.945055	1.88	-0.0815299	0.910733	A=B	A=0	B>0	Ambiguous
GRMZM2G418689	157	136	66	36	1.15441	1.83333	0.207158	0.874469	A=B	A=0	B>0	Ambiguous
GRMZM2G428386	37	31	26	11	1.19355	2.36364	0.255257	1.24101	A=B	A=0	B>0	Ambiguous
GRMZM2G432801	131	115	67	34	1.13913	1.97059	0.187933	0.978626	A=B	A=0	B>0	Ambiguous
GRMZM2G439884	607	605	234	176	1.00331	1.32955	0.00476137	0.410933	A=B	A=0	B>0	Ambiguous
GRMZM2G445169	86	66	51	18	1.30303	2.83333	0.381871	1.5025	A=B	A=0	B>0	Ambiguous
GRMZM2G445602	29	15	20	4	1.93333	5	0.95109	2.32193	A=B	A=0	B>0	Ambiguous
GRMZM2G447737	100	75	62	39	1.33333	1.58974	0.415037	0.668794	A=B	A=0	B>0	Ambiguous
GRMZM2G448633	19	10	17	2	1.9	8.5	0.925999	3.08746	A=B	A=0	B>0	Ambiguous
GRMZM2G449496	60	56	30	12	1.07143	2.5	0.0995357	1.32193	A=B	A=0	B>0	Ambiguous
GRMZM2G450055	133	123	104	61	1.0813	1.70492	0.112768	0.769702	A=B	A=0	B>0	Ambiguous
GRMZM2G453575	22	11	15	2	2	7.5	1	2.90689	A=B	A=0	B>0	Ambiguous
GRMZM2G454176	446	467	231	181	0.955032	1.27624	-0.0663788	0.351903	A=B	A=0	B>0	Ambiguous
GRMZM2G457178	191	189	112	79	1.01058	1.41772	0.0151864	0.503574	A=B	A=0	B>0	Ambiguous
GRMZM2G457630	71	78	61	38	0.910256	1.60526	-0.135655	0.68281	A=B	A=0	B>0	Ambiguous
GRMZM2G459755	35	26	24	7	1.34615	3.42857	0.428843	1.77761	A=B	A=0	B>0	Ambiguous
GRMZM2G469380	1046	1018	526	438	1.0275	1.20091	0.0391453	0.264132	A=B	A=0	B>0	Ambiguous
GRMZM2G472770	754	745	402	333	1.01208	1.20721	0.0173241	0.271673	A=B	A=0	B>0	Ambiguous
GRMZM2G476322	543	540	222	174	1.00556	1.27586	0.00799279	0.351472	A=B	A=0	B>0	Ambiguous
GRMZM2G517332	88	77	57	34	1.14286	1.67647	0.192645	0.745427	A=B	A=0	B>0	Ambiguous
GRMZM2G524711	629	614	276	216	1.02443	1.27778	0.0348214	0.353637	A=B	A=0	B>0	Ambiguous
GRMZM2G553379	309	271	124	80	1.14022	1.55	0.189314	0.632268	A=B	A=0	B>0	Ambiguous
GRMZM2G702490	81	68	54	26	1.19118	2.07692	0.252387	1.05445	A=B	A=0	B>0	Ambiguous
GRMZM2G703466	173	152	93	61	1.13816	1.52459	0.186701	0.608421	A=B	A=0	B>0	Ambiguous
GRMZM5G803308	286	242	126	84	1.18182	1.5	0.241008	0.584963	A=B	A=0	B>0	Ambiguous
GRMZM5G814314	547	512	252	181	1.06836	1.39227	0.095397	0.477434	A=B	A=0	B>0	Ambiguous
GRMZM5G819523	702	691	287	219	1.01592	1.3105	0.0227853	0.39012	A=B	A=0	B>0	Ambiguous
GRMZM5G835810	105	80	65	34	1.3125	1.91176	0.392317	0.934905	A=B	A=0	B>0	Ambiguous
GRMZM5G839112	101	77	54	24	1.31169	2.25	0.391425	1.16993	A=B	A=0	B>0	Ambiguous
GRMZM5G842695	14	14	18	3	1	6	0	2.58496	A=B	A=0	B>0	Ambiguous
GRMZM5G845175	60	45	44	18	1.33333	2.44444	0.415037	1.28951	A=B	A=0	B>0	Ambiguous
GRMZM5G846152	833	795	436	341	1.0478	1.27859	0.0673616	0.354556	A=B	A=0	B>0	Ambiguous
GRMZM5G854925	14	11	11	1	1.27273	11	0.347923	3.45943	A=B	A=0	B>0	Ambiguous
GRMZM5G856681	217	178	115	63	1.2191	1.8254	0.285818	0.86821	A=B	A=0	B>0	Ambiguous
GRMZM5G862101	614	624	326	257	0.983974	1.26848	-0.0233074	0.343104	A=B	A=0	B>0	Ambiguous
GRMZM5G865769	342	333	167	127	1.02703	1.31496	0.0384741	0.39502	A=B	A=0	B>0	Ambiguous
GRMZM5G884146	29	22	24	8	1.31818	3	0.398549	1.58496	A=B	A=0	B>0	Ambiguous
GRMZM5G891724	147	144	92	60	1.02083	1.53333	0.0297473	0.616671	A=B	A=0	B>0	Ambiguous
GRMZM5G892677	153	147	86	58	1.04082	1.48276	0.0577155	0.568284	A=B	A=0	B>0	Ambiguous
GRMZM5G896337	18	14	22	5	1.28571	4.4	0.36257	2.1375	A=B	A=0	B>0	Ambiguous
GRMZM6G332242	23	14	27	12	1.64286	2.25	0.716207	1.16993	A=B	A=0	B>0	Ambiguous
GRMZM6G866436	194	181	87	53	1.07182	1.64151	0.100067	0.715023	A=B	A=0	B>0	Ambiguous
AC185593.3_FG003	22	33	2	13	0.666667	0.153846	-0.584963	-2.70044	A=B	A=0	B<0	Ambiguous
AC209208.3_FG005	360	415	155	212	0.86747	0.731132	-0.205114	-0.451796	A=B	A=0	B<0	Ambiguous
EF517601.1_FG015	248	292	88	140	0.849315	0.628571	-0.235628	-0.669851	A=B	A=0	B<0	Ambiguous
GRMZM2G001221	38	59	11	31	0.644068	0.354839	-0.634716	-1.49476	A=B	A=0	B<0	Ambiguous
GRMZM2G001918	496	484	214	268	1.02479	0.798507	0.0353331	-0.324622	A=B	A=0	B<0	Ambiguous
GRMZM2G002104	380	390	100	140	0.974359	0.714286	-0.0374747	-0.485427	A=B	A=0	B<0	Ambiguous
GRMZM2G002416	180	206	82	123	0.873786	0.666667	-0.194647	-0.584963	A=B	A=0	B<0	Ambiguous
GRMZM2G005346	426	490	135	187	0.869388	0.721925	-0.201928	-0.470079	A=B	A=0	B<0	Ambiguous
GRMZM2G011631	440	496	160	230	0.887097	0.695652	-0.172837	-0.523562	A=B	A=0	B<0	Ambiguous
GRMZM2G013794	47	53	12	35	0.886792	0.342857	-0.173332	-1.54432	A=B	A=0	B<0	Ambiguous
GRMZM2G015642	288	267	87	122	1.07865	0.713115	0.109229	-0.487794	A=B	A=0	B<0	Ambiguous
GRMZM2G017603	116	146	52	80	0.794521	0.65	-0.331844	-0.621488	A=B	A=0	B<0	Ambiguous
GRMZM2G018955	500	500	136	183	1	0.743169	0	-0.428237	A=B	A=0	B<0	Ambiguous
GRMZM2G019586	209	198	78	115	1.05556	0.678261	0.0780025	-0.560088	A=B	A=0	B<0	Ambiguous
GRMZM2G023992	26	39	10	28	0.666667	0.357143	-0.584963	-1.48543	A=B	A=0	B<0	Ambiguous
GRMZM2G024533	770	790	320	403	0.974684	0.794045	-0.0369942	-0.332708	A=B	A=0	B<0	Ambiguous
GRMZM2G024615	387	443	159	209	0.873589	0.760766	-0.194973	-0.394476	A=B	A=0	B<0	Ambiguous
GRMZM2G026922	159	187	45	80	0.850267	0.5625	-0.234012	-0.830075	A=B	A=0	B<0	Ambiguous
GRMZM2G031311	13	25	2	12	0.52	0.166667	-0.943416	-2.58496	A=B	A=0	B<0	Ambiguous
GRMZM2G034453	506	563	195	242	0.898757	0.805785	-0.153998	-0.311533	A=B	A=0	B<0	Ambiguous
GRMZM2G035601	217	258	100	152	0.841085	0.657895	-0.249676	-0.604071	A=B	A=0	B<0	Ambiguous
GRMZM2G035944	25	28	12	32	0.892857	0.375	-0.163499	-1.41504	A=B	A=0	B<0	Ambiguous
GRMZM2G037164	116	139	47	77	0.834532	0.61039	-0.26096	-0.712198	A=B	A=0	B<0	Ambiguous
GRMZM2G042797	787	857	250	340	0.91832	0.735294	-0.122932	-0.443607	A=B	A=0	B<0	Ambiguous
GRMZM2G043579	295	292	98	137	1.01027	0.715328	0.0147466	-0.483322	A=B	A=0	B<0	Ambiguous
GRMZM2G044832	178	199	71	103	0.894472	0.68932	-0.160891	-0.536753	A=B	A=0	B<0	Ambiguous
GRMZM2G046755	13	10	3	13	1.3	0.230769	0.378512	-2.11548	A=B	A=0	B<0	Ambiguous
GRMZM2G047637	293	319	91	145	0.918495	0.627586	-0.122656	-0.672114	A=B	A=0	B<0	Ambiguous
GRMZM2G050553	291	321	100	135	0.906542	0.740741	-0.141554	-0.432959	A=B	A=0	B<0	Ambiguous
GRMZM2G051738	15	20	4	20	0.75	0.2	-0.415037	-2.32193	A=B	A=0	B<0	Ambiguous
GRMZM2G052509	37	56	12	29	0.660714	0.413793	-0.597902	-1.27302	A=B	A=0	B<0	Ambiguous
GRMZM2G054713	438	497	144	199	0.881288	0.723618	-0.182315	-0.4667	A=B	A=0	B<0	Ambiguous
GRMZM2G057942	414	428	146	189	0.96729	0.772487	-0.04798	-0.372418	A=B	A=0	B<0	Ambiguous
GRMZM2G058345	73	92	20	54	0.793478	0.37037	-0.333737	-1.43296	A=B	A=0	B<0	Ambiguous
GRMZM2G060765	178	198	58	87	0.89899	0.666667	-0.153623	-0.584963	A=B	A=0	B<0	Ambiguous
GRMZM2G061928	122	145	29	58	0.841379	0.5	-0.249172	-1	A=B	A=0	B<0	Ambiguous
GRMZM2G061932	179	207	40	78	0.864734	0.512821	-0.209671	-0.963474	A=B	A=0	B<0	Ambiguous
GRMZM2G063203	16	20	1	11	0.8	0.0909091	-0.321928	-3.45943	A=B	A=0	B<0	Ambiguous
GRMZM2G064023	107	132	41	79	0.810606	0.518987	-0.302927	-0.946229	A=B	A=0	B<0	Ambiguous
GRMZM2G064954	301	354	117	188	0.850282	0.62234	-0.233986	-0.684224	A=B	A=0	B<0	Ambiguous
GRMZM2G066496	393	368	133	176	1.06793	0.755682	0.0948235	-0.404149	A=B	A=0	B<0	Ambiguous
GRMZM2G066902	222	254	67	108	0.874016	0.62037	-0.194269	-0.688798	A=B	A=0	B<0	Ambiguous
GRMZM2G067581	451	469	150	207	0.96162	0.724638	-0.0564605	-0.464668	A=B	A=0	B<0	Ambiguous
GRMZM2G067707	201	212	64	104	0.948113	0.615385	-0.0768688	-0.70044	A=B	A=0	B<0	Ambiguous
GRMZM2G069295	84	107	24	46	0.785047	0.521739	-0.34915	-0.938599	A=B	A=0	B<0	Ambiguous
GRMZM2G069606	125	156	31	57	0.801282	0.54386	-0.319618	-0.878694	A=B	A=0	B<0	Ambiguous
GRMZM2G069649	129	150	33	58	0.86	0.568966	-0.217591	-0.813587	A=B	A=0	B<0	Ambiguous
GRMZM2G073460	217	250	80	132	0.868	0.606061	-0.204233	-0.722466	A=B	A=0	B<0	Ambiguous
GRMZM2G074479	30	48	8	24	0.625	0.333333	-0.678072	-1.58496	A=B	A=0	B<0	Ambiguous
GRMZM2G074906	397	444	154	222	0.894144	0.693694	-0.161421	-0.527629	A=B	A=0	B<0	Ambiguous
GRMZM2G076657	37	35	14	33	1.05714	0.424242	0.0801703	-1.23704	A=B	A=0	B<0	Ambiguous
GRMZM2G076760	10	15	0	11	0.666667	9.09e-05	-0.584963	-13.4252	A=B	A=0	B<0	Ambiguous
GRMZM2G077295	44	54	20	49	0.814815	0.408163	-0.295456	-1.29278	A=B	A=0	B<0	Ambiguous
GRMZM2G078092	589	577	227	287	1.0208	0.790941	0.0296963	-0.338358	A=B	A=0	B<0	Ambiguous
GRMZM2G078541	722	730	295	368	0.989041	0.80163	-0.0158976	-0.318991	A=B	A=0	B<0	Ambiguous
GRMZM2G079805	35	27	13	28	1.2963	0.464286	0.374396	-1.10692	A=B	A=0	B<0	Ambiguous
GRMZM2G079949	231	273	71	108	0.846154	0.657407	-0.241008	-0.60514	A=B	A=0	B<0	Ambiguous
GRMZM2G080079	16	31	1	12	0.516129	0.0833333	-0.954196	-3.58496	A=B	A=0	B<0	Ambiguous
GRMZM2G080725	283	306	97	147	0.924837	0.659864	-0.11273	-0.59976	A=B	A=0	B<0	Ambiguous
GRMZM2G082512	67	94	22	52	0.712766	0.423077	-0.4885	-1.24101	A=B	A=0	B<0	Ambiguous
GRMZM2G082586	83	92	15	39	0.902174	0.384615	-0.148523	-1.37851	A=B	A=0	B<0	Ambiguous
GRMZM2G086202	479	499	210	283	0.95992	0.742049	-0.0590142	-0.430413	A=B	A=0	B<0	Ambiguous
GRMZM2G086484	48	70	22	44	0.685714	0.5	-0.544321	-1	A=B	A=0	B<0	Ambiguous
GRMZM2G088235	21	29	2	12	0.724138	0.166667	-0.465664	-2.58496	A=B	A=0	B<0	Ambiguous
GRMZM2G088242	80	101	23	43	0.792079	0.534884	-0.336283	-0.902703	A=B	A=0	B<0	Ambiguous
GRMZM2G089425	98	110	38	72	0.890909	0.527778	-0.16665	-0.921997	A=B	A=0	B<0	Ambiguous
GRMZM2G089736	72	81	14	37	0.888889	0.378378	-0.169925	-1.4021	A=B	A=0	B<0	Ambiguous
GRMZM2G090274	699	780	342	413	0.896154	0.828087	-0.158182	-0.272145	A=B	A=0	B<0	Ambiguous
GRMZM2G091228	182	205	68	108	0.887805	0.62963	-0.171685	-0.667425	A=B	A=0	B<0	Ambiguous
GRMZM2G097364	39	40	12	29	0.975	0.413793	-0.0365259	-1.27302	A=B	A=0	B<0	Ambiguous
GRMZM2G107528	69	94	25	45	0.734043	0.555556	-0.446064	-0.847997	A=B	A=0	B<0	Ambiguous
GRMZM2G108273	85	84	38	71	1.0119	0.535211	0.0170735	-0.90182	A=B	A=0	B<0	Ambiguous
GRMZM2G109464	136	162	27	52	0.839506	0.519231	-0.252387	-0.945552	A=B	A=0	B<0	Ambiguous
GRMZM2G110381	673	703	218	291	0.957326	0.749141	-0.0629182	-0.416691	A=B	A=0	B<0	Ambiguous
GRMZM2G113959	197	204	83	129	0.965686	0.643411	-0.0503735	-0.636188	A=B	A=0	B<0	Ambiguous
GRMZM2G115598	522	532	235	291	0.981203	0.80756	-0.0273764	-0.308358	A=B	A=0	B<0	Ambiguous
GRMZM2G118409	47	61	8	23	0.770492	0.347826	-0.376148	-1.52356	A=B	A=0	B<0	Ambiguous
GRMZM2G118693	51	74	16	33	0.689189	0.484848	-0.537028	-1.04439	A=B	A=0	B<0	Ambiguous
GRMZM2G119778	128	134	35	60	0.955224	0.583333	-0.0660892	-0.777608	A=B	A=0	B<0	Ambiguous
GRMZM2G121510	52	66	14	36	0.787879	0.388889	-0.343954	-1.36257	A=B	A=0	B<0	Ambiguous
GRMZM2G122108	333	343	115	154	0.970845	0.746753	-0.0426864	-0.421296	A=B	A=0	B<0	Ambiguous
GRMZM2G123094	366	421	128	167	0.869359	0.766467	-0.201977	-0.383704	A=B	A=0	B<0	Ambiguous
GRMZM2G123790	75	98	20	42	0.765306	0.47619	-0.385891	-1.07039	A=B	A=0	B<0	Ambiguous
GRMZM2G124911	139	169	54	81	0.822485	0.666667	-0.281938	-0.584963	A=B	A=0	B<0	Ambiguous
GRMZM2G125512	68	70	22	45	0.971429	0.488889	-0.0418202	-1.03242	A=B	A=0	B<0	Ambiguous
GRMZM2G128358	359	414	145	200	0.86715	0.725	-0.205647	-0.463947	A=B	A=0	B<0	Ambiguous
GRMZM2G129154	35	34	5	17	1.02941	0.294118	0.0418202	-1.76553	A=B	A=0	B<0	Ambiguous
GRMZM2G129907	15	14	6	18	1.07143	0.333333	0.0995357	-1.58496	A=B	A=0	B<0	Ambiguous
GRMZM2G131448	101	97	27	47	1.04124	0.574468	0.0582986	-0.799701	A=B	A=0	B<0	Ambiguous
GRMZM2G131467	367	378	154	198	0.970899	0.777778	-0.0426062	-0.36257	A=B	A=0	B<0	Ambiguous
GRMZM2G132913	84	106	22	50	0.792453	0.44	-0.335603	-1.18442	A=B	A=0	B<0	Ambiguous
GRMZM2G132944	680	740	278	354	0.918919	0.785311	-0.121991	-0.348664	A=B	A=0	B<0	Ambiguous
GRMZM2G133021	175	211	42	77	0.829384	0.545455	-0.269888	-0.874469	A=B	A=0	B<0	Ambiguous
GRMZM2G134671	50	68	25	50	0.735294	0.5	-0.443607	-1	A=B	A=0	B<0	Ambiguous
GRMZM2G137847	233	272	90	124	0.856618	0.725806	-0.223277	-0.462343	A=B	A=0	B<0	Ambiguous
GRMZM2G138744	19	28	5	18	0.678571	0.277778	-0.559427	-1.848	A=B	A=0	B<0	Ambiguous
GRMZM2G140051	440	500	197	267	0.88	0.737828	-0.184425	-0.438644	A=B	A=0	B<0	Ambiguous
GRMZM2G141510	370	425	99	139	0.870588	0.71223	-0.199938	-0.489584	A=B	A=0	B<0	Ambiguous
GRMZM2G141607	32	45	7	31	0.711111	0.225806	-0.491853	-2.14684	A=B	A=0	B<0	Ambiguous
GRMZM2G142111	84	99	28	50	0.848485	0.56	-0.237039	-0.836501	A=B	A=0	B<0	Ambiguous
GRMZM2G143392	460	486	171	226	0.946502	0.756637	-0.0793225	-0.402326	A=B	A=0	B<0	Ambiguous
GRMZM2G143525	175	211	63	100	0.829384	0.63	-0.269888	-0.666576	A=B	A=0	B<0	Ambiguous
GRMZM2G143535	32	44	8	24	0.727273	0.333333	-0.459432	-1.58496	A=B	A=0	B<0	Ambiguous
GRMZM2G144742	50	64	12	28	0.78125	0.428571	-0.356144	-1.22239	A=B	A=0	B<0	Ambiguous
GRMZM2G146449	140	173	45	71	0.809249	0.633803	-0.305345	-0.657894	A=B	A=0	B<0	Ambiguous
GRMZM2G146948	38	57	8	32	0.666667	0.25	-0.584963	-2	A=B	A=0	B<0	Ambiguous
GRMZM2G147716	14	20	1	14	0.7	0.0714286	-0.514573	-3.80735	A=B	A=0	B<0	Ambiguous
GRMZM2G148078	40	51	5	18	0.784314	0.277778	-0.350497	-1.848	A=B	A=0	B<0	Ambiguous
GRMZM2G149481	481	497	156	216	0.967807	0.722222	-0.047209	-0.469485	A=B	A=0	B<0	Ambiguous
GRMZM2G150683	183	197	35	64	0.928934	0.546875	-0.106352	-0.870717	A=B	A=0	B<0	Ambiguous
GRMZM2G155580	921	981	415	489	0.938838	0.848671	-0.091052	-0.236723	A=B	A=0	B<0	Ambiguous
GRMZM2G158328	15	18	1	9	0.833333	0.111111	-0.263034	-3.16993	A=B	A=0	B<0	Ambiguous
GRMZM2G163247	215	224	99	135	0.959821	0.733333	-0.0591621	-0.447459	A=B	A=0	B<0	Ambiguous
GRMZM2G164325	258	281	84	119	0.918149	0.705882	-0.123199	-0.5025	A=B	A=0	B<0	Ambiguous
GRMZM2G165755	227	238	108	154	0.953782	0.701299	-0.0682693	-0.511899	A=B	A=0	B<0	Ambiguous
GRMZM2G168257	95	99	25	53	0.959596	0.471698	-0.059501	-1.08406	A=B	A=0	B<0	Ambiguous
GRMZM2G168917	27	40	6	19	0.675	0.315789	-0.567041	-1.66297	A=B	A=0	B<0	Ambiguous
GRMZM2G170516	92	118	22	53	0.779661	0.415094	-0.359081	-1.26849	A=B	A=0	B<0	Ambiguous
GRMZM2G171723	42	47	5	19	0.893617	0.263158	-0.162271	-1.926	A=B	A=0	B<0	Ambiguous
GRMZM2G171986	169	189	65	94	0.89418	0.691489	-0.161363	-0.532221	A=B	A=0	B<0	Ambiguous
GRMZM2G174975	74	90	39	75	0.822222	0.52	-0.2824	-0.943416	A=B	A=0	B<0	Ambiguous
GRMZM2G175288	12	24	4	19	0.5	0.210526	-1	-2.24793	A=B	A=0	B<0	Ambiguous
GRMZM2G176253	151	178	81	117	0.848315	0.692308	-0.237329	-0.530515	A=B	A=0	B<0	Ambiguous
GRMZM2G176723	18	23	3	18	0.782609	0.166667	-0.353637	-2.58496	A=B	A=0	B<0	Ambiguous
GRMZM2G177413	580	640	230	285	0.90625	0.807018	-0.142019	-0.309328	A=B	A=0	B<0	Ambiguous
GRMZM2G178958	160	195	51	79	0.820513	0.64557	-0.285402	-0.631355	A=B	A=0	B<0	Ambiguous
GRMZM2G179329	10	16	1	10	0.625	0.1	-0.678072	-3.32193	A=B	A=0	B<0	Ambiguous
GRMZM2G308193	15	23	4	18	0.652174	0.222222	-0.616671	-2.16993	A=B	A=0	B<0	Ambiguous
GRMZM2G317021	32	46	6	18	0.695652	0.333333	-0.523562	-1.58496	A=B	A=0	B<0	Ambiguous
GRMZM2G317770	92	108	43	67	0.851852	0.641791	-0.231326	-0.639824	A=B	A=0	B<0	Ambiguous
GRMZM2G325328	424	454	108	162	0.933921	0.666667	-0.098628	-0.584963	A=B	A=0	B<0	Ambiguous
GRMZM2G338705	16	28	1	11	0.571429	0.0909091	-0.807355	-3.45943	A=B	A=0	B<0	Ambiguous
GRMZM2G349187	41	46	10	24	0.891304	0.416667	-0.16601	-1.26303	A=B	A=0	B<0	Ambiguous
GRMZM2G352399	104	91	31	52	1.14286	0.596154	0.192645	-0.746243	A=B	A=0	B<0	Ambiguous
GRMZM2G354502	89	119	23	44	0.747899	0.522727	-0.419084	-0.93587	A=B	A=0	B<0	Ambiguous
GRMZM2G358667	11	13	2	11	0.846154	0.181818	-0.241008	-2.45943	A=B	A=0	B<0	Ambiguous
GRMZM2G366077	42	58	11	38	0.724138	0.289474	-0.465664	-1.7885	A=B	A=0	B<0	Ambiguous
GRMZM2G397247	622	645	257	323	0.964341	0.795666	-0.0523846	-0.329766	A=B	A=0	B<0	Ambiguous
GRMZM2G400489	251	288	99	135	0.871528	0.733333	-0.198381	-0.447459	A=B	A=0	B<0	Ambiguous
GRMZM2G412674	54	72	23	48	0.75	0.479167	-0.415037	-1.0614	A=B	A=0	B<0	Ambiguous
GRMZM2G413113	16	17	1	11	0.941176	0.0909091	-0.0874628	-3.45943	A=B	A=0	B<0	Ambiguous
GRMZM2G419267	52	69	16	34	0.753623	0.470588	-0.408085	-1.08746	A=B	A=0	B<0	Ambiguous
GRMZM2G420684	67	62	12	30	1.08065	0.4	0.111893	-1.32193	A=B	A=0	B<0	Ambiguous
GRMZM2G423643	11	13	1	11	0.846154	0.0909091	-0.241008	-3.45943	A=B	A=0	B<0	Ambiguous
GRMZM2G425965	14	20	1	9	0.7	0.111111	-0.514573	-3.16993	A=B	A=0	B<0	Ambiguous
GRMZM2G445343	47	45	19	43	1.04444	0.44186	0.0627358	-1.17834	A=B	A=0	B<0	Ambiguous
GRMZM2G446073	48	68	15	32	0.705882	0.46875	-0.5025	-1.09311	A=B	A=0	B<0	Ambiguous
GRMZM2G453424	520	552	233	288	0.942029	0.809028	-0.0861566	-0.305739	A=B	A=0	B<0	Ambiguous
GRMZM2G467187	43	55	19	39	0.781818	0.487179	-0.355095	-1.03747	A=B	A=0	B<0	Ambiguous
GRMZM2G478892	30	43	4	15	0.697674	0.266667	-0.519374	-1.90689	A=B	A=0	B<0	Ambiguous
GRMZM2G518002	11	20	3	16	0.55	0.1875	-0.862496	-2.41504	A=B	A=0	B<0	Ambiguous
GRMZM2G577405	99	131	28	63	0.755725	0.444444	-0.404066	-1.16993	A=B	A=0	B<0	Ambiguous
GRMZM2G585896	14	14	1	9	1	0.111111	0	-3.16993	A=B	A=0	B<0	Ambiguous
GRMZM5G802854	129	151	45	73	0.854305	0.616438	-0.227177	-0.697971	A=B	A=0	B<0	Ambiguous
GRMZM5G802881	166	186	68	103	0.892473	0.660194	-0.164119	-0.599038	A=B	A=0	B<0	Ambiguous
GRMZM5G809265	91	107	36	62	0.850467	0.580645	-0.233672	-0.784271	A=B	A=0	B<0	Ambiguous
GRMZM5G814451	56	63	17	34	0.888889	0.5	-0.169925	-1	A=B	A=0	B<0	Ambiguous
GRMZM5G832166	596	632	257	342	0.943038	0.751462	-0.0846122	-0.412228	A=B	A=0	B<0	Ambiguous
GRMZM5G856598	196	233	66	102	0.841202	0.647059	-0.249476	-0.628031	A=B	A=0	B<0	Ambiguous
GRMZM5G857992	467	517	139	187	0.903288	0.743316	-0.146742	-0.427953	A=B	A=0	B<0	Ambiguous
GRMZM5G862131	519	555	230	302	0.935135	0.761589	-0.0967532	-0.392915	A=B	A=0	B<0	Ambiguous
GRMZM5G873015	350	345	146	200	1.01449	0.73	0.0207586	-0.454032	A=B	A=0	B<0	Ambiguous
GRMZM5G876303	176	211	56	108	0.834123	0.518519	-0.261668	-0.947533	A=B	A=0	B<0	Ambiguous
GRMZM5G884432	73	96	31	52	0.760417	0.596154	-0.395138	-0.746243	A=B	A=0	B<0	Ambiguous
GRMZM6G915669	263	283	101	139	0.929329	0.726619	-0.105739	-0.46073	A=B	A=0	B<0	Ambiguous
AC149818.2_FG001	74	112	41	37	0.660714	1.10811	-0.597902	0.148099	A=B	A<0	B=0	Ambiguous
AC149818.2_FG007	27	47	13	24	0.574468	0.541667	-0.799701	-0.884523	A=B	A<0	B=0	Ambiguous
AC149818.2_FG008	100	158	36	58	0.632911	0.62069	-0.659925	-0.688056	A=B	A<0	B=0	Ambiguous
AC149829.2_FG006	150	213	86	104	0.704225	0.826923	-0.505891	-0.274175	A=B	A<0	B=0	Ambiguous
AC155434.2_FG004	87	136	48	66	0.639706	0.727273	-0.644519	-0.459432	A=B	A<0	B=0	Ambiguous
AC155624.2_FG006	139	193	72	86	0.720207	0.837209	-0.473516	-0.25634	A=B	A<0	B=0	Ambiguous
AC183950.2_FG006	52	90	19	25	0.577778	0.76	-0.791413	-0.395929	A=B	A<0	B=0	Ambiguous
AC185226.4_FG001	36	58	24	34	0.62069	0.705882	-0.688056	-0.5025	A=B	A<0	B=0	Ambiguous
AC186510.3_FG004	27	51	16	17	0.529412	0.941176	-0.917538	-0.0874628	A=B	A<0	B=0	Ambiguous
AC187157.4_FG005	200	401	83	110	0.498753	0.754545	-1.0036	-0.40632	A=B	A<0	B=0	Ambiguous
AC190792.2_FG006	13	28	11	14	0.464286	0.785714	-1.10692	-0.347923	A=B	A<0	B=0	Ambiguous
AC195785.3_FG004	30	79	10	22	0.379747	0.454545	-1.39689	-1.1375	A=B	A<0	B=0	Ambiguous
AC196465.3_FG006	16	39	12	17	0.410256	0.705882	-1.2854	-0.5025	A=B	A<0	B=0	Ambiguous
AC197122.3_FG003	178	225	87	71	0.791111	1.22535	-0.338048	0.293196	A=B	A<0	B=0	Ambiguous
AC197705.4_FG007	323	415	138	168	0.778313	0.821429	-0.361577	-0.283793	A=B	A<0	B=0	Ambiguous
AC198725.4_FG007	76	120	30	36	0.633333	0.833333	-0.658963	-0.263034	A=B	A<0	B=0	Ambiguous
AC199363.4_FG003	14	43	12	19	0.325581	0.631579	-1.61891	-0.662965	A=B	A<0	B=0	Ambiguous
AC202073.4_FG001	12	36	5	13	0.333333	0.384615	-1.58496	-1.37851	A=B	A<0	B=0	Ambiguous
AC202185.4_FG004	75	124	49	46	0.604839	1.06522	-0.725378	0.0911479	A=B	A<0	B=0	Ambiguous
AC202435.3_FG001	30	69	20	22	0.434783	0.909091	-1.20163	-0.137504	A=B	A<0	B=0	Ambiguous
AC203862.4_FG002	121	160	53	41	0.75625	1.29268	-0.403065	0.370368	A=B	A<0	B=0	Ambiguous
AC205471.4_FG007	419	622	107	141	0.673633	0.758865	-0.569964	-0.398084	A=B	A<0	B=0	Ambiguous
AC205703.4_FG005	60	105	42	42	0.571429	1	-0.807355	0	A=B	A<0	B=0	Ambiguous
AC208436.3_FG007	189	345	97	128	0.547826	0.757812	-0.86821	-0.400087	A=B	A<0	B=0	Ambiguous
AC208571.4_FG001	25	52	10	17	0.480769	0.588235	-1.05658	-0.765535	A=B	A<0	B=0	Ambiguous
AC209208.3_FG001	47	79	25	31	0.594937	0.806452	-0.749192	-0.31034	A=B	A<0	B=0	Ambiguous
AC209374.4_FG002	142	208	78	69	0.682692	1.13043	-0.550693	0.176878	A=B	A<0	B=0	Ambiguous
AC209898.2_FG004	48	79	21	37	0.607595	0.567568	-0.718818	-0.817136	A=B	A<0	B=0	Ambiguous
AC211190.4_FG001	27	47	12	15	0.574468	0.8	-0.799701	-0.321928	A=B	A<0	B=0	Ambiguous
AC211652.4_FG002	521	598	234	212	0.871237	1.10377	-0.198862	0.142444	A=B	A<0	B=0	Ambiguous
AC214635.3_FG002	33	66	24	36	0.5	0.666667	-1	-0.584963	A=B	A<0	B=0	Ambiguous
AC216010.3_FG001	42	77	16	15	0.545455	1.06667	-0.874469	0.0931094	A=B	A<0	B=0	Ambiguous
AC217121.3_FG007	96	148	43	66	0.648649	0.651515	-0.624491	-0.618129	A=B	A<0	B=0	Ambiguous
AC217358.3_FG003	161	227	85	91	0.709251	0.934066	-0.495632	-0.0984037	A=B	A<0	B=0	Ambiguous
AC217358.3_FG010	52	90	26	19	0.577778	1.36842	-0.791413	0.452512	A=B	A<0	B=0	Ambiguous
AC220927.3_FG001	18	34	3	8	0.529412	0.375	-0.917538	-1.41504	A=B	A<0	B=0	Ambiguous
AC225185.3_FG004	82	116	38	35	0.706897	1.08571	-0.500429	0.118644	A=B	A<0	B=0	Ambiguous
AC226248.1_FG002	47	74	24	29	0.635135	0.827586	-0.654865	-0.273018	A=B	A<0	B=0	Ambiguous
AC231745.1_FG003	54	93	29	46	0.580645	0.630435	-0.784271	-0.665581	A=B	A<0	B=0	Ambiguous
AC233870.1_FG004	86	146	36	39	0.589041	0.923077	-0.76356	-0.115477	A=B	A<0	B=0	Ambiguous
AC233878.1_FG004	26	63	24	26	0.412698	0.923077	-1.27684	-0.115477	A=B	A<0	B=0	Ambiguous
AC233898.1_FG003	29	70	14	16	0.414286	0.875	-1.2713	-0.192645	A=B	A<0	B=0	Ambiguous
AC233898.1_FG004	28	52	10	19	0.538462	0.526316	-0.893085	-0.925999	A=B	A<0	B=0	Ambiguous
AC233900.1_FG002	21	40	11	16	0.525	0.6875	-0.929611	-0.540568	A=B	A<0	B=0	Ambiguous
AC234520.1_FG002	39	61	15	19	0.639344	0.789474	-0.645335	-0.341037	A=B	A<0	B=0	Ambiguous
AC234520.1_FG005	27	70	20	28	0.385714	0.714286	-1.3744	-0.485427	A=B	A<0	B=0	Ambiguous
AF466202.2_FG008	10	32	6	12	0.3125	0.5	-1.67807	-1	A=B	A<0	B=0	Ambiguous
EF517601.1_FG012	270	398	118	138	0.678392	0.855072	-0.559809	-0.225881	A=B	A<0	B=0	Ambiguous
GRMZM2G000039	96	129	41	38	0.744186	1.07895	-0.426265	0.109624	A=B	A<0	B=0	Ambiguous
GRMZM2G000171	842	1112	335	362	0.757194	0.925414	-0.401265	-0.111829	A=B	A<0	B=0	Ambiguous
GRMZM2G000339	35	80	20	33	0.4375	0.606061	-1.19265	-0.722466	A=B	A<0	B=0	Ambiguous
GRMZM2G000510	69	109	33	47	0.633028	0.702128	-0.65966	-0.510195	A=B	A<0	B=0	Ambiguous
GRMZM2G000592	332	471	143	178	0.704883	0.803371	-0.504544	-0.315862	A=B	A<0	B=0	Ambiguous
GRMZM2G000734	96	179	38	47	0.536313	0.808511	-0.898853	-0.306661	A=B	A<0	B=0	Ambiguous
GRMZM2G000741	390	472	160	141	0.826271	1.13475	-0.275313	0.182377	A=B	A<0	B=0	Ambiguous
GRMZM2G001084	121	194	56	76	0.623711	0.736842	-0.68105	-0.440573	A=B	A<0	B=0	Ambiguous
GRMZM2G001457	24	46	7	12	0.521739	0.583333	-0.938599	-0.777608	A=B	A<0	B=0	Ambiguous
GRMZM2G001639	115	190	55	70	0.605263	0.785714	-0.724366	-0.347923	A=B	A<0	B=0	Ambiguous
GRMZM2G001898	51	90	18	24	0.566667	0.75	-0.819428	-0.415037	A=B	A<0	B=0	Ambiguous
GRMZM2G001905	49	77	34	38	0.636364	0.894737	-0.652077	-0.160465	A=B	A<0	B=0	Ambiguous
GRMZM2G001973	310	466	172	191	0.665236	0.900524	-0.588062	-0.151164	A=B	A<0	B=0	Ambiguous
GRMZM2G002023	422	616	244	285	0.685065	0.85614	-0.545687	-0.224081	A=B	A<0	B=0	Ambiguous
GRMZM2G002165	100	206	55	77	0.485437	0.714286	-1.04264	-0.485427	A=B	A<0	B=0	Ambiguous
GRMZM2G002276	420	504	202	187	0.833333	1.08021	-0.263034	0.111317	A=B	A<0	B=0	Ambiguous
GRMZM2G002297	12	49	10	18	0.244898	0.555556	-2.02975	-0.847997	A=B	A<0	B=0	Ambiguous
GRMZM2G002499	56	84	37	34	0.666667	1.08824	-0.584963	0.121991	A=B	A<0	B=0	Ambiguous
GRMZM2G002627	38	96	17	30	0.395833	0.566667	-1.33703	-0.819428	A=B	A<0	B=0	Ambiguous
GRMZM2G002646	139	183	92	95	0.759563	0.968421	-0.396759	-0.0462937	A=B	A<0	B=0	Ambiguous
GRMZM2G002851	65	149	31	51	0.436242	0.607843	-1.1968	-0.718229	A=B	A<0	B=0	Ambiguous
GRMZM2G002978	69	106	38	42	0.650943	0.904762	-0.619396	-0.14439	A=B	A<0	B=0	Ambiguous
GRMZM2G003682	44	72	11	16	0.611111	0.6875	-0.710493	-0.540568	A=B	A<0	B=0	Ambiguous
GRMZM2G003724	26	54	17	13	0.481481	1.30769	-1.05445	0.387023	A=B	A<0	B=0	Ambiguous
GRMZM2G003755	34	62	12	16	0.548387	0.75	-0.866733	-0.415037	A=B	A<0	B=0	Ambiguous
GRMZM2G003814	117	178	54	69	0.657303	0.782609	-0.605369	-0.353637	A=B	A<0	B=0	Ambiguous
GRMZM2G004023	392	536	176	210	0.731343	0.838095	-0.451379	-0.254814	A=B	A<0	B=0	Ambiguous
GRMZM2G004079	715	966	276	326	0.740166	0.846626	-0.43408	-0.240204	A=B	A<0	B=0	Ambiguous
GRMZM2G004377	19	38	9	20	0.5	0.45	-1	-1.152	A=B	A<0	B=0	Ambiguous
GRMZM2G004455	16	59	15	19	0.271186	0.789474	-1.88264	-0.341037	A=B	A<0	B=0	Ambiguous
GRMZM2G004480	143	197	54	61	0.725888	0.885246	-0.46218	-0.17585	A=B	A<0	B=0	Ambiguous
GRMZM2G004534	862	1025	414	466	0.840976	0.888412	-0.249864	-0.170699	A=B	A<0	B=0	Ambiguous
GRMZM2G004784	445	553	169	172	0.804702	0.982558	-0.313474	-0.0253853	A=B	A<0	B=0	Ambiguous
GRMZM2G005298	96	168	46	59	0.571429	0.779661	-0.807355	-0.359081	A=B	A<0	B=0	Ambiguous
GRMZM2G005304	123	192	47	69	0.640625	0.681159	-0.642448	-0.553936	A=B	A<0	B=0	Ambiguous
GRMZM2G005350	24	57	20	34	0.421053	0.588235	-1.24793	-0.765535	A=B	A<0	B=0	Ambiguous
GRMZM2G005419	18	48	8	15	0.375	0.533333	-1.41504	-0.906891	A=B	A<0	B=0	Ambiguous
GRMZM2G005461	147	194	48	45	0.757732	1.06667	-0.40024	0.0931094	A=B	A<0	B=0	Ambiguous
GRMZM2G005483	181	244	105	95	0.741803	1.10526	-0.430891	0.14439	A=B	A<0	B=0	Ambiguous
GRMZM2G005680	41	75	28	26	0.546667	1.07692	-0.871267	0.106915	A=B	A<0	B=0	Ambiguous
GRMZM2G005710	18	81	11	24	0.222222	0.458333	-2.16993	-1.12553	A=B	A<0	B=0	Ambiguous
GRMZM2G006117	269	451	146	184	0.596452	0.793478	-0.745521	-0.333737	A=B	A<0	B=0	Ambiguous
GRMZM2G006329	162	267	86	103	0.606742	0.834951	-0.720846	-0.260236	A=B	A<0	B=0	Ambiguous
GRMZM2G006661	188	355	92	124	0.529577	0.741935	-0.917086	-0.430634	A=B	A<0	B=0	Ambiguous
GRMZM2G006780	18	37	6	17	0.486486	0.352941	-1.03953	-1.5025	A=B	A<0	B=0	Ambiguous
GRMZM2G006838	14	31	8	11	0.451613	0.727273	-1.14684	-0.459432	A=B	A<0	B=0	Ambiguous
GRMZM2G007057	184	228	69	75	0.807018	0.92	-0.309328	-0.120294	A=B	A<0	B=0	Ambiguous
GRMZM2G007060	170	321	83	100	0.529595	0.83	-0.917039	-0.268817	A=B	A<0	B=0	Ambiguous
GRMZM2G007130	550	627	219	218	0.877193	1.00459	-0.189034	0.00660274	A=B	A<0	B=0	Ambiguous
GRMZM2G007195	321	399	145	173	0.804511	0.83815	-0.313815	-0.254719	A=B	A<0	B=0	Ambiguous
GRMZM2G007381	82	124	33	52	0.66129	0.634615	-0.596644	-0.656046	A=B	A<0	B=0	Ambiguous
GRMZM2G007404	57	103	24	40	0.553398	0.6	-0.853611	-0.736966	A=B	A<0	B=0	Ambiguous
GRMZM2G007441	46	77	24	26	0.597403	0.923077	-0.743225	-0.115477	A=B	A<0	B=0	Ambiguous
GRMZM2G007681	293	387	138	171	0.757106	0.807018	-0.401433	-0.309328	A=B	A<0	B=0	Ambiguous
GRMZM2G007721	57	107	31	48	0.53271	0.645833	-0.908577	-0.630766	A=B	A<0	B=0	Ambiguous
GRMZM2G007907	106	150	59	68	0.706667	0.867647	-0.500898	-0.20482	A=B	A<0	B=0	Ambiguous
GRMZM2G007981	110	191	79	92	0.575916	0.858696	-0.796069	-0.219781	A=B	A<0	B=0	Ambiguous
GRMZM2G008482	143	202	49	54	0.707921	0.907407	-0.49834	-0.140178	A=B	A<0	B=0	Ambiguous
GRMZM2G008497	123	183	78	75	0.672131	1.04	-0.573185	0.0565835	A=B	A<0	B=0	Ambiguous
GRMZM2G008862	302	384	154	172	0.786458	0.895349	-0.346558	-0.159478	A=B	A<0	B=0	Ambiguous
GRMZM2G008898	256	366	132	138	0.699454	0.956522	-0.5157	-0.0641303	A=B	A<0	B=0	Ambiguous
GRMZM2G009208	104	171	39	40	0.608187	0.975	-0.717413	-0.0365259	A=B	A<0	B=0	Ambiguous
GRMZM2G009575	21	46	15	9	0.456522	1.66667	-1.13124	0.736966	A=B	A<0	B=0	Ambiguous
GRMZM2G009849	17	40	16	16	0.425	1	-1.23447	0	A=B	A<0	B=0	Ambiguous
GRMZM2G009994	223	292	111	103	0.763699	1.07767	-0.388925	0.107915	A=B	A<0	B=0	Ambiguous
GRMZM2G010052	80	129	49	60	0.620155	0.816667	-0.689299	-0.292181	A=B	A<0	B=0	Ambiguous
GRMZM2G010156	31	57	16	19	0.54386	0.842105	-0.878694	-0.247928	A=B	A<0	B=0	Ambiguous
GRMZM2G010439	10	28	2	8	0.357143	0.25	-1.48543	-2	A=B	A<0	B=0	Ambiguous
GRMZM2G010490	228	282	77	93	0.808511	0.827957	-0.306661	-0.272372	A=B	A<0	B=0	Ambiguous
GRMZM2G010596	244	318	99	119	0.767296	0.831933	-0.382146	-0.265461	A=B	A<0	B=0	Ambiguous
GRMZM2G011269	128	183	79	70	0.699454	1.12857	-0.5157	0.174498	A=B	A<0	B=0	Ambiguous
GRMZM2G011479	340	449	132	169	0.757238	0.781065	-0.401181	-0.356485	A=B	A<0	B=0	Ambiguous
GRMZM2G011491	93	134	34	45	0.69403	0.755556	-0.52693	-0.40439	A=B	A<0	B=0	Ambiguous
GRMZM2G011888	32	61	21	25	0.52459	0.84	-0.930737	-0.251539	A=B	A<0	B=0	Ambiguous
GRMZM2G012044	23	47	16	14	0.489362	1.14286	-1.03103	0.192645	A=B	A<0	B=0	Ambiguous
GRMZM2G012052	299	358	100	123	0.835196	0.813008	-0.259814	-0.298658	A=B	A<0	B=0	Ambiguous
GRMZM2G012324	30	62	14	10	0.483871	1.4	-1.04731	0.485427	A=B	A<0	B=0	Ambiguous
GRMZM2G012584	49	95	30	34	0.515789	0.882353	-0.955146	-0.180572	A=B	A<0	B=0	Ambiguous
GRMZM2G012654	10	24	5	9	0.416667	0.555556	-1.26303	-0.847997	A=B	A<0	B=0	Ambiguous
GRMZM2G012761	14	33	5	8	0.424242	0.625	-1.23704	-0.678072	A=B	A<0	B=0	Ambiguous
GRMZM2G012966	11	25	8	4	0.44	2	-1.18442	1	A=B	A<0	B=0	Ambiguous
GRMZM2G013100	45	116	24	29	0.387931	0.827586	-1.36613	-0.273018	A=B	A<0	B=0	Ambiguous
GRMZM2G013206	26	68	13	24	0.382353	0.541667	-1.38702	-0.884523	A=B	A<0	B=0	Ambiguous
GRMZM2G013378	785	884	457	448	0.888009	1.02009	-0.171354	0.0286954	A=B	A<0	B=0	Ambiguous
GRMZM2G013588	127	189	61	80	0.671958	0.7625	-0.573558	-0.391191	A=B	A<0	B=0	Ambiguous
GRMZM2G013728	205	269	80	107	0.762082	0.747664	-0.391982	-0.419539	A=B	A<0	B=0	Ambiguous
GRMZM2G013790	58	100	24	25	0.58	0.96	-0.785875	-0.0588937	A=B	A<0	B=0	Ambiguous
GRMZM2G013913	39	101	27	33	0.386139	0.818182	-1.37281	-0.289507	A=B	A<0	B=0	Ambiguous
GRMZM2G014066	415	551	171	208	0.753176	0.822115	-0.408941	-0.282587	A=B	A<0	B=0	Ambiguous
GRMZM2G014106	90	136	63	66	0.661765	0.954545	-0.59561	-0.0671142	A=B	A<0	B=0	Ambiguous
GRMZM2G014392	204	258	82	75	0.790698	1.09333	-0.338802	0.128733	A=B	A<0	B=0	Ambiguous
GRMZM2G014427	60	156	30	48	0.384615	0.625	-1.37851	-0.678072	A=B	A<0	B=0	Ambiguous
GRMZM2G014499	44	67	10	22	0.656716	0.454545	-0.606658	-1.1375	A=B	A<0	B=0	Ambiguous
GRMZM2G014796	59	100	38	33	0.59	1.15152	-0.761213	0.203533	A=B	A<0	B=0	Ambiguous
GRMZM2G015005	70	128	51	53	0.546875	0.962264	-0.870717	-0.0554951	A=B	A<0	B=0	Ambiguous
GRMZM2G015126	196	247	87	115	0.793522	0.756522	-0.333657	-0.402547	A=B	A<0	B=0	Ambiguous
GRMZM2G015596	212	260	102	99	0.815385	1.0303	-0.294447	0.0430687	A=B	A<0	B=0	Ambiguous
GRMZM2G015784	12	27	5	8	0.444444	0.625	-1.16993	-0.678072	A=B	A<0	B=0	Ambiguous
GRMZM2G015972	70	118	43	50	0.59322	0.86	-0.75336	-0.217591	A=B	A<0	B=0	Ambiguous
GRMZM2G015979	49	133	34	52	0.368421	0.653846	-1.44057	-0.612977	A=B	A<0	B=0	Ambiguous
GRMZM2G015983	12	31	7	10	0.387097	0.7	-1.36923	-0.514573	A=B	A<0	B=0	Ambiguous
GRMZM2G016210	169	212	78	97	0.79717	0.804124	-0.327041	-0.314511	A=B	A<0	B=0	Ambiguous
GRMZM2G016296	57	111	33	30	0.513514	1.1	-0.961526	0.137504	A=B	A<0	B=0	Ambiguous
GRMZM2G016323	33	112	22	35	0.294643	0.628571	-1.76296	-0.669851	A=B	A<0	B=0	Ambiguous
GRMZM2G016521	56	89	18	19	0.629213	0.947368	-0.668379	-0.0780025	A=B	A<0	B=0	Ambiguous
GRMZM2G016819	204	268	98	95	0.761194	1.03158	-0.393664	0.0448542	A=B	A<0	B=0	Ambiguous
GRMZM2G017077	589	669	257	310	0.880419	0.829032	-0.183739	-0.2705	A=B	A<0	B=0	Ambiguous
GRMZM2G017334	72	137	46	48	0.525547	0.958333	-0.928107	-0.0614005	A=B	A<0	B=0	Ambiguous
GRMZM2G017388	30	58	11	16	0.517241	0.6875	-0.95109	-0.540568	A=B	A<0	B=0	Ambiguous
GRMZM2G017584	21	45	9	14	0.466667	0.642857	-1.09954	-0.63743	A=B	A<0	B=0	Ambiguous
GRMZM2G017709	20	47	16	18	0.425532	0.888889	-1.23266	-0.169925	A=B	A<0	B=0	Ambiguous
GRMZM2G017831	503	684	235	266	0.73538	0.883459	-0.443438	-0.178765	A=B	A<0	B=0	Ambiguous
GRMZM2G018059	135	238	51	57	0.567227	0.894737	-0.818002	-0.160465	A=B	A<0	B=0	Ambiguous
GRMZM2G018447	55	93	27	28	0.591398	0.964286	-0.757799	-0.0524674	A=B	A<0	B=0	Ambiguous
GRMZM2G018484	75	129	25	37	0.581395	0.675676	-0.782409	-0.565597	A=B	A<0	B=0	Ambiguous
GRMZM2G018508	73	138	47	48	0.528986	0.979167	-0.9187	-0.0303736	A=B	A<0	B=0	Ambiguous
GRMZM2G018695	94	127	53	56	0.740157	0.946429	-0.434096	-0.0794345	A=B	A<0	B=0	Ambiguous
GRMZM2G018756	144	211	57	73	0.682464	0.780822	-0.551174	-0.356935	A=B	A<0	B=0	Ambiguous
GRMZM2G019291	44	78	23	19	0.564103	1.21053	-0.825971	0.275634	A=B	A<0	B=0	Ambiguous
GRMZM2G019411	239	344	129	159	0.694767	0.811321	-0.525398	-0.301656	A=B	A<0	B=0	Ambiguous
GRMZM2G019437	204	294	112	125	0.693878	0.896	-0.527247	-0.158429	A=B	A<0	B=0	Ambiguous
GRMZM2G019738	216	337	100	124	0.64095	0.806452	-0.641717	-0.31034	A=B	A<0	B=0	Ambiguous
GRMZM2G019812	12	26	3	10	0.461538	0.3	-1.11548	-1.73697	A=B	A<0	B=0	Ambiguous
GRMZM2G020150	287	362	101	130	0.792818	0.776923	-0.334939	-0.364156	A=B	A<0	B=0	Ambiguous
GRMZM2G020216	180	244	79	94	0.737705	0.840426	-0.438884	-0.250808	A=B	A<0	B=0	Ambiguous
GRMZM2G020291	65	139	40	50	0.467626	0.8	-1.09657	-0.321928	A=B	A<0	B=0	Ambiguous
GRMZM2G020366	257	367	125	131	0.700272	0.954198	-0.514012	-0.0676387	A=B	A<0	B=0	Ambiguous
GRMZM2G020450	11	36	6	13	0.305556	0.461538	-1.71049	-1.11548	A=B	A<0	B=0	Ambiguous
GRMZM2G020645	383	487	213	203	0.786448	1.04926	-0.346577	0.0693737	A=B	A<0	B=0	Ambiguous
GRMZM2G020721	210	303	125	121	0.693069	1.03306	-0.528928	0.046921	A=B	A<0	B=0	Ambiguous
GRMZM2G020761	11	94	5	14	0.117021	0.357143	-3.09516	-1.48543	A=B	A<0	B=0	Ambiguous
GRMZM2G020772	11	54	7	13	0.203704	0.538462	-2.29546	-0.893085	A=B	A<0	B=0	Ambiguous
GRMZM2G020775	45	69	24	24	0.652174	1	-0.616671	0	A=B	A<0	B=0	Ambiguous
GRMZM2G020864	112	196	58	72	0.571429	0.805556	-0.807355	-0.311944	A=B	A<0	B=0	Ambiguous
GRMZM2G021044	261	366	135	170	0.713115	0.794118	-0.487794	-0.332575	A=B	A<0	B=0	Ambiguous
GRMZM2G021074	124	187	71	70	0.663102	1.01429	-0.592698	0.0204641	A=B	A<0	B=0	Ambiguous
GRMZM2G021219	59	96	34	46	0.614583	0.73913	-0.702319	-0.436099	A=B	A<0	B=0	Ambiguous
GRMZM2G021225	259	355	158	193	0.729577	0.818653	-0.454867	-0.288676	A=B	A<0	B=0	Ambiguous
GRMZM2G021299	461	614	224	264	0.750814	0.848485	-0.413472	-0.237039	A=B	A<0	B=0	Ambiguous
GRMZM2G021313	246	347	126	122	0.708934	1.03279	-0.496277	0.0465426	A=B	A<0	B=0	Ambiguous
GRMZM2G021319	10	24	6	4	0.416667	1.5	-1.26303	0.584963	A=B	A<0	B=0	Ambiguous
GRMZM2G021464	367	430	188	188	0.853488	1	-0.228557	0	A=B	A<0	B=0	Ambiguous
GRMZM2G021483	48	165	22	36	0.290909	0.611111	-1.78136	-0.710493	A=B	A<0	B=0	Ambiguous
GRMZM2G021549	110	226	57	79	0.486726	0.721519	-1.03882	-0.470891	A=B	A<0	B=0	Ambiguous
GRMZM2G021621	45	92	27	26	0.48913	1.03846	-1.03171	0.0544478	A=B	A<0	B=0	Ambiguous
GRMZM2G021849	537	630	252	244	0.852381	1.03279	-0.23043	0.0465426	A=B	A<0	B=0	Ambiguous
GRMZM2G022130	13	48	9	14	0.270833	0.642857	-1.88452	-0.63743	A=B	A<0	B=0	Ambiguous
GRMZM2G022170	17	43	4	13	0.395349	0.307692	-1.3388	-1.70044	A=B	A<0	B=0	Ambiguous
GRMZM2G022275	400	468	181	172	0.854701	1.05233	-0.226509	0.0735811	A=B	A<0	B=0	Ambiguous
GRMZM2G022514	441	583	164	160	0.756432	1.025	-0.402717	0.0356239	A=B	A<0	B=0	Ambiguous
GRMZM2G022629	98	147	46	56	0.666667	0.821429	-0.584963	-0.283793	A=B	A<0	B=0	Ambiguous
GRMZM2G022662	16	56	7	12	0.285714	0.583333	-1.80735	-0.777608	A=B	A<0	B=0	Ambiguous
GRMZM2G022706	49	125	22	26	0.392	0.846154	-1.35107	-0.241008	A=B	A<0	B=0	Ambiguous
GRMZM2G022787	39	70	21	21	0.557143	1	-0.843881	0	A=B	A<0	B=0	Ambiguous
GRMZM2G022897	541	749	273	317	0.722296	0.861199	-0.469337	-0.215582	A=B	A<0	B=0	Ambiguous
GRMZM2G022921	67	105	34	50	0.638095	0.68	-0.648156	-0.556393	A=B	A<0	B=0	Ambiguous
GRMZM2G022947	137	229	72	81	0.598253	0.888889	-0.741172	-0.169925	A=B	A<0	B=0	Ambiguous
GRMZM2G023328	101	239	51	74	0.422594	0.689189	-1.24266	-0.537028	A=B	A<0	B=0	Ambiguous
GRMZM2G023438	192	344	81	103	0.55814	0.786408	-0.841302	-0.346651	A=B	A<0	B=0	Ambiguous
GRMZM2G023591	66	107	44	45	0.616822	0.977778	-0.697073	-0.0324215	A=B	A<0	B=0	Ambiguous
GRMZM2G024159	252	338	118	150	0.745562	0.786667	-0.4236	-0.346176	A=B	A<0	B=0	Ambiguous
GRMZM2G024245	25	58	18	15	0.431034	1.2	-1.21412	0.263034	A=B	A<0	B=0	Ambiguous
GRMZM2G024315	47	89	32	41	0.52809	0.780488	-0.921145	-0.357552	A=B	A<0	B=0	Ambiguous
GRMZM2G024444	72	199	35	56	0.361809	0.625	-1.4667	-0.678072	A=B	A<0	B=0	Ambiguous
GRMZM2G024482	10	25	11	7	0.4	1.57143	-1.32193	0.652077	A=B	A<0	B=0	Ambiguous
GRMZM2G024571	86	173	59	71	0.49711	0.830986	-1.00836	-0.267104	A=B	A<0	B=0	Ambiguous
GRMZM2G024738	62	98	31	27	0.632653	1.14815	-0.660514	0.199309	A=B	A<0	B=0	Ambiguous
GRMZM2G025126	104	165	35	42	0.630303	0.833333	-0.665882	-0.263034	A=B	A<0	B=0	Ambiguous
GRMZM2G025127	171	214	81	72	0.799065	1.125	-0.323614	0.169925	A=B	A<0	B=0	Ambiguous
GRMZM2G025303	10	29	4	6	0.344828	0.666667	-1.53605	-0.584963	A=B	A<0	B=0	Ambiguous
GRMZM2G025806	80	126	33	40	0.634921	0.825	-0.655352	-0.277534	A=B	A<0	B=0	Ambiguous
GRMZM2G025924	492	632	263	287	0.778481	0.916376	-0.361266	-0.125988	A=B	A<0	B=0	Ambiguous
GRMZM2G025954	32	73	7	17	0.438356	0.411765	-1.18982	-1.28011	A=B	A<0	B=0	Ambiguous
GRMZM2G026043	617	713	234	235	0.865358	0.995745	-0.208632	-0.00615223	A=B	A<0	B=0	Ambiguous
GRMZM2G026065	44	71	15	28	0.619718	0.535714	-0.690316	-0.900464	A=B	A<0	B=0	Ambiguous
GRMZM2G026643	891	1111	542	597	0.80198	0.907873	-0.318361	-0.139438	A=B	A<0	B=0	Ambiguous
GRMZM2G026930	13	42	14	23	0.309524	0.608696	-1.69188	-0.716207	A=B	A<0	B=0	Ambiguous
GRMZM2G027115	118	204	70	91	0.578431	0.769231	-0.789782	-0.378512	A=B	A<0	B=0	Ambiguous
GRMZM2G027331	69	125	33	38	0.552	0.868421	-0.85726	-0.203533	A=B	A<0	B=0	Ambiguous
GRMZM2G027723	44	122	30	42	0.360656	0.714286	-1.47131	-0.485427	A=B	A<0	B=0	Ambiguous
GRMZM2G027750	113	166	72	67	0.680723	1.07463	-0.55486	0.103836	A=B	A<0	B=0	Ambiguous
GRMZM2G027958	12	26	7	6	0.461538	1.16667	-1.11548	0.222392	A=B	A<0	B=0	Ambiguous
GRMZM2G028192	10	28	7	8	0.357143	0.875	-1.48543	-0.192645	A=B	A<0	B=0	Ambiguous
GRMZM2G028234	124	177	57	80	0.700565	0.7125	-0.513409	-0.489038	A=B	A<0	B=0	Ambiguous
GRMZM2G028313	622	726	299	312	0.856749	0.958333	-0.223055	-0.0614005	A=B	A<0	B=0	Ambiguous
GRMZM2G028501	178	229	90	86	0.777293	1.04651	-0.36347	0.0655883	A=B	A<0	B=0	Ambiguous
GRMZM2G028516	634	714	263	302	0.887955	0.870861	-0.171441	-0.199486	A=B	A<0	B=0	Ambiguous
GRMZM2G029058	169	214	97	77	0.78972	1.25974	-0.340588	0.333126	A=B	A<0	B=0	Ambiguous
GRMZM2G029135	194	273	64	78	0.710623	0.820513	-0.492844	-0.285402	A=B	A<0	B=0	Ambiguous
GRMZM2G029307	103	162	48	59	0.635802	0.813559	-0.653349	-0.297681	A=B	A<0	B=0	Ambiguous
GRMZM2G029455	15	52	13	19	0.288462	0.684211	-1.79355	-0.547488	A=B	A<0	B=0	Ambiguous
GRMZM2G029531	14	39	6	9	0.358974	0.666667	-1.47805	-0.584963	A=B	A<0	B=0	Ambiguous
GRMZM2G029933	234	288	107	125	0.8125	0.856	-0.29956	-0.224317	A=B	A<0	B=0	Ambiguous
GRMZM2G029974	164	255	70	91	0.643137	0.769231	-0.636801	-0.378512	A=B	A<0	B=0	Ambiguous
GRMZM2G030125	11	40	4	10	0.275	0.4	-1.8625	-1.32193	A=B	A<0	B=0	Ambiguous
GRMZM2G030144	239	347	110	126	0.688761	0.873016	-0.537925	-0.19592	A=B	A<0	B=0	Ambiguous
GRMZM2G030350	57	104	29	37	0.548077	0.783784	-0.86755	-0.351472	A=B	A<0	B=0	Ambiguous
GRMZM2G030494	58	84	28	31	0.690476	0.903226	-0.534336	-0.146841	A=B	A<0	B=0	Ambiguous
GRMZM2G030529	153	268	72	91	0.570896	0.791209	-0.808701	-0.33787	A=B	A<0	B=0	Ambiguous
GRMZM2G030776	25	52	10	21	0.480769	0.47619	-1.05658	-1.07039	A=B	A<0	B=0	Ambiguous
GRMZM2G030915	29	51	26	28	0.568627	0.928571	-0.814444	-0.106915	A=B	A<0	B=0	Ambiguous
GRMZM2G031261	16	32	10	19	0.5	0.526316	-1	-0.925999	A=B	A<0	B=0	Ambiguous
GRMZM2G031724	205	262	85	85	0.782443	1	-0.353943	0	A=B	A<0	B=0	Ambiguous
GRMZM2G031761	104	173	60	70	0.601156	0.857143	-0.734189	-0.222392	A=B	A<0	B=0	Ambiguous
GRMZM2G031790	23	52	19	31	0.442308	0.612903	-1.17688	-0.706269	A=B	A<0	B=0	Ambiguous
GRMZM2G031846	230	321	96	110	0.716511	0.872727	-0.480939	-0.196397	A=B	A<0	B=0	Ambiguous
GRMZM2G032095	633	838	203	239	0.75537	0.849372	-0.404745	-0.235531	A=B	A<0	B=0	Ambiguous
GRMZM2G032222	570	713	230	239	0.799439	0.962343	-0.32294	-0.0553768	A=B	A<0	B=0	Ambiguous
GRMZM2G032280	60	99	39	41	0.606061	0.95122	-0.722466	-0.0721498	A=B	A<0	B=0	Ambiguous
GRMZM2G032547	190	325	81	111	0.584615	0.72973	-0.77444	-0.454566	A=B	A<0	B=0	Ambiguous
GRMZM2G032597	14	55	5	12	0.254545	0.416667	-1.974	-1.26303	A=B	A<0	B=0	Ambiguous
GRMZM2G033230	13	28	5	15	0.464286	0.333333	-1.10692	-1.58496	A=B	A<0	B=0	Ambiguous
GRMZM2G033356	107	172	40	63	0.622093	0.634921	-0.684798	-0.655352	A=B	A<0	B=0	Ambiguous
GRMZM2G033493	209	268	91	110	0.779851	0.827273	-0.35873	-0.273565	A=B	A<0	B=0	Ambiguous
GRMZM2G033799	217	374	97	126	0.580214	0.769841	-0.785343	-0.377367	A=B	A<0	B=0	Ambiguous
GRMZM2G034143	59	108	34	43	0.546296	0.790698	-0.872244	-0.338802	A=B	A<0	B=0	Ambiguous
GRMZM2G034197	42	76	25	32	0.552632	0.78125	-0.85561	-0.356144	A=B	A<0	B=0	Ambiguous
GRMZM2G034536	197	284	96	120	0.693662	0.8	-0.527695	-0.321928	A=B	A<0	B=0	Ambiguous
GRMZM2G034575	56	135	44	59	0.414815	0.745763	-1.26946	-0.423211	A=B	A<0	B=0	Ambiguous
GRMZM2G034855	159	256	89	110	0.621094	0.809091	-0.687117	-0.305626	A=B	A<0	B=0	Ambiguous
GRMZM2G035417	141	187	73	87	0.754011	0.83908	-0.407343	-0.253119	A=B	A<0	B=0	Ambiguous
GRMZM2G035421	154	230	66	86	0.669565	0.767442	-0.578704	-0.381871	A=B	A<0	B=0	Ambiguous
GRMZM2G035520	25	49	17	21	0.510204	0.809524	-0.970854	-0.304855	A=B	A<0	B=0	Ambiguous
GRMZM2G035552	52	117	28	45	0.444444	0.622222	-1.16993	-0.684498	A=B	A<0	B=0	Ambiguous
GRMZM2G035584	71	152	20	36	0.467105	0.555556	-1.09818	-0.847997	A=B	A<0	B=0	Ambiguous
GRMZM2G035709	294	359	132	116	0.818942	1.13793	-0.288168	0.186413	A=B	A<0	B=0	Ambiguous
GRMZM2G035779	319	401	149	169	0.795511	0.881657	-0.330046	-0.181711	A=B	A<0	B=0	Ambiguous
GRMZM2G035820	112	202	51	68	0.554455	0.75	-0.850857	-0.415037	A=B	A<0	B=0	Ambiguous
GRMZM2G036206	15	39	6	16	0.384615	0.375	-1.37851	-1.41504	A=B	A<0	B=0	Ambiguous
GRMZM2G036418	46	70	24	25	0.657143	0.96	-0.605721	-0.0588937	A=B	A<0	B=0	Ambiguous
GRMZM2G036697	496	637	227	273	0.77865	0.831502	-0.360953	-0.266209	A=B	A<0	B=0	Ambiguous
GRMZM2G036908	15	63	9	18	0.238095	0.5	-2.07039	-1	A=B	A<0	B=0	Ambiguous
GRMZM2G037335	124	187	60	61	0.663102	0.983607	-0.592698	-0.0238467	A=B	A<0	B=0	Ambiguous
GRMZM2G037342	94	151	39	38	0.622517	1.02632	-0.683816	0.0374747	A=B	A<0	B=0	Ambiguous
GRMZM2G037379	78	135	47	58	0.577778	0.810345	-0.791413	-0.303392	A=B	A<0	B=0	Ambiguous
GRMZM2G037469	67	145	39	54	0.462069	0.722222	-1.11382	-0.469485	A=B	A<0	B=0	Ambiguous
GRMZM2G037926	161	352	68	93	0.457386	0.731183	-1.12851	-0.451696	A=B	A<0	B=0	Ambiguous
GRMZM2G038487	45	96	22	23	0.46875	0.956522	-1.09311	-0.0641303	A=B	A<0	B=0	Ambiguous
GRMZM2G038893	91	130	40	43	0.7	0.930233	-0.514573	-0.104337	A=B	A<0	B=0	Ambiguous
GRMZM2G038922	210	270	116	138	0.777778	0.84058	-0.36257	-0.250543	A=B	A<0	B=0	Ambiguous
GRMZM2G039280	259	312	152	136	0.830128	1.11765	-0.268594	0.160465	A=B	A<0	B=0	Ambiguous
GRMZM2G039345	26	47	10	15	0.553191	0.666667	-0.854149	-0.584963	A=B	A<0	B=0	Ambiguous
GRMZM2G039532	133	187	61	76	0.71123	0.802632	-0.491612	-0.31719	A=B	A<0	B=0	Ambiguous
GRMZM2G039552	53	79	32	42	0.670886	0.761905	-0.57586	-0.392317	A=B	A<0	B=0	Ambiguous
GRMZM2G039618	116	178	75	73	0.651685	1.0274	-0.617752	0.0389941	A=B	A<0	B=0	Ambiguous
GRMZM2G039683	12	29	10	9	0.413793	1.11111	-1.27302	0.152003	A=B	A<0	B=0	Ambiguous
GRMZM2G039811	77	151	40	59	0.509934	0.677966	-0.971618	-0.560715	A=B	A<0	B=0	Ambiguous
GRMZM2G039867	186	294	116	147	0.632653	0.789116	-0.660514	-0.341691	A=B	A<0	B=0	Ambiguous
GRMZM2G040145	19	48	9	7	0.395833	1.28571	-1.33703	0.36257	A=B	A<0	B=0	Ambiguous
GRMZM2G040389	67	125	40	58	0.536	0.689655	-0.899695	-0.536053	A=B	A<0	B=0	Ambiguous
GRMZM2G040486	31	66	12	20	0.469697	0.6	-1.0902	-0.736966	A=B	A<0	B=0	Ambiguous
GRMZM2G040968	24	87	17	26	0.275862	0.653846	-1.85798	-0.612977	A=B	A<0	B=0	Ambiguous
GRMZM2G040970	97	171	48	50	0.567251	0.96	-0.81794	-0.0588937	A=B	A<0	B=0	Ambiguous
GRMZM2G040991	256	346	98	124	0.739884	0.790323	-0.434628	-0.339486	A=B	A<0	B=0	Ambiguous
GRMZM2G041050	13	31	9	6	0.419355	1.5	-1.25376	0.584963	A=B	A<0	B=0	Ambiguous
GRMZM2G041125	334	429	194	238	0.778555	0.815126	-0.36113	-0.294905	A=B	A<0	B=0	Ambiguous
GRMZM2G041633	195	269	76	101	0.724907	0.752475	-0.464132	-0.410284	A=B	A<0	B=0	Ambiguous
GRMZM2G042171	446	538	162	177	0.828996	0.915254	-0.270562	-0.127756	A=B	A<0	B=0	Ambiguous
GRMZM2G042198	25	51	12	17	0.490196	0.705882	-1.02857	-0.5025	A=B	A<0	B=0	Ambiguous
GRMZM2G042313	163	238	82	108	0.684874	0.759259	-0.54609	-0.397335	A=B	A<0	B=0	Ambiguous
GRMZM2G042627	67	100	39	42	0.67	0.928571	-0.577767	-0.106915	A=B	A<0	B=0	Ambiguous
GRMZM2G042818	64	110	34	35	0.581818	0.971429	-0.78136	-0.0418202	A=B	A<0	B=0	Ambiguous
GRMZM2G042981	19	38	15	9	0.5	1.66667	-1	0.736966	A=B	A<0	B=0	Ambiguous
GRMZM2G043501	45	71	19	26	0.633803	0.730769	-0.657894	-0.452512	A=B	A<0	B=0	Ambiguous
GRMZM2G043776	104	142	56	57	0.732394	0.982456	-0.449307	-0.0255351	A=B	A<0	B=0	Ambiguous
GRMZM2G043903	11	31	6	16	0.354839	0.375	-1.49476	-1.41504	A=B	A<0	B=0	Ambiguous
GRMZM2G044175	179	235	91	107	0.761702	0.850467	-0.392701	-0.233672	A=B	A<0	B=0	Ambiguous
GRMZM2G044281	58	125	17	24	0.464	0.708333	-1.1078	-0.4975	A=B	A<0	B=0	Ambiguous
GRMZM2G044388	504	622	213	248	0.810289	0.858871	-0.303491	-0.219487	A=B	A<0	B=0	Ambiguous
GRMZM2G044744	16	44	13	14	0.363636	0.928571	-1.45943	-0.106915	A=B	A<0	B=0	Ambiguous
GRMZM2G044797	48	74	26	29	0.648649	0.896552	-0.624491	-0.157541	A=B	A<0	B=0	Ambiguous
GRMZM2G044856	35	57	9	17	0.614035	0.529412	-0.703607	-0.917538	A=B	A<0	B=0	Ambiguous
GRMZM2G045236	97	153	42	63	0.633987	0.666667	-0.657475	-0.584963	A=B	A<0	B=0	Ambiguous
GRMZM2G045249	86	120	45	40	0.716667	1.125	-0.480626	0.169925	A=B	A<0	B=0	Ambiguous
GRMZM2G045401	74	113	35	50	0.654867	0.7	-0.610726	-0.514573	A=B	A<0	B=0	Ambiguous
GRMZM2G045544	42	105	25	40	0.4	0.625	-1.32193	-0.678072	A=B	A<0	B=0	Ambiguous
GRMZM2G045892	159	245	72	82	0.64898	0.878049	-0.623755	-0.187627	A=B	A<0	B=0	Ambiguous
GRMZM2G046402	173	270	113	117	0.640741	0.965812	-0.642187	-0.0501858	A=B	A<0	B=0	Ambiguous
GRMZM2G046776	52	81	27	40	0.641975	0.675	-0.63941	-0.567041	A=B	A<0	B=0	Ambiguous
GRMZM2G046816	40	88	23	26	0.454545	0.884615	-1.1375	-0.176878	A=B	A<0	B=0	Ambiguous
GRMZM2G046968	51	92	24	26	0.554348	0.923077	-0.851137	-0.115477	A=B	A<0	B=0	Ambiguous
GRMZM2G047250	11	29	8	11	0.37931	0.727273	-1.39855	-0.459432	A=B	A<0	B=0	Ambiguous
GRMZM2G047321	119	173	44	43	0.687861	1.02326	-0.53981	0.0331669	A=B	A<0	B=0	Ambiguous
GRMZM2G047384	1082	1277	473	517	0.847298	0.914894	-0.239058	-0.128324	A=B	A<0	B=0	Ambiguous
GRMZM2G047592	76	111	30	33	0.684685	0.909091	-0.546488	-0.137504	A=B	A<0	B=0	Ambiguous
GRMZM2G048435	152	239	68	70	0.635983	0.971429	-0.652939	-0.0418202	A=B	A<0	B=0	Ambiguous
GRMZM2G048450	14	41	7	17	0.341463	0.411765	-1.5502	-1.28011	A=B	A<0	B=0	Ambiguous
GRMZM2G049041	204	329	114	141	0.620061	0.808511	-0.689518	-0.306661	A=B	A<0	B=0	Ambiguous
GRMZM2G049340	49	96	19	30	0.510417	0.633333	-0.970253	-0.658963	A=B	A<0	B=0	Ambiguous
GRMZM2G049346	132	181	63	89	0.729282	0.707865	-0.455452	-0.498454	A=B	A<0	B=0	Ambiguous
GRMZM2G049495	165	212	55	72	0.778302	0.763889	-0.361598	-0.388565	A=B	A<0	B=0	Ambiguous
GRMZM2G049568	257	394	104	123	0.652284	0.845528	-0.616427	-0.242075	A=B	A<0	B=0	Ambiguous
GRMZM2G049641	1373	1537	582	631	0.893299	0.922345	-0.162786	-0.116621	A=B	A<0	B=0	Ambiguous
GRMZM2G049695	13	58	4	14	0.224138	0.285714	-2.15754	-1.80735	A=B	A<0	B=0	Ambiguous
GRMZM2G049839	206	330	141	176	0.624242	0.801136	-0.679822	-0.31988	A=B	A<0	B=0	Ambiguous
GRMZM2G049950	12	34	4	10	0.352941	0.4	-1.5025	-1.32193	A=B	A<0	B=0	Ambiguous
GRMZM2G050166	130	190	60	58	0.684211	1.03448	-0.547488	0.0489096	A=B	A<0	B=0	Ambiguous
GRMZM2G050268	53	98	30	39	0.540816	0.769231	-0.886789	-0.378512	A=B	A<0	B=0	Ambiguous
GRMZM2G050329	109	209	49	55	0.521531	0.890909	-0.939175	-0.16665	A=B	A<0	B=0	Ambiguous
GRMZM2G050550	238	291	87	95	0.817869	0.915789	-0.290058	-0.126912	A=B	A<0	B=0	Ambiguous
GRMZM2G051005	117	190	29	27	0.615789	1.07407	-0.699491	0.103093	A=B	A<0	B=0	Ambiguous
GRMZM2G051045	28	109	11	22	0.256881	0.5	-1.96083	-1	A=B	A<0	B=0	Ambiguous
GRMZM2G051403	93	162	30	43	0.574074	0.697674	-0.800691	-0.519374	A=B	A<0	B=0	Ambiguous
GRMZM2G051637	1082	1263	538	524	0.85669	1.02672	-0.223154	0.0380394	A=B	A<0	B=0	Ambiguous
GRMZM2G051677	14	45	5	15	0.311111	0.333333	-1.6845	-1.58496	A=B	A<0	B=0	Ambiguous
GRMZM2G051793	121	200	75	84	0.605	0.892857	-0.724993	-0.163499	A=B	A<0	B=0	Ambiguous
GRMZM2G052206	33	78	23	28	0.423077	0.821429	-1.24101	-0.283793	A=B	A<0	B=0	Ambiguous
GRMZM2G052357	181	243	71	77	0.744856	0.922078	-0.424967	-0.117039	A=B	A<0	B=0	Ambiguous
GRMZM2G052476	51	100	25	43	0.51	0.581395	-0.971431	-0.782409	A=B	A<0	B=0	Ambiguous
GRMZM2G052544	65	116	43	48	0.560345	0.895833	-0.835613	-0.158698	A=B	A<0	B=0	Ambiguous
GRMZM2G052619	54	140	31	44	0.385714	0.704545	-1.3744	-0.505235	A=B	A<0	B=0	Ambiguous
GRMZM2G052821	216	274	108	99	0.788321	1.09091	-0.343145	0.125531	A=B	A<0	B=0	Ambiguous
GRMZM2G052855	80	124	29	42	0.645161	0.690476	-0.632268	-0.534336	A=B	A<0	B=0	Ambiguous
GRMZM2G052935	49	75	20	26	0.653333	0.769231	-0.614109	-0.378512	A=B	A<0	B=0	Ambiguous
GRMZM2G053140	33	56	21	14	0.589286	1.5	-0.762961	0.584963	A=B	A<0	B=0	Ambiguous
GRMZM2G053239	163	316	71	97	0.515823	0.731959	-0.955053	-0.450166	A=B	A<0	B=0	Ambiguous
GRMZM2G053261	320	422	159	159	0.758294	1	-0.399171	0	A=B	A<0	B=0	Ambiguous
GRMZM2G053742	102	168	52	64	0.607143	0.8125	-0.719892	-0.29956	A=B	A<0	B=0	Ambiguous
GRMZM2G054380	295	479	146	182	0.615866	0.802198	-0.699311	-0.31797	A=B	A<0	B=0	Ambiguous
GRMZM2G055020	40	88	16	32	0.454545	0.5	-1.1375	-1	A=B	A<0	B=0	Ambiguous
GRMZM2G055446	10	31	3	7	0.322581	0.428571	-1.63227	-1.22239	A=B	A<0	B=0	Ambiguous
GRMZM2G055578	83	184	59	82	0.451087	0.719512	-1.14852	-0.474909	A=B	A<0	B=0	Ambiguous
GRMZM2G055657	52	82	35	41	0.634146	0.853659	-0.657112	-0.228269	A=B	A<0	B=0	Ambiguous
GRMZM2G055705	26	52	17	18	0.5	0.944444	-1	-0.0824622	A=B	A<0	B=0	Ambiguous
GRMZM2G055899	342	426	152	167	0.802817	0.91018	-0.316857	-0.135777	A=B	A<0	B=0	Ambiguous
GRMZM2G056099	40	63	15	26	0.634921	0.576923	-0.655352	-0.793549	A=B	A<0	B=0	Ambiguous
GRMZM2G056283	31	90	29	41	0.344444	0.707317	-1.53766	-0.499571	A=B	A<0	B=0	Ambiguous
GRMZM2G056424	77	125	21	17	0.616	1.23529	-0.698998	0.304855	A=B	A<0	B=0	Ambiguous
GRMZM2G056612	74	131	34	44	0.564885	0.772727	-0.82397	-0.371969	A=B	A<0	B=0	Ambiguous
GRMZM2G056916	22	43	8	15	0.511628	0.533333	-0.966833	-0.906891	A=B	A<0	B=0	Ambiguous
GRMZM2G056996	16	37	15	13	0.432432	1.15385	-1.20945	0.206451	A=B	A<0	B=0	Ambiguous
GRMZM2G057026	107	200	66	76	0.535	0.868421	-0.902389	-0.203533	A=B	A<0	B=0	Ambiguous
GRMZM2G057037	160	218	77	69	0.733945	1.11594	-0.446256	0.158262	A=B	A<0	B=0	Ambiguous
GRMZM2G057067	136	208	54	72	0.653846	0.75	-0.612977	-0.415037	A=B	A<0	B=0	Ambiguous
GRMZM2G057078	14	41	12	14	0.341463	0.857143	-1.5502	-0.222392	A=B	A<0	B=0	Ambiguous
GRMZM2G057113	350	440	180	179	0.795455	1.00559	-0.330149	0.00803732	A=B	A<0	B=0	Ambiguous
GRMZM2G057525	35	61	25	26	0.57377	0.961538	-0.801454	-0.0565835	A=B	A<0	B=0	Ambiguous
GRMZM2G057557	140	213	62	65	0.657277	0.953846	-0.605427	-0.0681715	A=B	A<0	B=0	Ambiguous
GRMZM2G057973	75	159	38	58	0.471698	0.655172	-1.08406	-0.610053	A=B	A<0	B=0	Ambiguous
GRMZM2G058138	115	181	66	93	0.635359	0.709677	-0.654356	-0.494765	A=B	A<0	B=0	Ambiguous
GRMZM2G058158	15	30	17	18	0.5	0.944444	-1	-0.0824622	A=B	A<0	B=0	Ambiguous
GRMZM2G058261	150	201	86	78	0.746269	1.10256	-0.422233	0.140863	A=B	A<0	B=0	Ambiguous
GRMZM2G058343	73	116	23	40	0.62931	0.575	-0.668156	-0.798366	A=B	A<0	B=0	Ambiguous
GRMZM2G058734	57	123	30	43	0.463415	0.697674	-1.10962	-0.519374	A=B	A<0	B=0	Ambiguous
GRMZM2G058970	13	39	10	18	0.333333	0.555556	-1.58496	-0.847997	A=B	A<0	B=0	Ambiguous
GRMZM2G059678	14	29	10	15	0.482759	0.666667	-1.05063	-0.584963	A=B	A<0	B=0	Ambiguous
GRMZM2G059891	299	409	137	146	0.731051	0.938356	-0.451955	-0.0917925	A=B	A<0	B=0	Ambiguous
GRMZM2G060011	312	382	123	152	0.816754	0.809211	-0.292027	-0.305413	A=B	A<0	B=0	Ambiguous
GRMZM2G060070	123	207	75	85	0.594203	0.882353	-0.750972	-0.180572	A=B	A<0	B=0	Ambiguous
GRMZM2G060114	224	310	97	96	0.722581	1.01042	-0.468769	0.0149503	A=B	A<0	B=0	Ambiguous
GRMZM2G060276	10	29	7	10	0.344828	0.7	-1.53605	-0.514573	A=B	A<0	B=0	Ambiguous
GRMZM2G060348	61	101	35	34	0.60396	1.02941	-0.727474	0.0418202	A=B	A<0	B=0	Ambiguous
GRMZM2G060516	69	119	26	41	0.579832	0.634146	-0.786293	-0.657112	A=B	A<0	B=0	Ambiguous
GRMZM2G060659	48	81	39	38	0.592593	1.02632	-0.754888	0.0374747	A=B	A<0	B=0	Ambiguous
GRMZM2G060870	168	249	60	58	0.674699	1.03448	-0.567685	0.0489096	A=B	A<0	B=0	Ambiguous
GRMZM2G061156	190	256	84	81	0.742188	1.03704	-0.430144	0.0524674	A=B	A<0	B=0	Ambiguous
GRMZM2G061187	350	465	145	173	0.752688	0.83815	-0.409876	-0.254719	A=B	A<0	B=0	Ambiguous
GRMZM2G061554	31	60	17	22	0.516667	0.772727	-0.952694	-0.371969	A=B	A<0	B=0	Ambiguous
GRMZM2G061655	117	221	40	60	0.529412	0.666667	-0.917538	-0.584963	A=B	A<0	B=0	Ambiguous
GRMZM2G061938	290	377	146	159	0.769231	0.918239	-0.378512	-0.123058	A=B	A<0	B=0	Ambiguous
GRMZM2G062069	186	290	85	90	0.641379	0.944444	-0.64075	-0.0824622	A=B	A<0	B=0	Ambiguous
GRMZM2G062416	578	764	247	268	0.756545	0.921642	-0.402503	-0.117722	A=B	A<0	B=0	Ambiguous
GRMZM2G062591	110	252	58	81	0.436508	0.716049	-1.19592	-0.481869	A=B	A<0	B=0	Ambiguous
GRMZM2G062910	91	123	44	40	0.739837	1.1	-0.43472	0.137504	A=B	A<0	B=0	Ambiguous
GRMZM2G063369	60	88	29	25	0.681818	1.16	-0.552541	0.214125	A=B	A<0	B=0	Ambiguous
GRMZM2G063394	26	60	13	14	0.433333	0.928571	-1.20645	-0.106915	A=B	A<0	B=0	Ambiguous
GRMZM2G063492	35	76	17	27	0.460526	0.62963	-1.11864	-0.667425	A=B	A<0	B=0	Ambiguous
GRMZM2G063511	127	185	72	70	0.686486	1.02857	-0.542697	0.040642	A=B	A<0	B=0	Ambiguous
GRMZM2G063533	55	91	28	42	0.604396	0.666667	-0.726435	-0.584963	A=B	A<0	B=0	Ambiguous
GRMZM2G063603	137	184	62	59	0.744565	1.05085	-0.42553	0.0715533	A=B	A<0	B=0	Ambiguous
GRMZM2G063679	17	80	17	29	0.2125	0.586207	-2.23447	-0.770518	A=B	A<0	B=0	Ambiguous
GRMZM2G063737	430	533	176	208	0.806754	0.846154	-0.309799	-0.241008	A=B	A<0	B=0	Ambiguous
GRMZM2G063775	194	313	99	111	0.619808	0.891892	-0.690106	-0.165059	A=B	A<0	B=0	Ambiguous
GRMZM2G063909	22	56	11	25	0.392857	0.44	-1.34792	-1.18442	A=B	A<0	B=0	Ambiguous
GRMZM2G063949	11	30	5	9	0.366667	0.555556	-1.44746	-0.847997	A=B	A<0	B=0	Ambiguous
GRMZM2G064118	366	443	204	194	0.826185	1.05155	-0.275463	0.0725125	A=B	A<0	B=0	Ambiguous
GRMZM2G064330	14	33	12	11	0.424242	1.09091	-1.23704	0.125531	A=B	A<0	B=0	Ambiguous
GRMZM2G064547	89	121	52	53	0.735537	0.981132	-0.44313	-0.0274807	A=B	A<0	B=0	Ambiguous
GRMZM2G064613	43	72	26	28	0.597222	0.928571	-0.74366	-0.106915	A=B	A<0	B=0	Ambiguous
GRMZM2G064723	180	298	94	118	0.604027	0.79661	-0.727315	-0.328054	A=B	A<0	B=0	Ambiguous
GRMZM2G064873	79	171	34	55	0.461988	0.618182	-1.11407	-0.693897	A=B	A<0	B=0	Ambiguous
GRMZM2G064967	86	145	54	75	0.593103	0.72	-0.753644	-0.473931	A=B	A<0	B=0	Ambiguous
GRMZM2G065130	13	34	8	20	0.382353	0.4	-1.38702	-1.32193	A=B	A<0	B=0	Ambiguous
GRMZM2G065194	10	28	3	9	0.357143	0.333333	-1.48543	-1.58496	A=B	A<0	B=0	Ambiguous
GRMZM2G066153	1003	1325	423	482	0.756981	0.877593	-0.401671	-0.188375	A=B	A<0	B=0	Ambiguous
GRMZM2G066189	154	202	71	92	0.762376	0.771739	-0.391425	-0.373815	A=B	A<0	B=0	Ambiguous
GRMZM2G066293	193	267	68	96	0.722846	0.708333	-0.468239	-0.4975	A=B	A<0	B=0	Ambiguous
GRMZM2G066749	60	113	27	23	0.530973	1.17391	-0.913288	0.231326	A=B	A<0	B=0	Ambiguous
GRMZM2G066755	157	249	74	99	0.630522	0.747475	-0.665381	-0.419903	A=B	A<0	B=0	Ambiguous
GRMZM2G067019	68	99	27	46	0.686869	0.586957	-0.541894	-0.768674	A=B	A<0	B=0	Ambiguous
GRMZM2G067171	268	364	112	141	0.736264	0.794326	-0.441705	-0.332196	A=B	A<0	B=0	Ambiguous
GRMZM2G067546	44	82	41	43	0.536585	0.953488	-0.89812	-0.0687128	A=B	A<0	B=0	Ambiguous
GRMZM2G067675	81	116	55	41	0.698276	1.34146	-0.518131	0.423808	A=B	A<0	B=0	Ambiguous
GRMZM2G067734	335	462	101	128	0.725108	0.789062	-0.463732	-0.341789	A=B	A<0	B=0	Ambiguous
GRMZM2G068259	59	104	24	39	0.567308	0.615385	-0.817797	-0.70044	A=B	A<0	B=0	Ambiguous
GRMZM2G068479	23	65	17	22	0.353846	0.772727	-1.49881	-0.371969	A=B	A<0	B=0	Ambiguous
GRMZM2G068489	139	260	74	97	0.534615	0.762887	-0.903427	-0.390459	A=B	A<0	B=0	Ambiguous
GRMZM2G069028	40	118	45	68	0.338983	0.661765	-1.56071	-0.59561	A=B	A<0	B=0	Ambiguous
GRMZM2G069092	53	107	24	23	0.495327	1.04348	-1.01355	0.0614005	A=B	A<0	B=0	Ambiguous
GRMZM2G069198	46	78	20	34	0.589744	0.588235	-0.76184	-0.765535	A=B	A<0	B=0	Ambiguous
GRMZM2G069298	10	25	13	9	0.4	1.44444	-1.32193	0.530515	A=B	A<0	B=0	Ambiguous
GRMZM2G069368	24	55	18	29	0.436364	0.62069	-1.1964	-0.688056	A=B	A<0	B=0	Ambiguous
GRMZM2G069408	539	614	288	253	0.87785	1.13834	-0.187953	0.186931	A=B	A<0	B=0	Ambiguous
GRMZM2G069603	26	54	22	20	0.481481	1.1	-1.05445	0.137504	A=B	A<0	B=0	Ambiguous
GRMZM2G069631	225	314	114	126	0.716561	0.904762	-0.48084	-0.14439	A=B	A<0	B=0	Ambiguous
GRMZM2G069970	321	442	134	156	0.726244	0.858974	-0.461473	-0.219313	A=B	A<0	B=0	Ambiguous
GRMZM2G070038	257	323	122	145	0.795666	0.841379	-0.329766	-0.249172	A=B	A<0	B=0	Ambiguous
GRMZM2G070111	131	194	74	73	0.675258	1.0137	-0.56649	0.0196288	A=B	A<0	B=0	Ambiguous
GRMZM2G071015	118	179	51	63	0.659218	0.809524	-0.601173	-0.304855	A=B	A<0	B=0	Ambiguous
GRMZM2G071223	69	117	27	36	0.589744	0.75	-0.76184	-0.415037	A=B	A<0	B=0	Ambiguous
GRMZM2G071448	28	49	15	13	0.571429	1.15385	-0.807355	0.206451	A=B	A<0	B=0	Ambiguous
GRMZM2G071518	424	538	171	180	0.788104	0.95	-0.343542	-0.0740006	A=B	A<0	B=0	Ambiguous
GRMZM2G071675	22	63	17	19	0.349206	0.894737	-1.51785	-0.160465	A=B	A<0	B=0	Ambiguous
GRMZM2G071987	582	828	255	289	0.702899	0.882353	-0.508612	-0.180572	A=B	A<0	B=0	Ambiguous
GRMZM2G072035	61	105	42	37	0.580952	1.13514	-0.783508	0.182864	A=B	A<0	B=0	Ambiguous
GRMZM2G072146	123	165	54	58	0.745455	0.931034	-0.423808	-0.103093	A=B	A<0	B=0	Ambiguous
GRMZM2G072231	50	109	36	53	0.458716	0.679245	-1.12433	-0.557995	A=B	A<0	B=0	Ambiguous
GRMZM2G072513	27	53	11	11	0.509434	1	-0.973033	0	A=B	A<0	B=0	Ambiguous
GRMZM2G072550	869	987	424	420	0.880446	1.00952	-0.183694	0.0136749	A=B	A<0	B=0	Ambiguous
GRMZM2G072682	207	275	85	114	0.752727	0.745614	-0.409801	-0.423499	A=B	A<0	B=0	Ambiguous
GRMZM2G072744	134	174	34	46	0.770115	0.73913	-0.376854	-0.436099	A=B	A<0	B=0	Ambiguous
GRMZM2G072865	15	63	14	26	0.238095	0.538462	-2.07039	-0.893085	A=B	A<0	B=0	Ambiguous
GRMZM2G073017	75	118	46	51	0.635593	0.901961	-0.653824	-0.148863	A=B	A<0	B=0	Ambiguous
GRMZM2G073045	64	100	38	39	0.64	0.974359	-0.643856	-0.0374747	A=B	A<0	B=0	Ambiguous
GRMZM2G073465	33	79	12	25	0.417722	0.48	-1.25939	-1.05889	A=B	A<0	B=0	Ambiguous
GRMZM2G073495	24	42	21	14	0.571429	1.5	-0.807355	0.584963	A=B	A<0	B=0	Ambiguous
GRMZM2G073581	10	28	10	9	0.357143	1.11111	-1.48543	0.152003	A=B	A<0	B=0	Ambiguous
GRMZM2G073584	39	99	16	32	0.393939	0.5	-1.34395	-1	A=B	A<0	B=0	Ambiguous
GRMZM2G073671	178	222	106	92	0.801802	1.15217	-0.318682	0.204358	A=B	A<0	B=0	Ambiguous
GRMZM2G073882	184	258	72	96	0.713178	0.75	-0.487665	-0.415037	A=B	A<0	B=0	Ambiguous
GRMZM2G073928	194	247	73	91	0.785425	0.802198	-0.348454	-0.31797	A=B	A<0	B=0	Ambiguous
GRMZM2G074122	89	188	40	58	0.473404	0.689655	-1.07886	-0.536053	A=B	A<0	B=0	Ambiguous
GRMZM2G074193	50	106	28	31	0.471698	0.903226	-1.08406	-0.146841	A=B	A<0	B=0	Ambiguous
GRMZM2G074381	11	39	3	12	0.282051	0.25	-1.82597	-2	A=B	A<0	B=0	Ambiguous
GRMZM2G074857	134	272	72	91	0.492647	0.791209	-1.02137	-0.33787	A=B	A<0	B=0	Ambiguous
GRMZM2G074946	548	650	200	205	0.843077	0.97561	-0.246264	-0.0356239	A=B	A<0	B=0	Ambiguous
GRMZM2G075470	11	28	12	16	0.392857	0.75	-1.34792	-0.415037	A=B	A<0	B=0	Ambiguous
GRMZM2G075528	312	372	129	150	0.83871	0.86	-0.253757	-0.217591	A=B	A<0	B=0	Ambiguous
GRMZM2G075619	141	183	63	83	0.770492	0.759036	-0.376148	-0.39776	A=B	A<0	B=0	Ambiguous
GRMZM2G075737	180	298	95	125	0.604027	0.76	-0.727315	-0.395929	A=B	A<0	B=0	Ambiguous
GRMZM2G075978	221	351	135	148	0.62963	0.912162	-0.667425	-0.132638	A=B	A<0	B=0	Ambiguous
GRMZM2G076029	20	49	9	15	0.408163	0.6	-1.29278	-0.736966	A=B	A<0	B=0	Ambiguous
GRMZM2G076544	126	181	39	48	0.696133	0.8125	-0.522566	-0.29956	A=B	A<0	B=0	Ambiguous
GRMZM2G076841	81	129	41	53	0.627907	0.773585	-0.671377	-0.370368	A=B	A<0	B=0	Ambiguous
GRMZM2G077233	117	173	64	55	0.676301	1.16364	-0.564264	0.21864	A=B	A<0	B=0	Ambiguous
GRMZM2G077420	296	391	134	170	0.757033	0.788235	-0.401571	-0.343302	A=B	A<0	B=0	Ambiguous
GRMZM2G077490	295	392	152	181	0.752551	0.839779	-0.410139	-0.251918	A=B	A<0	B=0	Ambiguous
GRMZM2G077711	14	44	5	7	0.318182	0.714286	-1.65208	-0.485427	A=B	A<0	B=0	Ambiguous
GRMZM2G077757	430	498	191	183	0.863454	1.04372	-0.211809	0.061729	A=B	A<0	B=0	Ambiguous
GRMZM2G077844	47	107	26	28	0.439252	0.928571	-1.18688	-0.106915	A=B	A<0	B=0	Ambiguous
GRMZM2G077897	225	299	112	126	0.752508	0.888889	-0.41022	-0.169925	A=B	A<0	B=0	Ambiguous
GRMZM2G078238	37	87	26	31	0.425287	0.83871	-1.23349	-0.253757	A=B	A<0	B=0	Ambiguous
GRMZM2G078379	28	66	17	18	0.424242	0.944444	-1.23704	-0.0824622	A=B	A<0	B=0	Ambiguous
GRMZM2G078501	50	91	27	30	0.549451	0.9	-0.863938	-0.152003	A=B	A<0	B=0	Ambiguous
GRMZM2G079031	222	283	114	100	0.784452	1.14	-0.350242	0.189034	A=B	A<0	B=0	Ambiguous
GRMZM2G079185	26	58	18	21	0.448276	0.857143	-1.15754	-0.222392	A=B	A<0	B=0	Ambiguous
GRMZM2G079365	14	31	5	13	0.451613	0.384615	-1.14684	-1.37851	A=B	A<0	B=0	Ambiguous
GRMZM2G079417	176	223	114	96	0.789238	1.1875	-0.341468	0.247928	A=B	A<0	B=0	Ambiguous
GRMZM2G079428	12	26	11	6	0.461538	1.83333	-1.11548	0.874469	A=B	A<0	B=0	Ambiguous
GRMZM2G079850	150	207	100	102	0.724638	0.980392	-0.464668	-0.0285692	A=B	A<0	B=0	Ambiguous
GRMZM2G079956	77	125	21	33	0.616	0.636364	-0.698998	-0.652077	A=B	A<0	B=0	Ambiguous
GRMZM2G080439	328	407	159	160	0.805897	0.99375	-0.311333	-0.00904514	A=B	A<0	B=0	Ambiguous
GRMZM2G080940	24	45	12	21	0.533333	0.571429	-0.906891	-0.807355	A=B	A<0	B=0	Ambiguous
GRMZM2G081359	294	355	130	111	0.828169	1.17117	-0.272003	0.227952	A=B	A<0	B=0	Ambiguous
GRMZM2G081745	67	124	37	50	0.540323	0.74	-0.888107	-0.434403	A=B	A<0	B=0	Ambiguous
GRMZM2G081907	15	34	17	11	0.441176	1.54545	-1.18057	0.628031	A=B	A<0	B=0	Ambiguous
GRMZM2G081935	194	241	81	94	0.804979	0.861702	-0.312976	-0.214739	A=B	A<0	B=0	Ambiguous
GRMZM2G081955	81	115	21	25	0.704348	0.84	-0.50564	-0.251539	A=B	A<0	B=0	Ambiguous
GRMZM2G082174	96	131	48	41	0.732824	1.17073	-0.448461	0.22741	A=B	A<0	B=0	Ambiguous
GRMZM2G082330	39	64	17	25	0.609375	0.68	-0.714598	-0.556393	A=B	A<0	B=0	Ambiguous
GRMZM2G082580	164	225	90	95	0.728889	0.947368	-0.456229	-0.0780025	A=B	A<0	B=0	Ambiguous
GRMZM2G082874	210	259	108	96	0.810811	1.125	-0.302563	0.169925	A=B	A<0	B=0	Ambiguous
GRMZM2G082916	66	109	39	32	0.605505	1.21875	-0.72379	0.285402	A=B	A<0	B=0	Ambiguous
GRMZM2G082974	13	30	4	6	0.433333	0.666667	-1.20645	-0.584963	A=B	A<0	B=0	Ambiguous
GRMZM2G083068	63	127	37	54	0.496063	0.685185	-1.0114	-0.545434	A=B	A<0	B=0	Ambiguous
GRMZM2G083095	607	686	339	321	0.88484	1.05607	-0.176512	0.078712	A=B	A<0	B=0	Ambiguous
GRMZM2G083195	210	351	125	148	0.598291	0.844595	-0.741082	-0.243669	A=B	A<0	B=0	Ambiguous
GRMZM2G083418	84	133	51	75	0.631579	0.68	-0.662965	-0.556393	A=B	A<0	B=0	Ambiguous
GRMZM2G083546	305	369	121	150	0.826558	0.806667	-0.274812	-0.309955	A=B	A<0	B=0	Ambiguous
GRMZM2G083677	305	372	122	112	0.819892	1.08929	-0.286493	0.123382	A=B	A<0	B=0	Ambiguous
GRMZM2G083689	107	153	61	72	0.699346	0.847222	-0.515921	-0.239188	A=B	A<0	B=0	Ambiguous
GRMZM2G083812	19	37	5	13	0.513514	0.384615	-0.961526	-1.37851	A=B	A<0	B=0	Ambiguous
GRMZM2G083972	16	55	15	21	0.290909	0.714286	-1.78136	-0.485427	A=B	A<0	B=0	Ambiguous
GRMZM2G084347	217	325	107	133	0.667692	0.804511	-0.582745	-0.313815	A=B	A<0	B=0	Ambiguous
GRMZM2G084521	15	38	11	13	0.394737	0.846154	-1.34104	-0.241008	A=B	A<0	B=0	Ambiguous
GRMZM2G084525	23	58	26	28	0.396552	0.928571	-1.33442	-0.106915	A=B	A<0	B=0	Ambiguous
GRMZM2G084606	53	105	33	38	0.504762	0.868421	-0.986325	-0.203533	A=B	A<0	B=0	Ambiguous
GRMZM2G084719	460	560	220	203	0.821429	1.08374	-0.283793	0.116024	A=B	A<0	B=0	Ambiguous
GRMZM2G084802	13	30	9	8	0.433333	1.125	-1.20645	0.169925	A=B	A<0	B=0	Ambiguous
GRMZM2G085078	78	113	41	44	0.690265	0.931818	-0.534777	-0.10188	A=B	A<0	B=0	Ambiguous
GRMZM2G085392	31	59	20	23	0.525424	0.869565	-0.928447	-0.201634	A=B	A<0	B=0	Ambiguous
GRMZM2G085402	18	53	8	15	0.339623	0.533333	-1.558	-0.906891	A=B	A<0	B=0	Ambiguous
GRMZM2G085438	132	189	47	70	0.698413	0.671429	-0.517848	-0.574694	A=B	A<0	B=0	Ambiguous
GRMZM2G085600	363	512	120	141	0.708984	0.851064	-0.496174	-0.232661	A=B	A<0	B=0	Ambiguous
GRMZM2G085718	19	36	18	12	0.527778	1.5	-0.921997	0.584963	A=B	A<0	B=0	Ambiguous
GRMZM2G085777	68	113	34	36	0.60177	0.944444	-0.732716	-0.0824622	A=B	A<0	B=0	Ambiguous
GRMZM2G085926	516	691	287	301	0.746744	0.953488	-0.421315	-0.0687128	A=B	A<0	B=0	Ambiguous
GRMZM2G086237	12	31	13	11	0.387097	1.18182	-1.36923	0.241008	A=B	A<0	B=0	Ambiguous
GRMZM2G086371	626	876	313	365	0.714612	0.857534	-0.484768	-0.221734	A=B	A<0	B=0	Ambiguous
GRMZM2G086496	239	369	158	179	0.647696	0.882682	-0.62661	-0.180035	A=B	A<0	B=0	Ambiguous
GRMZM2G086757	24	43	16	16	0.55814	1	-0.841302	0	A=B	A<0	B=0	Ambiguous
GRMZM2G086964	185	338	83	99	0.547337	0.838384	-0.869498	-0.254317	A=B	A<0	B=0	Ambiguous
GRMZM2G087144	173	218	60	71	0.793578	0.84507	-0.333556	-0.242857	A=B	A<0	B=0	Ambiguous
GRMZM2G087206	88	126	24	41	0.698413	0.585366	-0.517848	-0.77259	A=B	A<0	B=0	Ambiguous
GRMZM2G087323	16	34	8	14	0.470588	0.571429	-1.08746	-0.807355	A=B	A<0	B=0	Ambiguous
GRMZM2G087531	20	42	11	24	0.47619	0.458333	-1.07039	-1.12553	A=B	A<0	B=0	Ambiguous
GRMZM2G087598	13	42	6	15	0.309524	0.4	-1.69188	-1.32193	A=B	A<0	B=0	Ambiguous
GRMZM2G087600	81	116	39	53	0.698276	0.735849	-0.518131	-0.442518	A=B	A<0	B=0	Ambiguous
GRMZM2G087612	180	238	94	89	0.756303	1.05618	-0.402965	0.0788554	A=B	A<0	B=0	Ambiguous
GRMZM2G087692	28	52	13	22	0.538462	0.590909	-0.893085	-0.758992	A=B	A<0	B=0	Ambiguous
GRMZM2G087804	12	43	10	16	0.27907	0.625	-1.8413	-0.678072	A=B	A<0	B=0	Ambiguous
GRMZM2G087878	16	43	17	16	0.372093	1.0625	-1.42626	0.0874628	A=B	A<0	B=0	Ambiguous
GRMZM2G088313	12	30	17	13	0.4	1.30769	-1.32193	0.387023	A=B	A<0	B=0	Ambiguous
GRMZM2G088356	14	35	7	13	0.4	0.538462	-1.32193	-0.893085	A=B	A<0	B=0	Ambiguous
GRMZM2G088361	83	148	48	59	0.560811	0.813559	-0.834414	-0.297681	A=B	A<0	B=0	Ambiguous
GRMZM2G088436	246	332	98	109	0.740964	0.899083	-0.432525	-0.153474	A=B	A<0	B=0	Ambiguous
GRMZM2G088689	10	47	6	6	0.212766	1	-2.23266	0	A=B	A<0	B=0	Ambiguous
GRMZM2G088964	101	185	45	58	0.545946	0.775862	-0.87317	-0.366128	A=B	A<0	B=0	Ambiguous
GRMZM2G089050	252	317	111	99	0.794953	1.12121	-0.331059	0.165059	A=B	A<0	B=0	Ambiguous
GRMZM2G089397	53	186	27	45	0.284946	0.6	-1.81124	-0.736966	A=B	A<0	B=0	Ambiguous
GRMZM2G089454	171	255	73	74	0.670588	0.986486	-0.576501	-0.0196288	A=B	A<0	B=0	Ambiguous
GRMZM2G089638	52	104	27	39	0.5	0.692308	-1	-0.530515	A=B	A<0	B=0	Ambiguous
GRMZM2G090100	27	57	10	18	0.473684	0.555556	-1.078	-0.847997	A=B	A<0	B=0	Ambiguous
GRMZM2G090152	157	249	56	65	0.630522	0.861538	-0.665381	-0.215013	A=B	A<0	B=0	Ambiguous
GRMZM2G090156	28	48	23	17	0.583333	1.35294	-0.777608	0.436099	A=B	A<0	B=0	Ambiguous
GRMZM2G090212	23	64	10	23	0.359375	0.434783	-1.47644	-1.20163	A=B	A<0	B=0	Ambiguous
GRMZM2G090262	345	555	153	182	0.621622	0.840659	-0.685891	-0.250407	A=B	A<0	B=0	Ambiguous
GRMZM2G091481	295	388	148	187	0.760309	0.791444	-0.395342	-0.337441	A=B	A<0	B=0	Ambiguous
GRMZM2G091563	79	157	37	44	0.503185	0.840909	-0.99084	-0.249978	A=B	A<0	B=0	Ambiguous
GRMZM2G091578	15	32	7	10	0.46875	0.7	-1.09311	-0.514573	A=B	A<0	B=0	Ambiguous
GRMZM2G092000	75	159	52	60	0.471698	0.866667	-1.08406	-0.206451	A=B	A<0	B=0	Ambiguous
GRMZM2G092112	453	535	188	211	0.846729	0.890995	-0.240028	-0.16651	A=B	A<0	B=0	Ambiguous
GRMZM2G092182	16	33	9	14	0.484848	0.642857	-1.04439	-0.63743	A=B	A<0	B=0	Ambiguous
GRMZM2G092198	45	97	19	32	0.463918	0.59375	-1.10806	-0.752072	A=B	A<0	B=0	Ambiguous
GRMZM2G092409	254	351	130	125	0.723647	1.04	-0.466643	0.0565835	A=B	A<0	B=0	Ambiguous
GRMZM2G092648	140	181	63	90	0.773481	0.7	-0.370563	-0.514573	A=B	A<0	B=0	Ambiguous
GRMZM2G092652	348	435	140	136	0.8	1.02941	-0.321928	0.0418202	A=B	A<0	B=0	Ambiguous
GRMZM2G093139	74	170	42	55	0.435294	0.763636	-1.19994	-0.389042	A=B	A<0	B=0	Ambiguous
GRMZM2G093239	30	51	23	17	0.588235	1.35294	-0.765535	0.436099	A=B	A<0	B=0	Ambiguous
GRMZM2G093731	120	276	45	62	0.434783	0.725806	-1.20163	-0.462343	A=B	A<0	B=0	Ambiguous
GRMZM2G093776	143	236	56	82	0.605932	0.682927	-0.722772	-0.550197	A=B	A<0	B=0	Ambiguous
GRMZM2G093849	25	46	7	13	0.543478	0.538462	-0.879706	-0.893085	A=B	A<0	B=0	Ambiguous
GRMZM2G093855	78	110	32	36	0.709091	0.888889	-0.495957	-0.169925	A=B	A<0	B=0	Ambiguous
GRMZM2G093992	23	42	16	11	0.547619	1.45455	-0.868755	0.540568	A=B	A<0	B=0	Ambiguous
GRMZM2G093999	38	66	17	26	0.575758	0.653846	-0.796467	-0.612977	A=B	A<0	B=0	Ambiguous
GRMZM2G094699	234	323	101	110	0.724458	0.918182	-0.465026	-0.123148	A=B	A<0	B=0	Ambiguous
GRMZM2G094850	148	236	74	93	0.627119	0.795699	-0.67319	-0.329705	A=B	A<0	B=0	Ambiguous
GRMZM2G094900	69	147	40	55	0.469388	0.727273	-1.09115	-0.459432	A=B	A<0	B=0	Ambiguous
GRMZM2G095552	370	436	185	198	0.848624	0.934343	-0.236803	-0.0979752	A=B	A<0	B=0	Ambiguous
GRMZM2G095588	150	197	75	68	0.761421	1.10294	-0.393233	0.141356	A=B	A<0	B=0	Ambiguous
GRMZM2G095634	17	48	9	13	0.354167	0.692308	-1.4975	-0.530515	A=B	A<0	B=0	Ambiguous
GRMZM2G095905	15	65	11	21	0.230769	0.52381	-2.11548	-0.932886	A=B	A<0	B=0	Ambiguous
GRMZM2G096391	73	131	36	42	0.557252	0.857143	-0.843598	-0.222392	A=B	A<0	B=0	Ambiguous
GRMZM2G096877	310	394	124	156	0.786802	0.794872	-0.345927	-0.331206	A=B	A<0	B=0	Ambiguous
GRMZM2G096909	192	237	89	78	0.810127	1.14103	-0.303781	0.190331	A=B	A<0	B=0	Ambiguous
GRMZM2G097043	28	57	21	16	0.491228	1.3125	-1.02554	0.392317	A=B	A<0	B=0	Ambiguous
GRMZM2G097068	33	67	27	23	0.492537	1.17391	-1.0217	0.231326	A=B	A<0	B=0	Ambiguous
GRMZM2G097277	81	189	42	54	0.428571	0.777778	-1.22239	-0.36257	A=B	A<0	B=0	Ambiguous
GRMZM2G097342	55	90	20	29	0.611111	0.689655	-0.710493	-0.536053	A=B	A<0	B=0	Ambiguous
GRMZM2G097457	121	183	73	92	0.661202	0.793478	-0.596837	-0.333737	A=B	A<0	B=0	Ambiguous
GRMZM2G097640	208	266	93	98	0.781955	0.94898	-0.354843	-0.075551	A=B	A<0	B=0	Ambiguous
GRMZM2G097843	72	118	41	36	0.610169	1.13889	-0.712718	0.187627	A=B	A<0	B=0	Ambiguous
GRMZM2G098212	185	234	119	98	0.790598	1.21429	-0.338983	0.280108	A=B	A<0	B=0	Ambiguous
GRMZM2G098420	227	312	103	96	0.727564	1.07292	-0.458854	0.101538	A=B	A<0	B=0	Ambiguous
GRMZM2G098577	68	126	59	66	0.539683	0.893939	-0.889817	-0.161751	A=B	A<0	B=0	Ambiguous
GRMZM2G098712	13	35	8	12	0.371429	0.666667	-1.42884	-0.584963	A=B	A<0	B=0	Ambiguous
GRMZM2G098793	10	38	7	11	0.263158	0.636364	-1.926	-0.652077	A=B	A<0	B=0	Ambiguous
GRMZM2G098800	42	78	24	27	0.538462	0.888889	-0.893085	-0.169925	A=B	A<0	B=0	Ambiguous
GRMZM2G098815	82	125	40	44	0.656	0.909091	-0.608232	-0.137504	A=B	A<0	B=0	Ambiguous
GRMZM2G098857	10	24	8	11	0.416667	0.727273	-1.26303	-0.459432	A=B	A<0	B=0	Ambiguous
GRMZM2G098884	520	613	249	279	0.848287	0.892473	-0.237375	-0.164119	A=B	A<0	B=0	Ambiguous
GRMZM2G099231	18	39	13	15	0.461538	0.866667	-1.11548	-0.206451	A=B	A<0	B=0	Ambiguous
GRMZM2G099270	47	102	24	29	0.460784	0.827586	-1.11784	-0.273018	A=B	A<0	B=0	Ambiguous
GRMZM2G099413	121	164	55	63	0.737805	0.873016	-0.438689	-0.19592	A=B	A<0	B=0	Ambiguous
GRMZM2G099466	135	202	47	64	0.668317	0.734375	-0.581396	-0.445411	A=B	A<0	B=0	Ambiguous
GRMZM2G099542	219	323	108	119	0.678019	0.907563	-0.560603	-0.13993	A=B	A<0	B=0	Ambiguous
GRMZM2G099797	70	156	32	48	0.448718	0.666667	-1.15612	-0.584963	A=B	A<0	B=0	Ambiguous
GRMZM2G099802	13	31	12	23	0.419355	0.521739	-1.25376	-0.938599	A=B	A<0	B=0	Ambiguous
GRMZM2G099862	1127	1236	500	460	0.911812	1.08696	-0.133191	0.120294	A=B	A<0	B=0	Ambiguous
GRMZM2G100146	455	576	243	270	0.789931	0.9	-0.340202	-0.152003	A=B	A<0	B=0	Ambiguous
GRMZM2G100318	21	45	10	16	0.466667	0.625	-1.09954	-0.678072	A=B	A<0	B=0	Ambiguous
GRMZM2G100372	11	26	2	9	0.423077	0.222222	-1.24101	-2.16993	A=B	A<0	B=0	Ambiguous
GRMZM2G100431	16	39	7	14	0.410256	0.5	-1.2854	-1	A=B	A<0	B=0	Ambiguous
GRMZM2G100524	13	51	12	26	0.254902	0.461538	-1.97199	-1.11548	A=B	A<0	B=0	Ambiguous
GRMZM2G100911	66	160	35	46	0.4125	0.76087	-1.27753	-0.394279	A=B	A<0	B=0	Ambiguous
GRMZM2G101098	173	244	77	85	0.709016	0.905882	-0.496109	-0.142604	A=B	A<0	B=0	Ambiguous
GRMZM2G101270	30	57	8	20	0.526316	0.4	-0.925999	-1.32193	A=B	A<0	B=0	Ambiguous
GRMZM2G101438	14	31	9	7	0.451613	1.28571	-1.14684	0.36257	A=B	A<0	B=0	Ambiguous
GRMZM2G101704	20	38	23	21	0.526316	1.09524	-0.925999	0.131245	A=B	A<0	B=0	Ambiguous
GRMZM2G101754	20	42	14	21	0.47619	0.666667	-1.07039	-0.584963	A=B	A<0	B=0	Ambiguous
GRMZM2G101852	136	193	56	78	0.704663	0.717949	-0.504994	-0.478047	A=B	A<0	B=0	Ambiguous
GRMZM2G102196	61	118	35	37	0.516949	0.945946	-0.951906	-0.0801703	A=B	A<0	B=0	Ambiguous
GRMZM2G102314	14	31	7	13	0.451613	0.538462	-1.14684	-0.893085	A=B	A<0	B=0	Ambiguous
GRMZM2G103070	342	475	180	212	0.72	0.849057	-0.473931	-0.236067	A=B	A<0	B=0	Ambiguous
GRMZM2G103166	34	71	17	18	0.478873	0.944444	-1.06228	-0.0824622	A=B	A<0	B=0	Ambiguous
GRMZM2G103250	40	65	21	32	0.615385	0.65625	-0.70044	-0.607683	A=B	A<0	B=0	Ambiguous
GRMZM2G104078	14	34	6	9	0.411765	0.666667	-1.28011	-0.584963	A=B	A<0	B=0	Ambiguous
GRMZM2G104246	14	52	7	14	0.269231	0.5	-1.89308	-1	A=B	A<0	B=0	Ambiguous
GRMZM2G104254	258	318	135	126	0.811321	1.07143	-0.301656	0.0995357	A=B	A<0	B=0	Ambiguous
GRMZM2G104396	78	169	48	70	0.461538	0.685714	-1.11548	-0.544321	A=B	A<0	B=0	Ambiguous
GRMZM2G104430	577	729	254	293	0.791495	0.866894	-0.337347	-0.206072	A=B	A<0	B=0	Ambiguous
GRMZM2G104456	135	177	51	71	0.762712	0.71831	-0.39079	-0.477322	A=B	A<0	B=0	Ambiguous
GRMZM2G104769	118	178	41	40	0.662921	1.025	-0.59309	0.0356239	A=B	A<0	B=0	Ambiguous
GRMZM2G104836	356	443	147	179	0.803612	0.821229	-0.315429	-0.284143	A=B	A<0	B=0	Ambiguous
GRMZM2G105207	24	44	12	19	0.545455	0.631579	-0.874469	-0.662965	A=B	A<0	B=0	Ambiguous
GRMZM2G105253	22	50	12	18	0.44	0.666667	-1.18442	-0.584963	A=B	A<0	B=0	Ambiguous
GRMZM2G105368	128	170	66	94	0.752941	0.702128	-0.409391	-0.510195	A=B	A<0	B=0	Ambiguous
GRMZM2G105570	228	307	91	95	0.742671	0.957895	-0.429205	-0.062061	A=B	A<0	B=0	Ambiguous
GRMZM2G105579	53	111	30	37	0.477477	0.810811	-1.0665	-0.302563	A=B	A<0	B=0	Ambiguous
GRMZM2G105750	160	286	84	115	0.559441	0.730435	-0.837943	-0.453173	A=B	A<0	B=0	Ambiguous
GRMZM2G105855	198	251	113	99	0.788845	1.14141	-0.342187	0.190822	A=B	A<0	B=0	Ambiguous
GRMZM2G106235	155	238	58	80	0.651261	0.725	-0.618693	-0.463947	A=B	A<0	B=0	Ambiguous
GRMZM2G106276	19	40	16	12	0.475	1.33333	-1.074	0.415037	A=B	A<0	B=0	Ambiguous
GRMZM2G106384	104	207	62	78	0.502415	0.794872	-0.993047	-0.331206	A=B	A<0	B=0	Ambiguous
GRMZM2G106881	95	128	46	45	0.742188	1.02222	-0.430144	0.0317089	A=B	A<0	B=0	Ambiguous
GRMZM2G106917	23	70	13	22	0.328571	0.590909	-1.60572	-0.758992	A=B	A<0	B=0	Ambiguous
GRMZM2G107056	33	101	24	31	0.326733	0.774194	-1.61382	-0.369234	A=B	A<0	B=0	Ambiguous
GRMZM2G107089	134	239	70	82	0.560669	0.853659	-0.834778	-0.228269	A=B	A<0	B=0	Ambiguous
GRMZM2G107205	29	71	17	20	0.408451	0.85	-1.29177	-0.234465	A=B	A<0	B=0	Ambiguous
GRMZM2G107322	60	92	22	29	0.652174	0.758621	-0.616671	-0.398549	A=B	A<0	B=0	Ambiguous
GRMZM2G107402	168	233	86	89	0.72103	0.966292	-0.471869	-0.0494687	A=B	A<0	B=0	Ambiguous
GRMZM2G107565	161	246	68	80	0.654472	0.85	-0.611598	-0.234465	A=B	A<0	B=0	Ambiguous
GRMZM2G107805	135	179	54	44	0.75419	1.22727	-0.407	0.295456	A=B	A<0	B=0	Ambiguous
GRMZM2G107851	383	468	168	198	0.818376	0.848485	-0.289164	-0.237039	A=B	A<0	B=0	Ambiguous
GRMZM2G107867	68	106	29	47	0.641509	0.617021	-0.640458	-0.696608	A=B	A<0	B=0	Ambiguous
GRMZM2G108418	47	87	28	41	0.54023	0.682927	-0.888355	-0.550197	A=B	A<0	B=0	Ambiguous
GRMZM2G108714	94	246	50	75	0.382114	0.666667	-1.38793	-0.584963	A=B	A<0	B=0	Ambiguous
GRMZM2G108981	143	240	91	120	0.595833	0.758333	-0.747019	-0.399096	A=B	A<0	B=0	Ambiguous
GRMZM2G109130	461	567	225	252	0.813051	0.892857	-0.298582	-0.163499	A=B	A<0	B=0	Ambiguous
GRMZM2G109352	15	42	13	11	0.357143	1.18182	-1.48543	0.241008	A=B	A<0	B=0	Ambiguous
GRMZM2G109509	24	59	14	12	0.40678	1.16667	-1.29768	0.222392	A=B	A<0	B=0	Ambiguous
GRMZM2G109547	61	114	27	30	0.535088	0.9	-0.902153	-0.152003	A=B	A<0	B=0	Ambiguous
GRMZM2G109680	106	171	60	74	0.619883	0.810811	-0.689932	-0.302563	A=B	A<0	B=0	Ambiguous
GRMZM2G109976	12	27	6	5	0.444444	1.2	-1.16993	0.263034	A=B	A<0	B=0	Ambiguous
GRMZM2G110000	29	88	16	27	0.329545	0.592593	-1.60145	-0.754888	A=B	A<0	B=0	Ambiguous
GRMZM2G110198	127	166	58	58	0.76506	1	-0.386355	0	A=B	A<0	B=0	Ambiguous
GRMZM2G110306	12	38	10	11	0.315789	0.909091	-1.66297	-0.137504	A=B	A<0	B=0	Ambiguous
GRMZM2G110726	720	835	317	294	0.862275	1.07823	-0.213779	0.108667	A=B	A<0	B=0	Ambiguous
GRMZM2G110834	18	55	13	18	0.327273	0.722222	-1.61143	-0.469485	A=B	A<0	B=0	Ambiguous
GRMZM2G110897	44	90	24	34	0.488889	0.705882	-1.03242	-0.5025	A=B	A<0	B=0	Ambiguous
GRMZM2G110922	48	107	24	26	0.448598	0.923077	-1.1565	-0.115477	A=B	A<0	B=0	Ambiguous
GRMZM2G111782	319	479	162	179	0.665971	0.905028	-0.586469	-0.143966	A=B	A<0	B=0	Ambiguous
GRMZM2G112003	182	281	102	121	0.647687	0.842975	-0.626632	-0.246438	A=B	A<0	B=0	Ambiguous
GRMZM2G112039	73	202	31	43	0.361386	0.72093	-1.46839	-0.472068	A=B	A<0	B=0	Ambiguous
GRMZM2G112609	226	286	95	77	0.79021	1.23377	-0.339692	0.303069	A=B	A<0	B=0	Ambiguous
GRMZM2G112782	274	360	142	138	0.761111	1.02899	-0.393821	0.0412227	A=B	A<0	B=0	Ambiguous
GRMZM2G113264	102	153	50	70	0.666667	0.714286	-0.584963	-0.485427	A=B	A<0	B=0	Ambiguous
GRMZM2G113532	97	144	41	44	0.673611	0.931818	-0.570012	-0.10188	A=B	A<0	B=0	Ambiguous
GRMZM2G113569	85	167	43	63	0.508982	0.68254	-0.974313	-0.551015	A=B	A<0	B=0	Ambiguous
GRMZM2G113990	11	34	7	11	0.323529	0.636364	-1.62803	-0.652077	A=B	A<0	B=0	Ambiguous
GRMZM2G113995	61	100	30	40	0.61	0.75	-0.713119	-0.415037	A=B	A<0	B=0	Ambiguous
GRMZM2G114126	820	973	402	412	0.842754	0.975728	-0.246816	-0.0354488	A=B	A<0	B=0	Ambiguous
GRMZM2G114131	85	149	51	69	0.57047	0.73913	-0.809778	-0.436099	A=B	A<0	B=0	Ambiguous
GRMZM2G114570	19	58	14	21	0.327586	0.666667	-1.61005	-0.584963	A=B	A<0	B=0	Ambiguous
GRMZM2G114592	372	529	160	172	0.703214	0.930233	-0.507965	-0.104337	A=B	A<0	B=0	Ambiguous
GRMZM2G114820	36	88	22	23	0.409091	0.956522	-1.28951	-0.0641303	A=B	A<0	B=0	Ambiguous
GRMZM2G114899	202	299	109	118	0.675585	0.923729	-0.56579	-0.114459	A=B	A<0	B=0	Ambiguous
GRMZM2G115047	275	372	121	156	0.739247	0.775641	-0.435871	-0.366539	A=B	A<0	B=0	Ambiguous
GRMZM2G115304	394	478	210	205	0.824268	1.02439	-0.278815	0.0347654	A=B	A<0	B=0	Ambiguous
GRMZM2G115329	49	128	31	38	0.382812	0.815789	-1.38529	-0.293731	A=B	A<0	B=0	Ambiguous
GRMZM2G115398	297	394	146	185	0.753807	0.789189	-0.407733	-0.341557	A=B	A<0	B=0	Ambiguous
GRMZM2G115757	40	68	7	18	0.588235	0.388889	-0.765535	-1.36257	A=B	A<0	B=0	Ambiguous
GRMZM2G115875	141	234	76	93	0.602564	0.817204	-0.730813	-0.291231	A=B	A<0	B=0	Ambiguous
GRMZM2G116376	413	587	175	198	0.703578	0.883838	-0.507219	-0.178146	A=B	A<0	B=0	Ambiguous
GRMZM2G116700	239	303	138	126	0.788779	1.09524	-0.342307	0.131245	A=B	A<0	B=0	Ambiguous
GRMZM2G116840	232	296	108	100	0.783784	1.08	-0.351472	0.111031	A=B	A<0	B=0	Ambiguous
GRMZM2G117012	262	406	151	175	0.64532	0.862857	-0.631913	-0.212806	A=B	A<0	B=0	Ambiguous
GRMZM2G117513	439	545	177	192	0.805505	0.921875	-0.312035	-0.117357	A=B	A<0	B=0	Ambiguous
GRMZM2G117836	33	91	21	24	0.362637	0.875	-1.4634	-0.192645	A=B	A<0	B=0	Ambiguous
GRMZM2G117935	12	29	4	11	0.413793	0.363636	-1.27302	-1.45943	A=B	A<0	B=0	Ambiguous
GRMZM2G117968	128	193	56	76	0.663212	0.736842	-0.592457	-0.440573	A=B	A<0	B=0	Ambiguous
GRMZM2G118344	346	535	167	194	0.646729	0.860825	-0.628767	-0.216209	A=B	A<0	B=0	Ambiguous
GRMZM2G118363	33	69	23	27	0.478261	0.851852	-1.06413	-0.231326	A=B	A<0	B=0	Ambiguous
GRMZM2G118646	133	198	66	84	0.671717	0.785714	-0.574074	-0.347923	A=B	A<0	B=0	Ambiguous
GRMZM2G118825	539	654	312	297	0.824159	1.05051	-0.279005	0.0710831	A=B	A<0	B=0	Ambiguous
GRMZM2G119133	26	45	12	19	0.577778	0.631579	-0.791413	-0.662965	A=B	A<0	B=0	Ambiguous
GRMZM2G119261	35	66	26	37	0.530303	0.702703	-0.915111	-0.509014	A=B	A<0	B=0	Ambiguous
GRMZM2G119471	196	305	78	101	0.642623	0.772277	-0.637956	-0.372809	A=B	A<0	B=0	Ambiguous
GRMZM2G119623	202	355	99	126	0.569014	0.785714	-0.813464	-0.347923	A=B	A<0	B=0	Ambiguous
GRMZM2G119722	103	169	63	76	0.609467	0.828947	-0.714379	-0.270648	A=B	A<0	B=0	Ambiguous
GRMZM2G119932	214	266	94	100	0.804511	0.94	-0.313815	-0.0892673	A=B	A<0	B=0	Ambiguous
GRMZM2G119941	704	958	341	390	0.734864	0.874359	-0.44445	-0.193702	A=B	A<0	B=0	Ambiguous
GRMZM2G120173	19	37	4	12	0.513514	0.333333	-0.961526	-1.58496	A=B	A<0	B=0	Ambiguous
GRMZM2G120178	58	134	17	30	0.432836	0.566667	-1.20811	-0.819428	A=B	A<0	B=0	Ambiguous
GRMZM2G120740	76	120	48	49	0.633333	0.979592	-0.658963	-0.0297473	A=B	A<0	B=0	Ambiguous
GRMZM2G120964	26	49	13	22	0.530612	0.590909	-0.91427	-0.758992	A=B	A<0	B=0	Ambiguous
GRMZM2G121022	178	272	93	115	0.654412	0.808696	-0.611729	-0.306331	A=B	A<0	B=0	Ambiguous
GRMZM2G121117	26	50	23	23	0.52	1	-0.943416	0	A=B	A<0	B=0	Ambiguous
GRMZM2G121200	102	153	42	57	0.666667	0.736842	-0.584963	-0.440573	A=B	A<0	B=0	Ambiguous
GRMZM2G121293	24	45	10	12	0.533333	0.833333	-0.906891	-0.263034	A=B	A<0	B=0	Ambiguous
GRMZM2G121456	100	147	46	69	0.680272	0.666667	-0.555816	-0.584963	A=B	A<0	B=0	Ambiguous
GRMZM2G121683	306	409	164	188	0.748166	0.87234	-0.418569	-0.197037	A=B	A<0	B=0	Ambiguous
GRMZM2G121826	237	320	139	160	0.740625	0.86875	-0.433185	-0.202987	A=B	A<0	B=0	Ambiguous
GRMZM2G122003	46	121	25	44	0.380165	0.568182	-1.3953	-0.815575	A=B	A<0	B=0	Ambiguous
GRMZM2G122061	25	45	14	12	0.555556	1.16667	-0.847997	0.222392	A=B	A<0	B=0	Ambiguous
GRMZM2G122362	145	192	82	74	0.755208	1.10811	-0.405053	0.148099	A=B	A<0	B=0	Ambiguous
GRMZM2G122666	586	665	232	280	0.881203	0.828571	-0.182454	-0.271302	A=B	A<0	B=0	Ambiguous
GRMZM2G122793	92	129	33	48	0.713178	0.6875	-0.487665	-0.540568	A=B	A<0	B=0	Ambiguous
GRMZM2G123014	21	48	18	27	0.4375	0.666667	-1.19265	-0.584963	A=B	A<0	B=0	Ambiguous
GRMZM2G123128	141	253	65	83	0.557312	0.783133	-0.843442	-0.352672	A=B	A<0	B=0	Ambiguous
GRMZM2G123314	40	76	11	15	0.526316	0.733333	-0.925999	-0.447459	A=B	A<0	B=0	Ambiguous
GRMZM2G123362	91	138	48	61	0.65942	0.786885	-0.60073	-0.345775	A=B	A<0	B=0	Ambiguous
GRMZM2G123371	148	215	63	72	0.688372	0.875	-0.538739	-0.192645	A=B	A<0	B=0	Ambiguous
GRMZM2G123459	1049	1211	538	526	0.866226	1.02281	-0.207184	0.0325434	A=B	A<0	B=0	Ambiguous
GRMZM2G123660	919	1164	409	446	0.789519	0.91704	-0.340954	-0.124943	A=B	A<0	B=0	Ambiguous
GRMZM2G123926	20	67	14	28	0.298507	0.5	-1.74416	-1	A=B	A<0	B=0	Ambiguous
GRMZM2G124051	62	116	30	35	0.534483	0.857143	-0.903785	-0.222392	A=B	A<0	B=0	Ambiguous
GRMZM2G124353	130	188	56	50	0.691489	1.12	-0.532221	0.163499	A=B	A<0	B=0	Ambiguous
GRMZM2G124502	31	88	12	19	0.352273	0.631579	-1.50524	-0.662965	A=B	A<0	B=0	Ambiguous
GRMZM2G124566	203	264	87	98	0.768939	0.887755	-0.379058	-0.171766	A=B	A<0	B=0	Ambiguous
GRMZM2G124701	17	38	11	6	0.447368	1.83333	-1.16046	0.874469	A=B	A<0	B=0	Ambiguous
GRMZM2G124876	53	82	31	36	0.646341	0.861111	-0.629632	-0.215729	A=B	A<0	B=0	Ambiguous
GRMZM2G124915	355	467	152	192	0.760171	0.791667	-0.395604	-0.337035	A=B	A<0	B=0	Ambiguous
GRMZM2G125522	242	300	118	116	0.806667	1.01724	-0.309955	0.0246621	A=B	A<0	B=0	Ambiguous
GRMZM2G125531	203	352	96	123	0.576705	0.780488	-0.794096	-0.357552	A=B	A<0	B=0	Ambiguous
GRMZM2G125643	204	276	112	116	0.73913	0.965517	-0.436099	-0.0506261	A=B	A<0	B=0	Ambiguous
GRMZM2G125777	389	519	157	156	0.749518	1.00641	-0.415964	0.00921853	A=B	A<0	B=0	Ambiguous
GRMZM2G125821	328	405	128	119	0.809877	1.07563	-0.304226	0.105182	A=B	A<0	B=0	Ambiguous
GRMZM2G126338	111	152	58	60	0.730263	0.966667	-0.453512	-0.0489096	A=B	A<0	B=0	Ambiguous
GRMZM2G126646	10	27	12	15	0.37037	0.8	-1.43296	-0.321928	A=B	A<0	B=0	Ambiguous
GRMZM2G126706	18	47	11	24	0.382979	0.458333	-1.38466	-1.12553	A=B	A<0	B=0	Ambiguous
GRMZM2G126718	35	67	19	29	0.522388	0.655172	-0.936806	-0.610053	A=B	A<0	B=0	Ambiguous
GRMZM2G126749	26	51	11	22	0.509804	0.5	-0.971986	-1	A=B	A<0	B=0	Ambiguous
GRMZM2G126860	413	513	175	200	0.805068	0.875	-0.312817	-0.192645	A=B	A<0	B=0	Ambiguous
GRMZM2G126865	195	301	122	145	0.647841	0.841379	-0.626289	-0.249172	A=B	A<0	B=0	Ambiguous
GRMZM2G127115	46	124	17	27	0.370968	0.62963	-1.43063	-0.667425	A=B	A<0	B=0	Ambiguous
GRMZM2G127134	12	36	6	10	0.333333	0.6	-1.58496	-0.736966	A=B	A<0	B=0	Ambiguous
GRMZM2G127230	10	28	10	8	0.357143	1.25	-1.48543	0.321928	A=B	A<0	B=0	Ambiguous
GRMZM2G127650	283	357	129	150	0.792717	0.86	-0.335122	-0.217591	A=B	A<0	B=0	Ambiguous
GRMZM2G127780	83	142	37	45	0.584507	0.822222	-0.774708	-0.2824	A=B	A<0	B=0	Ambiguous
GRMZM2G128092	27	46	15	17	0.586957	0.882353	-0.768674	-0.180572	A=B	A<0	B=0	Ambiguous
GRMZM2G128322	67	108	25	29	0.62037	0.862069	-0.688798	-0.214125	A=B	A<0	B=0	Ambiguous
GRMZM2G128333	74	137	32	47	0.540146	0.680851	-0.888579	-0.554589	A=B	A<0	B=0	Ambiguous
GRMZM2G128914	151	193	89	86	0.782383	1.03488	-0.354052	0.0494687	A=B	A<0	B=0	Ambiguous
GRMZM2G129071	46	71	17	29	0.647887	0.586207	-0.626185	-0.770518	A=B	A<0	B=0	Ambiguous
GRMZM2G129243	21	74	20	31	0.283784	0.645161	-1.81714	-0.632268	A=B	A<0	B=0	Ambiguous
GRMZM2G129354	37	62	24	24	0.596774	1	-0.744743	0	A=B	A<0	B=0	Ambiguous
GRMZM2G130002	407	500	236	244	0.814	0.967213	-0.296899	-0.0480943	A=B	A<0	B=0	Ambiguous
GRMZM2G130095	770	856	381	410	0.899533	0.929268	-0.152752	-0.105833	A=B	A<0	B=0	Ambiguous
GRMZM2G130121	10	28	9	9	0.357143	1	-1.48543	0	A=B	A<0	B=0	Ambiguous
GRMZM2G130366	96	143	58	62	0.671329	0.935484	-0.574909	-0.0962153	A=B	A<0	B=0	Ambiguous
GRMZM2G130449	611	753	276	319	0.811421	0.865204	-0.301477	-0.208888	A=B	A<0	B=0	Ambiguous
GRMZM2G131104	98	177	52	73	0.553672	0.712329	-0.852896	-0.489385	A=B	A<0	B=0	Ambiguous
GRMZM2G131522	11	35	6	5	0.314286	1.2	-1.66985	0.263034	A=B	A<0	B=0	Ambiguous
GRMZM2G131575	201	287	61	70	0.700348	0.871429	-0.513855	-0.198546	A=B	A<0	B=0	Ambiguous
GRMZM2G132067	71	112	36	34	0.633929	1.05882	-0.657608	0.0824622	A=B	A<0	B=0	Ambiguous
GRMZM2G132303	12	33	8	6	0.363636	1.33333	-1.45943	0.415037	A=B	A<0	B=0	Ambiguous
GRMZM2G132461	32	54	8	16	0.592593	0.5	-0.754888	-1	A=B	A<0	B=0	Ambiguous
GRMZM2G132519	119	159	71	79	0.748428	0.898734	-0.418065	-0.154034	A=B	A<0	B=0	Ambiguous
GRMZM2G132644	136	182	57	62	0.747253	0.919355	-0.420332	-0.121306	A=B	A<0	B=0	Ambiguous
GRMZM2G132847	846	1022	390	386	0.827789	1.01036	-0.272666	0.0148733	A=B	A<0	B=0	Ambiguous
GRMZM2G132866	22	75	10	23	0.293333	0.434783	-1.76939	-1.20163	A=B	A<0	B=0	Ambiguous
GRMZM2G133146	118	245	61	83	0.481633	0.73494	-1.05399	-0.444302	A=B	A<0	B=0	Ambiguous
GRMZM2G133173	69	97	51	48	0.71134	1.0625	-0.491388	0.0874628	A=B	A<0	B=0	Ambiguous
GRMZM2G133282	10	27	6	6	0.37037	1	-1.43296	0	A=B	A<0	B=0	Ambiguous
GRMZM2G133749	82	131	39	49	0.625954	0.795918	-0.675871	-0.329308	A=B	A<0	B=0	Ambiguous
GRMZM2G133781	10	25	4	13	0.4	0.307692	-1.32193	-1.70044	A=B	A<0	B=0	Ambiguous
GRMZM2G133943	30	60	15	23	0.5	0.652174	-1	-0.616671	A=B	A<0	B=0	Ambiguous
GRMZM2G134044	26	53	15	21	0.490566	0.714286	-1.02748	-0.485427	A=B	A<0	B=0	Ambiguous
GRMZM2G134183	71	117	43	55	0.606838	0.781818	-0.720618	-0.355095	A=B	A<0	B=0	Ambiguous
GRMZM2G134214	43	77	33	34	0.558442	0.970588	-0.840522	-0.0430687	A=B	A<0	B=0	Ambiguous
GRMZM2G134234	329	458	172	189	0.718341	0.910053	-0.47726	-0.135978	A=B	A<0	B=0	Ambiguous
GRMZM2G134251	48	109	31	41	0.440367	0.756098	-1.18322	-0.403356	A=B	A<0	B=0	Ambiguous
GRMZM2G134396	519	619	215	219	0.838449	0.981735	-0.254205	-0.0265942	A=B	A<0	B=0	Ambiguous
GRMZM2G134508	348	465	167	199	0.748387	0.839196	-0.418143	-0.25292	A=B	A<0	B=0	Ambiguous
GRMZM2G134703	400	494	114	147	0.809717	0.77551	-0.304511	-0.366782	A=B	A<0	B=0	Ambiguous
GRMZM2G134708	136	199	46	64	0.683417	0.71875	-0.549162	-0.476438	A=B	A<0	B=0	Ambiguous
GRMZM2G134951	90	136	33	46	0.661765	0.717391	-0.59561	-0.479168	A=B	A<0	B=0	Ambiguous
GRMZM2G135095	307	365	131	154	0.841096	0.850649	-0.249658	-0.233364	A=B	A<0	B=0	Ambiguous
GRMZM2G135133	19	43	15	18	0.44186	0.833333	-1.17834	-0.263034	A=B	A<0	B=0	Ambiguous
GRMZM2G135410	410	503	186	216	0.815109	0.861111	-0.294934	-0.215729	A=B	A<0	B=0	Ambiguous
GRMZM2G135588	89	126	28	40	0.706349	0.7	-0.501546	-0.514573	A=B	A<0	B=0	Ambiguous
GRMZM2G135617	152	204	72	58	0.745098	1.24138	-0.424498	0.311944	A=B	A<0	B=0	Ambiguous
GRMZM2G135633	43	96	23	29	0.447917	0.793103	-1.1587	-0.334419	A=B	A<0	B=0	Ambiguous
GRMZM2G135790	143	210	59	86	0.680952	0.686047	-0.554374	-0.543622	A=B	A<0	B=0	Ambiguous
GRMZM2G135839	242	323	115	117	0.749226	0.982906	-0.416527	-0.0248747	A=B	A<0	B=0	Ambiguous
GRMZM2G135904	15	34	10	11	0.441176	0.909091	-1.18057	-0.137504	A=B	A<0	B=0	Ambiguous
GRMZM2G135930	125	194	63	82	0.64433	0.768293	-0.634129	-0.380272	A=B	A<0	B=0	Ambiguous
GRMZM2G136178	121	192	75	83	0.630208	0.903614	-0.666099	-0.146221	A=B	A<0	B=0	Ambiguous
GRMZM2G136283	522	606	259	263	0.861386	0.984791	-0.215268	-0.0221107	A=B	A<0	B=0	Ambiguous
GRMZM2G136366	122	243	70	99	0.502058	0.707071	-0.994075	-0.500074	A=B	A<0	B=0	Ambiguous
GRMZM2G136389	56	141	22	31	0.397163	0.709677	-1.3322	-0.494765	A=B	A<0	B=0	Ambiguous
GRMZM2G136522	11	31	15	16	0.354839	0.9375	-1.49476	-0.0931094	A=B	A<0	B=0	Ambiguous
GRMZM2G136765	183	307	78	97	0.596091	0.804124	-0.746395	-0.314511	A=B	A<0	B=0	Ambiguous
GRMZM2G137541	54	87	22	25	0.62069	0.88	-0.688056	-0.184425	A=B	A<0	B=0	Ambiguous
GRMZM2G137574	186	257	104	112	0.723735	0.928571	-0.466466	-0.106915	A=B	A<0	B=0	Ambiguous
GRMZM2G137985	29	56	11	25	0.517857	0.44	-0.949374	-1.18442	A=B	A<0	B=0	Ambiguous
GRMZM2G138076	36	85	18	20	0.423529	0.9	-1.23947	-0.152003	A=B	A<0	B=0	Ambiguous
GRMZM2G138176	15	40	12	10	0.375	1.2	-1.41504	0.263034	A=B	A<0	B=0	Ambiguous
GRMZM2G138303	20	40	13	15	0.5	0.866667	-1	-0.206451	A=B	A<0	B=0	Ambiguous
GRMZM2G138342	60	144	43	54	0.416667	0.796296	-1.26303	-0.328623	A=B	A<0	B=0	Ambiguous
GRMZM2G138861	81	148	40	56	0.547297	0.714286	-0.869603	-0.485427	A=B	A<0	B=0	Ambiguous
GRMZM2G139029	27	101	13	25	0.267327	0.52	-1.90332	-0.943416	A=B	A<0	B=0	Ambiguous
GRMZM2G139210	361	440	159	150	0.820455	1.06	-0.285505	0.0840643	A=B	A<0	B=0	Ambiguous
GRMZM2G139419	222	298	107	124	0.744966	0.862903	-0.424753	-0.212729	A=B	A<0	B=0	Ambiguous
GRMZM2G139617	22	63	30	47	0.349206	0.638298	-1.51785	-0.647698	A=B	A<0	B=0	Ambiguous
GRMZM2G139621	52	83	44	44	0.626506	1	-0.6746	0	A=B	A<0	B=0	Ambiguous
GRMZM2G139650	23	52	6	16	0.442308	0.375	-1.17688	-1.41504	A=B	A<0	B=0	Ambiguous
GRMZM2G139852	27	51	14	19	0.529412	0.736842	-0.917538	-0.440573	A=B	A<0	B=0	Ambiguous
GRMZM2G139931	127	171	59	74	0.74269	0.797297	-0.429168	-0.32681	A=B	A<0	B=0	Ambiguous
GRMZM2G139977	216	302	133	128	0.715232	1.03906	-0.483517	0.0552824	A=B	A<0	B=0	Ambiguous
GRMZM2G140455	11	46	6	16	0.23913	0.375	-2.06413	-1.41504	A=B	A<0	B=0	Ambiguous
GRMZM2G140559	64	127	33	49	0.503937	0.673469	-0.988685	-0.570316	A=B	A<0	B=0	Ambiguous
GRMZM2G140590	93	152	44	53	0.611842	0.830189	-0.708769	-0.268489	A=B	A<0	B=0	Ambiguous
GRMZM2G140832	233	338	117	143	0.689349	0.818182	-0.536693	-0.289507	A=B	A<0	B=0	Ambiguous
GRMZM2G140893	97	135	44	68	0.718519	0.647059	-0.476903	-0.628031	A=B	A<0	B=0	Ambiguous
GRMZM2G140994	406	533	154	183	0.761726	0.84153	-0.392656	-0.248913	A=B	A<0	B=0	Ambiguous
GRMZM2G141328	85	185	52	67	0.459459	0.776119	-1.12199	-0.365649	A=B	A<0	B=0	Ambiguous
GRMZM2G141725	60	116	32	34	0.517241	0.941176	-0.95109	-0.0874628	A=B	A<0	B=0	Ambiguous
GRMZM2G141804	70	172	32	53	0.406977	0.603774	-1.29698	-0.72792	A=B	A<0	B=0	Ambiguous
GRMZM2G142507	25	47	25	24	0.531915	1.04167	-0.910733	0.0588937	A=B	A<0	B=0	Ambiguous
GRMZM2G142609	273	369	126	128	0.739837	0.984375	-0.43472	-0.0227201	A=B	A<0	B=0	Ambiguous
GRMZM2G142705	53	78	39	40	0.679487	0.975	-0.557482	-0.0365259	A=B	A<0	B=0	Ambiguous
GRMZM2G142873	85	127	39	55	0.669291	0.709091	-0.579294	-0.495957	A=B	A<0	B=0	Ambiguous
GRMZM2G142924	118	154	57	55	0.766234	1.03636	-0.384143	0.0515303	A=B	A<0	B=0	Ambiguous
GRMZM2G143253	80	122	42	50	0.655738	0.84	-0.608809	-0.251539	A=B	A<0	B=0	Ambiguous
GRMZM2G143258	24	64	10	18	0.375	0.555556	-1.41504	-0.847997	A=B	A<0	B=0	Ambiguous
GRMZM2G143354	98	172	53	77	0.569767	0.688312	-0.811555	-0.538866	A=B	A<0	B=0	Ambiguous
GRMZM2G143356	10	42	9	13	0.238095	0.692308	-2.07039	-0.530515	A=B	A<0	B=0	Ambiguous
GRMZM2G143443	742	899	334	347	0.825362	0.962536	-0.276902	-0.0550876	A=B	A<0	B=0	Ambiguous
GRMZM2G143469	21	60	5	11	0.35	0.454545	-1.51457	-1.1375	A=B	A<0	B=0	Ambiguous
GRMZM2G143640	15	55	8	17	0.272727	0.470588	-1.87447	-1.08746	A=B	A<0	B=0	Ambiguous
GRMZM2G143747	124	182	63	56	0.681319	1.125	-0.553598	0.169925	A=B	A<0	B=0	Ambiguous
GRMZM2G144002	22	40	11	18	0.55	0.611111	-0.862496	-0.710493	A=B	A<0	B=0	Ambiguous
GRMZM2G144196	13	70	5	10	0.185714	0.5	-2.42884	-1	A=B	A<0	B=0	Ambiguous
GRMZM2G144273	165	264	90	107	0.625	0.841121	-0.678072	-0.249614	A=B	A<0	B=0	Ambiguous
GRMZM2G144346	11	30	8	11	0.366667	0.727273	-1.44746	-0.459432	A=B	A<0	B=0	Ambiguous
GRMZM2G144813	21	43	8	18	0.488372	0.444444	-1.03395	-1.16993	A=B	A<0	B=0	Ambiguous
GRMZM2G144853	202	307	76	104	0.65798	0.730769	-0.603883	-0.452512	A=B	A<0	B=0	Ambiguous
GRMZM2G144868	128	191	67	80	0.670157	0.8375	-0.577429	-0.255839	A=B	A<0	B=0	Ambiguous
GRMZM2G145027	22	77	7	19	0.285714	0.368421	-1.80735	-1.44057	A=B	A<0	B=0	Ambiguous
GRMZM2G145034	20	41	10	21	0.487805	0.47619	-1.03562	-1.07039	A=B	A<0	B=0	Ambiguous
GRMZM2G145146	23	93	15	28	0.247312	0.535714	-2.0156	-0.900464	A=B	A<0	B=0	Ambiguous
GRMZM2G145232	160	205	81	83	0.780488	0.975904	-0.357552	-0.0351894	A=B	A<0	B=0	Ambiguous
GRMZM2G145390	38	81	11	25	0.469136	0.44	-1.09192	-1.18442	A=B	A<0	B=0	Ambiguous
GRMZM2G145396	21	55	15	14	0.381818	1.07143	-1.38904	0.0995357	A=B	A<0	B=0	Ambiguous
GRMZM2G145654	58	93	24	27	0.623656	0.888889	-0.681178	-0.169925	A=B	A<0	B=0	Ambiguous
GRMZM2G145690	146	242	122	139	0.603306	0.877698	-0.729039	-0.188204	A=B	A<0	B=0	Ambiguous
GRMZM2G145825	95	156	40	51	0.608974	0.784314	-0.715547	-0.350497	A=B	A<0	B=0	Ambiguous
GRMZM2G145935	47	89	25	35	0.52809	0.714286	-0.921145	-0.485427	A=B	A<0	B=0	Ambiguous
GRMZM2G145959	18	46	10	18	0.391304	0.555556	-1.35364	-0.847997	A=B	A<0	B=0	Ambiguous
GRMZM2G145974	13	34	9	9	0.382353	1	-1.38702	0	A=B	A<0	B=0	Ambiguous
GRMZM2G146028	41	65	20	30	0.630769	0.666667	-0.664816	-0.584963	A=B	A<0	B=0	Ambiguous
GRMZM2G146416	190	289	102	112	0.657439	0.910714	-0.60507	-0.13493	A=B	A<0	B=0	Ambiguous
GRMZM2G147112	136	189	54	59	0.719577	0.915254	-0.47478	-0.127756	A=B	A<0	B=0	Ambiguous
GRMZM2G147450	40	114	27	41	0.350877	0.658537	-1.51096	-0.602665	A=B	A<0	B=0	Ambiguous
GRMZM2G147614	26	75	16	16	0.346667	1	-1.52838	0	A=B	A<0	B=0	Ambiguous
GRMZM2G147619	120	196	60	73	0.612245	0.821918	-0.707819	-0.282934	A=B	A<0	B=0	Ambiguous
GRMZM2G147623	804	1022	425	490	0.786693	0.867347	-0.346128	-0.205319	A=B	A<0	B=0	Ambiguous
GRMZM2G147709	58	89	29	40	0.651685	0.725	-0.617752	-0.463947	A=B	A<0	B=0	Ambiguous
GRMZM2G147726	120	208	74	94	0.576923	0.787234	-0.793549	-0.345135	A=B	A<0	B=0	Ambiguous
GRMZM2G147756	72	102	41	39	0.705882	1.05128	-0.5025	0.0721498	A=B	A<0	B=0	Ambiguous
GRMZM2G147840	21	58	9	17	0.362069	0.529412	-1.46566	-0.917538	A=B	A<0	B=0	Ambiguous
GRMZM2G147961	73	167	48	64	0.437126	0.75	-1.19388	-0.415037	A=B	A<0	B=0	Ambiguous
GRMZM2G147966	20	60	18	20	0.333333	0.9	-1.58496	-0.152003	A=B	A<0	B=0	Ambiguous
GRMZM2G148115	90	124	48	60	0.725806	0.8	-0.462343	-0.321928	A=B	A<0	B=0	Ambiguous
GRMZM2G148249	75	118	36	43	0.635593	0.837209	-0.653824	-0.25634	A=B	A<0	B=0	Ambiguous
GRMZM2G148723	110	159	65	87	0.691824	0.747126	-0.531523	-0.420576	A=B	A<0	B=0	Ambiguous
GRMZM2G148867	77	108	37	53	0.712963	0.698113	-0.488101	-0.518467	A=B	A<0	B=0	Ambiguous
GRMZM2G148962	358	436	192	172	0.821101	1.11628	-0.284369	0.158698	A=B	A<0	B=0	Ambiguous
GRMZM2G149093	119	188	57	50	0.632979	1.14	-0.659771	0.189034	A=B	A<0	B=0	Ambiguous
GRMZM2G149286	239	311	109	140	0.768489	0.778571	-0.379904	-0.361099	A=B	A<0	B=0	Ambiguous
GRMZM2G149406	142	242	82	93	0.586777	0.88172	-0.769116	-0.181607	A=B	A<0	B=0	Ambiguous
GRMZM2G149535	83	115	35	45	0.721739	0.777778	-0.470451	-0.36257	A=B	A<0	B=0	Ambiguous
GRMZM2G149587	29	53	27	25	0.54717	1.08	-0.869939	0.111031	A=B	A<0	B=0	Ambiguous
GRMZM2G149617	22	42	18	18	0.52381	1	-0.932886	0	A=B	A<0	B=0	Ambiguous
GRMZM2G149751	147	208	88	100	0.706731	0.88	-0.500767	-0.184425	A=B	A<0	B=0	Ambiguous
GRMZM2G149788	28	49	15	13	0.571429	1.15385	-0.807355	0.206451	A=B	A<0	B=0	Ambiguous
GRMZM2G149800	56	104	19	36	0.538462	0.527778	-0.893085	-0.921997	A=B	A<0	B=0	Ambiguous
GRMZM2G149994	200	256	113	95	0.78125	1.18947	-0.356144	0.250323	A=B	A<0	B=0	Ambiguous
GRMZM2G150024	404	522	174	204	0.773946	0.852941	-0.369695	-0.229482	A=B	A<0	B=0	Ambiguous
GRMZM2G150098	605	682	322	308	0.887097	1.04545	-0.172837	0.0641303	A=B	A<0	B=0	Ambiguous
GRMZM2G150193	148	260	91	114	0.569231	0.798246	-0.812914	-0.325095	A=B	A<0	B=0	Ambiguous
GRMZM2G150200	38	104	28	36	0.365385	0.777778	-1.45251	-0.36257	A=B	A<0	B=0	Ambiguous
GRMZM2G150262	23	54	18	26	0.425926	0.692308	-1.23133	-0.530515	A=B	A<0	B=0	Ambiguous
GRMZM2G150383	259	352	120	137	0.735795	0.875912	-0.442623	-0.191141	A=B	A<0	B=0	Ambiguous
GRMZM2G150408	90	153	31	42	0.588235	0.738095	-0.765535	-0.438121	A=B	A<0	B=0	Ambiguous
GRMZM2G150726	24	43	8	17	0.55814	0.470588	-0.841302	-1.08746	A=B	A<0	B=0	Ambiguous
GRMZM2G150754	1078	1206	451	486	0.893864	0.927984	-0.161873	-0.107829	A=B	A<0	B=0	Ambiguous
GRMZM2G151122	125	205	69	80	0.609756	0.8625	-0.713696	-0.213404	A=B	A<0	B=0	Ambiguous
GRMZM2G151283	23	41	12	12	0.560976	1	-0.83399	0	A=B	A<0	B=0	Ambiguous
GRMZM2G151295	36	69	12	23	0.521739	0.521739	-0.938599	-0.938599	A=B	A<0	B=0	Ambiguous
GRMZM2G151418	78	114	29	38	0.684211	0.763158	-0.547488	-0.389947	A=B	A<0	B=0	Ambiguous
GRMZM2G151425	56	131	12	16	0.427481	0.75	-1.22607	-0.415037	A=B	A<0	B=0	Ambiguous
GRMZM2G151564	37	91	26	35	0.406593	0.742857	-1.29834	-0.428843	A=B	A<0	B=0	Ambiguous
GRMZM2G151651	163	217	68	97	0.751152	0.701031	-0.412823	-0.51245	A=B	A<0	B=0	Ambiguous
GRMZM2G151975	12	26	5	12	0.461538	0.416667	-1.11548	-1.26303	A=B	A<0	B=0	Ambiguous
GRMZM2G152057	27	49	24	19	0.55102	1.26316	-0.859822	0.337035	A=B	A<0	B=0	Ambiguous
GRMZM2G152360	71	108	39	48	0.657407	0.8125	-0.60514	-0.29956	A=B	A<0	B=0	Ambiguous
GRMZM2G152768	56	131	37	56	0.427481	0.660714	-1.22607	-0.597902	A=B	A<0	B=0	Ambiguous
GRMZM2G152815	11	125	2	9	0.088	0.222222	-3.50635	-2.16993	A=B	A<0	B=0	Ambiguous
GRMZM2G152853	52	126	34	45	0.412698	0.755556	-1.27684	-0.40439	A=B	A<0	B=0	Ambiguous
GRMZM2G152888	324	412	168	211	0.786408	0.796209	-0.346651	-0.328782	A=B	A<0	B=0	Ambiguous
GRMZM2G152889	193	243	79	77	0.794239	1.02597	-0.332355	0.0369942	A=B	A<0	B=0	Ambiguous
GRMZM2G152919	392	456	191	177	0.859649	1.0791	-0.21818	0.109823	A=B	A<0	B=0	Ambiguous
GRMZM2G153333	144	231	83	106	0.623377	0.783019	-0.681824	-0.352881	A=B	A<0	B=0	Ambiguous
GRMZM2G153999	178	256	109	113	0.695312	0.964602	-0.524267	-0.0519946	A=B	A<0	B=0	Ambiguous
GRMZM2G154229	44	79	21	37	0.556962	0.567568	-0.844349	-0.817136	A=B	A<0	B=0	Ambiguous
GRMZM2G154664	12	33	10	15	0.363636	0.666667	-1.45943	-0.584963	A=B	A<0	B=0	Ambiguous
GRMZM2G154845	22	44	14	25	0.5	0.56	-1	-0.836501	A=B	A<0	B=0	Ambiguous
GRMZM2G155058	79	111	38	34	0.711712	1.11765	-0.490635	0.160465	A=B	A<0	B=0	Ambiguous
GRMZM2G155375	10	26	9	12	0.384615	0.75	-1.37851	-0.415037	A=B	A<0	B=0	Ambiguous
GRMZM2G155464	550	633	233	249	0.868878	0.935743	-0.202774	-0.0958158	A=B	A<0	B=0	Ambiguous
GRMZM2G155935	71	128	28	43	0.554688	0.651163	-0.850253	-0.61891	A=B	A<0	B=0	Ambiguous
GRMZM2G156145	301	386	185	177	0.779793	1.0452	-0.358837	0.0637759	A=B	A<0	B=0	Ambiguous
GRMZM2G156486	27	60	13	21	0.45	0.619048	-1.152	-0.691878	A=B	A<0	B=0	Ambiguous
GRMZM2G156517	22	51	8	14	0.431373	0.571429	-1.21299	-0.807355	A=B	A<0	B=0	Ambiguous
GRMZM2G156713	175	302	102	122	0.57947	0.836066	-0.787194	-0.258312	A=B	A<0	B=0	Ambiguous
GRMZM2G157472	143	246	63	69	0.581301	0.913043	-0.782643	-0.131245	A=B	A<0	B=0	Ambiguous
GRMZM2G157586	16	34	12	11	0.470588	1.09091	-1.08746	0.125531	A=B	A<0	B=0	Ambiguous
GRMZM2G158008	214	363	115	137	0.589532	0.839416	-0.762359	-0.252542	A=B	A<0	B=0	Ambiguous
GRMZM2G158281	37	112	30	48	0.330357	0.625	-1.5979	-0.678072	A=B	A<0	B=0	Ambiguous
GRMZM2G158293	11	30	15	13	0.366667	1.15385	-1.44746	0.206451	A=B	A<0	B=0	Ambiguous
GRMZM2G158452	73	107	48	40	0.682243	1.2	-0.551642	0.263034	A=B	A<0	B=0	Ambiguous
GRMZM2G158520	19	37	14	16	0.513514	0.875	-0.961526	-0.192645	A=B	A<0	B=0	Ambiguous
GRMZM2G158645	516	609	267	275	0.847291	0.970909	-0.239071	-0.0425919	A=B	A<0	B=0	Ambiguous
GRMZM2G158972	79	161	45	52	0.490683	0.865385	-1.02714	-0.208587	A=B	A<0	B=0	Ambiguous
GRMZM2G159049	34	72	13	27	0.472222	0.481481	-1.08246	-1.05445	A=B	A<0	B=0	Ambiguous
GRMZM2G159105	198	260	85	113	0.761538	0.752212	-0.393011	-0.410788	A=B	A<0	B=0	Ambiguous
GRMZM2G159134	213	327	101	124	0.651376	0.814516	-0.618437	-0.295985	A=B	A<0	B=0	Ambiguous
GRMZM2G159427	183	307	110	136	0.596091	0.808824	-0.746395	-0.306103	A=B	A<0	B=0	Ambiguous
GRMZM2G159926	62	100	45	37	0.62	1.21622	-0.68966	0.2824	A=B	A<0	B=0	Ambiguous
GRMZM2G160013	25	48	16	24	0.520833	0.666667	-0.941106	-0.584963	A=B	A<0	B=0	Ambiguous
GRMZM2G160046	56	121	36	51	0.46281	0.705882	-1.11151	-0.5025	A=B	A<0	B=0	Ambiguous
GRMZM2G160370	80	133	29	47	0.601504	0.617021	-0.733354	-0.696608	A=B	A<0	B=0	Ambiguous
GRMZM2G160452	530	621	221	208	0.853462	1.0625	-0.228601	0.0874628	A=B	A<0	B=0	Ambiguous
GRMZM2G160958	412	555	202	235	0.742342	0.859574	-0.429843	-0.218305	A=B	A<0	B=0	Ambiguous
GRMZM2G160971	136	183	77	98	0.743169	0.785714	-0.428237	-0.347923	A=B	A<0	B=0	Ambiguous
GRMZM2G160983	182	243	82	87	0.748971	0.942529	-0.417018	-0.0853915	A=B	A<0	B=0	Ambiguous
GRMZM2G161019	11	41	12	13	0.268293	0.923077	-1.89812	-0.115477	A=B	A<0	B=0	Ambiguous
GRMZM2G161035	13	48	12	12	0.270833	1	-1.88452	0	A=B	A<0	B=0	Ambiguous
GRMZM2G161175	32	54	22	33	0.592593	0.666667	-0.754888	-0.584963	A=B	A<0	B=0	Ambiguous
GRMZM2G161299	44	67	28	24	0.656716	1.16667	-0.606658	0.222392	A=B	A<0	B=0	Ambiguous
GRMZM2G161368	116	163	47	45	0.711656	1.04444	-0.490747	0.0627358	A=B	A<0	B=0	Ambiguous
GRMZM2G161377	96	176	35	49	0.545455	0.714286	-0.874469	-0.485427	A=B	A<0	B=0	Ambiguous
GRMZM2G161452	279	387	126	152	0.72093	0.828947	-0.472068	-0.270648	A=B	A<0	B=0	Ambiguous
GRMZM2G161506	146	232	63	61	0.62931	1.03279	-0.668156	0.0465426	A=B	A<0	B=0	Ambiguous
GRMZM2G161760	109	181	40	59	0.60221	0.677966	-0.731662	-0.560715	A=B	A<0	B=0	Ambiguous
GRMZM2G161932	61	113	41	48	0.539823	0.854167	-0.889442	-0.22741	A=B	A<0	B=0	Ambiguous
GRMZM2G161969	292	373	164	151	0.782842	1.08609	-0.353207	0.119147	A=B	A<0	B=0	Ambiguous
GRMZM2G162222	35	95	17	23	0.368421	0.73913	-1.44057	-0.436099	A=B	A<0	B=0	Ambiguous
GRMZM2G162250	33	72	16	28	0.458333	0.571429	-1.12553	-0.807355	A=B	A<0	B=0	Ambiguous
GRMZM2G162347	55	119	29	34	0.462185	0.852941	-1.11346	-0.229482	A=B	A<0	B=0	Ambiguous
GRMZM2G162405	109	158	46	68	0.689873	0.676471	-0.535596	-0.563901	A=B	A<0	B=0	Ambiguous
GRMZM2G162409	152	215	74	77	0.706977	0.961039	-0.500265	-0.0573332	A=B	A<0	B=0	Ambiguous
GRMZM2G162451	48	79	27	29	0.607595	0.931034	-0.718818	-0.103093	A=B	A<0	B=0	Ambiguous
GRMZM2G162527	62	134	24	37	0.462687	0.648649	-1.11189	-0.624491	A=B	A<0	B=0	Ambiguous
GRMZM2G162668	63	120	26	42	0.525	0.619048	-0.929611	-0.691878	A=B	A<0	B=0	Ambiguous
GRMZM2G163059	103	182	47	54	0.565934	0.87037	-0.821294	-0.200299	A=B	A<0	B=0	Ambiguous
GRMZM2G163421	257	491	117	154	0.523422	0.75974	-0.933955	-0.396422	A=B	A<0	B=0	Ambiguous
GRMZM2G163544	37	66	27	30	0.560606	0.9	-0.834941	-0.152003	A=B	A<0	B=0	Ambiguous
GRMZM2G163572	24	47	15	10	0.510638	1.5	-0.969626	0.584963	A=B	A<0	B=0	Ambiguous
GRMZM2G163713	231	400	130	166	0.5775	0.783133	-0.792107	-0.352672	A=B	A<0	B=0	Ambiguous
GRMZM2G163843	67	148	30	33	0.452703	0.909091	-1.14336	-0.137504	A=B	A<0	B=0	Ambiguous
GRMZM2G163996	52	92	39	32	0.565217	1.21875	-0.823122	0.285402	A=B	A<0	B=0	Ambiguous
GRMZM2G164072	284	477	159	200	0.595388	0.795	-0.748098	-0.330973	A=B	A<0	B=0	Ambiguous
GRMZM2G164318	16	47	10	17	0.340426	0.588235	-1.55459	-0.765535	A=B	A<0	B=0	Ambiguous
GRMZM2G164663	943	1067	476	524	0.883786	0.908397	-0.17823	-0.138605	A=B	A<0	B=0	Ambiguous
GRMZM2G164821	485	557	254	233	0.870736	1.09013	-0.199693	0.124499	A=B	A<0	B=0	Ambiguous
GRMZM2G164835	90	198	58	80	0.454545	0.725	-1.1375	-0.463947	A=B	A<0	B=0	Ambiguous
GRMZM2G164950	12	27	8	14	0.444444	0.571429	-1.16993	-0.807355	A=B	A<0	B=0	Ambiguous
GRMZM2G165011	130	193	53	79	0.673575	0.670886	-0.570089	-0.57586	A=B	A<0	B=0	Ambiguous
GRMZM2G165099	70	126	42	43	0.555556	0.976744	-0.847997	-0.0339473	A=B	A<0	B=0	Ambiguous
GRMZM2G165746	232	281	103	112	0.825623	0.919643	-0.276445	-0.120854	A=B	A<0	B=0	Ambiguous
GRMZM2G165757	11	25	3	10	0.44	0.3	-1.18442	-1.73697	A=B	A<0	B=0	Ambiguous
GRMZM2G166035	149	256	76	81	0.582031	0.938272	-0.780831	-0.0919225	A=B	A<0	B=0	Ambiguous
GRMZM2G166082	68	134	43	58	0.507463	0.741379	-0.978626	-0.431716	A=B	A<0	B=0	Ambiguous
GRMZM2G166162	95	145	52	71	0.655172	0.732394	-0.610053	-0.449307	A=B	A<0	B=0	Ambiguous
GRMZM2G166381	48	79	20	29	0.607595	0.689655	-0.718818	-0.536053	A=B	A<0	B=0	Ambiguous
GRMZM2G166718	59	125	40	46	0.472	0.869565	-1.08314	-0.201634	A=B	A<0	B=0	Ambiguous
GRMZM2G166875	102	140	48	50	0.728571	0.96	-0.456858	-0.0588937	A=B	A<0	B=0	Ambiguous
GRMZM2G166877	15	36	5	6	0.416667	0.833333	-1.26303	-0.263034	A=B	A<0	B=0	Ambiguous
GRMZM2G167207	347	424	142	136	0.818396	1.04412	-0.289129	0.0622843	A=B	A<0	B=0	Ambiguous
GRMZM2G168240	32	67	20	32	0.477612	0.625	-1.06609	-0.678072	A=B	A<0	B=0	Ambiguous
GRMZM2G168269	376	582	171	207	0.646048	0.826087	-0.630286	-0.275634	A=B	A<0	B=0	Ambiguous
GRMZM2G168304	252	309	154	176	0.815534	0.875	-0.294183	-0.192645	A=B	A<0	B=0	Ambiguous
GRMZM2G168476	248	313	82	103	0.792332	0.796117	-0.335823	-0.328949	A=B	A<0	B=0	Ambiguous
GRMZM2G168679	11	33	9	7	0.333333	1.28571	-1.58496	0.36257	A=B	A<0	B=0	Ambiguous
GRMZM2G168829	26	55	22	27	0.472727	0.814815	-1.08092	-0.295456	A=B	A<0	B=0	Ambiguous
GRMZM2G168888	109	178	44	65	0.61236	0.676923	-0.707549	-0.562936	A=B	A<0	B=0	Ambiguous
GRMZM2G169000	36	63	23	18	0.571429	1.27778	-0.807355	0.353637	A=B	A<0	B=0	Ambiguous
GRMZM2G169095	143	207	66	83	0.690821	0.795181	-0.533616	-0.330645	A=B	A<0	B=0	Ambiguous
GRMZM2G169121	12	41	13	13	0.292683	1	-1.77259	0	A=B	A<0	B=0	Ambiguous
GRMZM2G169365	52	80	25	37	0.65	0.675676	-0.621488	-0.565597	A=B	A<0	B=0	Ambiguous
GRMZM2G169432	16	36	7	16	0.444444	0.4375	-1.16993	-1.19265	A=B	A<0	B=0	Ambiguous
GRMZM2G169747	42	103	16	30	0.407767	0.533333	-1.29418	-0.906891	A=B	A<0	B=0	Ambiguous
GRMZM2G169871	142	254	80	108	0.559055	0.740741	-0.838938	-0.432959	A=B	A<0	B=0	Ambiguous
GRMZM2G169911	695	793	249	252	0.876419	0.988095	-0.190308	-0.017278	A=B	A<0	B=0	Ambiguous
GRMZM2G169914	61	107	49	68	0.570093	0.720588	-0.81073	-0.472753	A=B	A<0	B=0	Ambiguous
GRMZM2G170035	120	156	63	56	0.769231	1.125	-0.378512	0.169925	A=B	A<0	B=0	Ambiguous
GRMZM2G170120	125	182	62	81	0.686813	0.765432	-0.54201	-0.385654	A=B	A<0	B=0	Ambiguous
GRMZM2G170161	501	587	233	257	0.853492	0.906615	-0.22855	-0.141438	A=B	A<0	B=0	Ambiguous
GRMZM2G170177	74	127	48	66	0.582677	0.727273	-0.779231	-0.459432	A=B	A<0	B=0	Ambiguous
GRMZM2G170434	61	103	21	32	0.592233	0.65625	-0.755763	-0.607683	A=B	A<0	B=0	Ambiguous
GRMZM2G170812	121	210	51	63	0.57619	0.809524	-0.795382	-0.304855	A=B	A<0	B=0	Ambiguous
GRMZM2G170941	60	97	27	41	0.618557	0.658537	-0.693022	-0.602665	A=B	A<0	B=0	Ambiguous
GRMZM2G171170	97	137	29	44	0.708029	0.659091	-0.498119	-0.601451	A=B	A<0	B=0	Ambiguous
GRMZM2G171370	152	205	81	92	0.741463	0.880435	-0.431553	-0.183712	A=B	A<0	B=0	Ambiguous
GRMZM2G171622	250	384	111	145	0.651042	0.765517	-0.619178	-0.385493	A=B	A<0	B=0	Ambiguous
GRMZM2G171801	45	91	21	30	0.494505	0.7	-1.01594	-0.514573	A=B	A<0	B=0	Ambiguous
GRMZM2G171880	59	106	43	47	0.556604	0.914894	-0.845277	-0.128324	A=B	A<0	B=0	Ambiguous
GRMZM2G171921	39	86	27	28	0.453488	0.964286	-1.14086	-0.0524674	A=B	A<0	B=0	Ambiguous
GRMZM2G171987	22	41	12	15	0.536585	0.8	-0.89812	-0.321928	A=B	A<0	B=0	Ambiguous
GRMZM2G172132	73	138	39	51	0.528986	0.764706	-0.9187	-0.387023	A=B	A<0	B=0	Ambiguous
GRMZM2G172376	231	322	104	117	0.717391	0.888889	-0.479168	-0.169925	A=B	A<0	B=0	Ambiguous
GRMZM2G172506	80	110	41	39	0.727273	1.05128	-0.459432	0.0721498	A=B	A<0	B=0	Ambiguous
GRMZM2G172529	41	92	20	26	0.445652	0.769231	-1.16601	-0.378512	A=B	A<0	B=0	Ambiguous
GRMZM2G172900	39	62	29	30	0.629032	0.966667	-0.668794	-0.0489096	A=B	A<0	B=0	Ambiguous
GRMZM2G172970	122	162	42	59	0.753086	0.711864	-0.409113	-0.490326	A=B	A<0	B=0	Ambiguous
GRMZM2G173630	54	123	29	37	0.439024	0.783784	-1.18763	-0.351472	A=B	A<0	B=0	Ambiguous
GRMZM2G173805	65	95	32	38	0.684211	0.842105	-0.547488	-0.247928	A=B	A<0	B=0	Ambiguous
GRMZM2G173923	91	139	34	42	0.654676	0.809524	-0.611146	-0.304855	A=B	A<0	B=0	Ambiguous
GRMZM2G173989	40	65	21	32	0.615385	0.65625	-0.70044	-0.607683	A=B	A<0	B=0	Ambiguous
GRMZM2G174149	35	66	11	19	0.530303	0.578947	-0.915111	-0.788496	A=B	A<0	B=0	Ambiguous
GRMZM2G174343	14	46	11	19	0.304348	0.578947	-1.71621	-0.788496	A=B	A<0	B=0	Ambiguous
GRMZM2G174481	57	126	21	37	0.452381	0.567568	-1.14439	-0.817136	A=B	A<0	B=0	Ambiguous
GRMZM2G174696	240	301	119	140	0.797342	0.85	-0.326729	-0.234465	A=B	A<0	B=0	Ambiguous
GRMZM2G174785	72	161	53	77	0.447205	0.688312	-1.16099	-0.538866	A=B	A<0	B=0	Ambiguous
GRMZM2G174896	469	555	176	215	0.845045	0.818605	-0.2429	-0.288761	A=B	A<0	B=0	Ambiguous
GRMZM2G174949	55	90	33	38	0.611111	0.868421	-0.710493	-0.203533	A=B	A<0	B=0	Ambiguous
GRMZM2G175253	25	58	12	15	0.431034	0.8	-1.21412	-0.321928	A=B	A<0	B=0	Ambiguous
GRMZM2G175423	111	155	39	40	0.716129	0.975	-0.481709	-0.0365259	A=B	A<0	B=0	Ambiguous
GRMZM2G176133	34	79	13	26	0.43038	0.5	-1.21632	-1	A=B	A<0	B=0	Ambiguous
GRMZM2G176270	44	92	25	35	0.478261	0.714286	-1.06413	-0.485427	A=B	A<0	B=0	Ambiguous
GRMZM2G176282	283	353	120	147	0.8017	0.816327	-0.318866	-0.292782	A=B	A<0	B=0	Ambiguous
GRMZM2G176382	53	86	24	32	0.616279	0.75	-0.698344	-0.415037	A=B	A<0	B=0	Ambiguous
GRMZM2G176495	48	109	31	40	0.440367	0.775	-1.18322	-0.367732	A=B	A<0	B=0	Ambiguous
GRMZM2G176519	103	166	49	66	0.620482	0.742424	-0.688539	-0.429684	A=B	A<0	B=0	Ambiguous
GRMZM2G176647	11	37	7	7	0.297297	1	-1.75002	0	A=B	A<0	B=0	Ambiguous
GRMZM2G176677	473	592	231	240	0.798986	0.9625	-0.323757	-0.0551416	A=B	A<0	B=0	Ambiguous
GRMZM2G176759	26	48	14	16	0.541667	0.875	-0.884523	-0.192645	A=B	A<0	B=0	Ambiguous
GRMZM2G177052	152	218	84	74	0.697248	1.13514	-0.520257	0.182864	A=B	A<0	B=0	Ambiguous
GRMZM2G177110	49	86	17	14	0.569767	1.21429	-0.811555	0.280108	A=B	A<0	B=0	Ambiguous
GRMZM2G177220	86	168	41	58	0.511905	0.706897	-0.966053	-0.500429	A=B	A<0	B=0	Ambiguous
GRMZM2G177845	32	63	29	34	0.507937	0.852941	-0.97728	-0.229482	A=B	A<0	B=0	Ambiguous
GRMZM2G177885	454	595	234	281	0.763025	0.83274	-0.390197	-0.264062	A=B	A<0	B=0	Ambiguous
GRMZM2G178169	173	307	93	122	0.563518	0.762295	-0.827467	-0.391579	A=B	A<0	B=0	Ambiguous
GRMZM2G178236	21	42	12	14	0.5	0.857143	-1	-0.222392	A=B	A<0	B=0	Ambiguous
GRMZM2G178294	19	93	14	29	0.204301	0.482759	-2.29123	-1.05063	A=B	A<0	B=0	Ambiguous
GRMZM2G178618	763	867	380	412	0.880046	0.92233	-0.184349	-0.116645	A=B	A<0	B=0	Ambiguous
GRMZM2G178829	444	555	197	185	0.8	1.06486	-0.321928	0.0906704	A=B	A<0	B=0	Ambiguous
GRMZM2G178919	59	123	39	47	0.479675	0.829787	-1.05987	-0.269187	A=B	A<0	B=0	Ambiguous
GRMZM2G179133	301	399	172	175	0.754386	0.982857	-0.406625	-0.0249464	A=B	A<0	B=0	Ambiguous
GRMZM2G179351	16	37	11	16	0.432432	0.6875	-1.20945	-0.540568	A=B	A<0	B=0	Ambiguous
GRMZM2G179411	31	56	26	19	0.553571	1.36842	-0.853159	0.452512	A=B	A<0	B=0	Ambiguous
GRMZM2G179473	102	155	48	43	0.658065	1.11628	-0.603699	0.158698	A=B	A<0	B=0	Ambiguous
GRMZM2G179476	107	174	40	48	0.614943	0.833333	-0.701477	-0.263034	A=B	A<0	B=0	Ambiguous
GRMZM2G180086	13	59	13	20	0.220339	0.65	-2.1822	-0.621488	A=B	A<0	B=0	Ambiguous
GRMZM2G180605	408	494	184	191	0.825911	0.963351	-0.275942	-0.0538669	A=B	A<0	B=0	Ambiguous
GRMZM2G180732	75	111	30	38	0.675676	0.789474	-0.565597	-0.341037	A=B	A<0	B=0	Ambiguous
GRMZM2G181028	221	305	98	113	0.72459	0.867257	-0.464763	-0.205469	A=B	A<0	B=0	Ambiguous
GRMZM2G181259	525	720	246	295	0.729167	0.833898	-0.455679	-0.262057	A=B	A<0	B=0	Ambiguous
GRMZM2G181519	218	283	95	123	0.770318	0.772358	-0.376474	-0.372659	A=B	A<0	B=0	Ambiguous
GRMZM2G300692	296	387	128	140	0.764858	0.914286	-0.386736	-0.129283	A=B	A<0	B=0	Ambiguous
GRMZM2G301405	14	31	9	7	0.451613	1.28571	-1.14684	0.36257	A=B	A<0	B=0	Ambiguous
GRMZM2G303810	13	30	6	6	0.433333	1	-1.20645	0	A=B	A<0	B=0	Ambiguous
GRMZM2G305254	168	268	83	98	0.626866	0.846939	-0.673772	-0.23967	A=B	A<0	B=0	Ambiguous
GRMZM2G305321	13	28	10	10	0.464286	1	-1.10692	0	A=B	A<0	B=0	Ambiguous
GRMZM2G305406	144	207	69	89	0.695652	0.775281	-0.523562	-0.367209	A=B	A<0	B=0	Ambiguous
GRMZM2G306935	28	63	19	21	0.444444	0.904762	-1.16993	-0.14439	A=B	A<0	B=0	Ambiguous
GRMZM2G307252	346	466	188	226	0.742489	0.831858	-0.429558	-0.26559	A=B	A<0	B=0	Ambiguous
GRMZM2G308189	260	319	110	127	0.815047	0.866142	-0.295045	-0.207325	A=B	A<0	B=0	Ambiguous
GRMZM2G310410	39	65	14	9	0.6	1.55556	-0.736966	0.63743	A=B	A<0	B=0	Ambiguous
GRMZM2G311003	260	416	123	143	0.625	0.86014	-0.678072	-0.217357	A=B	A<0	B=0	Ambiguous
GRMZM2G312201	15	51	7	11	0.294118	0.636364	-1.76553	-0.652077	A=B	A<0	B=0	Ambiguous
GRMZM2G312712	26	56	10	10	0.464286	1	-1.10692	0	A=B	A<0	B=0	Ambiguous
GRMZM2G313553	18	39	19	18	0.461538	1.05556	-1.11548	0.0780025	A=B	A<0	B=0	Ambiguous
GRMZM2G314563	78	115	48	49	0.678261	0.979592	-0.560088	-0.0297473	A=B	A<0	B=0	Ambiguous
GRMZM2G317051	10	38	5	13	0.263158	0.384615	-1.926	-1.37851	A=B	A<0	B=0	Ambiguous
GRMZM2G317270	28	50	16	13	0.56	1.23077	-0.836501	0.29956	A=B	A<0	B=0	Ambiguous
GRMZM2G317835	111	169	76	87	0.656805	0.873563	-0.606464	-0.195016	A=B	A<0	B=0	Ambiguous
GRMZM2G317900	110	146	55	44	0.753425	1.25	-0.408465	0.321928	A=B	A<0	B=0	Ambiguous
GRMZM2G318635	29	59	19	24	0.491525	0.791667	-1.02466	-0.337035	A=B	A<0	B=0	Ambiguous
GRMZM2G318860	48	99	27	37	0.484848	0.72973	-1.04439	-0.454566	A=B	A<0	B=0	Ambiguous
GRMZM2G320373	19	57	10	12	0.333333	0.833333	-1.58496	-0.263034	A=B	A<0	B=0	Ambiguous
GRMZM2G320452	87	119	47	50	0.731092	0.94	-0.451874	-0.0892673	A=B	A<0	B=0	Ambiguous
GRMZM2G320920	49	82	24	29	0.597561	0.827586	-0.742842	-0.273018	A=B	A<0	B=0	Ambiguous
GRMZM2G322001	625	807	242	270	0.774473	0.896296	-0.368712	-0.157952	A=B	A<0	B=0	Ambiguous
GRMZM2G322438	10	30	6	11	0.333333	0.545455	-1.58496	-0.874469	A=B	A<0	B=0	Ambiguous
GRMZM2G323672	27	63	20	31	0.428571	0.645161	-1.22239	-0.632268	A=B	A<0	B=0	Ambiguous
GRMZM2G323828	23	54	8	18	0.425926	0.444444	-1.23133	-1.16993	A=B	A<0	B=0	Ambiguous
GRMZM2G324210	19	45	13	15	0.422222	0.866667	-1.24393	-0.206451	A=B	A<0	B=0	Ambiguous
GRMZM2G324540	117	229	58	79	0.510917	0.734177	-0.968839	-0.4458	A=B	A<0	B=0	Ambiguous
GRMZM2G324643	64	121	42	65	0.528926	0.646154	-0.918863	-0.63005	A=B	A<0	B=0	Ambiguous
GRMZM2G325643	56	90	42	34	0.622222	1.23529	-0.684498	0.304855	A=B	A<0	B=0	Ambiguous
GRMZM2G325850	20	48	18	14	0.416667	1.28571	-1.26303	0.36257	A=B	A<0	B=0	Ambiguous
GRMZM2G326854	46	102	26	42	0.45098	0.619048	-1.14886	-0.691878	A=B	A<0	B=0	Ambiguous
GRMZM2G327174	110	178	73	79	0.617978	0.924051	-0.694374	-0.113956	A=B	A<0	B=0	Ambiguous
GRMZM2G328795	103	188	74	89	0.547872	0.831461	-0.868088	-0.26628	A=B	A<0	B=0	Ambiguous
GRMZM2G328988	13	33	10	8	0.393939	1.25	-1.34395	0.321928	A=B	A<0	B=0	Ambiguous
GRMZM2G329306	214	307	115	129	0.697068	0.891473	-0.520628	-0.165737	A=B	A<0	B=0	Ambiguous
GRMZM2G330430	273	380	180	182	0.718421	0.989011	-0.477098	-0.0159415	A=B	A<0	B=0	Ambiguous
GRMZM2G331652	129	219	85	93	0.589041	0.913978	-0.76356	-0.129768	A=B	A<0	B=0	Ambiguous
GRMZM2G331779	34	70	12	26	0.485714	0.461538	-1.04182	-1.11548	A=B	A<0	B=0	Ambiguous
GRMZM2G336909	205	261	108	99	0.785441	1.09091	-0.348426	0.125531	A=B	A<0	B=0	Ambiguous
GRMZM2G337068	66	95	48	49	0.694737	0.979592	-0.525461	-0.0297473	A=B	A<0	B=0	Ambiguous
GRMZM2G337659	61	141	31	43	0.432624	0.72093	-1.20881	-0.472068	A=B	A<0	B=0	Ambiguous
GRMZM2G339918	33	59	18	16	0.559322	1.125	-0.838249	0.169925	A=B	A<0	B=0	Ambiguous
GRMZM2G340542	12	32	5	9	0.375	0.555556	-1.41504	-0.847997	A=B	A<0	B=0	Ambiguous
GRMZM2G341404	375	495	176	190	0.757576	0.926316	-0.400538	-0.110424	A=B	A<0	B=0	Ambiguous
GRMZM2G341747	19	57	17	21	0.333333	0.809524	-1.58496	-0.304855	A=B	A<0	B=0	Ambiguous
GRMZM2G342039	285	444	141	166	0.641892	0.849398	-0.639598	-0.235488	A=B	A<0	B=0	Ambiguous
GRMZM2G342243	91	167	38	40	0.54491	0.95	-0.87591	-0.0740006	A=B	A<0	B=0	Ambiguous
GRMZM2G343024	468	653	222	247	0.716692	0.898785	-0.480574	-0.153951	A=B	A<0	B=0	Ambiguous
GRMZM2G344993	80	179	27	40	0.446927	0.675	-1.16189	-0.567041	A=B	A<0	B=0	Ambiguous
GRMZM2G345226	39	77	18	24	0.506494	0.75	-0.981384	-0.415037	A=B	A<0	B=0	Ambiguous
GRMZM2G346133	471	639	83	114	0.737089	0.72807	-0.440089	-0.457851	A=B	A<0	B=0	Ambiguous
GRMZM2G346693	81	116	41	49	0.698276	0.836735	-0.518131	-0.257158	A=B	A<0	B=0	Ambiguous
GRMZM2G347043	15	52	18	33	0.288462	0.545455	-1.79355	-0.874469	A=B	A<0	B=0	Ambiguous
GRMZM2G347836	12	29	8	16	0.413793	0.5	-1.27302	-1	A=B	A<0	B=0	Ambiguous
GRMZM2G348873	222	287	99	83	0.773519	1.19277	-0.370491	0.254317	A=B	A<0	B=0	Ambiguous
GRMZM2G348909	129	172	66	56	0.75	1.17857	-0.415037	0.237039	A=B	A<0	B=0	Ambiguous
GRMZM2G348956	15	44	6	4	0.340909	1.5	-1.55254	0.584963	A=B	A<0	B=0	Ambiguous
GRMZM2G349062	147	195	79	70	0.753846	1.12857	-0.407658	0.174498	A=B	A<0	B=0	Ambiguous
GRMZM2G349875	33	59	23	22	0.559322	1.04545	-0.838249	0.0641303	A=B	A<0	B=0	Ambiguous
GRMZM2G350312	132	186	57	80	0.709677	0.7125	-0.494765	-0.489038	A=B	A<0	B=0	Ambiguous
GRMZM2G350319	57	98	32	50	0.581633	0.64	-0.78182	-0.643856	A=B	A<0	B=0	Ambiguous
GRMZM2G350399	27	52	9	12	0.519231	0.75	-0.945552	-0.415037	A=B	A<0	B=0	Ambiguous
GRMZM2G351921	11	27	9	7	0.407407	1.28571	-1.29546	0.36257	A=B	A<0	B=0	Ambiguous
GRMZM2G352248	32	62	21	26	0.516129	0.807692	-0.954196	-0.308122	A=B	A<0	B=0	Ambiguous
GRMZM2G352695	77	128	57	62	0.601562	0.919355	-0.733213	-0.121306	A=B	A<0	B=0	Ambiguous
GRMZM2G352898	17	46	6	13	0.369565	0.461538	-1.4361	-1.11548	A=B	A<0	B=0	Ambiguous
GRMZM2G354851	14	36	10	13	0.388889	0.769231	-1.36257	-0.378512	A=B	A<0	B=0	Ambiguous
GRMZM2G357040	126	181	56	65	0.696133	0.861538	-0.522566	-0.215013	A=B	A<0	B=0	Ambiguous
GRMZM2G358381	93	137	59	50	0.678832	1.18	-0.558873	0.238787	A=B	A<0	B=0	Ambiguous
GRMZM2G358768	27	85	23	38	0.317647	0.605263	-1.6545	-0.724366	A=B	A<0	B=0	Ambiguous
GRMZM2G358791	112	284	34	54	0.394366	0.62963	-1.34239	-0.667425	A=B	A<0	B=0	Ambiguous
GRMZM2G359234	33	69	15	20	0.478261	0.75	-1.06413	-0.415037	A=B	A<0	B=0	Ambiguous
GRMZM2G359333	55	114	46	55	0.482456	0.836364	-1.05153	-0.257798	A=B	A<0	B=0	Ambiguous
GRMZM2G359365	98	184	46	51	0.532609	0.901961	-0.908852	-0.148863	A=B	A<0	B=0	Ambiguous
GRMZM2G359735	161	220	74	62	0.731818	1.19355	-0.450443	0.255257	A=B	A<0	B=0	Ambiguous
GRMZM2G360688	415	560	188	229	0.741071	0.820961	-0.432315	-0.284615	A=B	A<0	B=0	Ambiguous
GRMZM2G360907	141	180	81	106	0.783333	0.764151	-0.352302	-0.38807	A=B	A<0	B=0	Ambiguous
GRMZM2G362368	21	39	9	12	0.538462	0.75	-0.893085	-0.415037	A=B	A<0	B=0	Ambiguous
GRMZM2G363535	55	93	36	33	0.591398	1.09091	-0.757799	0.125531	A=B	A<0	B=0	Ambiguous
GRMZM2G363715	12	44	10	14	0.272727	0.714286	-1.87447	-0.485427	A=B	A<0	B=0	Ambiguous
GRMZM2G363813	173	311	99	117	0.55627	0.846154	-0.846143	-0.241008	A=B	A<0	B=0	Ambiguous
GRMZM2G366402	58	113	29	46	0.513274	0.630435	-0.962198	-0.665581	A=B	A<0	B=0	Ambiguous
GRMZM2G368388	186	239	80	75	0.778243	1.06667	-0.361708	0.0931094	A=B	A<0	B=0	Ambiguous
GRMZM2G368744	11	32	6	7	0.34375	0.857143	-1.54057	-0.222392	A=B	A<0	B=0	Ambiguous
GRMZM2G369130	12	39	13	18	0.307692	0.722222	-1.70044	-0.469485	A=B	A<0	B=0	Ambiguous
GRMZM2G369203	18	87	16	30	0.206897	0.533333	-2.27302	-0.906891	A=B	A<0	B=0	Ambiguous
GRMZM2G369912	146	229	68	87	0.637555	0.781609	-0.649379	-0.355481	A=B	A<0	B=0	Ambiguous
GRMZM2G371210	45	76	22	31	0.592105	0.709677	-0.756074	-0.494765	A=B	A<0	B=0	Ambiguous
GRMZM2G371606	24	55	18	20	0.436364	0.9	-1.1964	-0.152003	A=B	A<0	B=0	Ambiguous
GRMZM2G371890	46	168	23	39	0.27381	0.589744	-1.86876	-0.76184	A=B	A<0	B=0	Ambiguous
GRMZM2G373849	50	135	37	50	0.37037	0.74	-1.43296	-0.434403	A=B	A<0	B=0	Ambiguous
GRMZM2G374044	16	59	4	13	0.271186	0.307692	-1.88264	-1.70044	A=B	A<0	B=0	Ambiguous
GRMZM2G374203	30	96	11	20	0.3125	0.55	-1.67807	-0.862496	A=B	A<0	B=0	Ambiguous
GRMZM2G374574	119	212	86	102	0.561321	0.843137	-0.833103	-0.246161	A=B	A<0	B=0	Ambiguous
GRMZM2G374969	477	674	202	248	0.707715	0.814516	-0.498759	-0.295985	A=B	A<0	B=0	Ambiguous
GRMZM2G375307	96	184	44	58	0.521739	0.758621	-0.938599	-0.398549	A=B	A<0	B=0	Ambiguous
[truncated: 10,639 more rows]
