# Supplementary material for: Transcriptome profiling and comparison of maize ear heterosis during the spikelet and floret differentiation stages
Source: BMC Genomics. 2016 Nov 22;17:959. doi: 10.1186/s12864-016-3296-8 (PMC5120533; doi:10.1186/s12864-016-3296-8)
Supplement: Additional file 14: Dataset S6. — Cis- and trans-regulatory variations in the floret differentiation stage. (XLSX 1280 kb) [file 12864_2016_3296_MOESM14_ESM.xlsx]

## Sheet: Floret differntiation stage
Dataset 6 Allele-specific expression patterns in hybrid in the floret differentiation stage.
Gene_id	CL11_F	NG5_F	HYB_F(tCL11_F)	HYB_F(NG5_F)	fold[CL11_F/NG5_F]	fold[HYB_F(CL11_F)/HYB_F(NG5_F)]	log2fold[CL11_F/NG5_F]	log2fold[HYB_F(CL11_F)/HYB_F(NG5_F)]	bias(A|B)	bias(A|0)	bias(B|0)	description
AC149818.2_FG007	84	110	29	59	0.763636	0.491525	-0.389042	-1.02466	A=B	A=0	B<0	Ambiguous
AC149818.2_FG008	223	289	118	121	0.771626	0.975207	-0.374026	-0.0362202	A=B	A<0	B=0	Ambiguous
AC155434.2_FG004	171	126	71	64	1.35714	1.10938	0.440573	0.149747	A=B	A>0	B=0	Ambiguous
AC155622.2_FG001	373	439	188	190	0.849658	0.989474	-0.235045	-0.0152668	A=B	A<0	B=0	Ambiguous
AC155622.2_FG004	242	303	131	112	0.79868	1.16964	-0.324311	0.226068	A=B	A<0	B=0	Ambiguous
AC183950.2_FG006	33	72	31	30	0.458333	1.03333	-1.12553	0.0473057	A=B	A<0	B=0	Ambiguous
AC185471.3_FG005	186	118	60	61	1.57627	0.983607	0.656516	-0.0238467	A=B	A>0	B=0	Ambiguous
AC186510.3_FG004	44	80	36	38	0.55	0.947368	-0.862496	-0.0780025	A=B	A<0	B=0	Ambiguous
AC191069.3_FG004	282	218	130	97	1.29358	1.34021	0.371367	0.422455	A=B	A>0	B=0	Ambiguous
AC194970.5_FG004	76	130	57	63	0.584615	0.904762	-0.77444	-0.14439	A=B	A<0	B=0	Ambiguous
AC194970.5_FG009	119	67	41	36	1.77612	1.13889	0.828729	0.187627	A=B	A>0	B=0	Ambiguous
AC195340.3_FG001	498	498	220	279	1	0.78853	0	-0.342762	A=B	A=0	B<0	Ambiguous
AC197029.3_FG003	77	133	49	44	0.578947	1.11364	-0.788496	0.155278	A=B	A<0	B=0	Ambiguous
AC197122.3_FG003	187	139	58	62	1.34532	0.935484	0.427953	-0.0962153	A=B	A>0	B=0	Ambiguous
AC197672.3_FG002	11	29	11	23	0.37931	0.478261	-1.39855	-1.06413	A=B	A<0	B=0	Ambiguous
AC197705.4_FG004	12	47	5	14	0.255319	0.357143	-1.96963	-1.48543	A=B	A<0	B=0	Ambiguous
AC197717.3_FG002	55	88	34	35	0.625	0.971429	-0.678072	-0.0418202	A=B	A<0	B=0	Ambiguous
AC198361.3_FG004	499	499	216	284	1	0.760563	0	-0.39486	A=B	A=0	B<0	Ambiguous
AC198481.3_FG004	94	127	50	47	0.740157	1.06383	-0.434096	0.0892673	A=B	A<0	B=0	Ambiguous
AC199363.4_FG003	42	73	31	26	0.575342	1.19231	-0.797507	0.253757	A=B	A<0	B=0	Ambiguous
AC199782.5_FG003	120	70	42	29	1.71429	1.44828	0.777608	0.534336	A=B	A>0	B=0	Ambiguous
AC202915.3_FG002	375	538	230	280	0.697026	0.821429	-0.520716	-0.283793	A=B	A<0	B=0	Ambiguous
AC205521.3_FG003	146	265	60	81	0.550943	0.740741	-0.860024	-0.432959	A=B	A<0	B=0	Ambiguous
AC205574.3_FG006	198	292	114	115	0.678082	0.991304	-0.560468	-0.0126	A=B	A<0	B=0	Ambiguous
AC205608.4_FG004	118	163	75	75	0.723926	1	-0.466085	0	A=B	A<0	B=0	Ambiguous
AC205703.4_FG005	103	157	65	75	0.656051	0.866667	-0.60812	-0.206451	A=B	A<0	B=0	Ambiguous
AC206666.2_FG004	300	182	164	136	1.64835	1.20588	0.721024	0.270089	A=B	A>0	B=0	Ambiguous
AC207628.4_FG011	285	221	145	137	1.28959	1.05839	0.366916	0.081877	A=B	A>0	B=0	Ambiguous
AC207726.3_FG002	97	68	30	21	1.42647	1.42857	0.51245	0.514573	A=B	A>0	B=0	Ambiguous
AC208110.2_FG001	30	42	8	21	0.714286	0.380952	-0.485427	-1.39232	A=B	A=0	B<0	Ambiguous
AC208571.4_FG001	25	53	16	17	0.471698	0.941176	-1.08406	-0.0874628	A=B	A<0	B=0	Ambiguous
AC208897.3_FG004	48	61	12	29	0.786885	0.413793	-0.345775	-1.27302	A=B	A=0	B<0	Ambiguous
AC209208.3_FG001	87	125	67	57	0.696	1.17544	-0.522841	0.233199	A=B	A<0	B=0	Ambiguous
AC209208.3_FG005	1235	1086	527	497	1.1372	1.06036	0.185487	0.0845571	A=B	A>0	B=0	Ambiguous
AC210003.2_FG015	41	54	6	23	0.759259	0.26087	-0.397335	-1.9386	A=B	A=0	B<0	Ambiguous
AC210013.4_FG009	237	114	109	78	2.07895	1.39744	1.05585	0.482782	A=B	A>0	B=0	Ambiguous
AC210173.4_FG002	67	68	91	56	0.985294	1.625	-0.0213737	0.70044	A=B	A=0	B>0	Ambiguous
AC211277.2_FG002	21	45	19	14	0.466667	1.35714	-1.09954	0.440573	A=B	A<0	B=0	Ambiguous
AC211584.4_FG004	25	61	18	27	0.409836	0.666667	-1.28688	-0.584963	A=B	A<0	B=0	Ambiguous
AC212112.4_FG002	98	39	37	31	2.51282	1.19355	1.32931	0.255257	A=B	A>0	B=0	Ambiguous
AC212404.3_FG006	109	172	48	63	0.633721	0.761905	-0.65808	-0.392317	A=B	A<0	B=0	Ambiguous
AC212565.3_FG001	373	363	214	154	1.02755	1.38961	0.0392061	0.47468	A=B	A=0	B>0	Ambiguous
AC212565.3_FG002	39	20	9	9	1.95	1	0.963474	0	A=B	A>0	B=0	Ambiguous
AC212570.3_FG006	507	432	252	217	1.17361	1.16129	0.230954	0.215729	A=B	A>0	B=0	Ambiguous
AC213099.3_FG001	127	214	73	101	0.593458	0.722772	-0.752782	-0.468387	A=B	A<0	B=0	Ambiguous
AC215244.3_FG002	76	47	24	21	1.61702	1.14286	0.693339	0.192645	A=B	A>0	B=0	Ambiguous
AC215260.3_FG004	54	31	23	18	1.74194	1.27778	0.800691	0.353637	A=B	A>0	B=0	Ambiguous
AC216010.3_FG001	47	79	35	39	0.594937	0.897436	-0.749192	-0.156119	A=B	A<0	B=0	Ambiguous
AC216192.3_FG006	10	42	9	12	0.238095	0.75	-2.07039	-0.415037	A=B	A<0	B=0	Ambiguous
AC217121.3_FG007	143	230	93	108	0.621739	0.861111	-0.685619	-0.215729	A=B	A<0	B=0	Ambiguous
AC217358.3_FG010	52	117	29	37	0.444444	0.783784	-1.16993	-0.351472	A=B	A<0	B=0	Ambiguous
AC217401.3_FG003	32	57	22	18	0.561404	1.22222	-0.83289	0.289507	A=B	A<0	B=0	Ambiguous
AC218035.3_FG001	61	92	31	31	0.663043	1	-0.592825	0	A=B	A<0	B=0	Ambiguous
AC218035.3_FG004	43	95	30	41	0.452632	0.731707	-1.14359	-0.450661	A=B	A<0	B=0	Ambiguous
AC218457.2_FG013	37	62	26	33	0.596774	0.787879	-0.744743	-0.343954	A=B	A<0	B=0	Ambiguous
AC218900.3_FG001	79	124	37	50	0.637097	0.74	-0.650416	-0.434403	A=B	A<0	B=0	Ambiguous
AC218972.3_FG001	68	111	46	39	0.612613	1.17949	-0.706953	0.23816	A=B	A<0	B=0	Ambiguous
AC226248.1_FG002	51	75	16	41	0.68	0.390244	-0.556393	-1.35755	A=B	A=0	B<0	Ambiguous
AC230011.2_FG002	16	13	16	3	1.23077	5.33333	0.29956	2.41504	A=B	A=0	B>0	Ambiguous
AC231180.2_FG001	187	98	71	64	1.90816	1.10938	0.932185	0.149747	A=B	A>0	B=0	Ambiguous
AC231745.1_FG003	80	103	26	61	0.776699	0.42623	-0.364572	-1.2303	A=B	A=0	B<0	Ambiguous
AC233851.1_FG009	24	58	10	16	0.413793	0.625	-1.27302	-0.678072	A=B	A<0	B=0	Ambiguous
AC233878.1_FG004	47	75	31	26	0.626667	1.19231	-0.67423	0.253757	A=B	A<0	B=0	Ambiguous
AC233885.1_FG001	101	63	40	48	1.60317	0.833333	0.680932	-0.263034	A=B	A>0	B=0	Ambiguous
AC233898.1_FG003	34	59	20	20	0.576271	1	-0.79518	0	A=B	A<0	B=0	Ambiguous
AC233910.1_FG001	65	98	33	43	0.663265	0.767442	-0.592342	-0.381871	A=B	A<0	B=0	Ambiguous
AC233922.1_FG004	118	97	69	29	1.21649	2.37931	0.28273	1.25054	A=B	A=0	B>0	Ambiguous
AC233942.1_FG001	183	201	57	95	0.910448	0.6	-0.135352	-0.736966	A=B	A=0	B<0	Ambiguous
AC233961.1_FG001	984	1157	468	518	0.850475	0.903475	-0.233659	-0.146444	A=B	A<0	B=0	Ambiguous
AC234175.1_FG010	132	197	132	130	0.670051	1.01538	-0.577658	0.0220263	A=B	A<0	B=0	Ambiguous
AC234185.1_FG007	423	460	180	244	0.919565	0.737705	-0.120976	-0.438884	A=B	A=0	B<0	Ambiguous
AC234522.1_FG009	56	13	13	12	4.30769	1.08333	2.10692	0.115477	A=B	A>0	B=0	Ambiguous
AC235543.1_FG002	325	178	92	64	1.82584	1.4375	0.868562	0.523562	A=B	A>0	B=0	Ambiguous
AC235547.1_FG005	79	143	45	68	0.552448	0.661765	-0.856091	-0.59561	A=B	A<0	B=0	Ambiguous
AF466202.2_FG008	286	366	131	137	0.781421	0.956204	-0.355829	-0.0646091	A=B	A<0	B=0	Ambiguous
GRMZM2G000127	11	26	7	8	0.423077	0.875	-1.24101	-0.192645	A=B	A<0	B=0	Ambiguous
GRMZM2G000171	769	968	324	363	0.794421	0.892562	-0.332023	-0.163976	A=B	A<0	B=0	Ambiguous
GRMZM2G000254	18	58	15	25	0.310345	0.6	-1.68806	-0.736966	A=B	A<0	B=0	Ambiguous
GRMZM2G000608	757	672	310	263	1.12649	1.17871	0.171832	0.237205	A=B	A>0	B=0	Ambiguous
GRMZM2G000632	45	39	33	13	1.15385	2.53846	0.206451	1.34395	A=B	A=0	B>0	Ambiguous
GRMZM2G000650	116	77	50	47	1.50649	1.06383	0.591194	0.0892673	A=B	A>0	B=0	Ambiguous
GRMZM2G000686	375	442	199	197	0.848416	1.01015	-0.237156	0.0145728	A=B	A<0	B=0	Ambiguous
GRMZM2G000810	14	25	3	16	0.56	0.1875	-0.836501	-2.41504	A=B	A=0	B<0	Ambiguous
GRMZM2G001033	54	82	36	27	0.658537	1.33333	-0.602665	0.415037	A=B	A<0	B=0	Ambiguous
GRMZM2G001106	44	78	23	30	0.564103	0.766667	-0.825971	-0.383329	A=B	A<0	B=0	Ambiguous
GRMZM2G001241	185	241	145	140	0.767635	1.03571	-0.381508	0.0506261	A=B	A<0	B=0	Ambiguous
GRMZM2G001297	296	438	181	200	0.675799	0.905	-0.565334	-0.14401	A=B	A<0	B=0	Ambiguous
GRMZM2G001577	12	66	10	20	0.181818	0.5	-2.45943	-1	A=B	A<0	B=0	Ambiguous
GRMZM2G001631	90	174	55	65	0.517241	0.846154	-0.95109	-0.241008	A=B	A<0	B=0	Ambiguous
GRMZM2G001805	81	90	22	43	0.9	0.511628	-0.152003	-0.966833	A=B	A=0	B<0	Ambiguous
GRMZM2G001816	367	330	214	162	1.11212	1.32099	0.153314	0.401617	A=B	A=0	B>0	Ambiguous
GRMZM2G001820	228	256	91	158	0.890625	0.575949	-0.16711	-0.795986	A=B	A=0	B<0	Ambiguous
GRMZM2G001918	55	32	16	17	1.71875	0.941176	0.78136	-0.0874628	A=B	A>0	B=0	Ambiguous
GRMZM2G001973	165	218	84	102	0.756881	0.823529	-0.401862	-0.280108	A=B	A<0	B=0	Ambiguous
GRMZM2G001977	56	98	18	31	0.571429	0.580645	-0.807355	-0.784271	A=B	A<0	B=0	Ambiguous
GRMZM2G002100	35	76	19	29	0.460526	0.655172	-1.11864	-0.610053	A=B	A<0	B=0	Ambiguous
GRMZM2G002427	310	393	126	147	0.788804	0.857143	-0.342261	-0.222392	A=B	A<0	B=0	Ambiguous
GRMZM2G002559	644	797	284	294	0.80803	0.965986	-0.307519	-0.0499252	A=B	A<0	B=0	Ambiguous
GRMZM2G002606	187	227	73	122	0.823789	0.598361	-0.279654	-0.740913	A=B	A=0	B<0	Ambiguous
GRMZM2G002627	17	34	14	6	0.5	2.33333	-1	1.22239	A=B	A<0	B=0	Ambiguous
GRMZM2G002807	71	30	23	23	2.36667	1	1.24286	0	A=B	A>0	B=0	Ambiguous
GRMZM2G002851	15	69	20	31	0.217391	0.645161	-2.20163	-0.632268	A=B	A<0	B=0	Ambiguous
GRMZM2G002859	11	10	23	3	1.1	7.66667	0.137504	2.9386	A=B	A=0	B>0	Ambiguous
GRMZM2G002993	39	88	32	38	0.443182	0.842105	-1.17403	-0.247928	A=B	A<0	B=0	Ambiguous
GRMZM2G002999	371	460	201	221	0.806522	0.909502	-0.310215	-0.136851	A=B	A<0	B=0	Ambiguous
GRMZM2G003033	215	291	99	90	0.738832	1.1	-0.436682	0.137504	A=B	A<0	B=0	Ambiguous
GRMZM2G003038	302	230	137	115	1.31304	1.1913	0.392915	0.252542	A=B	A>0	B=0	Ambiguous
GRMZM2G003124	178	278	72	102	0.640288	0.705882	-0.643208	-0.5025	A=B	A<0	B=0	Ambiguous
GRMZM2G003157	79	61	50	22	1.29508	2.27273	0.373043	1.18442	A=B	A=0	B>0	Ambiguous
GRMZM2G003190	198	324	120	150	0.611111	0.8	-0.710493	-0.321928	A=B	A<0	B=0	Ambiguous
GRMZM2G003354	22	31	4	18	0.709677	0.222222	-0.494765	-2.16993	A=B	A=0	B<0	Ambiguous
GRMZM2G003530	509	660	278	312	0.771212	0.891026	-0.3748	-0.166461	A=B	A<0	B=0	Ambiguous
GRMZM2G003692	18	42	21	24	0.428571	0.875	-1.22239	-0.192645	A=B	A<0	B=0	Ambiguous
GRMZM2G003742	22	14	20	4	1.57143	5	0.652077	2.32193	A=B	A=0	B>0	Ambiguous
GRMZM2G003963	880	719	361	374	1.22392	0.965241	0.291512	-0.0510394	A=B	A>0	B=0	Ambiguous
GRMZM2G003992	492	531	210	265	0.926554	0.792453	-0.110054	-0.335603	A=B	A=0	B<0	Ambiguous
GRMZM2G004023	446	586	230	256	0.761092	0.898438	-0.393857	-0.15451	A=B	A<0	B=0	Ambiguous
GRMZM2G004106	25	63	12	24	0.396825	0.5	-1.33342	-1	A=B	A<0	B=0	Ambiguous
GRMZM2G004128	92	48	38	24	1.91667	1.58333	0.938599	0.662965	A=B	A>0	B=0	Ambiguous
GRMZM2G004161	169	160	63	94	1.05625	0.670213	0.0789513	-0.577309	A=B	A=0	B<0	Ambiguous
GRMZM2G004183	448	456	259	207	0.982456	1.25121	-0.0255351	0.323321	A=B	A=0	B>0	Ambiguous
GRMZM2G004290	87	59	21	26	1.47458	0.807692	0.5603	-0.308122	A=B	A>0	B=0	Ambiguous
GRMZM2G004445	293	280	96	134	1.04643	0.716418	0.0654738	-0.481127	A=B	A=0	B<0	Ambiguous
GRMZM2G004534	124	91	43	55	1.36264	0.781818	0.446402	-0.355095	A=B	A>0	B=0	Ambiguous
GRMZM2G005000	39	12	10	8	3.25	1.25	1.70044	0.321928	A=B	A>0	B=0	Ambiguous
GRMZM2G005304	177	218	75	107	0.811927	0.700935	-0.300579	-0.512648	A=B	A=0	B<0	Ambiguous
GRMZM2G005346	374	387	144	209	0.966408	0.688995	-0.0492953	-0.537434	A=B	A=0	B<0	Ambiguous
GRMZM2G005459	67	39	30	21	1.71795	1.42857	0.780687	0.514573	A=B	A>0	B=0	Ambiguous
GRMZM2G005659	138	143	79	52	0.965035	1.51923	-0.0513469	0.603341	A=B	A=0	B>0	Ambiguous
GRMZM2G005844	23	21	40	10	1.09524	4	0.131245	2	A=B	A=0	B>0	Ambiguous
GRMZM2G005848	224	106	68	56	2.11321	1.21429	1.07943	0.280108	A=B	A>0	B=0	Ambiguous
GRMZM2G005998	55	24	18	10	2.29167	1.8	1.1964	0.847997	A=B	A>0	B=0	Ambiguous
GRMZM2G006069	154	197	103	80	0.781726	1.2875	-0.355265	0.364572	A=B	A<0	B=0	Ambiguous
GRMZM2G006216	33	16	21	11	2.0625	1.90909	1.04439	0.932886	A=B	A>0	B=0	Ambiguous
GRMZM2G006329	245	312	162	150	0.785256	1.08	-0.348764	0.111031	A=B	A<0	B=0	Ambiguous
GRMZM2G006370	1122	1051	637	506	1.06755	1.25889	0.09431	0.332156	A=B	A=0	B>0	Ambiguous
GRMZM2G006452	246	268	179	133	0.91791	1.34586	-0.123575	0.428533	A=B	A=0	B>0	Ambiguous
GRMZM2G006672	126	104	67	35	1.21154	1.91429	0.27684	0.936806	A=B	A=0	B>0	Ambiguous
GRMZM2G006752	319	236	137	138	1.35169	0.992754	0.43477	-0.0104924	A=B	A>0	B=0	Ambiguous
GRMZM2G006894	111	128	42	68	0.867188	0.617647	-0.205584	-0.695145	A=B	A=0	B<0	Ambiguous
GRMZM2G006964	182	233	61	69	0.781116	0.884058	-0.356392	-0.177787	A=B	A<0	B=0	Ambiguous
GRMZM2G007038	116	164	71	79	0.707317	0.898734	-0.499571	-0.154034	A=B	A<0	B=0	Ambiguous
GRMZM2G007130	175	94	77	55	1.8617	1.4	0.896622	0.485427	A=B	A>0	B=0	Ambiguous
GRMZM2G007185	97	103	42	70	0.941748	0.6	-0.0865877	-0.736966	A=B	A=0	B<0	Ambiguous
GRMZM2G007195	280	428	144	168	0.654206	0.857143	-0.612184	-0.222392	A=B	A<0	B=0	Ambiguous
GRMZM2G007347	94	62	40	24	1.51613	1.66667	0.600393	0.736966	A=B	A>0	B=0	Ambiguous
GRMZM2G007441	126	196	64	70	0.642857	0.914286	-0.63743	-0.129283	A=B	A<0	B=0	Ambiguous
GRMZM2G007659	32	87	20	28	0.367816	0.714286	-1.44294	-0.485427	A=B	A<0	B=0	Ambiguous
GRMZM2G007721	54	87	36	34	0.62069	1.05882	-0.688056	0.0824622	A=B	A<0	B=0	Ambiguous
GRMZM2G007871	254	291	115	154	0.872852	0.746753	-0.196191	-0.421296	A=B	A=0	B<0	Ambiguous
GRMZM2G007885	229	313	129	125	0.731629	1.032	-0.450815	0.045443	A=B	A<0	B=0	Ambiguous
GRMZM2G007939	43	83	42	42	0.518072	1	-0.948775	0	A=B	A<0	B=0	Ambiguous
GRMZM2G007953	1046	1187	541	616	0.881213	0.878247	-0.182437	-0.187302	A=B	A<0	B=0	Ambiguous
GRMZM2G007969	19	34	4	31	0.558824	0.129032	-0.839535	-2.9542	A=B	A=0	B<0	Ambiguous
GRMZM2G008095	799	752	431	339	1.0625	1.27139	0.0874628	0.346403	A=B	A=0	B>0	Ambiguous
GRMZM2G008263	161	200	69	115	0.805	0.6	-0.312939	-0.736966	A=B	A=0	B<0	Ambiguous
GRMZM2G008273	421	247	153	130	1.70445	1.17692	0.769309	0.23502	A=B	A>0	B=0	Ambiguous
GRMZM2G008327	681	582	294	278	1.1701	1.05755	0.226636	0.0807313	A=B	A>0	B=0	Ambiguous
GRMZM2G008406	36	47	26	11	0.765957	2.36364	-0.384664	1.24101	A=B	A=0	B>0	Ambiguous
GRMZM2G008482	244	357	124	145	0.683473	0.855172	-0.549043	-0.225713	A=B	A<0	B=0	Ambiguous
GRMZM2G008497	10	29	5	9	0.344828	0.555556	-1.53605	-0.847997	A=B	A<0	B=0	Ambiguous
GRMZM2G008687	191	239	75	87	0.799163	0.862069	-0.323438	-0.214125	A=B	A<0	B=0	Ambiguous
GRMZM2G008728	351	278	127	95	1.26259	1.33684	0.336386	0.418829	A=B	A>0	B=0	Ambiguous
GRMZM2G008792	64	10	14	8	6.4	1.75	2.67807	0.807355	A=B	A>0	B=0	Ambiguous
GRMZM2G009155	149	243	90	118	0.613169	0.762712	-0.705644	-0.39079	A=B	A<0	B=0	Ambiguous
GRMZM2G009344	67	152	36	48	0.440789	0.75	-1.18184	-0.415037	A=B	A<0	B=0	Ambiguous
GRMZM2G009478	474	449	287	228	1.05568	1.25877	0.0781716	0.332017	A=B	A=0	B>0	Ambiguous
GRMZM2G009626	278	263	212	144	1.05703	1.47222	0.0800221	0.557995	A=B	A=0	B>0	Ambiguous
GRMZM2G009655	829	726	396	400	1.14187	0.99	0.191403	-0.0144996	A=B	A>0	B=0	Ambiguous
GRMZM2G009804	33	78	14	21	0.423077	0.666667	-1.24101	-0.584963	A=B	A<0	B=0	Ambiguous
GRMZM2G009901	498	332	179	169	1.5	1.05917	0.584963	0.0829363	A=B	A>0	B=0	Ambiguous
GRMZM2G010000	782	684	343	356	1.14327	0.963483	0.193172	-0.0536687	A=B	A>0	B=0	Ambiguous
GRMZM2G010056	32	17	6	17	1.88235	0.352941	0.912537	-1.5025	A>B	A=0	B=0	Ambiguous
GRMZM2G010328	218	163	77	84	1.33742	0.916667	0.419456	-0.125531	A=B	A>0	B=0	Ambiguous
GRMZM2G010342	12	33	9	9	0.363636	1	-1.45943	0	A=B	A<0	B=0	Ambiguous
GRMZM2G010353	18	37	13	19	0.486486	0.684211	-1.03953	-0.547488	A=B	A<0	B=0	Ambiguous
GRMZM2G010357	230	330	130	154	0.69697	0.844156	-0.520832	-0.244419	A=B	A<0	B=0	Ambiguous
GRMZM2G010439	31	78	14	20	0.397436	0.7	-1.33121	-0.514573	A=B	A<0	B=0	Ambiguous
GRMZM2G010494	361	265	140	106	1.36226	1.32075	0.446006	0.401363	A=B	A>0	B=0	Ambiguous
GRMZM2G010551	209	174	154	93	1.20115	1.65591	0.264416	0.727628	A=B	A=0	B>0	Ambiguous
GRMZM2G010664	67	124	29	49	0.540323	0.591837	-0.888107	-0.756729	A=B	A<0	B=0	Ambiguous
GRMZM2G010804	102	88	39	64	1.15909	0.609375	0.212994	-0.714598	A=B	A=0	B<0	Ambiguous
GRMZM2G010836	186	234	90	79	0.794872	1.13924	-0.331206	0.188072	A=B	A<0	B=0	Ambiguous
GRMZM2G011015	37	70	8	19	0.528571	0.421053	-0.91983	-1.24793	A=B	A<0	B=0	Ambiguous
GRMZM2G011079	514	454	292	236	1.13216	1.23729	0.179076	0.307182	A=B	A=0	B>0	Ambiguous
GRMZM2G011141	87	129	50	62	0.674419	0.806452	-0.568284	-0.31034	A=B	A<0	B=0	Ambiguous
GRMZM2G011314	110	131	32	59	0.839695	0.542373	-0.252063	-0.882643	A=B	A=0	B<0	Ambiguous
GRMZM2G011315	149	176	54	107	0.846591	0.504673	-0.240263	-0.986579	A=B	A=0	B<0	Ambiguous
GRMZM2G011404	210	242	90	146	0.867769	0.616438	-0.204618	-0.697971	A=B	A=0	B<0	Ambiguous
GRMZM2G011479	25	38	6	26	0.657895	0.230769	-0.604071	-2.11548	A=B	A=0	B<0	Ambiguous
GRMZM2G011731	106	89	48	27	1.19101	1.77778	0.252187	0.830075	A=B	A=0	B>0	Ambiguous
GRMZM2G012213	201	119	82	62	1.68908	1.32258	0.756234	0.403356	A=B	A>0	B=0	Ambiguous
GRMZM2G012393	462	294	158	121	1.57143	1.30579	0.652077	0.384918	A=B	A>0	B=0	Ambiguous
GRMZM2G012434	363	407	147	219	0.891892	0.671233	-0.165059	-0.575115	A=B	A=0	B<0	Ambiguous
GRMZM2G012584	280	350	132	154	0.8	0.857143	-0.321928	-0.222392	A=B	A<0	B=0	Ambiguous
GRMZM2G012654	10	30	13	9	0.333333	1.44444	-1.58496	0.530515	A=B	A<0	B=0	Ambiguous
GRMZM2G012958	286	454	129	157	0.629956	0.821656	-0.666677	-0.283393	A=B	A<0	B=0	Ambiguous
GRMZM2G012964	47	99	40	42	0.474747	0.952381	-1.07477	-0.0703893	A=B	A<0	B=0	Ambiguous
GRMZM2G012966	82	113	39	28	0.725664	1.39286	-0.462627	0.478047	A=B	A<0	B=0	Ambiguous
GRMZM2G013114	356	483	185	205	0.73706	0.902439	-0.440146	-0.148099	A=B	A<0	B=0	Ambiguous
GRMZM2G013255	20	28	5	27	0.714286	0.185185	-0.485427	-2.43296	A=B	A=0	B<0	Ambiguous
GRMZM2G013283	36	60	9	19	0.6	0.473684	-0.736966	-1.078	A=B	A<0	B=0	Ambiguous
GRMZM2G013302	107	81	78	42	1.32099	1.85714	0.401617	0.893085	A=B	A=0	B>0	Ambiguous
GRMZM2G013398	512	412	173	134	1.24272	1.29104	0.313499	0.368539	A=B	A>0	B=0	Ambiguous
GRMZM2G013430	129	53	36	20	2.43396	1.8	1.28331	0.847997	A=B	A>0	B=0	Ambiguous
GRMZM2G013728	94	178	46	63	0.52809	0.730159	-0.921145	-0.453718	A=B	A<0	B=0	Ambiguous
GRMZM2G013750	653	789	325	367	0.82763	0.885559	-0.272942	-0.17534	A=B	A<0	B=0	Ambiguous
GRMZM2G013783	144	98	59	59	1.46939	1	0.555215	0	A=B	A>0	B=0	Ambiguous
GRMZM2G013821	20	54	17	19	0.37037	0.894737	-1.43296	-0.160465	A=B	A<0	B=0	Ambiguous
GRMZM2G013892	30	10	9	4	3	2.25	1.58496	1.16993	A=B	A>0	B=0	Ambiguous
GRMZM2G014004	98	88	51	25	1.11364	2.04	0.155278	1.02857	A=B	A=0	B>0	Ambiguous
GRMZM2G014022	243	279	100	149	0.870968	0.671141	-0.199309	-0.575312	A=B	A=0	B<0	Ambiguous
GRMZM2G014240	329	400	163	159	0.8225	1.02516	-0.281912	0.0358452	A=B	A<0	B=0	Ambiguous
GRMZM2G014346	58	101	29	24	0.574257	1.20833	-0.80023	0.273018	A=B	A<0	B=0	Ambiguous
GRMZM2G014499	43	60	10	35	0.716667	0.285714	-0.480626	-1.80735	A=B	A=0	B<0	Ambiguous
GRMZM2G014653	41	116	30	50	0.353448	0.6	-1.50043	-0.736966	A=B	A<0	B=0	Ambiguous
GRMZM2G014981	646	674	268	350	0.958457	0.765714	-0.0612144	-0.385122	A=B	A=0	B<0	Ambiguous
GRMZM2G015067	172	111	70	55	1.54955	1.27273	0.631849	0.347923	A=B	A>0	B=0	Ambiguous
GRMZM2G015267	175	250	84	97	0.7	0.865979	-0.514573	-0.207595	A=B	A<0	B=0	Ambiguous
GRMZM2G015578	182	228	89	112	0.798246	0.794643	-0.325095	-0.331621	A=B	A<0	B=0	Ambiguous
GRMZM2G015610	904	739	397	368	1.22327	1.0788	0.290748	0.109433	A=B	A>0	B=0	Ambiguous
GRMZM2G015642	169	111	49	53	1.52252	0.924528	0.606464	-0.113211	A=B	A>0	B=0	Ambiguous
GRMZM2G015727	188	111	71	50	1.69369	1.42	0.760173	0.505891	A=B	A>0	B=0	Ambiguous
GRMZM2G015735	916	983	409	517	0.931841	0.791103	-0.101844	-0.338063	A=B	A=0	B<0	Ambiguous
GRMZM2G015875	256	247	166	117	1.03644	1.4188	0.0516328	0.504675	A=B	A=0	B>0	Ambiguous
GRMZM2G016210	24	36	6	27	0.666667	0.222222	-0.584963	-2.16993	A=B	A=0	B<0	Ambiguous
GRMZM2G016323	41	92	37	49	0.445652	0.755102	-1.16601	-0.405256	A=B	A<0	B=0	Ambiguous
GRMZM2G016511	33	66	19	34	0.5	0.558824	-1	-0.839535	A=B	A<0	B=0	Ambiguous
GRMZM2G016805	498	429	199	158	1.16084	1.25949	0.215168	0.332844	A=B	A>0	B=0	Ambiguous
GRMZM2G017244	99	70	41	34	1.41429	1.20588	0.500074	0.270089	A=B	A>0	B=0	Ambiguous
GRMZM2G017329	228	299	121	147	0.762542	0.823129	-0.391112	-0.280809	A=B	A<0	B=0	Ambiguous
GRMZM2G017404	78	68	66	41	1.14706	1.60976	0.197939	0.686842	A=B	A=0	B>0	Ambiguous
GRMZM2G017411	26	53	20	23	0.490566	0.869565	-1.02748	-0.201634	A=B	A<0	B=0	Ambiguous
GRMZM2G017429	12	34	2	9	0.352941	0.222222	-1.5025	-2.16993	A=B	A<0	B=0	Ambiguous
GRMZM2G017470	79	133	48	49	0.593985	0.979592	-0.751502	-0.0297473	A=B	A<0	B=0	Ambiguous
GRMZM2G017586	606	491	234	226	1.23422	1.0354	0.303595	0.0501858	A=B	A>0	B=0	Ambiguous
GRMZM2G017606	218	295	106	137	0.738983	0.773723	-0.436387	-0.370112	A=B	A<0	B=0	Ambiguous
GRMZM2G017682	17	41	9	16	0.414634	0.5625	-1.27009	-0.830075	A=B	A<0	B=0	Ambiguous
GRMZM2G017831	314	232	120	100	1.35345	1.2	0.43664	0.263034	A=B	A>0	B=0	Ambiguous
GRMZM2G018020	473	352	182	163	1.34375	1.11656	0.426265	0.159066	A=B	A>0	B=0	Ambiguous
GRMZM2G018281	27	19	16	2	1.42105	8	0.50696	3	A=B	A=0	B>0	Ambiguous
GRMZM2G018485	20	27	5	23	0.740741	0.217391	-0.432959	-2.20163	A=B	A=0	B<0	Ambiguous
GRMZM2G018586	15	23	1	11	0.652174	0.0909091	-0.616671	-3.45943	A=B	A=0	B<0	Ambiguous
GRMZM2G018589	39	16	9	14	2.4375	0.642857	1.2854	-0.63743	A=B	A>0	B=0	Ambiguous
GRMZM2G018695	136	182	71	89	0.747253	0.797753	-0.420332	-0.325986	A=B	A<0	B=0	Ambiguous
GRMZM2G018775	500	597	256	298	0.837521	0.85906	-0.255803	-0.219169	A=B	A<0	B=0	Ambiguous
GRMZM2G018786	140	124	82	51	1.12903	1.60784	0.175087	0.685127	A=B	A=0	B>0	Ambiguous
GRMZM2G018837	490	416	210	218	1.17788	0.963303	0.236198	-0.0539388	A=B	A>0	B=0	Ambiguous
GRMZM2G018869	609	776	243	276	0.784794	0.880435	-0.349614	-0.183712	A=B	A<0	B=0	Ambiguous
GRMZM2G018955	465	401	163	197	1.1596	0.827411	0.213628	-0.273324	A=B	A>0	B=0	Ambiguous
GRMZM2G018971	276	328	118	181	0.841463	0.651934	-0.249028	-0.617203	A=B	A=0	B<0	Ambiguous
GRMZM2G018992	96	193	55	72	0.497409	0.763889	-1.00749	-0.388565	A=B	A<0	B=0	Ambiguous
GRMZM2G019177	75	45	23	20	1.66667	1.15	0.736966	0.201634	A=B	A>0	B=0	Ambiguous
GRMZM2G019183	616	818	309	330	0.753056	0.936364	-0.40917	-0.0948592	A=B	A<0	B=0	Ambiguous
GRMZM2G019246	489	612	211	253	0.79902	0.833992	-0.323697	-0.261894	A=B	A<0	B=0	Ambiguous
GRMZM2G019335	222	222	109	70	1	1.55714	0	0.638901	A=B	A=0	B>0	Ambiguous
GRMZM2G019359	54	82	32	27	0.658537	1.18519	-0.602665	0.245112	A=B	A<0	B=0	Ambiguous
GRMZM2G019501	251	204	104	88	1.23039	1.18182	0.299118	0.241008	A=B	A>0	B=0	Ambiguous
GRMZM2G019562	19	46	11	17	0.413043	0.647059	-1.27563	-0.628031	A=B	A<0	B=0	Ambiguous
GRMZM2G019689	115	147	47	105	0.782313	0.447619	-0.354182	-1.15966	A=B	A=0	B<0	Ambiguous
GRMZM2G019695	107	151	39	46	0.708609	0.847826	-0.496938	-0.23816	A=B	A<0	B=0	Ambiguous
GRMZM2G019783	314	261	99	111	1.20307	0.891892	0.266715	-0.165059	A=B	A>0	B=0	Ambiguous
GRMZM2G019807	76	30	16	11	2.53333	1.45455	1.34104	0.540568	A=B	A>0	B=0	Ambiguous
GRMZM2G020081	110	46	38	23	2.3913	1.65217	1.2578	0.724366	A=B	A>0	B=0	Ambiguous
GRMZM2G020291	47	80	36	33	0.5875	1.09091	-0.767339	0.125531	A=B	A<0	B=0	Ambiguous
GRMZM2G020409	25	44	19	15	0.568182	1.26667	-0.815575	0.341037	A=B	A<0	B=0	Ambiguous
GRMZM2G020645	747	776	296	374	0.962629	0.791444	-0.0549484	-0.337441	A=B	A=0	B<0	Ambiguous
GRMZM2G020721	37	60	27	33	0.616667	0.818182	-0.697437	-0.289507	A=B	A<0	B=0	Ambiguous
GRMZM2G020740	300	183	127	104	1.63934	1.22115	0.713119	0.288245	A=B	A>0	B=0	Ambiguous
GRMZM2G020772	21	42	14	24	0.5	0.583333	-1	-0.777608	A=B	A<0	B=0	Ambiguous
GRMZM2G020805	111	84	53	31	1.32143	1.70968	0.402098	0.773724	A=B	A=0	B>0	Ambiguous
GRMZM2G020920	217	221	122	87	0.9819	1.4023	-0.0263513	0.487794	A=B	A=0	B>0	Ambiguous
GRMZM2G020938	57	95	34	38	0.6	0.894737	-0.736966	-0.160465	A=B	A<0	B=0	Ambiguous
GRMZM2G020976	356	317	192	149	1.12303	1.28859	0.167394	0.365794	A=B	A=0	B>0	Ambiguous
GRMZM2G021074	258	315	121	122	0.819048	0.991803	-0.287981	-0.0118741	A=B	A<0	B=0	Ambiguous
GRMZM2G021170	338	250	129	138	1.352	0.934783	0.435095	-0.0972972	A=B	A>0	B=0	Ambiguous
GRMZM2G021313	337	318	226	179	1.05975	1.26257	0.0837218	0.336363	A=B	A=0	B>0	Ambiguous
GRMZM2G021388	11	28	2	9	0.392857	0.222222	-1.34792	-2.16993	A=B	A<0	B=0	Ambiguous
GRMZM2G021459	25	16	17	4	1.5625	4.25	0.643856	2.08746	A=B	A=0	B>0	Ambiguous
GRMZM2G021464	460	378	177	160	1.21693	1.10625	0.283248	0.145677	A=B	A>0	B=0	Ambiguous
GRMZM2G021483	12	29	24	21	0.413793	1.14286	-1.27302	0.192645	A=B	A<0	B=0	Ambiguous
GRMZM2G021549	39	76	25	44	0.513158	0.568182	-0.962525	-0.815575	A=B	A<0	B=0	Ambiguous
GRMZM2G021598	170	136	129	71	1.25	1.8169	0.321928	0.86148	A=B	A=0	B>0	Ambiguous
GRMZM2G021846	33	63	29	29	0.52381	1	-0.932886	0	A=B	A<0	B=0	Ambiguous
GRMZM2G021896	13	19	20	7	0.684211	2.85714	-0.547488	1.51457	A=B	A=0	B>0	Ambiguous
GRMZM2G022054	155	188	55	89	0.824468	0.617978	-0.278464	-0.694374	A=B	A=0	B<0	Ambiguous
GRMZM2G022101	114	59	46	28	1.9322	1.64286	0.950247	0.716207	A=B	A>0	B=0	Ambiguous
GRMZM2G022383	256	282	118	163	0.907801	0.723926	-0.139551	-0.466085	A=B	A=0	B<0	Ambiguous
GRMZM2G022514	331	397	192	185	0.833753	1.03784	-0.262308	0.053581	A=B	A<0	B=0	Ambiguous
GRMZM2G022897	169	217	93	91	0.778802	1.02198	-0.360672	0.0313642	A=B	A<0	B=0	Ambiguous
GRMZM2G022931	41	29	37	15	1.41379	2.46667	0.499571	1.30256	A=B	A=0	B>0	Ambiguous
GRMZM2G022947	168	211	122	110	0.796209	1.10909	-0.328782	0.149378	A=B	A<0	B=0	Ambiguous
GRMZM2G023071	79	51	31	21	1.54902	1.47619	0.631355	0.561879	A=B	A>0	B=0	Ambiguous
GRMZM2G023105	180	140	72	54	1.28571	1.33333	0.36257	0.415037	A=B	A>0	B=0	Ambiguous
GRMZM2G023242	202	153	78	82	1.32026	0.95122	0.400824	-0.0721498	A=B	A>0	B=0	Ambiguous
GRMZM2G023275	517	601	254	269	0.860233	0.944238	-0.217201	-0.0827777	A=B	A<0	B=0	Ambiguous
GRMZM2G023335	139	188	85	99	0.739362	0.858586	-0.435648	-0.219966	A=B	A<0	B=0	Ambiguous
GRMZM2G023387	145	81	51	34	1.79012	1.5	0.840059	0.584963	A=B	A>0	B=0	Ambiguous
GRMZM2G023591	44	85	33	31	0.517647	1.06452	-0.949959	0.0901978	A=B	A<0	B=0	Ambiguous
GRMZM2G023743	11	25	5	14	0.44	0.357143	-1.18442	-1.48543	A=B	A<0	B=0	Ambiguous
GRMZM2G023946	27	47	13	11	0.574468	1.18182	-0.799701	0.241008	A=B	A<0	B=0	Ambiguous
GRMZM2G023983	16	32	11	8	0.5	1.375	-1	0.459432	A=B	A<0	B=0	Ambiguous
GRMZM2G023992	80	93	36	59	0.860215	0.610169	-0.217231	-0.712718	A=B	A=0	B<0	Ambiguous
GRMZM2G024395	281	56	27	14	5.01786	1.92857	2.32707	0.947533	A=B	A>0	B=0	Ambiguous
GRMZM2G024448	112	156	43	52	0.717949	0.826923	-0.478047	-0.274175	A=B	A<0	B=0	Ambiguous
GRMZM2G024533	889	777	369	404	1.14414	0.913366	0.194269	-0.130734	A=B	A>0	B=0	Ambiguous
GRMZM2G024592	14	19	13	3	0.736842	4.33333	-0.440573	2.11548	A=B	A=0	B>0	Ambiguous
GRMZM2G024612	145	226	90	98	0.641593	0.918367	-0.64027	-0.122857	A=B	A<0	B=0	Ambiguous
GRMZM2G024693	150	101	54	45	1.48515	1.2	0.570607	0.263034	A=B	A>0	B=0	Ambiguous
GRMZM2G024730	390	482	191	225	0.809129	0.848889	-0.305559	-0.236352	A=B	A<0	B=0	Ambiguous
GRMZM2G024738	68	116	39	42	0.586207	0.928571	-0.770518	-0.106915	A=B	A<0	B=0	Ambiguous
GRMZM2G024811	30	54	16	24	0.555556	0.666667	-0.847997	-0.584963	A=B	A<0	B=0	Ambiguous
GRMZM2G024865	614	514	242	254	1.19455	0.952756	0.25647	-0.0698214	A=B	A>0	B=0	Ambiguous
GRMZM2G024933	500	499	280	220	1.002	1.27273	0.00288828	0.347923	A=B	A=0	B>0	Ambiguous
GRMZM2G024948	171	95	77	64	1.8	1.20312	0.847997	0.266787	A=B	A>0	B=0	Ambiguous
GRMZM2G024993	34	15	14	9	2.26667	1.55556	1.18057	0.63743	A=B	A>0	B=0	Ambiguous
GRMZM2G025518	38	73	25	42	0.520548	0.595238	-0.941897	-0.748461	A=B	A<0	B=0	Ambiguous
GRMZM2G025832	40	16	17	13	2.5	1.30769	1.32193	0.387023	A=B	A>0	B=0	Ambiguous
GRMZM2G025885	141	43	42	28	3.27907	1.5	1.71329	0.584963	A=B	A>0	B=0	Ambiguous
GRMZM2G025924	624	575	334	261	1.08522	1.27969	0.117984	0.355798	A=B	A=0	B>0	Ambiguous
GRMZM2G025954	36	85	15	28	0.423529	0.535714	-1.23947	-0.900464	A=B	A<0	B=0	Ambiguous
GRMZM2G025992	475	464	285	230	1.02371	1.23913	0.0338027	0.309328	A=B	A=0	B>0	Ambiguous
GRMZM2G026442	325	257	155	144	1.26459	1.07639	0.338671	0.106199	A=B	A>0	B=0	Ambiguous
GRMZM2G026556	421	342	157	144	1.23099	1.09028	0.299824	0.124696	A=B	A>0	B=0	Ambiguous
GRMZM2G026614	22	72	14	22	0.305556	0.636364	-1.71049	-0.652077	A=B	A<0	B=0	Ambiguous
GRMZM2G026807	311	228	115	95	1.36404	1.21053	0.447881	0.275634	A=B	A>0	B=0	Ambiguous
GRMZM2G026881	335	444	168	193	0.754505	0.870466	-0.406399	-0.20014	A=B	A<0	B=0	Ambiguous
GRMZM2G026889	173	70	43	29	2.47143	1.48276	1.30535	0.568284	A=B	A>0	B=0	Ambiguous
GRMZM2G026922	122	132	78	48	0.924242	1.625	-0.113657	0.70044	A=B	A=0	B>0	Ambiguous
GRMZM2G026991	1027	1110	461	556	0.925225	0.829137	-0.112123	-0.270318	A=B	A=0	B<0	Ambiguous
GRMZM2G027068	93	53	34	34	1.75472	1	0.811238	0	A=B	A>0	B=0	Ambiguous
GRMZM2G027135	134	196	78	96	0.683673	0.8125	-0.548621	-0.29956	A=B	A<0	B=0	Ambiguous
GRMZM2G027166	477	383	211	188	1.24543	1.12234	0.316645	0.16651	A=B	A>0	B=0	Ambiguous
GRMZM2G027298	37	48	10	31	0.770833	0.322581	-0.375509	-1.63227	A=B	A=0	B<0	Ambiguous
GRMZM2G027307	530	455	202	224	1.16484	0.901786	0.220126	-0.149143	A=B	A>0	B=0	Ambiguous
GRMZM2G027439	401	309	108	105	1.29773	1.02857	0.375995	0.040642	A=B	A>0	B=0	Ambiguous
GRMZM2G027462	396	324	189	171	1.22222	1.10526	0.289507	0.14439	A=B	A>0	B=0	Ambiguous
GRMZM2G027723	89	144	37	52	0.618056	0.711538	-0.694192	-0.490986	A=B	A<0	B=0	Ambiguous
GRMZM2G027735	54	56	42	22	0.964286	1.90909	-0.0524674	0.932886	A=B	A=0	B>0	Ambiguous
GRMZM2G027875	233	186	70	82	1.25269	0.853659	0.325027	-0.228269	A=B	A>0	B=0	Ambiguous
GRMZM2G027976	95	117	36	65	0.811966	0.553846	-0.300509	-0.852443	A=B	A=0	B<0	Ambiguous
GRMZM2G028286	250	379	166	184	0.659631	0.902174	-0.60027	-0.148523	A=B	A<0	B=0	Ambiguous
GRMZM2G028313	182	211	81	130	0.862559	0.623077	-0.213305	-0.682518	A=B	A=0	B<0	Ambiguous
GRMZM2G028335	148	180	92	127	0.822222	0.724409	-0.2824	-0.465123	A=B	A=0	B<0	Ambiguous
GRMZM2G028501	88	124	52	71	0.709677	0.732394	-0.494765	-0.449307	A=B	A<0	B=0	Ambiguous
GRMZM2G028677	19	31	9	24	0.612903	0.375	-0.706269	-1.41504	A=B	A=0	B<0	Ambiguous
GRMZM2G028726	48	104	49	57	0.461538	0.859649	-1.11548	-0.21818	A=B	A<0	B=0	Ambiguous
GRMZM2G028758	311	501	170	195	0.620758	0.871795	-0.687896	-0.197939	A=B	A<0	B=0	Ambiguous
GRMZM2G028774	240	295	138	166	0.813559	0.831325	-0.297681	-0.266515	A=B	A<0	B=0	Ambiguous
GRMZM2G028852	78	118	41	63	0.661017	0.650794	-0.597241	-0.619728	A=B	A<0	B=0	Ambiguous
GRMZM2G028887	39	91	19	34	0.428571	0.558824	-1.22239	-0.839535	A=B	A<0	B=0	Ambiguous
GRMZM2G029101	33	13	7	4	2.53846	1.75	1.34395	0.807355	A=B	A>0	B=0	Ambiguous
GRMZM2G029135	63	86	26	61	0.732558	0.42623	-0.448985	-1.2303	A=B	A=0	B<0	Ambiguous
GRMZM2G029219	606	693	280	265	0.874459	1.0566	-0.193538	0.0794345	A=B	A<0	B=0	Ambiguous
GRMZM2G029314	121	172	51	76	0.703488	0.671053	-0.507402	-0.575502	A=B	A<0	B=0	Ambiguous
GRMZM2G029396	201	141	72	77	1.42553	0.935065	0.5115	-0.0968615	A=B	A>0	B=0	Ambiguous
GRMZM2G029547	265	316	130	172	0.838608	0.755814	-0.253932	-0.403897	A=B	A=0	B<0	Ambiguous
GRMZM2G029974	257	299	101	138	0.859532	0.731884	-0.218377	-0.450313	A=B	A=0	B<0	Ambiguous
GRMZM2G030013	98	158	43	55	0.620253	0.781818	-0.689071	-0.355095	A=B	A<0	B=0	Ambiguous
GRMZM2G030016	27	47	16	16	0.574468	1	-0.799701	0	A=B	A<0	B=0	Ambiguous
GRMZM2G030139	39	76	11	24	0.513158	0.458333	-0.962525	-1.12553	A=B	A<0	B=0	Ambiguous
GRMZM2G030169	72	52	49	20	1.38462	2.45	0.469485	1.29278	A=B	A=0	B>0	Ambiguous
GRMZM2G030241	175	114	65	52	1.53509	1.25	0.618321	0.321928	A=B	A>0	B=0	Ambiguous
GRMZM2G030567	28	47	6	26	0.595745	0.230769	-0.747234	-2.11548	A=B	A=0	B<0	Ambiguous
GRMZM2G030850	161	227	120	114	0.709251	1.05263	-0.495632	0.0740006	A=B	A<0	B=0	Ambiguous
GRMZM2G030915	30	55	22	30	0.545455	0.733333	-0.874469	-0.447459	A=B	A<0	B=0	Ambiguous
GRMZM2G031311	455	357	160	162	1.27451	0.987654	0.349942	-0.0179219	A=B	A>0	B=0	Ambiguous
GRMZM2G031447	19	53	9	20	0.358491	0.45	-1.47999	-1.152	A=B	A<0	B=0	Ambiguous
GRMZM2G031477	15	58	15	27	0.258621	0.555556	-1.95109	-0.847997	A=B	A<0	B=0	Ambiguous
GRMZM2G031523	117	164	90	77	0.713415	1.16883	-0.487187	0.225067	A=B	A<0	B=0	Ambiguous
GRMZM2G031613	13	30	29	23	0.433333	1.26087	-1.20645	0.334419	A=B	A<0	B=0	Ambiguous
GRMZM2G031615	10	42	3	8	0.238095	0.375	-2.07039	-1.41504	A=B	A<0	B=0	Ambiguous
GRMZM2G031761	53	88	19	30	0.602273	0.633333	-0.731511	-0.658963	A=B	A<0	B=0	Ambiguous
GRMZM2G031993	19	32	4	24	0.59375	0.166667	-0.752072	-2.58496	A=B	A=0	B<0	Ambiguous
GRMZM2G032160	195	318	124	147	0.613208	0.843537	-0.705553	-0.245476	A=B	A<0	B=0	Ambiguous
GRMZM2G032763	249	190	108	111	1.31053	0.972973	0.390146	-0.0395284	A=B	A>0	B=0	Ambiguous
GRMZM2G033098	74	78	20	46	0.948718	0.434783	-0.0759489	-1.20163	A=B	A=0	B<0	Ambiguous
GRMZM2G033273	61	35	16	10	1.74286	1.6	0.801454	0.678072	A=B	A>0	B=0	Ambiguous
GRMZM2G033359	143	145	42	73	0.986207	0.575342	-0.0200378	-0.797507	A=B	A=0	B<0	Ambiguous
GRMZM2G033493	162	100	77	63	1.62	1.22222	0.695994	0.289507	A=B	A>0	B=0	Ambiguous
GRMZM2G033828	183	286	118	127	0.63986	0.929134	-0.644171	-0.106042	A=B	A<0	B=0	Ambiguous
GRMZM2G033867	509	529	274	213	0.962193	1.28638	-0.0556021	0.363322	A=B	A=0	B>0	Ambiguous
GRMZM2G033876	134	189	96	97	0.708995	0.989691	-0.496153	-0.0149503	A=B	A<0	B=0	Ambiguous
GRMZM2G033894	79	136	47	43	0.580882	1.09302	-0.783682	0.128324	A=B	A<0	B=0	Ambiguous
GRMZM2G033926	181	291	102	107	0.621993	0.953271	-0.685029	-0.0690416	A=B	A<0	B=0	Ambiguous
GRMZM2G034043	112	188	66	89	0.595745	0.741573	-0.747234	-0.431339	A=B	A<0	B=0	Ambiguous
GRMZM2G034326	41	70	19	35	0.585714	0.542857	-0.771731	-0.881356	A=B	A<0	B=0	Ambiguous
GRMZM2G034536	282	398	155	166	0.708543	0.933735	-0.497073	-0.098915	A=B	A<0	B=0	Ambiguous
GRMZM2G034804	61	93	26	35	0.655914	0.742857	-0.608421	-0.428843	A=B	A<0	B=0	Ambiguous
GRMZM2G034811	24	58	16	20	0.413793	0.8	-1.27302	-0.321928	A=B	A<0	B=0	Ambiguous
GRMZM2G034896	127	240	45	54	0.529167	0.833333	-0.918206	-0.263034	A=B	A<0	B=0	Ambiguous
GRMZM2G034917	114	79	27	20	1.44304	1.35	0.529109	0.432959	A=B	A>0	B=0	Ambiguous
GRMZM2G035202	39	20	16	6	1.95	2.66667	0.963474	1.41504	A=B	A>0	B=0	Ambiguous
GRMZM2G035377	63	40	31	23	1.575	1.34783	0.655352	0.430634	A=B	A>0	B=0	Ambiguous
GRMZM2G035445	143	202	98	97	0.707921	1.01031	-0.49834	0.014797	A=B	A<0	B=0	Ambiguous
GRMZM2G035524	105	91	73	41	1.15385	1.78049	0.206451	0.832273	A=B	A=0	B>0	Ambiguous
GRMZM2G035594	56	42	42	13	1.33333	3.23077	0.415037	1.69188	A=B	A=0	B>0	Ambiguous
GRMZM2G035601	288	284	98	133	1.01408	0.736842	0.0201779	-0.440573	A=B	A=0	B<0	Ambiguous
GRMZM2G035779	292	390	168	156	0.748718	1.07692	-0.417506	0.106915	A=B	A<0	B=0	Ambiguous
GRMZM2G035807	73	27	43	34	2.7037	1.26471	1.43494	0.338802	A=B	A>0	B=0	Ambiguous
GRMZM2G035848	38	28	13	3	1.35714	4.33333	0.440573	2.11548	A=B	A=0	B>0	Ambiguous
GRMZM2G036034	693	779	341	352	0.889602	0.96875	-0.168768	-0.0458037	A=B	A<0	B=0	Ambiguous
GRMZM2G036206	17	33	10	11	0.515152	0.909091	-0.956931	-0.137504	A=B	A<0	B=0	Ambiguous
GRMZM2G036418	185	290	76	90	0.637931	0.844444	-0.648528	-0.243926	A=B	A<0	B=0	Ambiguous
GRMZM2G036837	18	14	9	1	1.28571	9	0.36257	3.16993	A=B	A=0	B>0	Ambiguous
GRMZM2G037204	46	49	74	44	0.938776	1.68182	-0.0911479	0.750022	A=B	A=0	B>0	Ambiguous
GRMZM2G037378	108	62	47	31	1.74194	1.51613	0.800691	0.600393	A=B	A>0	B=0	Ambiguous
GRMZM2G037431	71	31	18	14	2.29032	1.28571	1.19555	0.36257	A=B	A>0	B=0	Ambiguous
GRMZM2G037444	24	70	8	18	0.342857	0.444444	-1.54432	-1.16993	A=B	A<0	B=0	Ambiguous
GRMZM2G037694	104	104	31	54	1	0.574074	0	-0.800691	A=B	A=0	B<0	Ambiguous
GRMZM2G037727	124	172	56	73	0.72093	0.767123	-0.472068	-0.38247	A=B	A<0	B=0	Ambiguous
GRMZM2G037923	214	373	139	171	0.573727	0.812865	-0.801565	-0.298911	A=B	A<0	B=0	Ambiguous
GRMZM2G038075	39	126	19	29	0.309524	0.655172	-1.69188	-0.610053	A=B	A<0	B=0	Ambiguous
GRMZM2G038279	95	174	43	62	0.545977	0.693548	-0.873088	-0.527932	A=B	A<0	B=0	Ambiguous
GRMZM2G038301	56	92	25	25	0.608696	1	-0.716207	0	A=B	A<0	B=0	Ambiguous
GRMZM2G038401	220	355	139	173	0.619718	0.803468	-0.690316	-0.315687	A=B	A<0	B=0	Ambiguous
GRMZM2G038487	66	121	31	46	0.545455	0.673913	-0.874469	-0.569366	A=B	A<0	B=0	Ambiguous
GRMZM2G038640	63	144	51	67	0.4375	0.761194	-1.19265	-0.393664	A=B	A<0	B=0	Ambiguous
GRMZM2G038674	29	13	6	7	2.23077	0.857143	1.15754	-0.222392	A=B	A>0	B=0	Ambiguous
GRMZM2G038821	88	127	36	50	0.692913	0.72	-0.529253	-0.473931	A=B	A<0	B=0	Ambiguous
GRMZM2G039094	53	25	19	19	2.12	1	1.08406	0	A=B	A>0	B=0	Ambiguous
GRMZM2G039106	14	30	9	18	0.466667	0.5	-1.09954	-1	A=B	A<0	B=0	Ambiguous
GRMZM2G039186	48	111	28	48	0.432432	0.583333	-1.20945	-0.777608	A=B	A<0	B=0	Ambiguous
GRMZM2G039280	171	151	105	69	1.13245	1.52174	0.179448	0.605721	A=B	A=0	B>0	Ambiguous
GRMZM2G039345	26	45	17	15	0.577778	1.13333	-0.791413	0.180572	A=B	A<0	B=0	Ambiguous
GRMZM2G039385	171	189	65	110	0.904762	0.590909	-0.14439	-0.758992	A=B	A=0	B<0	Ambiguous
GRMZM2G039396	353	489	206	230	0.721881	0.895652	-0.470166	-0.15899	A=B	A<0	B=0	Ambiguous
GRMZM2G039583	41	86	21	19	0.476744	1.10526	-1.06871	0.14439	A=B	A<0	B=0	Ambiguous
GRMZM2G039610	35	72	27	35	0.486111	0.771429	-1.04064	-0.374396	A=B	A<0	B=0	Ambiguous
GRMZM2G039622	23	38	34	18	0.605263	1.88889	-0.724366	0.917538	A<B	A=0	B=0	Ambiguous
GRMZM2G039671	56	89	42	50	0.629213	0.84	-0.668379	-0.251539	A=B	A<0	B=0	Ambiguous
GRMZM2G039683	30	67	15	11	0.447761	1.36364	-1.1592	0.447459	A=B	A<0	B=0	Ambiguous
GRMZM2G039725	67	90	18	48	0.744444	0.375	-0.425764	-1.41504	A=B	A=0	B<0	Ambiguous
GRMZM2G039826	122	201	63	80	0.606965	0.7875	-0.720314	-0.344648	A=B	A<0	B=0	Ambiguous
GRMZM2G039922	235	290	97	106	0.810345	0.915094	-0.303392	-0.128008	A=B	A<0	B=0	Ambiguous
GRMZM2G039978	73	112	30	43	0.651786	0.697674	-0.61753	-0.519374	A=B	A<0	B=0	Ambiguous
GRMZM2G040030	82	117	38	47	0.700855	0.808511	-0.512813	-0.306661	A=B	A<0	B=0	Ambiguous
GRMZM2G040397	77	152	48	52	0.506579	0.923077	-0.981141	-0.115477	A=B	A<0	B=0	Ambiguous
GRMZM2G040467	106	67	39	31	1.58209	1.25806	0.661831	0.331206	A=B	A>0	B=0	Ambiguous
GRMZM2G040515	61	25	14	13	2.44	1.07692	1.28688	0.106915	A=B	A>0	B=0	Ambiguous
GRMZM2G040561	310	255	144	144	1.21569	1	0.281771	0	A=B	A>0	B=0	Ambiguous
GRMZM2G040634	44	107	19	31	0.411215	0.612903	-1.28204	-0.706269	A=B	A<0	B=0	Ambiguous
GRMZM2G040828	147	100	73	66	1.47	1.10606	0.555816	0.14543	A=B	A>0	B=0	Ambiguous
GRMZM2G040968	11	28	4	11	0.392857	0.363636	-1.34792	-1.45943	A=B	A<0	B=0	Ambiguous
GRMZM2G041163	38	113	22	33	0.336283	0.666667	-1.57225	-0.584963	A=B	A<0	B=0	Ambiguous
GRMZM2G041181	74	32	32	19	2.3125	1.68421	1.20945	0.752072	A=B	A>0	B=0	Ambiguous
GRMZM2G041275	271	201	90	83	1.34826	1.08434	0.431097	0.116814	A=B	A>0	B=0	Ambiguous
GRMZM2G041308	12	10	15	3	1.2	5	0.263034	2.32193	A=B	A=0	B>0	Ambiguous
GRMZM2G041463	10	19	1	13	0.526316	0.0769231	-0.925999	-3.70044	A=B	A=0	B<0	Ambiguous
GRMZM2G041636	48	28	13	13	1.71429	1	0.777608	0	A=B	A>0	B=0	Ambiguous
GRMZM2G041799	67	98	42	37	0.683673	1.13514	-0.548621	0.182864	A=B	A<0	B=0	Ambiguous
GRMZM2G041831	319	182	104	94	1.75275	1.10638	0.809618	0.145851	A=B	A>0	B=0	Ambiguous
GRMZM2G041994	582	469	189	169	1.24094	1.11834	0.311431	0.161363	A=B	A>0	B=0	Ambiguous
GRMZM2G042055	109	161	60	87	0.677019	0.689655	-0.562733	-0.536053	A=B	A<0	B=0	Ambiguous
GRMZM2G042615	118	178	83	90	0.662921	0.922222	-0.59309	-0.116814	A=B	A<0	B=0	Ambiguous
GRMZM2G042664	99	28	26	16	3.53571	1.625	1.822	0.70044	A=B	A>0	B=0	Ambiguous
GRMZM2G042824	38	107	27	44	0.35514	0.613636	-1.49354	-0.704544	A=B	A<0	B=0	Ambiguous
GRMZM2G042895	23	48	9	11	0.479167	0.818182	-1.0614	-0.289507	A=B	A<0	B=0	Ambiguous
GRMZM2G043857	75	116	47	39	0.646552	1.20513	-0.629162	0.269187	A=B	A<0	B=0	Ambiguous
GRMZM2G044296	39	18	12	9	2.16667	1.33333	1.11548	0.415037	A=B	A>0	B=0	Ambiguous
GRMZM2G044337	54	60	41	22	0.9	1.86364	-0.152003	0.89812	A=B	A=0	B>0	Ambiguous
GRMZM2G044388	490	429	269	199	1.14219	1.35176	0.191804	0.434838	A=B	A=0	B>0	Ambiguous
GRMZM2G044442	477	508	175	254	0.938976	0.688976	-0.0908392	-0.537474	A=B	A=0	B<0	Ambiguous
GRMZM2G044506	42	22	23	12	1.90909	1.91667	0.932886	0.938599	A=B	A>0	B=0	Ambiguous
GRMZM2G044557	99	67	52	44	1.47761	1.18182	0.563267	0.241008	A=B	A>0	B=0	Ambiguous
GRMZM2G044591	184	153	81	51	1.20261	1.58824	0.266174	0.667425	A=B	A=0	B>0	Ambiguous
GRMZM2G044733	194	209	60	88	0.92823	0.681818	-0.107446	-0.552541	A=B	A=0	B<0	Ambiguous
GRMZM2G044736	60	123	40	49	0.487805	0.816327	-1.03562	-0.292782	A=B	A<0	B=0	Ambiguous
GRMZM2G044744	27	48	21	20	0.5625	1.05	-0.830075	0.0703893	A=B	A<0	B=0	Ambiguous
GRMZM2G044947	18	42	7	9	0.428571	0.777778	-1.22239	-0.36257	A=B	A<0	B=0	Ambiguous
GRMZM2G045049	177	227	77	101	0.779736	0.762376	-0.358943	-0.391425	A=B	A<0	B=0	Ambiguous
GRMZM2G045084	178	127	68	58	1.40157	1.17241	0.487049	0.229482	A=B	A>0	B=0	Ambiguous
GRMZM2G045241	222	171	110	113	1.29825	0.973451	0.376563	-0.0388192	A=B	A>0	B=0	Ambiguous
GRMZM2G045404	332	351	106	161	0.945869	0.658385	-0.0802878	-0.602996	A=B	A=0	B<0	Ambiguous
GRMZM2G045433	103	176	58	75	0.585227	0.773333	-0.772931	-0.370838	A=B	A<0	B=0	Ambiguous
GRMZM2G045596	44	78	22	30	0.564103	0.733333	-0.825971	-0.447459	A=B	A<0	B=0	Ambiguous
GRMZM2G045883	38	41	16	33	0.926829	0.484848	-0.109624	-1.04439	A=B	A=0	B<0	Ambiguous
GRMZM2G045970	275	253	103	140	1.08696	0.735714	0.120294	-0.442782	A=B	A=0	B<0	Ambiguous
GRMZM2G046021	26	47	17	14	0.553191	1.21429	-0.854149	0.280108	A=B	A<0	B=0	Ambiguous
GRMZM2G046355	785	976	352	363	0.804303	0.969697	-0.314188	-0.0443941	A=B	A<0	B=0	Ambiguous
GRMZM2G046458	101	59	37	29	1.71186	1.27586	0.775568	0.351472	A=B	A>0	B=0	Ambiguous
GRMZM2G046537	156	174	99	138	0.896552	0.717391	-0.157541	-0.479168	A=B	A=0	B<0	Ambiguous
GRMZM2G046816	48	88	24	41	0.545455	0.585366	-0.874469	-0.77259	A=B	A<0	B=0	Ambiguous
GRMZM2G046888	30	14	9	11	2.14286	0.818182	1.09954	-0.289507	A=B	A>0	B=0	Ambiguous
GRMZM2G046919	10	24	12	8	0.416667	1.5	-1.26303	0.584963	A=B	A<0	B=0	Ambiguous
GRMZM2G046932	277	312	136	188	0.887821	0.723404	-0.17166	-0.467126	A=B	A=0	B<0	Ambiguous
GRMZM2G046933	65	64	48	26	1.01562	1.84615	0.0223678	0.884523	A=B	A=0	B>0	Ambiguous
GRMZM2G047214	1045	1233	504	544	0.847526	0.926471	-0.23867	-0.110183	A=B	A<0	B=0	Ambiguous
GRMZM2G047250	11	31	14	19	0.354839	0.736842	-1.49476	-0.440573	A=B	A<0	B=0	Ambiguous
GRMZM2G047316	193	148	87	71	1.30405	1.22535	0.383004	0.293196	A=B	A>0	B=0	Ambiguous
GRMZM2G047321	753	609	308	294	1.23645	1.04762	0.306208	0.0671142	A=B	A>0	B=0	Ambiguous
GRMZM2G047384	498	573	289	291	0.86911	0.993127	-0.202389	-0.00994966	A=B	A<0	B=0	Ambiguous
GRMZM2G047509	323	233	125	134	1.38627	0.932836	0.471204	-0.100305	A=B	A>0	B=0	Ambiguous
GRMZM2G047513	217	285	115	127	0.761404	0.905512	-0.393267	-0.143195	A=B	A<0	B=0	Ambiguous
GRMZM2G047572	222	317	126	157	0.700315	0.802548	-0.513923	-0.317341	A=B	A<0	B=0	Ambiguous
GRMZM2G047607	49	80	20	23	0.6125	0.869565	-0.707218	-0.201634	A=B	A<0	B=0	Ambiguous
GRMZM2G047791	37	31	23	9	1.19355	2.55556	0.255257	1.35364	A=B	A=0	B>0	Ambiguous
GRMZM2G047800	199	156	57	69	1.27564	0.826087	0.351222	-0.275634	A=B	A>0	B=0	Ambiguous
GRMZM2G047889	64	18	14	4	3.55556	3.5	1.83007	1.80735	A=B	A>0	B=0	Ambiguous
GRMZM2G048165	12	18	13	3	0.666667	4.33333	-0.584963	2.11548	A=B	A=0	B>0	Ambiguous
GRMZM2G048274	226	347	113	131	0.651297	0.862595	-0.618613	-0.213244	A=B	A<0	B=0	Ambiguous
GRMZM2G048335	28	74	23	23	0.378378	1	-1.4021	0	A=B	A<0	B=0	Ambiguous
GRMZM2G048434	471	497	223	274	0.947686	0.813869	-0.0775188	-0.297132	A=B	A=0	B<0	Ambiguous
GRMZM2G048793	16	52	10	15	0.307692	0.666667	-1.70044	-0.584963	A=B	A<0	B=0	Ambiguous
GRMZM2G048801	49	57	50	28	0.859649	1.78571	-0.21818	0.836501	A=B	A=0	B>0	Ambiguous
GRMZM2G048846	26	60	7	15	0.433333	0.466667	-1.20645	-1.09954	A=B	A<0	B=0	Ambiguous
GRMZM2G049031	86	63	40	18	1.36508	2.22222	0.448985	1.152	A=B	A=0	B>0	Ambiguous
GRMZM2G049088	20	15	22	8	1.33333	2.75	0.415037	1.45943	A=B	A=0	B>0	Ambiguous
GRMZM2G049487	113	147	32	62	0.768707	0.516129	-0.379493	-0.954196	A=B	A=0	B<0	Ambiguous
GRMZM2G049693	123	183	51	73	0.672131	0.69863	-0.573185	-0.517399	A=B	A<0	B=0	Ambiguous
GRMZM2G049790	12	41	8	8	0.292683	1	-1.77259	0	A=B	A<0	B=0	Ambiguous
GRMZM2G049838	13	55	12	15	0.236364	0.8	-2.08092	-0.321928	A=B	A<0	B=0	Ambiguous
GRMZM2G049866	537	397	231	189	1.35264	1.22222	0.435783	0.289507	A=B	A>0	B=0	Ambiguous
GRMZM2G049895	320	194	117	107	1.64948	1.09346	0.722015	0.128898	A=B	A>0	B=0	Ambiguous
GRMZM2G049950	18	43	3	8	0.418605	0.375	-1.25634	-1.41504	A=B	A<0	B=0	Ambiguous
GRMZM2G050172	37	63	29	30	0.587302	0.966667	-0.767827	-0.0489096	A=B	A<0	B=0	Ambiguous
GRMZM2G050329	130	191	67	65	0.680628	1.03077	-0.555061	0.0437214	A=B	A<0	B=0	Ambiguous
GRMZM2G050412	110	231	47	68	0.47619	0.691176	-1.07039	-0.532874	A=B	A<0	B=0	Ambiguous
GRMZM2G050821	52	31	19	17	1.67742	1.11765	0.746243	0.160465	A=B	A>0	B=0	Ambiguous
GRMZM2G050882	10	25	9	17	0.4	0.529412	-1.32193	-0.917538	A=B	A<0	B=0	Ambiguous
GRMZM2G050912	138	92	46	28	1.5	1.64286	0.584963	0.716207	A=B	A>0	B=0	Ambiguous
GRMZM2G050939	134	263	81	111	0.509506	0.72973	-0.97283	-0.454566	A=B	A<0	B=0	Ambiguous
GRMZM2G050982	117	235	79	104	0.497872	0.759615	-1.00615	-0.396659	A=B	A<0	B=0	Ambiguous
GRMZM2G051168	106	71	23	29	1.49296	0.793103	0.578173	-0.334419	A=B	A>0	B=0	Ambiguous
GRMZM2G051403	64	165	38	60	0.387879	0.633333	-1.36632	-0.658963	A=B	A<0	B=0	Ambiguous
GRMZM2G051974	120	148	69	114	0.810811	0.605263	-0.302563	-0.724366	A=B	A=0	B<0	Ambiguous
GRMZM2G052178	34	28	34	14	1.21429	2.42857	0.280108	1.28011	A=B	A=0	B>0	Ambiguous
GRMZM2G052206	31	65	37	36	0.476923	1.02778	-1.06817	0.0395284	A=B	A<0	B=0	Ambiguous
GRMZM2G052467	42	33	22	6	1.27273	3.66667	0.347923	1.87447	A=B	A=0	B>0	Ambiguous
GRMZM2G052630	54	51	36	18	1.05882	2	0.0824622	1	A=B	A=0	B>0	Ambiguous
GRMZM2G052650	16	45	14	13	0.355556	1.07692	-1.49185	0.106915	A=B	A<0	B=0	Ambiguous
GRMZM2G052667	456	539	183	199	0.846011	0.919598	-0.241251	-0.120925	A=B	A<0	B=0	Ambiguous
GRMZM2G052869	70	53	51	23	1.32075	2.21739	0.401363	1.14886	A=B	A=0	B>0	Ambiguous
GRMZM2G053042	38	74	32	51	0.513514	0.627451	-0.961526	-0.672425	A=B	A<0	B=0	Ambiguous
GRMZM2G053261	509	540	272	222	0.942593	1.22523	-0.0852938	0.293047	A=B	A=0	B>0	Ambiguous
GRMZM2G053303	95	82	46	26	1.15854	1.76923	0.212304	0.823122	A=B	A=0	B>0	Ambiguous
GRMZM2G053338	121	166	113	97	0.728916	1.16495	-0.456176	0.220266	A=B	A<0	B=0	Ambiguous
GRMZM2G053434	382	329	215	151	1.16109	1.42384	0.215485	0.509788	A=B	A=0	B>0	Ambiguous
GRMZM2G053574	262	367	192	220	0.713896	0.872727	-0.486213	-0.196397	A=B	A<0	B=0	Ambiguous
GRMZM2G053627	34	67	25	32	0.507463	0.78125	-0.978626	-0.356144	A=B	A<0	B=0	Ambiguous
GRMZM2G053803	174	231	78	107	0.753247	0.728972	-0.408806	-0.456065	A=B	A<0	B=0	Ambiguous
GRMZM2G054120	102	54	25	26	1.88889	0.961538	0.917538	-0.0565835	A=B	A>0	B=0	Ambiguous
GRMZM2G054378	95	144	59	64	0.659722	0.921875	-0.600069	-0.117357	A=B	A<0	B=0	Ambiguous
GRMZM2G054380	323	356	143	189	0.907303	0.756614	-0.140343	-0.402371	A=B	A=0	B<0	Ambiguous
GRMZM2G054418	12	57	14	23	0.210526	0.608696	-2.24793	-0.716207	A=B	A<0	B=0	Ambiguous
GRMZM2G054706	150	189	56	95	0.793651	0.589474	-0.333424	-0.762501	A=B	A=0	B<0	Ambiguous
GRMZM2G054765	127	201	105	105	0.631841	1	-0.662367	0	A=B	A<0	B=0	Ambiguous
GRMZM2G054807	212	136	115	92	1.55882	1.25	0.640458	0.321928	A=B	A>0	B=0	Ambiguous
GRMZM2G054870	138	104	90	56	1.32692	1.60714	0.408085	0.684498	A=B	A=0	B>0	Ambiguous
GRMZM2G055435	282	185	108	86	1.52432	1.25581	0.60817	0.328623	A=B	A>0	B=0	Ambiguous
GRMZM2G055561	112	93	68	39	1.2043	1.74359	0.268196	0.802061	A=B	A=0	B>0	Ambiguous
GRMZM2G055619	168	212	73	85	0.792453	0.858824	-0.335603	-0.219566	A=B	A<0	B=0	Ambiguous
GRMZM2G055678	199	260	98	108	0.765385	0.907407	-0.385743	-0.140178	A=B	A<0	B=0	Ambiguous
GRMZM2G055682	425	417	169	222	1.01918	0.761261	0.0274155	-0.393536	A=B	A=0	B<0	Ambiguous
GRMZM2G055899	616	708	286	331	0.870056	0.864048	-0.200819	-0.210816	A=B	A<0	B=0	Ambiguous
GRMZM2G056038	171	101	57	54	1.69307	1.05556	0.759641	0.0780025	A=B	A>0	B=0	Ambiguous
GRMZM2G056078	635	669	284	364	0.949178	0.78022	-0.0752496	-0.358048	A=B	A=0	B<0	Ambiguous
GRMZM2G056103	263	376	139	172	0.699468	0.80814	-0.51567	-0.307324	A=B	A<0	B=0	Ambiguous
GRMZM2G056462	412	339	158	175	1.21534	0.902857	0.281359	-0.14743	A=B	A>0	B=0	Ambiguous
GRMZM2G056608	263	150	91	80	1.75333	1.1375	0.8101	0.185867	A=B	A>0	B=0	Ambiguous
GRMZM2G056686	31	70	26	39	0.442857	0.666667	-1.17509	-0.584963	A=B	A<0	B=0	Ambiguous
GRMZM2G056695	1032	803	406	396	1.28518	1.02525	0.361971	0.0359793	A=B	A>0	B=0	Ambiguous
GRMZM2G056786	59	22	22	19	2.68182	1.15789	1.42321	0.211504	A=B	A>0	B=0	Ambiguous
GRMZM2G056996	19	45	31	41	0.422222	0.756098	-1.24393	-0.403356	A=B	A<0	B=0	Ambiguous
GRMZM2G057026	147	179	59	93	0.821229	0.634409	-0.284143	-0.656516	A=B	A=0	B<0	Ambiguous
GRMZM2G057159	231	177	130	138	1.30508	0.942029	0.384143	-0.0861566	A=B	A>0	B=0	Ambiguous
GRMZM2G057296	362	276	149	143	1.31159	1.04196	0.391321	0.0592972	A=B	A>0	B=0	Ambiguous
GRMZM2G057352	62	36	21	20	1.72222	1.05	0.784271	0.0703893	A=B	A>0	B=0	Ambiguous
GRMZM2G057448	206	292	114	141	0.705479	0.808511	-0.503324	-0.306661	A=B	A<0	B=0	Ambiguous
GRMZM2G057508	14	35	11	14	0.4	0.785714	-1.32193	-0.347923	A=B	A<0	B=0	Ambiguous
GRMZM2G057535	47	83	23	23	0.566265	1	-0.820451	0	A=B	A<0	B=0	Ambiguous
GRMZM2G057567	25	12	23	3	2.08333	7.66667	1.05889	2.9386	A=B	A=0	B>0	Ambiguous
GRMZM2G057942	311	216	113	100	1.43981	1.13	0.525883	0.176323	A=B	A>0	B=0	Ambiguous
GRMZM2G058021	293	182	126	103	1.60989	1.2233	0.686962	0.290779	A=B	A>0	B=0	Ambiguous
GRMZM2G058089	282	205	135	102	1.37561	1.32353	0.460071	0.40439	A=B	A>0	B=0	Ambiguous
GRMZM2G058128	663	793	382	391	0.836066	0.976982	-0.258312	-0.033596	A=B	A<0	B=0	Ambiguous
GRMZM2G058261	208	272	103	123	0.764706	0.837398	-0.387023	-0.256014	A=B	A<0	B=0	Ambiguous
GRMZM2G058276	733	957	390	436	0.765935	0.894495	-0.384706	-0.160854	A=B	A<0	B=0	Ambiguous
GRMZM2G058414	12	24	0	15	0.5	6.67e-05	-1	-13.8727	A=B	A=0	B<0	Ambiguous
GRMZM2G058568	331	394	159	168	0.840102	0.946429	-0.251364	-0.0794345	A=B	A<0	B=0	Ambiguous
GRMZM2G058734	37	65	24	26	0.569231	0.923077	-0.812914	-0.115477	A=B	A<0	B=0	Ambiguous
GRMZM2G058870	11	32	14	16	0.34375	0.875	-1.54057	-0.192645	A=B	A<0	B=0	Ambiguous
GRMZM2G058931	126	89	58	44	1.41573	1.31818	0.501546	0.398549	A=B	A>0	B=0	Ambiguous
GRMZM2G059037	90	66	73	30	1.36364	2.43333	0.447459	1.28293	A=B	A=0	B>0	Ambiguous
GRMZM2G059124	67	71	38	19	0.943662	2	-0.0836579	1	A=B	A=0	B>0	Ambiguous
GRMZM2G059302	177	221	63	89	0.800905	0.707865	-0.320297	-0.498454	A=B	A<0	B=0	Ambiguous
GRMZM2G059449	16	33	16	8	0.484848	2	-1.04439	1	A=B	A<0	B=0	Ambiguous
GRMZM2G059453	85	163	41	60	0.521472	0.683333	-0.939337	-0.549339	A=B	A<0	B=0	Ambiguous
GRMZM2G059703	86	119	60	52	0.722689	1.15385	-0.468553	0.206451	A=B	A<0	B=0	Ambiguous
GRMZM2G059937	164	267	88	96	0.614232	0.916667	-0.703144	-0.125531	A=B	A<0	B=0	Ambiguous
GRMZM2G060070	62	94	33	23	0.659574	1.43478	-0.600393	0.520832	A=B	A<0	B=0	Ambiguous
GRMZM2G060213	136	205	77	93	0.663415	0.827957	-0.592017	-0.272372	A=B	A<0	B=0	Ambiguous
GRMZM2G060216	42	20	20	9	2.1	2.22222	1.07039	1.152	A=B	A>0	B=0	Ambiguous
GRMZM2G060255	10	35	12	18	0.285714	0.666667	-1.80735	-0.584963	A=B	A<0	B=0	Ambiguous
GRMZM2G060357	83	103	26	46	0.805825	0.565217	-0.311461	-0.823122	A=B	A=0	B<0	Ambiguous
GRMZM2G060464	62	35	24	14	1.77143	1.71429	0.824913	0.777608	A=B	A>0	B=0	Ambiguous
GRMZM2G060541	105	220	61	88	0.477273	0.693182	-1.06711	-0.528694	A=B	A<0	B=0	Ambiguous
GRMZM2G060583	11	46	12	17	0.23913	0.705882	-2.06413	-0.5025	A=B	A<0	B=0	Ambiguous
GRMZM2G060762	15	13	3	13	1.15385	0.230769	0.206451	-2.11548	A=B	A=0	B<0	Ambiguous
GRMZM2G060842	77	48	30	26	1.60417	1.15385	0.681824	0.206451	A=B	A>0	B=0	Ambiguous
GRMZM2G060943	383	497	217	236	0.770624	0.919492	-0.375901	-0.121092	A=B	A<0	B=0	Ambiguous
GRMZM2G061023	258	314	149	156	0.821656	0.955128	-0.283393	-0.0662337	A=B	A<0	B=0	Ambiguous
GRMZM2G061187	72	125	30	31	0.576	0.967742	-0.795859	-0.0473057	A=B	A<0	B=0	Ambiguous
GRMZM2G061629	123	100	65	40	1.23	1.625	0.298658	0.70044	A=B	A=0	B>0	Ambiguous
GRMZM2G061702	55	101	27	27	0.544554	1	-0.876852	0	A=B	A<0	B=0	Ambiguous
GRMZM2G061723	87	51	54	36	1.70588	1.5	0.770518	0.584963	A=B	A>0	B=0	Ambiguous
GRMZM2G061885	232	229	95	130	1.0131	0.730769	0.0187772	-0.452512	A=B	A=0	B<0	Ambiguous
GRMZM2G061910	211	101	89	63	2.08911	1.4127	1.06289	0.498454	A=B	A>0	B=0	Ambiguous
GRMZM2G062024	42	74	19	32	0.567568	0.59375	-0.817136	-0.752072	A=B	A<0	B=0	Ambiguous
GRMZM2G062069	205	270	104	113	0.759259	0.920354	-0.397335	-0.119739	A=B	A<0	B=0	Ambiguous
GRMZM2G062179	354	429	160	202	0.825175	0.792079	-0.277228	-0.336283	A=B	A<0	B=0	Ambiguous
GRMZM2G062197	47	84	33	28	0.559524	1.17857	-0.837729	0.237039	A=B	A<0	B=0	Ambiguous
GRMZM2G062390	25	13	27	4	1.92308	6.75	0.943416	2.75489	A=B	A=0	B>0	Ambiguous
GRMZM2G062394	1042	903	437	391	1.15393	1.11765	0.206557	0.160465	A=B	A>0	B=0	Ambiguous
GRMZM2G062718	180	110	88	70	1.63636	1.25714	0.710493	0.330149	A=B	A>0	B=0	Ambiguous
GRMZM2G062826	443	420	239	179	1.05476	1.3352	0.0769174	0.417051	A=B	A=0	B>0	Ambiguous
GRMZM2G062910	82	135	40	37	0.607407	1.08108	-0.719264	0.112475	A=B	A<0	B=0	Ambiguous
GRMZM2G062914	1102	984	466	410	1.11992	1.13659	0.163394	0.184706	A=B	A>0	B=0	Ambiguous
GRMZM2G063048	42	63	14	38	0.666667	0.368421	-0.584963	-1.44057	A=B	A=0	B<0	Ambiguous
GRMZM2G063069	40	67	32	37	0.597015	0.864865	-0.744161	-0.209453	A=B	A<0	B=0	Ambiguous
GRMZM2G063151	228	292	139	162	0.780822	0.858025	-0.356935	-0.220909	A=B	A<0	B=0	Ambiguous
GRMZM2G063850	33	63	38	51	0.52381	0.745098	-0.932886	-0.424498	A=B	A<0	B=0	Ambiguous
GRMZM2G063972	512	428	218	217	1.19626	1.00461	0.258533	0.00663309	A=B	A>0	B=0	Ambiguous
GRMZM2G064118	367	318	209	165	1.15409	1.26667	0.206753	0.341037	A=B	A=0	B>0	Ambiguous
GRMZM2G064268	538	599	196	260	0.898164	0.753846	-0.15495	-0.407658	A=B	A=0	B<0	Ambiguous
GRMZM2G064302	25	58	23	27	0.431034	0.851852	-1.21412	-0.231326	A=B	A<0	B=0	Ambiguous
GRMZM2G064328	320	257	143	131	1.24514	1.0916	0.316304	0.126448	A=B	A>0	B=0	Ambiguous
GRMZM2G064840	204	254	132	109	0.80315	1.21101	-0.316259	0.27621	A=B	A<0	B=0	Ambiguous
GRMZM2G064905	580	632	242	335	0.917722	0.722388	-0.123872	-0.469154	A=B	A=0	B<0	Ambiguous
GRMZM2G064967	98	181	52	77	0.541436	0.675325	-0.885136	-0.566347	A=B	A<0	B=0	Ambiguous
GRMZM2G064984	100	71	52	34	1.40845	1.52941	0.494109	0.612977	A=B	A>0	B=0	Ambiguous
GRMZM2G065105	290	193	101	102	1.50259	0.990196	0.587452	-0.0142139	A=B	A>0	B=0	Ambiguous
GRMZM2G065245	44	31	33	11	1.41935	3	0.505235	1.58496	A=B	A=0	B>0	Ambiguous
GRMZM2G065451	257	305	115	162	0.842623	0.709877	-0.247041	-0.49436	A=B	A=0	B<0	Ambiguous
GRMZM2G065612	431	292	191	159	1.47603	1.20126	0.56172	0.264546	A=B	A>0	B=0	Ambiguous
GRMZM2G065641	58	91	36	50	0.637363	0.72	-0.649814	-0.473931	A=B	A<0	B=0	Ambiguous
GRMZM2G065822	675	664	380	302	1.01657	1.25828	0.0237043	0.331451	A=B	A=0	B>0	Ambiguous
GRMZM2G065971	22	45	10	23	0.488889	0.434783	-1.03242	-1.20163	A=B	A<0	B=0	Ambiguous
GRMZM2G066044	82	117	48	37	0.700855	1.2973	-0.512813	0.375509	A=B	A<0	B=0	Ambiguous
GRMZM2G066234	39	35	22	6	1.11429	3.66667	0.156119	1.87447	A=B	A=0	B>0	Ambiguous
GRMZM2G066749	113	169	77	70	0.668639	1.1	-0.5807	0.137504	A=B	A<0	B=0	Ambiguous
GRMZM2G066755	163	220	74	85	0.740909	0.870588	-0.432632	-0.199938	A=B	A<0	B=0	Ambiguous
GRMZM2G066876	41	69	29	34	0.594203	0.852941	-0.750972	-0.229482	A=B	A<0	B=0	Ambiguous
GRMZM2G067176	1198	1042	520	468	1.14971	1.11111	0.201273	0.152003	A=B	A>0	B=0	Ambiguous
GRMZM2G067235	95	130	54	65	0.730769	0.830769	-0.452512	-0.26748	A=B	A<0	B=0	Ambiguous
GRMZM2G067303	60	28	27	21	2.14286	1.28571	1.09954	0.36257	A=B	A>0	B=0	Ambiguous
GRMZM2G067426	29	45	14	30	0.644444	0.466667	-0.633872	-1.09954	A=B	A=0	B<0	Ambiguous
GRMZM2G067469	24	44	10	11	0.545455	0.909091	-0.874469	-0.137504	A=B	A<0	B=0	Ambiguous
GRMZM2G067476	858	726	397	361	1.18182	1.09972	0.241008	0.13714	A=B	A>0	B=0	Ambiguous
GRMZM2G067514	137	173	46	88	0.791908	0.522727	-0.336596	-0.93587	A=B	A=0	B<0	Ambiguous
GRMZM2G067530	259	203	97	94	1.27586	1.03191	0.351472	0.045324	A=B	A>0	B=0	Ambiguous
GRMZM2G067675	64	90	51	31	0.711111	1.64516	-0.491853	0.718229	A<B	A=0	B=0	Ambiguous
GRMZM2G067727	82	54	44	43	1.51852	1.02326	0.602665	0.0331669	A=B	A>0	B=0	Ambiguous
GRMZM2G067734	239	287	91	130	0.832753	0.7	-0.26404	-0.514573	A=B	A=0	B<0	Ambiguous
GRMZM2G067756	355	473	212	240	0.750529	0.883333	-0.414021	-0.17897	A=B	A<0	B=0	Ambiguous
GRMZM2G067921	19	11	13	2	1.72727	6.5	0.788496	2.70044	A=B	A=0	B>0	Ambiguous
GRMZM2G068259	91	149	46	55	0.610738	0.836364	-0.711374	-0.257798	A=B	A<0	B=0	Ambiguous
GRMZM2G068392	43	23	18	9	1.86957	2	0.902703	1	A=B	A>0	B=0	Ambiguous
GRMZM2G068465	300	358	161	187	0.837989	0.860963	-0.254997	-0.215978	A=B	A<0	B=0	Ambiguous
GRMZM2G068639	118	147	27	60	0.802721	0.45	-0.317029	-1.152	A=B	A=0	B<0	Ambiguous
GRMZM2G068808	10	27	7	15	0.37037	0.466667	-1.43296	-1.09954	A=B	A<0	B=0	Ambiguous
GRMZM2G068913	14	32	15	19	0.4375	0.789474	-1.19265	-0.341037	A=B	A<0	B=0	Ambiguous
GRMZM2G069008	16	41	27	24	0.390244	1.125	-1.35755	0.169925	A=B	A<0	B=0	Ambiguous
GRMZM2G069028	65	116	49	64	0.560345	0.765625	-0.835613	-0.38529	A=B	A<0	B=0	Ambiguous
GRMZM2G069082	18	31	4	21	0.580645	0.190476	-0.784271	-2.39232	A=B	A=0	B<0	Ambiguous
GRMZM2G069085	48	24	14	9	2	1.55556	1	0.63743	A=B	A>0	B=0	Ambiguous
GRMZM2G069092	55	87	30	34	0.632184	0.882353	-0.661584	-0.180572	A=B	A<0	B=0	Ambiguous
GRMZM2G069198	55	82	45	33	0.670732	1.36364	-0.576192	0.447459	A=B	A<0	B=0	Ambiguous
GRMZM2G069295	102	164	52	70	0.621951	0.742857	-0.685127	-0.428843	A=B	A<0	B=0	Ambiguous
GRMZM2G069298	14	31	5	12	0.451613	0.416667	-1.14684	-1.26303	A=B	A<0	B=0	Ambiguous
GRMZM2G069476	193	280	120	125	0.689286	0.96	-0.536826	-0.0588937	A=B	A<0	B=0	Ambiguous
GRMZM2G069511	85	30	16	16	2.83333	1	1.5025	0	A=B	A>0	B=0	Ambiguous
GRMZM2G069631	774	682	360	333	1.1349	1.08108	0.182562	0.112475	A=B	A>0	B=0	Ambiguous
GRMZM2G069708	352	405	142	183	0.869136	0.775956	-0.202346	-0.365953	A=B	A=0	B<0	Ambiguous
GRMZM2G069856	105	171	101	101	0.614035	1	-0.703607	0	A=B	A<0	B=0	Ambiguous
GRMZM2G069976	85	137	43	59	0.620438	0.728814	-0.688641	-0.456378	A=B	A<0	B=0	Ambiguous
GRMZM2G070038	375	315	152	166	1.19048	0.915663	0.251539	-0.127112	A=B	A>0	B=0	Ambiguous
GRMZM2G070279	47	31	24	10	1.51613	2.4	0.600393	1.26303	A=B	A=0	B>0	Ambiguous
GRMZM2G070284	135	203	63	76	0.665025	0.828947	-0.58852	-0.270648	A=B	A<0	B=0	Ambiguous
GRMZM2G070323	22	37	31	16	0.594595	1.9375	-0.750022	0.954196	A<B	A=0	B=0	Ambiguous
GRMZM2G070375	42	13	15	6	3.23077	2.5	1.69188	1.32193	A=B	A>0	B=0	Ambiguous
GRMZM2G070394	79	22	34	18	3.59091	1.88889	1.84435	0.917538	A=B	A>0	B=0	Ambiguous
GRMZM2G070442	196	248	83	107	0.790323	0.775701	-0.339486	-0.366428	A=B	A<0	B=0	Ambiguous
GRMZM2G070448	18	38	9	22	0.473684	0.409091	-1.078	-1.28951	A=B	A<0	B=0	Ambiguous
GRMZM2G071021	118	45	39	29	2.62222	1.34483	1.39079	0.427421	A=B	A>0	B=0	Ambiguous
GRMZM2G071034	924	880	457	361	1.05	1.26593	0.0703893	0.340195	A=B	A=0	B>0	Ambiguous
GRMZM2G071076	470	381	226	212	1.2336	1.06604	0.30287	0.0922585	A=B	A>0	B=0	Ambiguous
GRMZM2G071174	124	75	57	54	1.65333	1.05556	0.725378	0.0780025	A=B	A>0	B=0	Ambiguous
GRMZM2G071349	35	80	22	33	0.4375	0.666667	-1.19265	-0.584963	A=B	A<0	B=0	Ambiguous
GRMZM2G071518	431	509	243	271	0.846758	0.896679	-0.239978	-0.157337	A=B	A<0	B=0	Ambiguous
GRMZM2G071613	53	25	17	15	2.12	1.13333	1.08406	0.180572	A=B	A>0	B=0	Ambiguous
GRMZM2G071977	42	18	13	8	2.33333	1.625	1.22239	0.70044	A=B	A>0	B=0	Ambiguous
GRMZM2G071997	29	14	5	6	2.07143	0.833333	1.05063	-0.263034	A=B	A>0	B=0	Ambiguous
GRMZM2G072029	95	40	31	24	2.375	1.29167	1.24793	0.369234	A=B	A>0	B=0	Ambiguous
GRMZM2G072041	29	39	9	34	0.74359	0.264706	-0.427421	-1.91754	A=B	A=0	B<0	Ambiguous
GRMZM2G072088	668	743	282	373	0.899058	0.756032	-0.153514	-0.40348	A=B	A=0	B<0	Ambiguous
GRMZM2G072231	60	113	29	44	0.530973	0.659091	-0.913288	-0.601451	A=B	A<0	B=0	Ambiguous
GRMZM2G072342	34	41	33	15	0.829268	2.2	-0.270089	1.1375	A=B	A=0	B>0	Ambiguous
GRMZM2G072376	39	28	21	6	1.39286	3.5	0.478047	1.80735	A=B	A=0	B>0	Ambiguous
GRMZM2G072569	187	225	70	131	0.831111	0.534351	-0.266887	-0.90414	A=B	A=0	B<0	Ambiguous
GRMZM2G072573	48	96	43	45	0.5	0.955556	-1	-0.0655883	A=B	A<0	B=0	Ambiguous
GRMZM2G072682	274	282	102	147	0.971631	0.693878	-0.0415193	-0.527247	A=B	A=0	B<0	Ambiguous
GRMZM2G072744	165	101	44	35	1.63366	1.25714	0.708111	0.330149	A=B	A>0	B=0	Ambiguous
GRMZM2G072973	10	38	7	17	0.263158	0.411765	-1.926	-1.28011	A=B	A<0	B=0	Ambiguous
GRMZM2G073017	143	196	90	75	0.729592	1.2	-0.454839	0.263034	A=B	A<0	B=0	Ambiguous
GRMZM2G073054	120	181	67	75	0.662983	0.893333	-0.592955	-0.162729	A=B	A<0	B=0	Ambiguous
GRMZM2G073180	317	337	132	180	0.940653	0.733333	-0.0882658	-0.447459	A=B	A=0	B<0	Ambiguous
GRMZM2G073373	327	442	210	222	0.739819	0.945946	-0.434756	-0.0801703	A=B	A<0	B=0	Ambiguous
GRMZM2G073404	37	17	13	5	2.17647	2.6	1.12199	1.37851	A=B	A>0	B=0	Ambiguous
GRMZM2G073460	298	189	68	64	1.57672	1.0625	0.656926	0.0874628	A=B	A>0	B=0	Ambiguous
GRMZM2G073504	153	146	65	94	1.04795	0.691489	0.0675633	-0.532221	A=B	A=0	B<0	Ambiguous
GRMZM2G073511	677	828	378	431	0.817633	0.87703	-0.290475	-0.189302	A=B	A<0	B=0	Ambiguous
GRMZM2G073571	190	235	110	113	0.808511	0.973451	-0.306661	-0.0388192	A=B	A<0	B=0	Ambiguous
GRMZM2G073581	14	30	8	13	0.466667	0.615385	-1.09954	-0.70044	A=B	A<0	B=0	Ambiguous
GRMZM2G073788	127	181	70	92	0.701657	0.76087	-0.511161	-0.394279	A=B	A<0	B=0	Ambiguous
GRMZM2G073882	64	121	36	48	0.528926	0.75	-0.918863	-0.415037	A=B	A<0	B=0	Ambiguous
GRMZM2G073888	359	242	154	120	1.48347	1.28333	0.568977	0.359896	A=B	A>0	B=0	Ambiguous
GRMZM2G074102	268	319	123	183	0.840125	0.672131	-0.251323	-0.573185	A=B	A=0	B<0	Ambiguous
GRMZM2G074169	362	426	167	205	0.849765	0.814634	-0.234864	-0.295776	A=B	A<0	B=0	Ambiguous
GRMZM2G074262	210	274	101	115	0.766423	0.878261	-0.383787	-0.187279	A=B	A<0	B=0	Ambiguous
GRMZM2G074306	20	44	7	12	0.454545	0.583333	-1.1375	-0.777608	A=B	A<0	B=0	Ambiguous
GRMZM2G074351	259	205	103	99	1.26341	1.0404	0.337328	0.0571439	A=B	A>0	B=0	Ambiguous
GRMZM2G074393	67	104	37	32	0.644231	1.15625	-0.634351	0.209453	A=B	A<0	B=0	Ambiguous
GRMZM2G074414	99	49	60	40	2.02041	1.5	1.01465	0.584963	A=B	A>0	B=0	Ambiguous
GRMZM2G074634	192	221	70	105	0.868778	0.666667	-0.20294	-0.584963	A=B	A=0	B<0	Ambiguous
GRMZM2G074645	30	45	4	17	0.666667	0.235294	-0.584963	-2.08746	A=B	A=0	B<0	Ambiguous
GRMZM2G074898	441	476	261	210	0.926471	1.24286	-0.110183	0.31366	A=B	A=0	B>0	Ambiguous
GRMZM2G074957	739	930	383	435	0.794624	0.88046	-0.331656	-0.183671	A=B	A<0	B=0	Ambiguous
GRMZM2G075002	51	30	23	18	1.7	1.27778	0.765535	0.353637	A=B	A>0	B=0	Ambiguous
GRMZM2G075101	167	143	100	58	1.16783	1.72414	0.223833	0.785875	A=B	A=0	B>0	Ambiguous
GRMZM2G075153	467	548	276	250	0.85219	1.104	-0.230753	0.14274	A=B	A<0	B=0	Ambiguous
GRMZM2G075265	46	82	16	27	0.560976	0.592593	-0.83399	-0.754888	A=B	A<0	B=0	Ambiguous
GRMZM2G075431	839	754	464	374	1.11273	1.24064	0.154106	0.311087	A=B	A=0	B>0	Ambiguous
GRMZM2G075470	48	81	46	38	0.592593	1.21053	-0.754888	0.275634	A=B	A<0	B=0	Ambiguous
GRMZM2G075680	265	340	160	148	0.779412	1.08108	-0.359542	0.112475	A=B	A<0	B=0	Ambiguous
GRMZM2G075701	32	63	10	16	0.507937	0.625	-0.97728	-0.678072	A=B	A<0	B=0	Ambiguous
GRMZM2G075737	342	449	229	234	0.761693	0.978632	-0.392719	-0.0311609	A=B	A<0	B=0	Ambiguous
GRMZM2G075828	365	294	193	154	1.2415	1.25325	0.31208	0.32567	A=B	A>0	B=0	Ambiguous
GRMZM2G076029	49	62	21	39	0.790323	0.538462	-0.339486	-0.893085	A=B	A=0	B<0	Ambiguous
GRMZM2G076062	505	513	249	197	0.984405	1.26396	-0.0226754	0.33795	A=B	A=0	B>0	Ambiguous
GRMZM2G076257	189	195	135	97	0.969231	1.39175	-0.0450879	0.476903	A=B	A=0	B>0	Ambiguous
GRMZM2G076303	72	103	69	66	0.699029	1.04545	-0.516576	0.0641303	A=B	A<0	B=0	Ambiguous
GRMZM2G076415	57	32	24	29	1.78125	0.827586	0.83289	-0.273018	A=B	A>0	B=0	Ambiguous
GRMZM2G076450	210	305	112	127	0.688525	0.88189	-0.53842	-0.18133	A=B	A<0	B=0	Ambiguous
GRMZM2G076484	453	376	255	215	1.20479	1.18605	0.268778	0.246161	A=B	A>0	B=0	Ambiguous
GRMZM2G076539	410	413	166	230	0.992736	0.721739	-0.0105179	-0.470451	A=B	A=0	B<0	Ambiguous
GRMZM2G076676	677	635	391	295	1.06614	1.32542	0.0923992	0.406454	A=B	A=0	B>0	Ambiguous
GRMZM2G077124	105	203	50	70	0.517241	0.714286	-0.95109	-0.485427	A=B	A<0	B=0	Ambiguous
GRMZM2G077214	70	33	23	17	2.12121	1.35294	1.08489	0.436099	A=B	A>0	B=0	Ambiguous
GRMZM2G077256	27	27	21	7	1	3	0	1.58496	A=B	A=0	B>0	Ambiguous
GRMZM2G077278	151	201	94	101	0.751244	0.930693	-0.412647	-0.103623	A=B	A<0	B=0	Ambiguous
GRMZM2G077406	108	174	66	71	0.62069	0.929577	-0.688056	-0.105353	A=B	A<0	B=0	Ambiguous
GRMZM2G077458	37	12	12	14	3.08333	0.857143	1.62449	-0.222392	A=B	A>0	B=0	Ambiguous
GRMZM2G077596	256	248	170	128	1.03226	1.32812	0.0458037	0.409391	A=B	A=0	B>0	Ambiguous
GRMZM2G077632	16	37	8	15	0.432432	0.533333	-1.20945	-0.906891	A=B	A<0	B=0	Ambiguous
GRMZM2G077809	177	268	115	121	0.660448	0.950413	-0.598484	-0.0733732	A=B	A<0	B=0	Ambiguous
GRMZM2G077989	143	91	84	60	1.57143	1.4	0.652077	0.485427	A=B	A>0	B=0	Ambiguous
GRMZM2G078092	200	144	78	62	1.38889	1.25806	0.473931	0.331206	A=B	A>0	B=0	Ambiguous
GRMZM2G078154	43	25	31	12	1.72	2.58333	0.782409	1.36923	A=B	A=0	B>0	Ambiguous
GRMZM2G078267	97	66	51	38	1.4697	1.34211	0.555519	0.424498	A=B	A>0	B=0	Ambiguous
GRMZM2G078272	948	959	449	383	0.98853	1.17232	-0.0166438	0.229371	A=B	A=0	B>0	Ambiguous
GRMZM2G078320	20	45	16	16	0.444444	1	-1.16993	0	A=B	A<0	B=0	Ambiguous
GRMZM2G078401	308	169	86	62	1.82249	1.3871	0.865907	0.472068	A=B	A>0	B=0	Ambiguous
GRMZM2G078569	621	780	287	324	0.796154	0.885802	-0.328881	-0.174943	A=B	A<0	B=0	Ambiguous
GRMZM2G078648	45	11	7	9	4.09091	0.777778	2.03242	-0.36257	A=B	A>0	B=0	Ambiguous
GRMZM2G078650	261	264	83	117	0.988636	0.709402	-0.0164881	-0.495325	A=B	A=0	B<0	Ambiguous
GRMZM2G078725	1167	1307	592	648	0.892884	0.91358	-0.163455	-0.130397	A=B	A<0	B=0	Ambiguous
GRMZM2G079417	173	149	150	87	1.16107	1.72414	0.21546	0.785875	A=B	A=0	B>0	Ambiguous
GRMZM2G079468	212	295	111	126	0.718644	0.880952	-0.476651	-0.182864	A=B	A<0	B=0	Ambiguous
GRMZM2G079653	501	402	190	182	1.24627	1.04396	0.317615	0.062061	A=B	A>0	B=0	Ambiguous
GRMZM2G079658	159	129	97	64	1.23256	1.51562	0.301656	0.599913	A=B	A=0	B>0	Ambiguous
GRMZM2G079782	296	235	119	112	1.25957	1.0625	0.332936	0.0874628	A=B	A>0	B=0	Ambiguous
GRMZM2G079807	122	184	53	69	0.663043	0.768116	-0.592825	-0.380604	A=B	A<0	B=0	Ambiguous
GRMZM2G079904	184	158	110	74	1.16456	1.48649	0.219781	0.571906	A=B	A=0	B>0	Ambiguous
GRMZM2G079956	63	105	27	41	0.6	0.658537	-0.736966	-0.602665	A=B	A<0	B=0	Ambiguous
GRMZM2G080044	190	142	80	80	1.33803	1	0.420108	0	A=B	A>0	B=0	Ambiguous
GRMZM2G080048	385	287	176	160	1.34146	1.1	0.423808	0.137504	A=B	A>0	B=0	Ambiguous
GRMZM2G080183	201	238	95	129	0.844538	0.736434	-0.243766	-0.441372	A=B	A=0	B<0	Ambiguous
GRMZM2G080247	59	45	27	10	1.31111	2.7	0.39079	1.43296	A=B	A=0	B>0	Ambiguous
GRMZM2G080439	108	154	51	74	0.701299	0.689189	-0.511899	-0.537028	A=B	A<0	B=0	Ambiguous
GRMZM2G080450	139	198	75	69	0.70202	1.08696	-0.510416	0.120294	A=B	A<0	B=0	Ambiguous
GRMZM2G080462	369	266	142	138	1.38722	1.02899	0.472195	0.0412227	A=B	A>0	B=0	Ambiguous
GRMZM2G080499	150	199	83	88	0.753769	0.943182	-0.407806	-0.0843922	A=B	A<0	B=0	Ambiguous
GRMZM2G080521	63	134	54	79	0.470149	0.683544	-1.08881	-0.548893	A=B	A<0	B=0	Ambiguous
GRMZM2G080530	623	720	325	344	0.865278	0.944767	-0.208765	-0.0819688	A=B	A<0	B=0	Ambiguous
GRMZM2G080722	28	49	15	15	0.571429	1	-0.807355	0	A=B	A<0	B=0	Ambiguous
GRMZM2G080828	241	170	103	86	1.41765	1.19767	0.503498	0.260236	A=B	A>0	B=0	Ambiguous
GRMZM2G080937	144	209	58	71	0.688995	0.816901	-0.537434	-0.291766	A=B	A<0	B=0	Ambiguous
GRMZM2G081099	59	52	38	14	1.13462	2.71429	0.182203	1.44057	A=B	A=0	B>0	Ambiguous
GRMZM2G081188	39	36	15	32	1.08333	0.46875	0.115477	-1.09311	A=B	A=0	B<0	Ambiguous
GRMZM2G081406	159	220	67	87	0.722727	0.770115	-0.468477	-0.376854	A=B	A<0	B=0	Ambiguous
GRMZM2G081582	23	19	23	9	1.21053	2.55556	0.275634	1.35364	A=B	A=0	B>0	Ambiguous
GRMZM2G081676	84	142	53	52	0.591549	1.01923	-0.75743	0.0274807	A=B	A<0	B=0	Ambiguous
GRMZM2G081745	79	137	50	53	0.576642	0.943396	-0.794251	-0.0840643	A=B	A<0	B=0	Ambiguous
GRMZM2G081907	30	24	7	20	1.25	0.35	0.321928	-1.51457	A=B	A=0	B<0	Ambiguous
GRMZM2G081953	15	15	11	1	1	11	0	3.45943	A=B	A=0	B>0	Ambiguous
GRMZM2G081955	110	142	40	79	0.774648	0.506329	-0.368387	-0.981853	A=B	A=0	B<0	Ambiguous
GRMZM2G082185	383	230	146	128	1.66522	1.14062	0.735711	0.189825	A=B	A>0	B=0	Ambiguous
GRMZM2G082257	280	165	89	78	1.69697	1.14103	0.762961	0.190331	A=B	A>0	B=0	Ambiguous
GRMZM2G082312	949	1104	518	538	0.859601	0.962825	-0.21826	-0.0546541	A=B	A<0	B=0	Ambiguous
GRMZM2G082487	53	145	27	37	0.365517	0.72973	-1.45199	-0.454566	A=B	A<0	B=0	Ambiguous
GRMZM2G082502	184	260	90	102	0.707692	0.882353	-0.498806	-0.180572	A=B	A<0	B=0	Ambiguous
GRMZM2G083016	702	733	259	348	0.957708	0.744253	-0.0623422	-0.426135	A=B	A=0	B<0	Ambiguous
GRMZM2G083095	329	272	127	134	1.20956	0.947761	0.274481	-0.0774045	A=B	A>0	B=0	Ambiguous
GRMZM2G083309	250	308	125	126	0.811688	0.992063	-0.301002	-0.0114956	A=B	A<0	B=0	Ambiguous
GRMZM2G083394	452	495	167	228	0.913131	0.732456	-0.131106	-0.449186	A=B	A=0	B<0	Ambiguous
GRMZM2G083538	35	67	21	27	0.522388	0.777778	-0.936806	-0.36257	A=B	A<0	B=0	Ambiguous
GRMZM2G083642	998	995	537	459	1.00302	1.16993	0.00434329	0.226428	A=B	A=0	B>0	Ambiguous
GRMZM2G083738	292	228	128	96	1.2807	1.33333	0.356935	0.415037	A=B	A>0	B=0	Ambiguous
GRMZM2G083749	257	409	150	177	0.628362	0.847458	-0.670332	-0.238787	A=B	A<0	B=0	Ambiguous
GRMZM2G083759	316	280	158	110	1.12857	1.43636	0.174498	0.522421	A=B	A=0	B>0	Ambiguous
GRMZM2G083964	742	574	310	276	1.29268	1.12319	0.370368	0.1676	A=B	A>0	B=0	Ambiguous
GRMZM2G084176	13	28	5	9	0.464286	0.555556	-1.10692	-0.847997	A=B	A<0	B=0	Ambiguous
GRMZM2G084296	27	66	28	25	0.409091	1.12	-1.28951	0.163499	A=B	A<0	B=0	Ambiguous
GRMZM2G084429	560	617	246	332	0.907618	0.740964	-0.139844	-0.432525	A=B	A=0	B<0	Ambiguous
GRMZM2G084521	13	43	14	17	0.302326	0.823529	-1.72583	-0.280108	A=B	A<0	B=0	Ambiguous
GRMZM2G084525	102	139	55	62	0.733813	0.887097	-0.446516	-0.172837	A=B	A<0	B=0	Ambiguous
GRMZM2G084540	18	39	21	30	0.461538	0.7	-1.11548	-0.514573	A=B	A<0	B=0	Ambiguous
GRMZM2G084606	59	71	21	39	0.830986	0.538462	-0.267104	-0.893085	A=B	A=0	B<0	Ambiguous
GRMZM2G084819	332	299	172	114	1.11037	1.50877	0.151038	0.593375	A=B	A=0	B>0	Ambiguous
GRMZM2G085320	37	62	16	29	0.596774	0.551724	-0.744743	-0.857981	A=B	A<0	B=0	Ambiguous
GRMZM2G085392	49	78	25	32	0.628205	0.78125	-0.670692	-0.356144	A=B	A<0	B=0	Ambiguous
GRMZM2G085438	158	185	66	112	0.854054	0.589286	-0.227601	-0.762961	A=B	A=0	B<0	Ambiguous
GRMZM2G085469	229	323	129	140	0.708978	0.921429	-0.496187	-0.118056	A=B	A<0	B=0	Ambiguous
GRMZM2G085593	28	48	29	32	0.583333	0.90625	-0.777608	-0.142019	A=B	A<0	B=0	Ambiguous
GRMZM2G085691	633	795	378	426	0.796226	0.887324	-0.328749	-0.172467	A=B	A<0	B=0	Ambiguous
GRMZM2G085909	135	249	76	106	0.542169	0.716981	-0.883186	-0.479993	A=B	A<0	B=0	Ambiguous
GRMZM2G085926	99	180	79	107	0.55	0.738318	-0.862496	-0.437686	A=B	A<0	B=0	Ambiguous
GRMZM2G085941	15	42	10	20	0.357143	0.5	-1.48543	-1	A=B	A<0	B=0	Ambiguous
GRMZM2G085948	249	172	101	106	1.44767	0.95283	0.533737	-0.069709	A=B	A>0	B=0	Ambiguous
GRMZM2G086052	183	250	89	121	0.732	0.735537	-0.450084	-0.44313	A=B	A<0	B=0	Ambiguous
GRMZM2G086072	48	27	31	19	1.77778	1.63158	0.830075	0.706269	A=B	A>0	B=0	Ambiguous
GRMZM2G086088	354	321	168	129	1.1028	1.30233	0.141176	0.38109	A=B	A=0	B>0	Ambiguous
GRMZM2G086236	279	378	123	147	0.738095	0.836735	-0.438121	-0.257158	A=B	A<0	B=0	Ambiguous
GRMZM2G086237	27	45	32	19	0.6	1.68421	-0.736966	0.752072	A<B	A=0	B=0	Ambiguous
GRMZM2G086267	66	90	30	51	0.733333	0.588235	-0.447459	-0.765535	A=B	A=0	B<0	Ambiguous
GRMZM2G086371	732	860	394	422	0.851163	0.933649	-0.232493	-0.0990474	A=B	A<0	B=0	Ambiguous
GRMZM2G086403	10	30	4	10	0.333333	0.4	-1.58496	-1.32193	A=B	A<0	B=0	Ambiguous
GRMZM2G086496	437	504	221	260	0.867063	0.85	-0.20579	-0.234465	A=B	A<0	B=0	Ambiguous
GRMZM2G086714	13	33	19	16	0.393939	1.1875	-1.34395	0.247928	A=B	A<0	B=0	Ambiguous
GRMZM2G087081	70	136	34	41	0.514706	0.829268	-0.95818	-0.270089	A=B	A<0	B=0	Ambiguous
GRMZM2G087144	40	57	7	21	0.701754	0.333333	-0.510962	-1.58496	A=B	A=0	B<0	Ambiguous
GRMZM2G087206	105	143	35	49	0.734266	0.714286	-0.445626	-0.485427	A=B	A<0	B=0	Ambiguous
GRMZM2G087267	612	479	237	217	1.27766	1.09217	0.353506	0.127192	A=B	A>0	B=0	Ambiguous
GRMZM2G087275	178	128	75	58	1.39062	1.2931	0.475733	0.370838	A=B	A>0	B=0	Ambiguous
GRMZM2G087531	15	51	10	22	0.294118	0.454545	-1.76553	-1.1375	A=B	A<0	B=0	Ambiguous
GRMZM2G087598	18	48	8	12	0.375	0.666667	-1.41504	-0.584963	A=B	A<0	B=0	Ambiguous
GRMZM2G087628	117	100	75	49	1.17	1.53061	0.226509	0.614109	A=B	A=0	B>0	Ambiguous
GRMZM2G087635	104	73	41	35	1.42466	1.17143	0.510615	0.228269	A=B	A>0	B=0	Ambiguous
GRMZM2G087712	265	344	153	145	0.770349	1.05517	-0.376416	0.0774788	A=B	A<0	B=0	Ambiguous
GRMZM2G087719	69	45	29	31	1.53333	0.935484	0.616671	-0.0962153	A=B	A>0	B=0	Ambiguous
GRMZM2G087878	15	39	9	15	0.384615	0.6	-1.37851	-0.736966	A=B	A<0	B=0	Ambiguous
GRMZM2G088014	19	51	19	32	0.372549	0.59375	-1.4245	-0.752072	A=B	A<0	B=0	Ambiguous
GRMZM2G088112	124	190	91	104	0.652632	0.875	-0.615659	-0.192645	A=B	A<0	B=0	Ambiguous
GRMZM2G088299	17	54	11	24	0.314815	0.458333	-1.66742	-1.12553	A=B	A<0	B=0	Ambiguous
GRMZM2G088356	13	49	11	14	0.265306	0.785714	-1.91427	-0.347923	A=B	A<0	B=0	Ambiguous
GRMZM2G088409	24	63	8	17	0.380952	0.470588	-1.39232	-1.08746	A=B	A<0	B=0	Ambiguous
GRMZM2G088427	20	28	6	32	0.714286	0.1875	-0.485427	-2.41504	A=B	A=0	B<0	Ambiguous
GRMZM2G088487	89	132	58	62	0.674242	0.935484	-0.568661	-0.0962153	A=B	A<0	B=0	Ambiguous
GRMZM2G088565	14	30	18	19	0.466667	0.947368	-1.09954	-0.0780025	A=B	A<0	B=0	Ambiguous
GRMZM2G088669	440	360	157	161	1.22222	0.975155	0.289507	-0.0362961	A=B	A>0	B=0	Ambiguous
GRMZM2G088849	138	242	56	78	0.570248	0.717949	-0.810339	-0.478047	A=B	A<0	B=0	Ambiguous
GRMZM2G088874	334	482	198	235	0.692946	0.842553	-0.529185	-0.24716	A=B	A<0	B=0	Ambiguous
GRMZM2G088964	68	110	47	40	0.618182	1.175	-0.693897	0.232661	A=B	A<0	B=0	Ambiguous
GRMZM2G089056	55	103	27	45	0.533981	0.6	-0.905141	-0.736966	A=B	A<0	B=0	Ambiguous
GRMZM2G089132	70	86	27	52	0.813953	0.519231	-0.296982	-0.945552	A=B	A=0	B<0	Ambiguous
GRMZM2G089149	257	370	136	168	0.694595	0.809524	-0.525757	-0.304855	A=B	A<0	B=0	Ambiguous
GRMZM2G089222	81	79	53	23	1.02532	2.30435	0.0360693	1.20436	A=B	A=0	B>0	Ambiguous
GRMZM2G089397	40	65	30	34	0.615385	0.882353	-0.70044	-0.180572	A=B	A<0	B=0	Ambiguous
GRMZM2G089466	163	253	75	84	0.644269	0.892857	-0.634265	-0.163499	A=B	A<0	B=0	Ambiguous
GRMZM2G089484	29	55	15	28	0.527273	0.535714	-0.923379	-0.900464	A=B	A<0	B=0	Ambiguous
GRMZM2G089517	22	11	15	2	2	7.5	1	2.90689	A=B	A=0	B>0	Ambiguous
GRMZM2G089556	154	216	79	88	0.712963	0.897727	-0.488101	-0.155651	A=B	A<0	B=0	Ambiguous
GRMZM2G089630	430	573	191	224	0.750436	0.852679	-0.414198	-0.229926	A=B	A<0	B=0	Ambiguous
GRMZM2G089696	114	79	55	57	1.44304	0.964912	0.529109	-0.0515303	A=B	A>0	B=0	Ambiguous
GRMZM2G089743	403	456	164	212	0.883772	0.773585	-0.178254	-0.370368	A=B	A=0	B<0	Ambiguous
GRMZM2G090070	168	225	82	102	0.746667	0.803922	-0.421464	-0.314873	A=B	A<0	B=0	Ambiguous
GRMZM2G090262	453	489	174	246	0.92638	0.707317	-0.110323	-0.499571	A=B	A=0	B<0	Ambiguous
GRMZM2G090493	60	123	38	38	0.487805	1	-1.03562	0	A=B	A<0	B=0	Ambiguous
GRMZM2G090715	10	25	8	8	0.4	1	-1.32193	0	A=B	A<0	B=0	Ambiguous
GRMZM2G090788	50	75	28	26	0.666667	1.07692	-0.584963	0.106915	A=B	A<0	B=0	Ambiguous
GRMZM2G090792	153	191	66	107	0.801047	0.616822	-0.320041	-0.697073	A=B	A=0	B<0	Ambiguous
GRMZM2G090868	188	239	91	117	0.786611	0.777778	-0.346278	-0.36257	A=B	A<0	B=0	Ambiguous
GRMZM2G090928	53	90	38	35	0.588889	1.08571	-0.763933	0.118644	A=B	A<0	B=0	Ambiguous
GRMZM2G091331	132	95	56	51	1.38947	1.09804	0.474539	0.13493	A=B	A>0	B=0	Ambiguous
GRMZM2G091487	341	429	146	162	0.794872	0.901235	-0.331206	-0.150025	A=B	A<0	B=0	Ambiguous
GRMZM2G091543	406	565	217	253	0.718584	0.857708	-0.476771	-0.221442	A=B	A<0	B=0	Ambiguous
GRMZM2G091581	181	206	66	111	0.878641	0.594595	-0.186655	-0.750022	A=B	A=0	B<0	Ambiguous
GRMZM2G091811	679	779	386	394	0.87163	0.979695	-0.198212	-0.0295948	A=B	A<0	B=0	Ambiguous
GRMZM2G091980	104	134	68	98	0.776119	0.693878	-0.365649	-0.527247	A=B	A=0	B<0	Ambiguous
GRMZM2G092112	14	23	1	11	0.608696	0.0909091	-0.716207	-3.45943	A=B	A=0	B<0	Ambiguous
GRMZM2G092131	45	30	34	16	1.5	2.125	0.584963	1.08746	A=B	A=0	B>0	Ambiguous
GRMZM2G092165	517	433	211	227	1.194	0.929515	0.255797	-0.105449	A=B	A>0	B=0	Ambiguous
GRMZM2G092198	80	133	52	74	0.601504	0.702703	-0.733354	-0.509014	A=B	A<0	B=0	Ambiguous
GRMZM2G092281	148	196	83	84	0.755102	0.988095	-0.405256	-0.017278	A=B	A<0	B=0	Ambiguous
GRMZM2G092609	479	568	223	264	0.84331	0.844697	-0.245865	-0.243494	A=B	A<0	B=0	Ambiguous
GRMZM2G092652	76	47	25	26	1.61702	0.961538	0.693339	-0.0565835	A=B	A>0	B=0	Ambiguous
GRMZM2G093050	115	217	88	105	0.529954	0.838095	-0.916061	-0.254814	A=B	A<0	B=0	Ambiguous
GRMZM2G093098	16	32	11	16	0.5	0.6875	-1	-0.540568	A=B	A<0	B=0	Ambiguous
GRMZM2G093171	60	88	48	50	0.681818	0.96	-0.552541	-0.0588937	A=B	A<0	B=0	Ambiguous
GRMZM2G093323	97	56	43	26	1.73214	1.65385	0.792558	0.725825	A=B	A>0	B=0	Ambiguous
GRMZM2G093325	455	493	142	210	0.922921	0.67619	-0.115721	-0.564498	A=B	A=0	B<0	Ambiguous
GRMZM2G093404	17	12	13	0	1.41667	13000	0.5025	13.6662	A=B	A=0	B>0	Ambiguous
GRMZM2G093643	350	502	190	233	0.697211	0.815451	-0.520332	-0.294331	A=B	A<0	B=0	Ambiguous
GRMZM2G093781	42	74	25	38	0.567568	0.657895	-0.817136	-0.604071	A=B	A<0	B=0	Ambiguous
GRMZM2G094123	137	140	45	71	0.978571	0.633803	-0.0312509	-0.657894	A=B	A=0	B<0	Ambiguous
GRMZM2G094586	95	64	29	32	1.48438	0.90625	0.569856	-0.142019	A=B	A>0	B=0	Ambiguous
GRMZM2G094595	238	362	115	129	0.657459	0.891473	-0.605028	-0.165737	A=B	A<0	B=0	Ambiguous
GRMZM2G095037	12	33	15	16	0.363636	0.9375	-1.45943	-0.0931094	A=B	A<0	B=0	Ambiguous
GRMZM2G095078	274	336	121	150	0.815476	0.806667	-0.294285	-0.309955	A=B	A<0	B=0	Ambiguous
GRMZM2G095308	500	438	287	217	1.14155	1.32258	0.190997	0.403356	A=B	A=0	B>0	Ambiguous
GRMZM2G095392	1376	1262	680	646	1.09033	1.05263	0.124769	0.0740006	A=B	A>0	B=0	Ambiguous
GRMZM2G095562	187	265	129	139	0.70566	0.928058	-0.502954	-0.107714	A=B	A<0	B=0	Ambiguous
GRMZM2G095588	125	164	85	89	0.762195	0.955056	-0.391768	-0.0663425	A=B	A<0	B=0	Ambiguous
GRMZM2G095905	44	97	37	39	0.453608	0.948718	-1.14048	-0.0759489	A=B	A<0	B=0	Ambiguous
GRMZM2G096184	280	306	198	153	0.915033	1.29412	-0.128105	0.371969	A=B	A=0	B>0	Ambiguous
GRMZM2G096228	43	91	31	46	0.472527	0.673913	-1.08153	-0.569366	A=B	A<0	B=0	Ambiguous
GRMZM2G096240	500	499	286	214	1.002	1.33645	0.00288828	0.418404	A=B	A=0	B>0	Ambiguous
GRMZM2G096363	90	62	47	41	1.45161	1.14634	0.537657	0.197037	A=B	A>0	B=0	Ambiguous
GRMZM2G096370	71	120	60	57	0.591667	1.05263	-0.757143	0.0740006	A=B	A<0	B=0	Ambiguous
GRMZM2G096391	111	156	48	43	0.711538	1.11628	-0.490986	0.158698	A=B	A<0	B=0	Ambiguous
GRMZM2G097021	580	416	251	227	1.39423	1.10573	0.479469	0.144995	A=B	A>0	B=0	Ambiguous
GRMZM2G097129	53	55	35	17	0.963636	2.05882	-0.0534393	1.04182	A=B	A=0	B>0	Ambiguous
GRMZM2G097170	108	103	81	52	1.04854	1.55769	0.068387	0.63941	A=B	A=0	B>0	Ambiguous
GRMZM2G097207	730	883	417	463	0.826727	0.900648	-0.274517	-0.150965	A=B	A<0	B=0	Ambiguous
GRMZM2G097275	459	442	177	225	1.03846	0.786667	0.0544478	-0.346176	A=B	A=0	B<0	Ambiguous
GRMZM2G097342	43	74	17	19	0.581081	0.894737	-0.783189	-0.160465	A=B	A<0	B=0	Ambiguous
GRMZM2G097364	209	177	102	69	1.18079	1.47826	0.239754	0.563901	A=B	A=0	B>0	Ambiguous
GRMZM2G097499	289	442	151	180	0.653846	0.838889	-0.612977	-0.253448	A=B	A<0	B=0	Ambiguous
GRMZM2G097593	318	223	104	92	1.42601	1.13043	0.511983	0.176878	A=B	A>0	B=0	Ambiguous
GRMZM2G098346	276	389	212	236	0.709512	0.898305	-0.495102	-0.154723	A=B	A<0	B=0	Ambiguous
GRMZM2G098557	347	479	177	213	0.724426	0.830986	-0.46509	-0.267104	A=B	A<0	B=0	Ambiguous
GRMZM2G098569	132	59	53	33	2.23729	1.60606	1.16175	0.683526	A=B	A>0	B=0	Ambiguous
GRMZM2G098577	82	125	61	54	0.656	1.12963	-0.608232	0.17585	A=B	A<0	B=0	Ambiguous
GRMZM2G098857	17	33	7	11	0.515152	0.636364	-0.956931	-0.652077	A=B	A<0	B=0	Ambiguous
GRMZM2G099002	93	71	55	26	1.30986	2.11538	0.389412	1.08092	A=B	A=0	B>0	Ambiguous
GRMZM2G099052	205	134	69	65	1.52985	1.06154	0.613391	0.0861566	A=B	A>0	B=0	Ambiguous
GRMZM2G099088	294	266	178	121	1.10526	1.47107	0.14439	0.55687	A=B	A=0	B>0	Ambiguous
GRMZM2G099166	64	14	15	12	4.57143	1.25	2.19265	0.321928	A=B	A>0	B=0	Ambiguous
GRMZM2G099382	10	27	12	10	0.37037	1.2	-1.43296	0.263034	A=B	A<0	B=0	Ambiguous
GRMZM2G099434	62	86	27	52	0.72093	0.519231	-0.472068	-0.945552	A=B	A=0	B<0	Ambiguous
GRMZM2G099452	617	833	329	361	0.740696	0.911357	-0.433046	-0.133911	A=B	A<0	B=0	Ambiguous
GRMZM2G099463	228	286	145	121	0.797203	1.19835	-0.326981	0.261046	A=B	A<0	B=0	Ambiguous
GRMZM2G099542	170	134	97	52	1.26866	1.86538	0.343302	0.899473	A=B	A=0	B>0	Ambiguous
GRMZM2G099797	44	84	27	31	0.52381	0.870968	-0.932886	-0.199309	A=B	A<0	B=0	Ambiguous
GRMZM2G099802	40	52	24	46	0.769231	0.521739	-0.378512	-0.938599	A=B	A=0	B<0	Ambiguous
GRMZM2G099862	855	851	444	371	1.0047	1.19677	0.00676529	0.25914	A=B	A=0	B>0	Ambiguous
GRMZM2G099875	81	28	24	16	2.89286	1.5	1.5325	0.584963	A=B	A>0	B=0	Ambiguous
GRMZM2G099980	499	457	279	221	1.0919	1.26244	0.126846	0.336219	A=B	A=0	B>0	Ambiguous
GRMZM2G099989	24	12	30	5	2	6	1	2.58496	A=B	A=0	B>0	Ambiguous
GRMZM2G100114	77	100	34	58	0.77	0.586207	-0.37707	-0.770518	A=B	A=0	B<0	Ambiguous
GRMZM2G100116	41	83	23	32	0.493976	0.71875	-1.01749	-0.476438	A=B	A<0	B=0	Ambiguous
GRMZM2G100176	43	68	22	33	0.632353	0.666667	-0.661198	-0.584963	A=B	A<0	B=0	Ambiguous
GRMZM2G100318	34	59	21	28	0.576271	0.75	-0.79518	-0.415037	A=B	A<0	B=0	Ambiguous
GRMZM2G100324	25	55	17	26	0.454545	0.653846	-1.1375	-0.612977	A=B	A<0	B=0	Ambiguous
GRMZM2G100372	12	27	6	13	0.444444	0.461538	-1.16993	-1.11548	A=B	A<0	B=0	Ambiguous
GRMZM2G100419	100	156	56	79	0.641026	0.708861	-0.641546	-0.496426	A=B	A<0	B=0	Ambiguous
GRMZM2G100579	172	246	103	131	0.699187	0.78626	-0.51625	-0.346922	A=B	A<0	B=0	Ambiguous
GRMZM2G100641	78	45	25	26	1.73333	0.961538	0.793549	-0.0565835	A=B	A>0	B=0	Ambiguous
GRMZM2G100881	28	63	19	22	0.444444	0.863636	-1.16993	-0.211504	A=B	A<0	B=0	Ambiguous
GRMZM2G100889	50	19	20	11	2.63158	1.81818	1.39593	0.862496	A=B	A>0	B=0	Ambiguous
GRMZM2G100988	18	62	13	27	0.290323	0.481481	-1.78427	-1.05445	A=B	A<0	B=0	Ambiguous
GRMZM2G101130	156	105	57	51	1.48571	1.11765	0.571157	0.160465	A=B	A>0	B=0	Ambiguous
GRMZM2G101161	70	122	50	56	0.57377	0.892857	-0.801454	-0.163499	A=B	A<0	B=0	Ambiguous
GRMZM2G101245	136	171	107	80	0.795322	1.3375	-0.33039	0.419539	A<B	A=0	B=0	Ambiguous
GRMZM2G101274	414	427	206	255	0.969555	0.807843	-0.0446053	-0.307853	A=B	A=0	B<0	Ambiguous
GRMZM2G101438	12	33	14	18	0.363636	0.777778	-1.45943	-0.36257	A=B	A<0	B=0	Ambiguous
GRMZM2G101460	36	59	20	28	0.610169	0.714286	-0.712718	-0.485427	A=B	A<0	B=0	Ambiguous
GRMZM2G101547	282	347	143	168	0.81268	0.85119	-0.299241	-0.232446	A=B	A<0	B=0	Ambiguous
GRMZM2G102088	75	133	37	57	0.56391	0.649123	-0.826464	-0.623437	A=B	A<0	B=0	Ambiguous
GRMZM2G102231	245	338	95	118	0.724852	0.805085	-0.464241	-0.312787	A=B	A<0	B=0	Ambiguous
GRMZM2G102238	11	28	8	8	0.392857	1	-1.34792	0	A=B	A<0	B=0	Ambiguous
GRMZM2G102314	96	67	35	41	1.43284	0.853659	0.518873	-0.228269	A=B	A>0	B=0	Ambiguous
GRMZM2G102447	1063	885	463	399	1.20113	1.1604	0.264392	0.214623	A=B	A>0	B=0	Ambiguous
GRMZM2G102499	33	56	12	26	0.589286	0.461538	-0.762961	-1.11548	A=B	A<0	B=0	Ambiguous
GRMZM2G102502	51	28	37	21	1.82143	1.7619	0.86507	0.817136	A=B	A>0	B=0	Ambiguous
GRMZM2G102572	111	148	65	47	0.75	1.38298	-0.415037	0.467779	A=B	A<0	B=0	Ambiguous
GRMZM2G102580	161	92	62	51	1.75	1.21569	0.807355	0.281771	A=B	A>0	B=0	Ambiguous
GRMZM2G102754	106	60	45	35	1.76667	1.28571	0.82103	0.36257	A=B	A>0	B=0	Ambiguous
GRMZM2G102779	825	672	325	307	1.22768	1.05863	0.295933	0.0822011	A=B	A>0	B=0	Ambiguous
GRMZM2G102933	136	182	54	60	0.747253	0.9	-0.420332	-0.152003	A=B	A<0	B=0	Ambiguous
GRMZM2G102965	12	30	12	10	0.4	1.2	-1.32193	0.263034	A=B	A<0	B=0	Ambiguous
GRMZM2G103166	184	256	87	100	0.71875	0.87	-0.476438	-0.200913	A=B	A<0	B=0	Ambiguous
GRMZM2G103245	155	146	86	47	1.06164	1.82979	0.0862998	0.871676	A=B	A=0	B>0	Ambiguous
GRMZM2G103599	12	38	12	15	0.315789	0.8	-1.66297	-0.321928	A=B	A<0	B=0	Ambiguous
GRMZM2G103672	737	1005	427	468	0.733333	0.912393	-0.447459	-0.132272	A=B	A<0	B=0	Ambiguous
GRMZM2G103864	794	964	560	558	0.823651	1.00358	-0.279894	0.0051617	A=B	A<0	B=0	Ambiguous
GRMZM2G103884	819	944	492	460	0.867585	1.06957	-0.204923	0.0970245	A=B	A<0	B=0	Ambiguous
GRMZM2G103896	940	1100	457	517	0.854545	0.883946	-0.226771	-0.17797	A=B	A<0	B=0	Ambiguous
GRMZM2G104013	70	121	31	40	0.578512	0.775	-0.78958	-0.367732	A=B	A<0	B=0	Ambiguous
GRMZM2G104081	157	199	65	78	0.788945	0.833333	-0.342004	-0.263034	A=B	A<0	B=0	Ambiguous
GRMZM2G104246	26	59	15	18	0.440678	0.833333	-1.1822	-0.263034	A=B	A<0	B=0	Ambiguous
GRMZM2G104342	143	135	45	70	1.05926	0.642857	0.0830557	-0.63743	A=B	A=0	B<0	Ambiguous
GRMZM2G104468	37	64	17	25	0.578125	0.68	-0.790547	-0.556393	A=B	A<0	B=0	Ambiguous
GRMZM2G104542	98	74	45	23	1.32432	1.95652	0.405256	0.968291	A=B	A=0	B>0	Ambiguous
GRMZM2G104546	42	14	17	13	3	1.30769	1.58496	0.387023	A=B	A>0	B=0	Ambiguous
GRMZM2G104704	64	104	34	39	0.615385	0.871795	-0.70044	-0.197939	A=B	A<0	B=0	Ambiguous
GRMZM2G104843	45	82	51	50	0.54878	1.02	-0.865699	0.0285692	A=B	A<0	B=0	Ambiguous
GRMZM2G105004	67	93	57	36	0.72043	1.58333	-0.47307	0.662965	A<B	A=0	B=0	Ambiguous
GRMZM2G105025	607	477	226	237	1.27254	0.953586	0.347707	-0.0685643	A=B	A>0	B=0	Ambiguous
GRMZM2G105283	312	198	118	94	1.57576	1.25532	0.656046	0.328054	A=B	A>0	B=0	Ambiguous
GRMZM2G105368	45	75	33	37	0.6	0.891892	-0.736966	-0.165059	A=B	A<0	B=0	Ambiguous
GRMZM2G105523	11	24	0	10	0.458333	0.0001	-1.12553	-13.2877	A=B	A=0	B<0	Ambiguous
GRMZM2G105855	284	205	127	108	1.38537	1.17593	0.470267	0.233797	A=B	A>0	B=0	Ambiguous
GRMZM2G106376	33	52	14	30	0.634615	0.466667	-0.656046	-1.09954	A=B	A=0	B<0	Ambiguous
GRMZM2G106384	79	158	52	56	0.5	0.928571	-1	-0.106915	A=B	A<0	B=0	Ambiguous
GRMZM2G106412	502	426	205	204	1.1784	1.0049	0.236834	0.00705476	A=B	A>0	B=0	Ambiguous
GRMZM2G106673	81	30	31	23	2.7	1.34783	1.43296	0.430634	A=B	A>0	B=0	Ambiguous
GRMZM2G107031	571	543	327	267	1.05157	1.22472	0.0725385	0.292451	A=B	A=0	B>0	Ambiguous
GRMZM2G107056	15	34	9	21	0.441176	0.428571	-1.18057	-1.22239	A=B	A<0	B=0	Ambiguous
GRMZM2G107076	10	18	1	11	0.555556	0.0909091	-0.847997	-3.45943	A=B	A=0	B<0	Ambiguous
GRMZM2G107128	59	26	25	11	2.26923	2.27273	1.1822	1.18442	A=B	A>0	B=0	Ambiguous
GRMZM2G107129	211	147	65	48	1.43537	1.35417	0.521427	0.437405	A=B	A>0	B=0	Ambiguous
GRMZM2G107199	608	590	264	326	1.03051	0.809816	0.0433564	-0.304334	A=B	A=0	B<0	Ambiguous
GRMZM2G107322	112	115	23	47	0.973913	0.489362	-0.0381351	-1.03103	A=B	A=0	B<0	Ambiguous
GRMZM2G107414	93	47	39	25	1.97872	1.56	0.98457	0.641546	A=B	A>0	B=0	Ambiguous
GRMZM2G107745	48	62	14	38	0.774194	0.368421	-0.369234	-1.44057	A=B	A=0	B<0	Ambiguous
GRMZM2G107945	100	73	36	11	1.36986	3.27273	0.454032	1.71049	A=B	A=0	B>0	Ambiguous
GRMZM2G107956	228	346	125	143	0.65896	0.874126	-0.601738	-0.194087	A=B	A<0	B=0	Ambiguous
GRMZM2G108057	22	52	19	33	0.423077	0.575758	-1.24101	-0.796467	A=B	A<0	B=0	Ambiguous
GRMZM2G108084	102	133	35	75	0.766917	0.466667	-0.382857	-1.09954	A=B	A=0	B<0	Ambiguous
GRMZM2G108348	21	61	20	27	0.344262	0.740741	-1.53842	-0.432959	A=B	A<0	B=0	Ambiguous
GRMZM2G108530	85	76	42	17	1.11842	2.47059	0.161463	1.30485	A=B	A=0	B>0	Ambiguous
GRMZM2G108537	29	64	21	27	0.453125	0.777778	-1.14202	-0.36257	A=B	A<0	B=0	Ambiguous
GRMZM2G108643	32	15	27	13	2.13333	2.07692	1.09311	1.05445	A=B	A>0	B=0	Ambiguous
GRMZM2G108655	19	66	35	47	0.287879	0.744681	-1.79647	-0.425306	A=B	A<0	B=0	Ambiguous
GRMZM2G109818	471	615	177	220	0.765854	0.804545	-0.384859	-0.313754	A=B	A<0	B=0	Ambiguous
GRMZM2G110063	481	452	249	171	1.06416	1.45614	0.0897141	0.542149	A=B	A=0	B>0	Ambiguous
GRMZM2G110076	793	633	301	268	1.25276	1.12313	0.325115	0.16753	A=B	A>0	B=0	Ambiguous
GRMZM2G110198	119	149	53	84	0.798658	0.630952	-0.324351	-0.664397	A=B	A=0	B<0	Ambiguous
GRMZM2G110381	473	500	180	237	0.946	0.759494	-0.0800879	-0.39689	A=B	A=0	B<0	Ambiguous
GRMZM2G110548	91	135	48	66	0.674074	0.727273	-0.569021	-0.459432	A=B	A<0	B=0	Ambiguous
GRMZM2G110572	76	57	53	23	1.33333	2.30435	0.415037	1.20436	A=B	A=0	B>0	Ambiguous
GRMZM2G110579	239	141	83	81	1.69504	1.02469	0.761315	0.0351894	A=B	A>0	B=0	Ambiguous
GRMZM2G110584	272	186	124	113	1.46237	1.09735	0.548304	0.134017	A=B	A>0	B=0	Ambiguous
GRMZM2G110681	24	45	30	21	0.533333	1.42857	-0.906891	0.514573	A=B	A<0	B=0	Ambiguous
GRMZM2G110735	485	434	318	222	1.11751	1.43243	0.16029	0.518467	A=B	A=0	B>0	Ambiguous
GRMZM2G110897	39	80	21	31	0.4875	0.677419	-1.03653	-0.561879	A=B	A<0	B=0	Ambiguous
GRMZM2G111113	35	63	17	26	0.555556	0.653846	-0.847997	-0.612977	A=B	A<0	B=0	Ambiguous
GRMZM2G111123	149	193	67	78	0.772021	0.858974	-0.373289	-0.219313	A=B	A<0	B=0	Ambiguous
GRMZM2G111225	152	183	50	88	0.830601	0.568182	-0.267772	-0.815575	A=B	A=0	B<0	Ambiguous
GRMZM2G111369	24	28	25	10	0.857143	2.5	-0.222392	1.32193	A=B	A=0	B>0	Ambiguous
GRMZM2G111428	89	127	51	73	0.700787	0.69863	-0.512951	-0.517399	A=B	A<0	B=0	Ambiguous
GRMZM2G111436	129	81	36	19	1.59259	1.89474	0.671377	0.921997	A=B	A>0	B=0	Ambiguous
GRMZM2G111782	431	499	218	184	0.863727	1.18478	-0.211352	0.244622	A=B	A<0	B=0	Ambiguous
GRMZM2G112483	631	466	246	235	1.35408	1.04681	0.43731	0.0659976	A=B	A>0	B=0	Ambiguous
GRMZM2G112728	45	105	32	36	0.428571	0.888889	-1.22239	-0.169925	A=B	A<0	B=0	Ambiguous
GRMZM2G113127	11	16	1	10	0.6875	0.1	-0.540568	-3.32193	A=B	A=0	B<0	Ambiguous
GRMZM2G113158	203	351	104	121	0.578348	0.859504	-0.789991	-0.218424	A=B	A<0	B=0	Ambiguous
GRMZM2G113216	759	820	299	395	0.92561	0.756962	-0.111524	-0.401707	A=B	A=0	B<0	Ambiguous
GRMZM2G113229	43	21	11	14	2.04762	0.785714	1.03395	-0.347923	A=B	A>0	B=0	Ambiguous
GRMZM2G113232	426	331	204	176	1.28701	1.15909	0.364022	0.212994	A=B	A>0	B=0	Ambiguous
GRMZM2G113245	30	14	7	4	2.14286	1.75	1.09954	0.807355	A=B	A>0	B=0	Ambiguous
GRMZM2G113250	59	108	32	52	0.546296	0.615385	-0.872244	-0.70044	A=B	A<0	B=0	Ambiguous
GRMZM2G113257	21	16	22	5	1.3125	4.4	0.392317	2.1375	A=B	A=0	B>0	Ambiguous
GRMZM2G113364	64	41	38	27	1.56098	1.40741	0.642448	0.49304	A=B	A>0	B=0	Ambiguous
GRMZM2G113382	438	380	205	150	1.15263	1.36667	0.204931	0.450661	A=B	A=0	B>0	Ambiguous
GRMZM2G113506	406	302	201	178	1.34437	1.12921	0.426931	0.175318	A=B	A>0	B=0	Ambiguous
GRMZM2G113532	117	164	70	81	0.713415	0.864198	-0.487187	-0.210567	A=B	A<0	B=0	Ambiguous
GRMZM2G113771	109	138	41	80	0.789855	0.5125	-0.34034	-0.964376	A=B	A=0	B<0	Ambiguous
GRMZM2G113775	39	74	25	30	0.527027	0.833333	-0.924051	-0.263034	A=B	A<0	B=0	Ambiguous
GRMZM2G113911	31	64	23	19	0.484375	1.21053	-1.0458	0.275634	A=B	A<0	B=0	Ambiguous
GRMZM2G113967	69	103	57	52	0.669903	1.09615	-0.577976	0.13245	A=B	A<0	B=0	Ambiguous
GRMZM2G114036	109	87	53	28	1.25287	1.89286	0.325241	0.920566	A=B	A=0	B>0	Ambiguous
GRMZM2G114137	35	68	20	15	0.514706	1.33333	-0.95818	0.415037	A=B	A<0	B=0	Ambiguous
GRMZM2G114190	759	922	387	436	0.82321	0.887615	-0.280667	-0.171995	A=B	A<0	B=0	Ambiguous
GRMZM2G114513	1157	1254	551	634	0.922648	0.869085	-0.116148	-0.202431	A=B	A=0	B<0	Ambiguous
GRMZM2G114570	12	40	10	10	0.3	1	-1.73697	0	A=B	A<0	B=0	Ambiguous
GRMZM2G114575	11	30	12	11	0.366667	1.09091	-1.44746	0.125531	A=B	A<0	B=0	Ambiguous
GRMZM2G114681	51	132	32	46	0.386364	0.695652	-1.37197	-0.523562	A=B	A<0	B=0	Ambiguous
GRMZM2G114702	460	322	163	154	1.42857	1.05844	0.514573	0.0819416	A=B	A>0	B=0	Ambiguous
GRMZM2G114748	40	52	11	34	0.769231	0.323529	-0.378512	-1.62803	A=B	A=0	B<0	Ambiguous
GRMZM2G114788	32	16	9	6	2	1.5	1	0.584963	A=B	A>0	B=0	Ambiguous
GRMZM2G114850	26	10	15	5	2.6	3	1.37851	1.58496	A=B	A>0	B=0	Ambiguous
GRMZM2G114888	218	377	133	168	0.578249	0.791667	-0.790236	-0.337035	A=B	A<0	B=0	Ambiguous
GRMZM2G115047	29	13	9	13	2.23077	0.692308	1.15754	-0.530515	A=B	A>0	B=0	Ambiguous
GRMZM2G115049	58	86	43	33	0.674419	1.30303	-0.568284	0.381871	A=B	A<0	B=0	Ambiguous
GRMZM2G115065	11	33	11	14	0.333333	0.785714	-1.58496	-0.347923	A=B	A<0	B=0	Ambiguous
GRMZM2G115280	71	108	51	55	0.657407	0.927273	-0.60514	-0.108934	A=B	A<0	B=0	Ambiguous
GRMZM2G115491	93	39	21	18	2.38462	1.16667	1.25376	0.222392	A=B	A>0	B=0	Ambiguous
GRMZM2G115574	245	270	73	116	0.907407	0.62931	-0.140178	-0.668156	A=B	A=0	B<0	Ambiguous
GRMZM2G115658	42	74	19	27	0.567568	0.703704	-0.817136	-0.50696	A=B	A<0	B=0	Ambiguous
GRMZM2G115766	203	137	61	69	1.48175	0.884058	0.567304	-0.177787	A=B	A>0	B=0	Ambiguous
GRMZM2G115828	535	649	319	377	0.824345	0.846154	-0.27868	-0.241008	A=B	A<0	B=0	Ambiguous
GRMZM2G116167	346	430	137	159	0.804651	0.861635	-0.313565	-0.214851	A=B	A<0	B=0	Ambiguous
GRMZM2G116190	467	474	203	253	0.985232	0.802372	-0.0214645	-0.317658	A=B	A=0	B<0	Ambiguous
GRMZM2G116327	278	233	120	155	1.19313	0.774194	0.254755	-0.369234	A>B	A=0	B=0	Ambiguous
GRMZM2G116542	176	99	83	58	1.77778	1.43103	0.830075	0.517058	A=B	A>0	B=0	Ambiguous
GRMZM2G116632	10	18	1	9	0.555556	0.111111	-0.847997	-3.16993	A=B	A=0	B<0	Ambiguous
GRMZM2G116670	103	69	33	33	1.49275	1	0.577976	0	A=B	A>0	B=0	Ambiguous
GRMZM2G116675	52	29	14	19	1.7931	0.736842	0.842459	-0.440573	A=B	A>0	B=0	Ambiguous
GRMZM2G117030	276	191	92	93	1.44503	0.989247	0.531096	-0.0155969	A=B	A>0	B=0	Ambiguous
GRMZM2G117164	33	147	21	38	0.22449	0.552632	-2.15528	-0.85561	A=B	A<0	B=0	Ambiguous
GRMZM2G117189	10	25	13	16	0.4	0.8125	-1.32193	-0.29956	A=B	A<0	B=0	Ambiguous
GRMZM2G117344	60	92	25	43	0.652174	0.581395	-0.616671	-0.782409	A=B	A<0	B=0	Ambiguous
GRMZM2G117392	187	223	54	92	0.838565	0.586957	-0.254005	-0.768674	A=B	A=0	B<0	Ambiguous
GRMZM2G117401	128	191	82	78	0.670157	1.05128	-0.577429	0.0721498	A=B	A<0	B=0	Ambiguous
GRMZM2G117513	212	235	88	134	0.902128	0.656716	-0.148596	-0.606658	A=B	A=0	B<0	Ambiguous
GRMZM2G117574	328	275	119	151	1.19273	0.788079	0.254264	-0.343587	A>B	A=0	B=0	Ambiguous
GRMZM2G117968	164	227	111	133	0.722467	0.834586	-0.468996	-0.260867	A=B	A<0	B=0	Ambiguous
GRMZM2G118005	145	233	68	87	0.622318	0.781609	-0.684277	-0.355481	A=B	A<0	B=0	Ambiguous
GRMZM2G118082	168	245	100	119	0.685714	0.840336	-0.544321	-0.250962	A=B	A<0	B=0	Ambiguous
GRMZM2G118344	399	532	233	280	0.75	0.832143	-0.415037	-0.265097	A=B	A<0	B=0	Ambiguous
GRMZM2G119104	313	152	123	94	2.05921	1.30851	1.04209	0.387926	A=B	A>0	B=0	Ambiguous
GRMZM2G119219	130	132	124	84	0.984848	1.47619	-0.0220263	0.561879	A=B	A=0	B>0	Ambiguous
GRMZM2G119314	429	564	205	244	0.760638	0.840164	-0.394718	-0.251257	A=B	A<0	B=0	Ambiguous
GRMZM2G119345	52	86	26	39	0.604651	0.666667	-0.725825	-0.584963	A=B	A<0	B=0	Ambiguous
GRMZM2G119544	33	12	11	12	2.75	0.916667	1.45943	-0.125531	A=B	A>0	B=0	Ambiguous
GRMZM2G119623	137	263	79	99	0.520913	0.79798	-0.940887	-0.325576	A=B	A<0	B=0	Ambiguous
GRMZM2G119657	60	102	42	39	0.588235	1.07692	-0.765535	0.106915	A=B	A<0	B=0	Ambiguous
GRMZM2G119696	13	29	17	12	0.448276	1.41667	-1.15754	0.5025	A=B	A<0	B=0	Ambiguous
GRMZM2G119705	35	16	6	4	2.1875	1.5	1.12928	0.584963	A=B	A>0	B=0	Ambiguous
GRMZM2G119736	217	172	95	77	1.26163	1.23377	0.335286	0.303069	A=B	A>0	B=0	Ambiguous
GRMZM2G119894	16	48	10	22	0.333333	0.454545	-1.58496	-1.1375	A=B	A<0	B=0	Ambiguous
GRMZM2G119906	474	353	184	149	1.34278	1.2349	0.425219	0.304393	A=B	A>0	B=0	Ambiguous
GRMZM2G119933	139	232	74	95	0.599138	0.778947	-0.73904	-0.360402	A=B	A<0	B=0	Ambiguous
GRMZM2G119941	861	959	437	467	0.89781	0.93576	-0.155518	-0.0957893	A=B	A<0	B=0	Ambiguous
GRMZM2G120136	168	176	97	67	0.954545	1.44776	-0.0671142	0.533824	A=B	A=0	B>0	Ambiguous
GRMZM2G120353	23	10	15	2	2.3	7.5	1.20163	2.90689	A=B	A=0	B>0	Ambiguous
GRMZM2G120579	480	585	207	213	0.820513	0.971831	-0.285402	-0.0412227	A=B	A<0	B=0	Ambiguous
GRMZM2G120596	177	185	88	60	0.956757	1.46667	-0.0637759	0.552541	A=B	A=0	B>0	Ambiguous
GRMZM2G120951	12	27	7	4	0.444444	1.75	-1.16993	0.807355	A=B	A<0	B=0	Ambiguous
GRMZM2G121022	305	377	164	161	0.809019	1.01863	-0.305755	0.0266351	A=B	A<0	B=0	Ambiguous
GRMZM2G121034	728	517	241	228	1.40812	1.05702	0.493774	0.0799993	A=B	A>0	B=0	Ambiguous
GRMZM2G121117	34	62	26	27	0.548387	0.962963	-0.866733	-0.0544478	A=B	A<0	B=0	Ambiguous
GRMZM2G121229	22	38	5	19	0.578947	0.263158	-0.788496	-1.926	A=B	A=0	B<0	Ambiguous
GRMZM2G121262	49	36	27	9	1.36111	3	0.444785	1.58496	A=B	A=0	B>0	Ambiguous
GRMZM2G121510	68	49	22	39	1.38776	0.564103	0.472753	-0.825971	A>B	A=0	B=0	Ambiguous
GRMZM2G121525	145	186	74	78	0.77957	0.948718	-0.35925	-0.0759489	A=B	A<0	B=0	Ambiguous
GRMZM2G121565	132	160	37	76	0.825	0.486842	-0.277534	-1.03847	A=B	A=0	B<0	Ambiguous
GRMZM2G121649	27	53	13	15	0.509434	0.866667	-0.973033	-0.206451	A=B	A<0	B=0	Ambiguous
GRMZM2G121683	241	323	119	148	0.74613	0.804054	-0.422501	-0.314636	A=B	A<0	B=0	Ambiguous
GRMZM2G121700	97	63	36	29	1.53968	1.24138	0.622633	0.311944	A=B	A>0	B=0	Ambiguous
GRMZM2G121790	26	45	16	12	0.577778	1.33333	-0.791413	0.415037	A=B	A<0	B=0	Ambiguous
GRMZM2G121942	99	73	45	25	1.35616	1.8	0.439532	0.847997	A=B	A=0	B>0	Ambiguous
GRMZM2G121960	590	498	284	260	1.18474	1.09231	0.244569	0.127379	A=B	A>0	B=0	Ambiguous
GRMZM2G121996	43	67	32	37	0.641791	0.864865	-0.639824	-0.209453	A=B	A<0	B=0	Ambiguous
GRMZM2G122045	42	71	28	44	0.591549	0.636364	-0.75743	-0.652077	A=B	A<0	B=0	Ambiguous
GRMZM2G122076	393	267	154	124	1.47191	1.24194	0.55769	0.31259	A=B	A>0	B=0	Ambiguous
GRMZM2G122198	162	101	53	45	1.60396	1.17778	0.681639	0.236067	A=B	A>0	B=0	Ambiguous
GRMZM2G122274	68	124	40	48	0.548387	0.833333	-0.866733	-0.263034	A=B	A<0	B=0	Ambiguous
GRMZM2G122615	13	10	11	2	1.3	5.5	0.378512	2.45943	A=B	A=0	B>0	Ambiguous
GRMZM2G122666	497	498	276	220	0.997992	1.25455	-0.00289989	0.327165	A=B	A=0	B>0	Ambiguous
GRMZM2G123128	76	114	41	44	0.666667	0.931818	-0.584963	-0.10188	A=B	A<0	B=0	Ambiguous
GRMZM2G123314	37	42	9	26	0.880952	0.346154	-0.182864	-1.53051	A=B	A=0	B<0	Ambiguous
GRMZM2G123362	59	66	49	27	0.893939	1.81481	-0.161751	0.859822	A=B	A=0	B>0	Ambiguous
GRMZM2G123407	67	104	41	45	0.644231	0.911111	-0.634351	-0.134301	A=B	A<0	B=0	Ambiguous
GRMZM2G123604	65	29	20	18	2.24138	1.11111	1.16439	0.152003	A=B	A>0	B=0	Ambiguous
GRMZM2G123719	68	43	25	25	1.5814	1	0.661198	0	A=B	A>0	B=0	Ambiguous
GRMZM2G123796	26	46	18	24	0.565217	0.75	-0.823122	-0.415037	A=B	A<0	B=0	Ambiguous
GRMZM2G123920	121	103	88	60	1.17476	1.46667	0.232363	0.552541	A=B	A=0	B>0	Ambiguous
GRMZM2G124421	62	38	21	26	1.63158	0.807692	0.706269	-0.308122	A=B	A>0	B=0	Ambiguous
GRMZM2G124439	34	16	19	20	2.125	0.95	1.08746	-0.0740006	A=B	A>0	B=0	Ambiguous
GRMZM2G124532	234	345	125	151	0.678261	0.827815	-0.560088	-0.27262	A=B	A<0	B=0	Ambiguous
GRMZM2G124540	42	96	20	30	0.4375	0.666667	-1.19265	-0.584963	A=B	A<0	B=0	Ambiguous
GRMZM2G124566	16	33	13	17	0.484848	0.764706	-1.04439	-0.387023	A=B	A<0	B=0	Ambiguous
GRMZM2G124576	429	577	232	265	0.743501	0.875472	-0.427594	-0.191868	A=B	A<0	B=0	Ambiguous
GRMZM2G124972	60	31	19	27	1.93548	0.703704	0.952694	-0.50696	A=B	A>0	B=0	Ambiguous
GRMZM2G125004	203	148	56	42	1.37162	1.33333	0.455883	0.415037	A=B	A>0	B=0	Ambiguous
GRMZM2G125044	505	532	183	232	0.949248	0.788793	-0.0751429	-0.342281	A=B	A=0	B<0	Ambiguous
GRMZM2G125263	14	39	4	11	0.358974	0.363636	-1.47805	-1.45943	A=B	A<0	B=0	Ambiguous
GRMZM2G125271	109	76	55	55	1.43421	1	0.520257	0	A=B	A>0	B=0	Ambiguous
GRMZM2G125310	29	12	9	2	2.41667	4.5	1.27302	2.16993	A=B	A>0	B=0	Ambiguous
GRMZM2G125455	690	784	356	390	0.880102	0.912821	-0.184257	-0.131597	A=B	A<0	B=0	Ambiguous
GRMZM2G125527	157	116	85	60	1.35345	1.41667	0.43664	0.5025	A=B	A>0	B=0	Ambiguous
GRMZM2G125544	1219	1045	500	503	1.16651	0.994036	0.222195	-0.0086303	A=B	A>0	B=0	Ambiguous
GRMZM2G125556	102	67	34	36	1.52239	0.944444	0.606336	-0.0824622	A=B	A>0	B=0	Ambiguous
GRMZM2G125596	60	78	20	41	0.769231	0.487805	-0.378512	-1.03562	A=B	A=0	B<0	Ambiguous
GRMZM2G125642	46	98	35	43	0.469388	0.813953	-1.09115	-0.296982	A=B	A<0	B=0	Ambiguous
GRMZM2G125775	59	35	24	11	1.68571	2.18182	0.75336	1.12553	A=B	A>0	B=0	Ambiguous
GRMZM2G125821	368	322	174	127	1.14286	1.37008	0.192645	0.454259	A=B	A=0	B>0	Ambiguous
GRMZM2G126019	348	276	127	125	1.26087	1.016	0.334419	0.0229004	A=B	A>0	B=0	Ambiguous
GRMZM2G126484	110	146	49	64	0.753425	0.765625	-0.408465	-0.38529	A=B	A<0	B=0	Ambiguous
GRMZM2G126745	56	91	39	39	0.615385	1	-0.70044	0	A=B	A<0	B=0	Ambiguous
GRMZM2G126749	26	42	5	22	0.619048	0.227273	-0.691878	-2.1375	A=B	A=0	B<0	Ambiguous
GRMZM2G126853	33	15	20	10	2.2	2	1.1375	1	A=B	A>0	B=0	Ambiguous
GRMZM2G126865	86	121	36	37	0.710744	0.972973	-0.492598	-0.0395284	A=B	A<0	B=0	Ambiguous
GRMZM2G126946	11	30	8	11	0.366667	0.727273	-1.44746	-0.459432	A=B	A<0	B=0	Ambiguous
GRMZM2G127050	143	191	82	99	0.748691	0.828283	-0.417557	-0.271805	A=B	A<0	B=0	Ambiguous
GRMZM2G127115	43	49	13	34	0.877551	0.382353	-0.188445	-1.38702	A=B	A=0	B<0	Ambiguous
GRMZM2G127173	379	285	130	106	1.32982	1.22642	0.411236	0.294447	A=B	A>0	B=0	Ambiguous
GRMZM2G127232	110	59	44	36	1.86441	1.22222	0.898717	0.289507	A=B	A>0	B=0	Ambiguous
GRMZM2G127308	50	28	27	26	1.78571	1.03846	0.836501	0.0544478	A=B	A>0	B=0	Ambiguous
GRMZM2G127412	83	126	57	65	0.65873	0.876923	-0.60224	-0.189478	A=B	A<0	B=0	Ambiguous
GRMZM2G127426	54	29	15	9	1.86207	1.66667	0.896907	0.736966	A=B	A>0	B=0	Ambiguous
GRMZM2G127798	1530	1632	721	834	0.9375	0.864508	-0.0931094	-0.210048	A=B	A=0	B<0	Ambiguous
GRMZM2G127963	89	56	40	26	1.58929	1.53846	0.668379	0.621488	A=B	A>0	B=0	Ambiguous
GRMZM2G128074	30	61	28	36	0.491803	0.777778	-1.02385	-0.36257	A=B	A<0	B=0	Ambiguous
GRMZM2G128080	626	498	260	254	1.25703	1.02362	0.330017	0.0336831	A=B	A>0	B=0	Ambiguous
GRMZM2G128092	165	301	117	141	0.548173	0.829787	-0.867297	-0.269187	A=B	A<0	B=0	Ambiguous
GRMZM2G128109	10	24	4	6	0.416667	0.666667	-1.26303	-0.584963	A=B	A<0	B=0	Ambiguous
GRMZM2G128131	65	30	24	27	2.16667	0.888889	1.11548	-0.169925	A=B	A>0	B=0	Ambiguous
GRMZM2G128176	20	41	12	23	0.487805	0.521739	-1.03562	-0.938599	A=B	A<0	B=0	Ambiguous
GRMZM2G128206	72	40	34	29	1.8	1.17241	0.847997	0.229482	A=B	A>0	B=0	Ambiguous
GRMZM2G128319	655	546	258	226	1.19963	1.14159	0.262594	0.191048	A=B	A>0	B=0	Ambiguous
GRMZM2G128322	132	171	56	74	0.77193	0.756757	-0.373458	-0.402098	A=B	A<0	B=0	Ambiguous
GRMZM2G128444	84	51	24	29	1.64706	0.827586	0.719892	-0.273018	A=B	A>0	B=0	Ambiguous
GRMZM2G128491	125	105	64	40	1.19048	1.6	0.251539	0.678072	A=B	A=0	B>0	Ambiguous
GRMZM2G128608	197	181	95	60	1.0884	1.58333	0.122206	0.662965	A=B	A=0	B>0	Ambiguous
GRMZM2G128641	68	142	37	50	0.478873	0.74	-1.06228	-0.434403	A=B	A<0	B=0	Ambiguous
GRMZM2G128726	88	61	37	28	1.44262	1.32143	0.528694	0.402098	A=B	A>0	B=0	Ambiguous
GRMZM2G128807	350	408	159	221	0.857843	0.719457	-0.221214	-0.47502	A=B	A=0	B<0	Ambiguous
GRMZM2G128969	116	92	76	43	1.26087	1.76744	0.334419	0.821663	A=B	A=0	B>0	Ambiguous
GRMZM2G129007	305	251	154	158	1.21514	0.974684	0.281122	-0.0369942	A=B	A>0	B=0	Ambiguous
GRMZM2G129065	45	136	35	50	0.330882	0.7	-1.59561	-0.514573	A=B	A<0	B=0	Ambiguous
GRMZM2G129083	174	207	96	68	0.84058	1.41176	-0.250543	0.4975	A<B	A=0	B=0	Ambiguous
GRMZM2G129147	22	35	22	9	0.628571	2.44444	-0.669851	1.28951	A<B	A=0	B=0	Ambiguous
GRMZM2G129234	30	12	13	7	2.5	1.85714	1.32193	0.893085	A=B	A>0	B=0	Ambiguous
GRMZM2G129261	400	329	183	148	1.21581	1.23649	0.281912	0.306246	A=B	A>0	B=0	Ambiguous
GRMZM2G129266	119	47	47	34	2.53191	1.38235	1.34023	0.467126	A=B	A>0	B=0	Ambiguous
GRMZM2G129291	149	74	65	42	2.01351	1.54762	1.00972	0.63005	A=B	A>0	B=0	Ambiguous
GRMZM2G129413	267	345	126	144	0.773913	0.875	-0.369757	-0.192645	A=B	A<0	B=0	Ambiguous
GRMZM2G129448	111	84	74	47	1.32143	1.57447	0.402098	0.654865	A=B	A=0	B>0	Ambiguous
GRMZM2G130101	137	244	79	103	0.561475	0.76699	-0.832705	-0.38272	A=B	A<0	B=0	Ambiguous
GRMZM2G130356	47	91	28	23	0.516484	1.21739	-0.953206	0.283793	A=B	A<0	B=0	Ambiguous
GRMZM2G130459	34	59	26	21	0.576271	1.2381	-0.79518	0.308122	A=B	A<0	B=0	Ambiguous
GRMZM2G130505	137	189	87	73	0.724868	1.19178	-0.46421	0.253119	A=B	A<0	B=0	Ambiguous
GRMZM2G130558	122	76	52	35	1.60526	1.48571	0.68281	0.571157	A=B	A>0	B=0	Ambiguous
GRMZM2G131155	36	18	15	11	2	1.36364	1	0.447459	A=B	A>0	B=0	Ambiguous
GRMZM2G131409	89	61	42	29	1.45902	1.44828	0.544996	0.534336	A=B	A>0	B=0	Ambiguous
GRMZM2G131467	620	528	288	295	1.17424	0.976271	0.23173	-0.0346461	A=B	A>0	B=0	Ambiguous
GRMZM2G131595	516	619	270	263	0.833603	1.02662	-0.262568	0.0378966	A=B	A<0	B=0	Ambiguous
GRMZM2G131708	22	40	13	27	0.55	0.481481	-0.862496	-1.05445	A=B	A<0	B=0	Ambiguous
GRMZM2G131820	94	65	48	45	1.44615	1.06667	0.532221	0.0931094	A=B	A>0	B=0	Ambiguous
GRMZM2G132021	91	61	40	35	1.4918	1.14286	0.577057	0.192645	A=B	A>0	B=0	Ambiguous
GRMZM2G132036	129	189	60	77	0.68254	0.779221	-0.551015	-0.359896	A=B	A<0	B=0	Ambiguous
GRMZM2G132121	88	54	30	39	1.62963	0.769231	0.704544	-0.378512	A=B	A>0	B=0	Ambiguous
GRMZM2G132154	11	18	3	15	0.611111	0.2	-0.710493	-2.32193	A=B	A=0	B<0	Ambiguous
GRMZM2G132227	38	94	21	29	0.404255	0.724138	-1.30666	-0.465664	A=B	A<0	B=0	Ambiguous
GRMZM2G132251	62	38	24	21	1.63158	1.14286	0.706269	0.192645	A=B	A>0	B=0	Ambiguous
GRMZM2G132461	22	27	14	30	0.814815	0.466667	-0.295456	-1.09954	A=B	A=0	B<0	Ambiguous
GRMZM2G132847	1632	1291	663	614	1.26414	1.0798	0.338152	0.11077	A=B	A>0	B=0	Ambiguous
GRMZM2G132913	60	77	21	51	0.779221	0.411765	-0.359896	-1.28011	A=B	A=0	B<0	Ambiguous
GRMZM2G133215	11	13	20	7	0.846154	2.85714	-0.241008	1.51457	A=B	A=0	B>0	Ambiguous
GRMZM2G133311	67	70	20	46	0.957143	0.434783	-0.0631938	-1.20163	A=B	A=0	B<0	Ambiguous
GRMZM2G133358	53	51	42	22	1.03922	1.90909	0.0554951	0.932886	A=B	A=0	B>0	Ambiguous
GRMZM2G133646	53	86	34	32	0.616279	1.0625	-0.698344	0.0874628	A=B	A<0	B=0	Ambiguous
GRMZM2G133684	96	129	28	45	0.744186	0.622222	-0.426265	-0.684498	A=B	A<0	B=0	Ambiguous
GRMZM2G134040	154	181	70	107	0.850829	0.654206	-0.233059	-0.612184	A=B	A=0	B<0	Ambiguous
GRMZM2G134044	31	47	4	19	0.659574	0.210526	-0.600393	-2.24793	A=B	A=0	B<0	Ambiguous
GRMZM2G134113	38	17	11	11	2.23529	1	1.16046	0	A=B	A>0	B=0	Ambiguous
GRMZM2G134227	500	461	259	190	1.0846	1.36316	0.117161	0.446953	A=B	A=0	B>0	Ambiguous
GRMZM2G134270	237	135	88	75	1.75556	1.17333	0.811928	0.230613	A=B	A>0	B=0	Ambiguous
GRMZM2G134341	119	136	37	61	0.875	0.606557	-0.192645	-0.721284	A=B	A=0	B<0	Ambiguous
GRMZM2G134604	206	208	70	104	0.990385	0.673077	-0.0139392	-0.571157	A=B	A=0	B<0	Ambiguous
GRMZM2G134668	175	139	103	68	1.25899	1.51471	0.33227	0.599038	A=B	A=0	B>0	Ambiguous
GRMZM2G134671	96	153	44	67	0.627451	0.656716	-0.672425	-0.606658	A=B	A<0	B=0	Ambiguous
GRMZM2G135019	28	13	3	7	2.15385	0.428571	1.10692	-1.22239	A=B	A>0	B=0	Ambiguous
GRMZM2G135038	40	69	24	36	0.57971	0.666667	-0.786596	-0.584963	A=B	A<0	B=0	Ambiguous
GRMZM2G135052	47	43	39	15	1.09302	2.6	0.128324	1.37851	A=B	A=0	B>0	Ambiguous
GRMZM2G135283	140	115	61	35	1.21739	1.74286	0.283793	0.801454	A=B	A=0	B>0	Ambiguous
GRMZM2G135470	210	145	81	73	1.44828	1.10959	0.534336	0.150025	A=B	A>0	B=0	Ambiguous
GRMZM2G135617	57	105	26	40	0.542857	0.65	-0.881356	-0.621488	A=B	A<0	B=0	Ambiguous
GRMZM2G135633	21	56	10	12	0.375	0.833333	-1.41504	-0.263034	A=B	A<0	B=0	Ambiguous
GRMZM2G135678	10	15	10	1	0.666667	10	-0.584963	3.32193	A=B	A=0	B>0	Ambiguous
GRMZM2G135817	161	140	97	49	1.15	1.97959	0.201634	0.985203	A=B	A=0	B>0	Ambiguous
GRMZM2G135930	18	47	8	15	0.382979	0.533333	-1.38466	-0.906891	A=B	A<0	B=0	Ambiguous
GRMZM2G136113	314	399	201	188	0.786967	1.06915	-0.345624	0.0964628	A=B	A<0	B=0	Ambiguous
GRMZM2G136219	129	174	77	85	0.741379	0.905882	-0.431716	-0.142604	A=B	A<0	B=0	Ambiguous
GRMZM2G136293	254	166	141	106	1.53012	1.33019	0.613645	0.411631	A=B	A>0	B=0	Ambiguous
GRMZM2G136296	207	203	161	114	1.0197	1.41228	0.028151	0.498027	A=B	A=0	B>0	Ambiguous
GRMZM2G136389	56	120	32	53	0.466667	0.603774	-1.09954	-0.72792	A=B	A<0	B=0	Ambiguous
GRMZM2G136494	38	78	14	28	0.487179	0.5	-1.03747	-1	A=B	A<0	B=0	Ambiguous
GRMZM2G136522	40	72	33	37	0.555556	0.891892	-0.847997	-0.165059	A=B	A<0	B=0	Ambiguous
GRMZM2G136599	863	877	381	446	0.984036	0.85426	-0.0232163	-0.227253	A=B	A=0	B<0	Ambiguous
GRMZM2G136680	42	29	24	10	1.44828	2.4	0.534336	1.26303	A=B	A=0	B>0	Ambiguous
GRMZM2G136712	367	274	144	117	1.33942	1.23077	0.421604	0.29956	A=B	A>0	B=0	Ambiguous
GRMZM2G136765	276	347	157	177	0.795389	0.887006	-0.330267	-0.172985	A=B	A<0	B=0	Ambiguous
GRMZM2G136769	76	51	38	24	1.4902	1.58333	0.575502	0.662965	A=B	A>0	B=0	Ambiguous
GRMZM2G136803	195	243	92	74	0.802469	1.24324	-0.317482	0.314109	A=B	A<0	B=0	Ambiguous
GRMZM2G137338	383	331	268	181	1.1571	1.48066	0.210513	0.566243	A=B	A=0	B>0	Ambiguous
GRMZM2G137558	188	258	120	131	0.728682	0.916031	-0.456638	-0.126532	A=B	A<0	B=0	Ambiguous
GRMZM2G137707	369	269	142	138	1.37175	1.02899	0.456015	0.0412227	A=B	A>0	B=0	Ambiguous
GRMZM2G137847	779	593	318	295	1.31366	1.07797	0.393591	0.108312	A=B	A>0	B=0	Ambiguous
GRMZM2G138053	70	136	51	70	0.514706	0.728571	-0.95818	-0.456858	A=B	A<0	B=0	Ambiguous
GRMZM2G138178	190	290	125	141	0.655172	0.886525	-0.610053	-0.173767	A=B	A<0	B=0	Ambiguous
GRMZM2G138455	20	45	16	12	0.444444	1.33333	-1.16993	0.415037	A=B	A<0	B=0	Ambiguous
GRMZM2G139024	62	96	31	51	0.645833	0.607843	-0.630766	-0.718229	A=B	A<0	B=0	Ambiguous
GRMZM2G139141	262	203	101	119	1.29064	0.848739	0.368087	-0.236606	A=B	A>0	B=0	Ambiguous
GRMZM2G139198	18	10	11	0	1.8	11000	0.847997	13.4252	A=B	A=0	B>0	Ambiguous
GRMZM2G139300	126	216	86	104	0.583333	0.826923	-0.777608	-0.274175	A=B	A<0	B=0	Ambiguous
GRMZM2G139328	39	60	31	17	0.65	1.82353	-0.621488	0.866733	A<B	A=0	B=0	Ambiguous
GRMZM2G139374	298	275	186	124	1.08364	1.5	0.115881	0.584963	A=B	A=0	B>0	Ambiguous
GRMZM2G139533	41	21	14	11	1.95238	1.27273	0.965235	0.347923	A=B	A>0	B=0	Ambiguous
GRMZM2G139689	187	267	123	135	0.700375	0.911111	-0.513801	-0.134301	A=B	A<0	B=0	Ambiguous
GRMZM2G139691	215	302	153	151	0.711921	1.01325	-0.490212	0.0189831	A=B	A<0	B=0	Ambiguous
GRMZM2G139710	516	507	305	248	1.01775	1.22984	0.0253853	0.298469	A=B	A=0	B>0	Ambiguous
GRMZM2G139714	732	576	339	290	1.27083	1.16897	0.345775	0.225232	A=B	A>0	B=0	Ambiguous
GRMZM2G139894	142	186	79	91	0.763441	0.868132	-0.389412	-0.204014	A=B	A<0	B=0	Ambiguous
GRMZM2G139963	42	87	32	28	0.482759	1.14286	-1.05063	0.192645	A=B	A<0	B=0	Ambiguous
GRMZM2G139973	76	56	36	18	1.35714	2	0.440573	1	A=B	A=0	B>0	Ambiguous
GRMZM2G140011	146	99	49	47	1.47475	1.04255	0.560468	0.060121	A=B	A>0	B=0	Ambiguous
GRMZM2G140455	16	44	11	17	0.363636	0.647059	-1.45943	-0.628031	A=B	A<0	B=0	Ambiguous
GRMZM2G140485	99	60	40	42	1.65	0.952381	0.722466	-0.0703893	A=B	A>0	B=0	Ambiguous
GRMZM2G140867	418	297	141	145	1.40741	0.972414	0.49304	-0.0403577	A=B	A>0	B=0	Ambiguous
GRMZM2G141216	104	66	40	28	1.57576	1.42857	0.656046	0.514573	A=B	A>0	B=0	Ambiguous
GRMZM2G141219	10	28	9	13	0.357143	0.692308	-1.48543	-0.530515	A=B	A<0	B=0	Ambiguous
GRMZM2G141258	93	187	73	87	0.497326	0.83908	-1.00774	-0.253119	A=B	A<0	B=0	Ambiguous
GRMZM2G141332	197	145	87	71	1.35862	1.22535	0.442143	0.293196	A=B	A>0	B=0	Ambiguous
GRMZM2G141587	240	165	98	89	1.45455	1.10112	0.540568	0.138976	A=B	A>0	B=0	Ambiguous
GRMZM2G141600	41	64	28	34	0.640625	0.823529	-0.642448	-0.280108	A=B	A<0	B=0	Ambiguous
GRMZM2G141647	20	22	3	15	0.909091	0.2	-0.137504	-2.32193	A=B	A=0	B<0	Ambiguous
GRMZM2G141725	13	32	14	23	0.40625	0.608696	-1.29956	-0.716207	A=B	A<0	B=0	Ambiguous
GRMZM2G141735	181	128	74	64	1.41406	1.15625	0.499846	0.209453	A=B	A>0	B=0	Ambiguous
GRMZM2G141799	244	135	66	61	1.80741	1.08197	0.853922	0.113657	A=B	A>0	B=0	Ambiguous
GRMZM2G141940	349	300	181	113	1.16333	1.60177	0.218265	0.679667	A=B	A=0	B>0	Ambiguous
GRMZM2G142030	211	294	135	126	0.717687	1.07143	-0.478573	0.0995357	A=B	A<0	B=0	Ambiguous
GRMZM2G142068	196	260	113	141	0.753846	0.801418	-0.407658	-0.319372	A=B	A<0	B=0	Ambiguous
GRMZM2G142093	11	27	5	9	0.407407	0.555556	-1.29546	-0.847997	A=B	A<0	B=0	Ambiguous
GRMZM2G142553	141	62	54	35	2.27419	1.54286	1.18536	0.625604	A=B	A>0	B=0	Ambiguous
GRMZM2G142777	135	100	41	42	1.35	0.97619	0.432959	-0.0347654	A=B	A>0	B=0	Ambiguous
GRMZM2G143139	42	28	22	7	1.5	3.14286	0.584963	1.65208	A=B	A=0	B>0	Ambiguous
GRMZM2G143244	276	342	146	174	0.807018	0.83908	-0.309328	-0.253119	A=B	A<0	B=0	Ambiguous
GRMZM2G143469	97	134	45	61	0.723881	0.737705	-0.466176	-0.438884	A=B	A<0	B=0	Ambiguous
GRMZM2G143480	197	75	55	34	2.62667	1.61765	1.39323	0.693897	A=B	A>0	B=0	Ambiguous
GRMZM2G143499	209	166	94	84	1.25904	1.11905	0.33232	0.162271	A=B	A>0	B=0	Ambiguous
GRMZM2G143512	28	13	5	6	2.15385	0.833333	1.10692	-0.263034	A=B	A>0	B=0	Ambiguous
GRMZM2G143588	349	188	120	94	1.85638	1.2766	0.892494	0.352302	A=B	A>0	B=0	Ambiguous
GRMZM2G143627	37	30	21	8	1.23333	2.625	0.302563	1.39232	A=B	A=0	B>0	Ambiguous
GRMZM2G143640	31	60	16	23	0.516667	0.695652	-0.952694	-0.523562	A=B	A<0	B=0	Ambiguous
GRMZM2G144042	250	343	115	148	0.728863	0.777027	-0.45628	-0.363963	A=B	A<0	B=0	Ambiguous
GRMZM2G144097	156	272	100	130	0.573529	0.769231	-0.802061	-0.378512	A=B	A<0	B=0	Ambiguous
GRMZM2G144254	17	34	10	14	0.5	0.714286	-1	-0.485427	A=B	A<0	B=0	Ambiguous
GRMZM2G144668	147	95	79	53	1.54737	1.49057	0.629817	0.57586	A=B	A>0	B=0	Ambiguous
GRMZM2G144695	69	117	28	46	0.589744	0.608696	-0.76184	-0.716207	A=B	A<0	B=0	Ambiguous
GRMZM2G144730	372	456	184	192	0.815789	0.958333	-0.293731	-0.0614005	A=B	A<0	B=0	Ambiguous
GRMZM2G144742	43	81	27	37	0.530864	0.72973	-0.913585	-0.454566	A=B	A<0	B=0	Ambiguous
GRMZM2G144843	53	26	26	16	2.03846	1.625	1.02748	0.70044	A=B	A>0	B=0	Ambiguous
GRMZM2G145008	163	81	63	51	2.01235	1.23529	1.00888	0.304855	A=B	A>0	B=0	Ambiguous
GRMZM2G145029	53	61	11	33	0.868852	0.333333	-0.202817	-1.58496	A=B	A=0	B<0	Ambiguous
GRMZM2G145088	108	155	76	90	0.696774	0.844444	-0.521237	-0.243926	A=B	A<0	B=0	Ambiguous
GRMZM2G145226	129	75	30	22	1.72	1.36364	0.782409	0.447459	A=B	A>0	B=0	Ambiguous
GRMZM2G145355	123	125	55	83	0.984	0.662651	-0.0232698	-0.59368	A=B	A=0	B<0	Ambiguous
GRMZM2G145396	20	45	19	19	0.444444	1	-1.16993	0	A=B	A<0	B=0	Ambiguous
GRMZM2G145662	227	160	93	81	1.41875	1.14815	0.50462	0.199309	A=B	A>0	B=0	Ambiguous
GRMZM2G145690	14	34	7	11	0.411765	0.636364	-1.28011	-0.652077	A=B	A<0	B=0	Ambiguous
GRMZM2G145775	140	177	38	71	0.79096	0.535211	-0.338323	-0.90182	A=B	A=0	B<0	Ambiguous
GRMZM2G145825	87	131	39	54	0.664122	0.722222	-0.59048	-0.469485	A=B	A<0	B=0	Ambiguous
GRMZM2G145935	72	129	49	47	0.55814	1.04255	-0.841302	0.060121	A=B	A<0	B=0	Ambiguous
GRMZM2G145950	189	239	92	112	0.790795	0.821429	-0.338624	-0.283793	A=B	A<0	B=0	Ambiguous
GRMZM2G145959	24	43	8	15	0.55814	0.533333	-0.841302	-0.906891	A=B	A<0	B=0	Ambiguous
GRMZM2G146115	91	47	34	33	1.93617	1.0303	0.953206	0.0430687	A=B	A>0	B=0	Ambiguous
GRMZM2G146143	335	413	188	205	0.811138	0.917073	-0.301981	-0.124891	A=B	A<0	B=0	Ambiguous
GRMZM2G146446	118	238	70	92	0.495798	0.76087	-1.01217	-0.394279	A=B	A<0	B=0	Ambiguous
GRMZM2G146553	624	734	319	339	0.850136	0.941003	-0.234234	-0.0877288	A=B	A<0	B=0	Ambiguous
GRMZM2G146913	70	50	49	16	1.4	3.0625	0.485427	1.61471	A=B	A=0	B>0	Ambiguous
GRMZM2G147145	131	212	82	91	0.617925	0.901099	-0.694497	-0.150243	A=B	A<0	B=0	Ambiguous
GRMZM2G147268	31	10	10	3	3.1	3.33333	1.63227	1.73697	A=B	A>0	B=0	Ambiguous
GRMZM2G147459	135	160	47	75	0.84375	0.626667	-0.245112	-0.67423	A=B	A=0	B<0	Ambiguous
GRMZM2G147534	126	99	85	35	1.27273	2.42857	0.347923	1.28011	A=B	A=0	B>0	Ambiguous
GRMZM2G147619	130	186	78	78	0.698925	1	-0.516791	0	A=B	A<0	B=0	Ambiguous
GRMZM2G147623	990	886	437	458	1.11738	0.954148	0.160122	-0.0677143	A=B	A>0	B=0	Ambiguous
GRMZM2G147656	468	383	137	145	1.22193	0.944828	0.289164	-0.081877	A=B	A>0	B=0	Ambiguous
GRMZM2G147671	551	510	294	234	1.08039	1.25641	0.111555	0.329308	A=B	A=0	B>0	Ambiguous
GRMZM2G147727	140	102	49	45	1.37255	1.08889	0.456858	0.122857	A=B	A>0	B=0	Ambiguous
GRMZM2G147840	12	37	8	16	0.324324	0.5	-1.62449	-1	A=B	A<0	B=0	Ambiguous
GRMZM2G147854	141	188	49	72	0.75	0.680556	-0.415037	-0.555215	A=B	A<0	B=0	Ambiguous
GRMZM2G147880	175	201	62	109	0.870647	0.568807	-0.199841	-0.813988	A=B	A=0	B<0	Ambiguous
GRMZM2G147966	13	39	18	19	0.333333	0.947368	-1.58496	-0.0780025	A=B	A<0	B=0	Ambiguous
GRMZM2G148022	147	102	58	62	1.44118	0.935484	0.527247	-0.0962153	A=B	A>0	B=0	Ambiguous
GRMZM2G148467	152	110	57	65	1.38182	0.876923	0.466568	-0.189478	A=B	A>0	B=0	Ambiguous
GRMZM2G148727	10	25	9	10	0.4	0.9	-1.32193	-0.152003	A=B	A<0	B=0	Ambiguous
GRMZM2G148751	283	346	133	153	0.817919	0.869281	-0.28997	-0.202105	A=B	A<0	B=0	Ambiguous
GRMZM2G148908	130	177	63	52	0.734463	1.21154	-0.445238	0.27684	A=B	A<0	B=0	Ambiguous
GRMZM2G148937	311	230	156	161	1.35217	0.968944	0.435281	-0.0455147	A=B	A>0	B=0	Ambiguous
GRMZM2G149132	406	290	145	126	1.4	1.15079	0.485427	0.202629	A=B	A>0	B=0	Ambiguous
GRMZM2G149201	187	306	92	122	0.611111	0.754098	-0.710493	-0.407175	A=B	A<0	B=0	Ambiguous
GRMZM2G149406	204	176	121	77	1.15909	1.57143	0.212994	0.652077	A=B	A=0	B>0	Ambiguous
GRMZM2G149481	499	327	192	175	1.52599	1.09714	0.609749	0.133751	A=B	A>0	B=0	Ambiguous
GRMZM2G149520	152	136	112	78	1.11765	1.4359	0.160465	0.521953	A=B	A=0	B>0	Ambiguous
GRMZM2G149567	113	177	78	85	0.638418	0.917647	-0.647427	-0.123989	A=B	A<0	B=0	Ambiguous
GRMZM2G149617	29	57	23	16	0.508772	1.4375	-0.974909	0.523562	A=B	A<0	B=0	Ambiguous
GRMZM2G149802	265	328	162	161	0.807927	1.00621	-0.307703	0.00893313	A=B	A<0	B=0	Ambiguous
GRMZM2G149847	70	100	34	51	0.7	0.666667	-0.514573	-0.584963	A=B	A<0	B=0	Ambiguous
GRMZM2G149905	22	45	15	9	0.488889	1.66667	-1.03242	0.736966	A=B	A<0	B=0	Ambiguous
GRMZM2G150011	169	76	39	34	2.22368	1.14706	1.15295	0.197939	A=B	A>0	B=0	Ambiguous
GRMZM2G150200	46	85	28	44	0.541176	0.636364	-0.885829	-0.652077	A=B	A<0	B=0	Ambiguous
GRMZM2G150248	138	68	45	40	2.02941	1.125	1.02106	0.169925	A=B	A>0	B=0	Ambiguous
GRMZM2G150383	374	309	160	165	1.21036	0.969697	0.275431	-0.0443941	A=B	A>0	B=0	Ambiguous
GRMZM2G150608	235	160	84	75	1.46875	1.12	0.554589	0.163499	A=B	A>0	B=0	Ambiguous
GRMZM2G150697	568	649	230	254	0.875193	0.905512	-0.192328	-0.143195	A=B	A<0	B=0	Ambiguous
GRMZM2G150726	22	45	10	19	0.488889	0.526316	-1.03242	-0.925999	A=B	A<0	B=0	Ambiguous
GRMZM2G150859	61	93	34	30	0.655914	1.13333	-0.608421	0.180572	A=B	A<0	B=0	Ambiguous
GRMZM2G150932	72	136	56	58	0.529412	0.965517	-0.917538	-0.0506261	A=B	A<0	B=0	Ambiguous
GRMZM2G150962	97	154	69	62	0.62987	1.1129	-0.666874	0.154328	A=B	A<0	B=0	Ambiguous
GRMZM2G151122	25	11	7	5	2.27273	1.4	1.18442	0.485427	A=B	A>0	B=0	Ambiguous
GRMZM2G151266	101	180	63	84	0.561111	0.75	-0.833642	-0.415037	A=B	A<0	B=0	Ambiguous
GRMZM2G151268	18	39	25	21	0.461538	1.19048	-1.11548	0.251539	A=B	A<0	B=0	Ambiguous
GRMZM2G151319	58	97	21	27	0.597938	0.777778	-0.741932	-0.36257	A=B	A<0	B=0	Ambiguous
GRMZM2G151407	80	44	21	11	1.81818	1.90909	0.862496	0.932886	A=B	A>0	B=0	Ambiguous
GRMZM2G151564	64	93	32	41	0.688172	0.780488	-0.539159	-0.357552	A=B	A<0	B=0	Ambiguous
GRMZM2G151576	478	387	227	194	1.23514	1.1701	0.304677	0.226636	A=B	A>0	B=0	Ambiguous
GRMZM2G151618	250	169	101	93	1.47929	1.08602	0.564905	0.119053	A=B	A>0	B=0	Ambiguous
GRMZM2G151706	159	100	71	54	1.59	1.31481	0.669027	0.39486	A=B	A>0	B=0	Ambiguous
GRMZM2G151826	36	59	24	31	0.610169	0.774194	-0.712718	-0.369234	A=B	A<0	B=0	Ambiguous
GRMZM2G151903	119	68	58	61	1.75	0.95082	0.807355	-0.0727563	A=B	A>0	B=0	Ambiguous
GRMZM2G151979	45	37	28	13	1.21622	2.15385	0.2824	1.10692	A=B	A=0	B>0	Ambiguous
GRMZM2G151997	100	50	31	23	2	1.34783	1	0.430634	A=B	A>0	B=0	Ambiguous
GRMZM2G152328	555	576	338	280	0.963542	1.20714	-0.053581	0.271596	A=B	A=0	B>0	Ambiguous
GRMZM2G152421	112	48	40	26	2.33333	1.53846	1.22239	0.621488	A=B	A>0	B=0	Ambiguous
GRMZM2G152470	190	142	76	56	1.33803	1.35714	0.420108	0.440573	A=B	A>0	B=0	Ambiguous
GRMZM2G152548	625	768	305	352	0.813802	0.866477	-0.29725	-0.206766	A=B	A<0	B=0	Ambiguous
GRMZM2G152663	395	420	170	222	0.940476	0.765766	-0.0885367	-0.385025	A=B	A=0	B<0	Ambiguous
GRMZM2G152703	78	118	37	54	0.661017	0.685185	-0.597241	-0.545434	A=B	A<0	B=0	Ambiguous
GRMZM2G152815	68	129	18	17	0.527132	1.05882	-0.923764	0.0824622	A=B	A<0	B=0	Ambiguous
GRMZM2G152853	16	34	8	14	0.470588	0.571429	-1.08746	-0.807355	A=B	A<0	B=0	Ambiguous
GRMZM2G152895	59	22	16	9	2.68182	1.77778	1.42321	0.830075	A=B	A>0	B=0	Ambiguous
GRMZM2G153103	32	11	13	6	2.90909	2.16667	1.54057	1.11548	A=B	A>0	B=0	Ambiguous
GRMZM2G153144	55	93	34	54	0.591398	0.62963	-0.757799	-0.667425	A=B	A<0	B=0	Ambiguous
GRMZM2G153582	341	317	167	122	1.07571	1.36885	0.105289	0.452967	A=B	A=0	B>0	Ambiguous
GRMZM2G153999	163	208	94	82	0.783654	1.14634	-0.351712	0.197037	A=B	A<0	B=0	Ambiguous
GRMZM2G154059	52	131	50	72	0.396947	0.694444	-1.33298	-0.526069	A=B	A<0	B=0	Ambiguous
GRMZM2G154149	816	1063	480	521	0.767639	0.921305	-0.381501	-0.118249	A=B	A<0	B=0	Ambiguous
GRMZM2G154211	15	36	12	16	0.416667	0.75	-1.26303	-0.415037	A=B	A<0	B=0	Ambiguous
GRMZM2G154290	96	141	51	59	0.680851	0.864407	-0.554589	-0.210218	A=B	A<0	B=0	Ambiguous
GRMZM2G154300	53	87	23	38	0.609195	0.605263	-0.715023	-0.724366	A=B	A<0	B=0	Ambiguous
GRMZM2G154312	66	42	28	25	1.57143	1.12	0.652077	0.163499	A=B	A>0	B=0	Ambiguous
GRMZM2G154344	20	10	18	6	2	3	1	1.58496	A=B	A=0	B>0	Ambiguous
GRMZM2G154621	252	259	91	134	0.972973	0.679104	-0.0395284	-0.558295	A=B	A=0	B<0	Ambiguous
GRMZM2G154641	767	566	252	225	1.35512	1.12	0.438425	0.163499	A=B	A>0	B=0	Ambiguous
GRMZM2G154648	248	340	147	138	0.729412	1.06522	-0.455195	0.0911479	A=B	A<0	B=0	Ambiguous
GRMZM2G154664	231	157	84	88	1.47134	0.954545	0.557128	-0.0671142	A=B	A>0	B=0	Ambiguous
GRMZM2G154752	44	14	8	4	3.14286	2	1.65208	1	A=B	A>0	B=0	Ambiguous
GRMZM2G154896	134	83	49	33	1.61446	1.48485	0.69105	0.570316	A=B	A>0	B=0	Ambiguous
GRMZM2G155123	275	470	173	215	0.585106	0.804651	-0.773229	-0.313565	A=B	A<0	B=0	Ambiguous
GRMZM2G155312	114	163	65	77	0.699387	0.844156	-0.515838	-0.244419	A=B	A<0	B=0	Ambiguous
GRMZM2G155340	57	86	31	36	0.662791	0.861111	-0.593375	-0.215729	A=B	A<0	B=0	Ambiguous
GRMZM2G155375	210	343	198	228	0.612245	0.868421	-0.707819	-0.203533	A=B	A<0	B=0	Ambiguous
GRMZM2G155935	17	34	9	12	0.5	0.75	-1	-0.415037	A=B	A<0	B=0	Ambiguous
GRMZM2G156145	334	393	152	183	0.849873	0.830601	-0.234681	-0.267772	A=B	A<0	B=0	Ambiguous
GRMZM2G156388	46	21	16	12	2.19048	1.33333	1.13124	0.415037	A=B	A>0	B=0	Ambiguous
GRMZM2G156486	48	91	39	39	0.527473	1	-0.922832	0	A=B	A<0	B=0	Ambiguous
GRMZM2G156506	150	98	66	45	1.53061	1.46667	0.614109	0.552541	A=B	A>0	B=0	Ambiguous
GRMZM2G156606	174	271	97	107	0.642066	0.906542	-0.639206	-0.141554	A=B	A<0	B=0	Ambiguous
GRMZM2G156648	97	52	33	19	1.86538	1.73684	0.899473	0.796467	A=B	A>0	B=0	Ambiguous
GRMZM2G156734	794	644	354	320	1.23292	1.10625	0.302078	0.145677	A=B	A>0	B=0	Ambiguous
GRMZM2G156827	22	44	17	19	0.5	0.894737	-1	-0.160465	A=B	A<0	B=0	Ambiguous
GRMZM2G156879	14	14	18	4	1	4.5	0	2.16993	A=B	A=0	B>0	Ambiguous
GRMZM2G157172	28	44	12	28	0.636364	0.428571	-0.652077	-1.22239	A=B	A=0	B<0	Ambiguous
GRMZM2G157306	180	135	74	58	1.33333	1.27586	0.415037	0.351472	A=B	A>0	B=0	Ambiguous
GRMZM2G157317	499	500	282	218	0.998	1.29358	-0.00288828	0.371367	A=B	A=0	B>0	Ambiguous
GRMZM2G157422	13	13	23	8	1	2.875	0	1.52356	A=B	A=0	B>0	Ambiguous
GRMZM2G157481	27	16	24	6	1.6875	4	0.754888	2	A=B	A=0	B>0	Ambiguous
GRMZM2G157505	15	31	9	10	0.483871	0.9	-1.04731	-0.152003	A=B	A<0	B=0	Ambiguous
GRMZM2G157510	27	46	9	27	0.586957	0.333333	-0.768674	-1.58496	A=B	A=0	B<0	Ambiguous
GRMZM2G157586	367	301	167	141	1.21927	1.1844	0.286017	0.244153	A=B	A>0	B=0	Ambiguous
GRMZM2G157685	45	78	37	40	0.576923	0.925	-0.793549	-0.112475	A=B	A<0	B=0	Ambiguous
GRMZM2G157873	160	100	80	59	1.6	1.35593	0.678072	0.439285	A=B	A>0	B=0	Ambiguous
GRMZM2G158008	305	352	111	170	0.866477	0.652941	-0.206766	-0.614975	A=B	A=0	B<0	Ambiguous
GRMZM2G158083	94	55	35	25	1.70909	1.4	0.773229	0.485427	A=B	A>0	B=0	Ambiguous
GRMZM2G158103	16	34	7	13	0.470588	0.538462	-1.08746	-0.893085	A=B	A<0	B=0	Ambiguous
GRMZM2G158228	104	197	68	75	0.527919	0.906667	-0.921612	-0.141356	A=B	A<0	B=0	Ambiguous
GRMZM2G158645	747	660	274	266	1.13182	1.03008	0.178642	0.0427496	A=B	A>0	B=0	Ambiguous
GRMZM2G158729	161	95	76	52	1.69474	1.46154	0.761061	0.547488	A=B	A>0	B=0	Ambiguous
GRMZM2G158766	186	120	74	69	1.55	1.07246	0.632268	0.100929	A=B	A>0	B=0	Ambiguous
GRMZM2G158901	36	75	28	28	0.48	1	-1.05889	0	A=B	A<0	B=0	Ambiguous
GRMZM2G159053	140	180	70	92	0.777778	0.76087	-0.36257	-0.394279	A=B	A<0	B=0	Ambiguous
GRMZM2G159110	146	100	60	39	1.46	1.53846	0.545968	0.621488	A=B	A>0	B=0	Ambiguous
GRMZM2G159134	273	339	125	158	0.80531	0.791139	-0.312384	-0.337996	A=B	A<0	B=0	Ambiguous
GRMZM2G159171	439	472	171	224	0.930085	0.763393	-0.104566	-0.389502	A=B	A=0	B<0	Ambiguous
GRMZM2G159285	75	126	35	44	0.595238	0.795455	-0.748461	-0.330149	A=B	A<0	B=0	Ambiguous
GRMZM2G159307	157	239	90	119	0.656904	0.756303	-0.606246	-0.402965	A=B	A<0	B=0	Ambiguous
GRMZM2G159678	371	290	139	128	1.27931	1.08594	0.355366	0.118941	A=B	A>0	B=0	Ambiguous
GRMZM2G159759	82	153	56	68	0.535948	0.823529	-0.899836	-0.280108	A=B	A<0	B=0	Ambiguous
GRMZM2G159926	82	67	65	26	1.22388	2.5	0.291463	1.32193	A=B	A=0	B>0	Ambiguous
GRMZM2G160002	19	10	25	4	1.9	6.25	0.925999	2.64386	A=B	A=0	B>0	Ambiguous
GRMZM2G160005	187	140	63	50	1.33571	1.26	0.417611	0.333424	A=B	A>0	B=0	Ambiguous
GRMZM2G160013	30	36	10	24	0.833333	0.416667	-0.263034	-1.26303	A=B	A=0	B<0	Ambiguous
GRMZM2G160041	446	339	176	165	1.31563	1.06667	0.395758	0.0931094	A=B	A>0	B=0	Ambiguous
GRMZM2G160069	76	29	15	12	2.62069	1.25	1.38995	0.321928	A=B	A>0	B=0	Ambiguous
GRMZM2G160428	289	286	116	171	1.01049	0.678363	0.0150543	-0.559872	A=B	A=0	B<0	Ambiguous
GRMZM2G160452	455	333	190	187	1.36637	1.01604	0.450344	0.0229611	A=B	A>0	B=0	Ambiguous
GRMZM2G160454	41	40	34	14	1.025	2.42857	0.0356239	1.28011	A=B	A=0	B>0	Ambiguous
GRMZM2G160460	180	262	112	113	0.687023	0.99115	-0.54157	-0.012824	A=B	A<0	B=0	Ambiguous
GRMZM2G160801	222	166	78	86	1.33735	0.906977	0.419376	-0.140863	A=B	A>0	B=0	Ambiguous
GRMZM2G160983	212	168	109	96	1.2619	1.13542	0.335603	0.183222	A=B	A>0	B=0	Ambiguous
GRMZM2G161009	66	107	44	50	0.616822	0.88	-0.697073	-0.184425	A=B	A<0	B=0	Ambiguous
GRMZM2G161102	71	157	54	72	0.452229	0.75	-1.14487	-0.415037	A=B	A<0	B=0	Ambiguous
GRMZM2G161263	98	60	33	20	1.63333	1.65	0.707819	0.722466	A=B	A>0	B=0	Ambiguous
GRMZM2G161291	273	350	182	211	0.78	0.862559	-0.358454	-0.213305	A=B	A<0	B=0	Ambiguous
GRMZM2G161293	66	72	19	40	0.916667	0.475	-0.125531	-1.074	A=B	A=0	B<0	Ambiguous
GRMZM2G161377	153	265	78	102	0.577358	0.764706	-0.792461	-0.387023	A=B	A<0	B=0	Ambiguous
GRMZM2G161566	77	56	56	27	1.375	2.07407	0.459432	1.05247	A=B	A=0	B>0	Ambiguous
GRMZM2G161800	82	135	65	64	0.607407	1.01562	-0.719264	0.0223678	A=B	A<0	B=0	Ambiguous
GRMZM2G162086	191	171	136	76	1.11696	1.78947	0.159576	0.839535	A=B	A=0	B>0	Ambiguous
GRMZM2G162127	42	69	19	31	0.608696	0.612903	-0.716207	-0.706269	A=B	A<0	B=0	Ambiguous
GRMZM2G162175	58	36	15	19	1.61111	0.789474	0.688056	-0.341037	A=B	A>0	B=0	Ambiguous
GRMZM2G162292	35	50	11	41	0.7	0.268293	-0.514573	-1.89812	A=B	A=0	B<0	Ambiguous
GRMZM2G162426	238	356	168	180	0.668539	0.933333	-0.580916	-0.0995357	A=B	A<0	B=0	Ambiguous
GRMZM2G162451	240	121	83	65	1.98347	1.27692	0.988027	0.352672	A=B	A>0	B=0	Ambiguous
GRMZM2G162525	184	318	116	142	0.578616	0.816901	-0.789321	-0.291766	A=B	A<0	B=0	Ambiguous
GRMZM2G162737	98	170	41	52	0.576471	0.788462	-0.794681	-0.342888	A=B	A<0	B=0	Ambiguous
GRMZM2G162739	205	266	95	107	0.770677	0.88785	-0.375802	-0.171611	A=B	A<0	B=0	Ambiguous
GRMZM2G162893	15	31	8	14	0.483871	0.571429	-1.04731	-0.807355	A=B	A<0	B=0	Ambiguous
GRMZM2G162988	134	79	47	32	1.6962	1.46875	0.762308	0.554589	A=B	A>0	B=0	Ambiguous
GRMZM2G163141	266	231	170	125	1.15152	1.36	0.203533	0.443607	A=B	A=0	B>0	Ambiguous
GRMZM2G163193	17	34	14	7	0.5	2	-1	1	A=B	A<0	B=0	Ambiguous
GRMZM2G163440	182	108	70	54	1.68519	1.2963	0.752907	0.374396	A=B	A>0	B=0	Ambiguous
GRMZM2G163544	64	103	39	46	0.621359	0.847826	-0.686501	-0.23816	A=B	A<0	B=0	Ambiguous
GRMZM2G163671	89	46	19	25	1.93478	0.76	0.952171	-0.395929	A=B	A>0	B=0	Ambiguous
GRMZM2G163709	199	157	91	84	1.26752	1.08333	0.342004	0.115477	A=B	A>0	B=0	Ambiguous
GRMZM2G163809	179	242	93	112	0.739669	0.830357	-0.435047	-0.268196	A=B	A<0	B=0	Ambiguous
GRMZM2G163998	315	204	131	117	1.54412	1.11966	0.626783	0.163058	A=B	A>0	B=0	Ambiguous
GRMZM2G164113	156	90	46	49	1.73333	0.938776	0.793549	-0.0911479	A=B	A>0	B=0	Ambiguous
GRMZM2G164134	82	50	42	26	1.64	1.61538	0.713696	0.691878	A=B	A>0	B=0	Ambiguous
GRMZM2G164217	36	70	39	44	0.514286	0.886364	-0.959358	-0.174029	A=B	A<0	B=0	Ambiguous
GRMZM2G164263	58	152	37	52	0.381579	0.711538	-1.38995	-0.490986	A=B	A<0	B=0	Ambiguous
GRMZM2G164352	897	878	415	495	1.02164	0.838384	0.030887	-0.254317	A=B	A=0	B<0	Ambiguous
GRMZM2G164400	198	153	77	83	1.29412	0.927711	0.371969	-0.108253	A=B	A>0	B=0	Ambiguous
GRMZM2G164562	838	907	308	416	0.923925	0.740385	-0.114152	-0.433653	A=B	A=0	B<0	Ambiguous
GRMZM2G164663	60	43	28	10	1.39535	2.8	0.480626	1.48543	A=B	A=0	B>0	Ambiguous
GRMZM2G164669	209	160	107	128	1.30625	0.835938	0.385431	-0.258533	A=B	A>0	B=0	Ambiguous
GRMZM2G164696	500	499	219	281	1.002	0.779359	0.00288828	-0.359639	A=B	A=0	B<0	Ambiguous
GRMZM2G164709	47	85	23	34	0.552941	0.676471	-0.854802	-0.563901	A=B	A<0	B=0	Ambiguous
GRMZM2G164821	305	208	129	124	1.46635	1.04032	0.552226	0.0570309	A=B	A>0	B=0	Ambiguous
GRMZM2G164854	87	128	69	64	0.679688	1.07812	-0.557057	0.108524	A=B	A<0	B=0	Ambiguous
GRMZM2G164948	449	593	233	281	0.757167	0.829181	-0.401317	-0.27024	A=B	A<0	B=0	Ambiguous
GRMZM2G165044	80	135	38	54	0.592593	0.703704	-0.754888	-0.50696	A=B	A<0	B=0	Ambiguous
GRMZM2G165209	339	256	127	143	1.32422	0.888112	0.405141	-0.171187	A=B	A>0	B=0	Ambiguous
GRMZM2G165488	58	156	30	44	0.371795	0.681818	-1.42742	-0.552541	A=B	A<0	B=0	Ambiguous
GRMZM2G165567	272	183	107	97	1.48634	1.10309	0.571763	0.141554	A=B	A>0	B=0	Ambiguous
GRMZM2G165746	229	180	103	83	1.27222	1.24096	0.347351	0.311461	A=B	A>0	B=0	Ambiguous
GRMZM2G165836	23	59	9	15	0.389831	0.6	-1.35908	-0.736966	A=B	A<0	B=0	Ambiguous
GRMZM2G166082	107	109	37	69	0.981651	0.536232	-0.0267173	-0.899071	A=B	A=0	B<0	Ambiguous
GRMZM2G166245	41	14	18	12	2.92857	1.5	1.5502	0.584963	A=B	A>0	B=0	Ambiguous
GRMZM2G166875	353	417	210	217	0.846523	0.967742	-0.240379	-0.0473057	A=B	A<0	B=0	Ambiguous
GRMZM2G166877	19	42	9	11	0.452381	0.818182	-1.14439	-0.289507	A=B	A<0	B=0	Ambiguous
GRMZM2G166899	34	10	10	2	3.4	5	1.76553	2.32193	A=B	A>0	B=0	Ambiguous
GRMZM2G166946	39	46	7	29	0.847826	0.241379	-0.23816	-2.05063	A=B	A=0	B<0	Ambiguous
GRMZM2G166994	190	106	50	42	1.79245	1.19048	0.841935	0.251539	A=B	A>0	B=0	Ambiguous
GRMZM2G167174	65	25	23	20	2.6	1.15	1.37851	0.201634	A=B	A>0	B=0	Ambiguous
GRMZM2G167245	743	874	307	338	0.850114	0.908284	-0.234271	-0.138785	A=B	A<0	B=0	Ambiguous
GRMZM2G167422	49	77	26	39	0.636364	0.666667	-0.652077	-0.584963	A=B	A<0	B=0	Ambiguous
GRMZM2G167463	549	660	255	305	0.831818	0.836066	-0.26566	-0.258312	A=B	A<0	B=0	Ambiguous
GRMZM2G167505	367	449	189	217	0.817372	0.870968	-0.290935	-0.199309	A=B	A<0	B=0	Ambiguous
GRMZM2G167673	156	157	53	85	0.993631	0.623529	-0.00921853	-0.68147	A=B	A=0	B<0	Ambiguous
GRMZM2G167872	431	555	192	210	0.776577	0.914286	-0.3648	-0.129283	A=B	A<0	B=0	Ambiguous
GRMZM2G168108	122	81	52	43	1.50617	1.2093	0.590887	0.274175	A=B	A>0	B=0	Ambiguous
GRMZM2G168149	410	416	176	235	0.985577	0.748936	-0.0209596	-0.417085	A=B	A=0	B<0	Ambiguous
GRMZM2G168163	144	209	62	90	0.688995	0.688889	-0.537434	-0.537657	A=B	A<0	B=0	Ambiguous
GRMZM2G168170	73	112	25	42	0.651786	0.595238	-0.61753	-0.748461	A=B	A<0	B=0	Ambiguous
GRMZM2G168214	374	300	110	104	1.24667	1.05769	0.318076	0.08092	A=B	A>0	B=0	Ambiguous
GRMZM2G168229	34	50	8	33	0.68	0.242424	-0.556393	-2.04439	A=B	A=0	B<0	Ambiguous
GRMZM2G168240	93	136	64	58	0.683824	1.10345	-0.548304	0.142019	A=B	A<0	B=0	Ambiguous
GRMZM2G168257	94	95	40	71	0.989474	0.56338	-0.0152668	-0.827819	A=B	A=0	B<0	Ambiguous
GRMZM2G168510	500	500	276	224	1	1.23214	0	0.30117	A=B	A=0	B>0	Ambiguous
GRMZM2G168629	563	368	248	211	1.52989	1.17536	0.613429	0.233097	A=B	A>0	B=0	Ambiguous
GRMZM2G168669	51	66	21	43	0.772727	0.488372	-0.371969	-1.03395	A=B	A=0	B<0	Ambiguous
GRMZM2G168679	94	160	69	93	0.5875	0.741935	-0.767339	-0.430634	A=B	A<0	B=0	Ambiguous
GRMZM2G168829	33	44	8	21	0.75	0.380952	-0.415037	-1.39232	A=B	A=0	B<0	Ambiguous
GRMZM2G168849	26	78	23	33	0.333333	0.69697	-1.58496	-0.520832	A=B	A<0	B=0	Ambiguous
GRMZM2G168909	118	72	44	33	1.63889	1.33333	0.712718	0.415037	A=B	A>0	B=0	Ambiguous
GRMZM2G168917	14	33	7	18	0.424242	0.388889	-1.23704	-1.36257	A=B	A<0	B=0	Ambiguous
GRMZM2G169384	34	61	16	13	0.557377	1.23077	-0.843274	0.29956	A=B	A<0	B=0	Ambiguous
GRMZM2G169402	122	135	60	91	0.903704	0.659341	-0.146078	-0.600904	A=B	A=0	B<0	Ambiguous
GRMZM2G169432	516	535	294	237	0.964486	1.24051	-0.0521678	0.310929	A=B	A=0	B>0	Ambiguous
GRMZM2G169481	134	149	94	64	0.899329	1.46875	-0.153079	0.554589	A=B	A=0	B>0	Ambiguous
GRMZM2G169562	17	33	13	18	0.515152	0.722222	-0.956931	-0.469485	A=B	A<0	B=0	Ambiguous
GRMZM2G169580	23	52	25	24	0.442308	1.04167	-1.17688	0.0588937	A=B	A<0	B=0	Ambiguous
GRMZM2G169593	61	28	21	9	2.17857	2.33333	1.12338	1.22239	A=B	A>0	B=0	Ambiguous
GRMZM2G169671	560	557	245	314	1.00539	0.780255	0.0077495	-0.357983	A=B	A=0	B<0	Ambiguous
GRMZM2G169694	415	346	142	132	1.19942	1.07576	0.262339	0.105353	A=B	A>0	B=0	Ambiguous
GRMZM2G169699	190	307	107	119	0.618893	0.89916	-0.692239	-0.153351	A=B	A<0	B=0	Ambiguous
GRMZM2G169911	290	271	154	98	1.07011	1.57143	0.09776	0.652077	A=B	A=0	B>0	Ambiguous
GRMZM2G170008	219	158	89	71	1.38608	1.25352	0.471006	0.325986	A=B	A>0	B=0	Ambiguous
GRMZM2G170049	128	147	56	85	0.870748	0.658824	-0.199672	-0.602036	A=B	A=0	B<0	Ambiguous
GRMZM2G170088	233	214	120	84	1.08879	1.42857	0.122719	0.514573	A=B	A=0	B>0	Ambiguous
GRMZM2G170101	190	220	54	90	0.863636	0.6	-0.211504	-0.736966	A=B	A=0	B<0	Ambiguous
GRMZM2G170326	32	23	22	7	1.3913	3.14286	0.476438	1.65208	A=B	A=0	B>0	Ambiguous
GRMZM2G170516	92	133	48	55	0.691729	0.872727	-0.53172	-0.196397	A=B	A<0	B=0	Ambiguous
GRMZM2G170941	63	115	54	53	0.547826	1.01887	-0.86821	0.026967	A=B	A<0	B=0	Ambiguous
GRMZM2G171068	426	668	274	329	0.637725	0.832827	-0.648995	-0.263912	A=B	A<0	B=0	Ambiguous
GRMZM2G171311	272	244	140	87	1.11475	1.6092	0.156726	0.68634	A=B	A=0	B>0	Ambiguous
GRMZM2G171317	83	157	44	64	0.528662	0.6875	-0.919581	-0.540568	A=B	A<0	B=0	Ambiguous
GRMZM2G171390	34	99	16	22	0.343434	0.727273	-1.54189	-0.459432	A=B	A<0	B=0	Ambiguous
GRMZM2G171401	121	166	70	87	0.728916	0.804598	-0.456176	-0.31366	A=B	A<0	B=0	Ambiguous
GRMZM2G171478	83	26	23	10	3.19231	2.3	1.6746	1.20163	A=B	A>0	B=0	Ambiguous
GRMZM2G171559	112	75	36	34	1.49333	1.05882	0.578536	0.0824622	A=B	A>0	B=0	Ambiguous
GRMZM2G171622	129	72	47	37	1.79167	1.27027	0.841302	0.345135	A=B	A>0	B=0	Ambiguous
GRMZM2G171628	257	286	109	149	0.898601	0.731544	-0.154247	-0.450984	A=B	A=0	B<0	Ambiguous
GRMZM2G171644	258	140	87	64	1.84286	1.35938	0.881944	0.442943	A=B	A>0	B=0	Ambiguous
GRMZM2G171807	13	27	3	13	0.481481	0.230769	-1.05445	-2.11548	A=B	A=0	B<0	Ambiguous
GRMZM2G171880	446	520	234	201	0.857692	1.16418	-0.221468	0.219313	A=B	A<0	B=0	Ambiguous
GRMZM2G171961	13	39	19	28	0.333333	0.678571	-1.58496	-0.559427	A=B	A<0	B=0	Ambiguous
GRMZM2G172001	281	345	127	147	0.814493	0.863946	-0.296026	-0.210988	A=B	A<0	B=0	Ambiguous
GRMZM2G172032	179	224	89	118	0.799107	0.754237	-0.323539	-0.40691	A=B	A<0	B=0	Ambiguous
GRMZM2G172099	22	17	35	14	1.29412	2.5	0.371969	1.32193	A=B	A=0	B>0	Ambiguous
GRMZM2G172369	397	395	212	161	1.00506	1.31677	0.00728635	0.397004	A=B	A=0	B>0	Ambiguous
GRMZM2G172621	898	869	471	376	1.03337	1.25266	0.0473593	0.324994	A=B	A=0	B>0	Ambiguous
GRMZM2G172795	26	37	3	13	0.702703	0.230769	-0.509014	-2.11548	A=B	A=0	B<0	Ambiguous
GRMZM2G172900	60	97	37	55	0.618557	0.672727	-0.693022	-0.571906	A=B	A<0	B=0	Ambiguous
GRMZM2G173035	99	52	24	27	1.90385	0.888889	0.928917	-0.169925	A=B	A>0	B=0	Ambiguous
GRMZM2G173084	87	28	35	19	3.10714	1.84211	1.63559	0.881356	A=B	A>0	B=0	Ambiguous
GRMZM2G173636	794	666	342	293	1.19219	1.16724	0.253617	0.223096	A=B	A>0	B=0	Ambiguous
GRMZM2G173682	351	325	206	147	1.08	1.40136	0.111031	0.486828	A=B	A=0	B>0	Ambiguous
GRMZM2G173684	196	116	55	51	1.68966	1.07843	0.756729	0.108934	A=B	A>0	B=0	Ambiguous
GRMZM2G173721	84	143	49	70	0.587413	0.7	-0.767554	-0.514573	A=B	A<0	B=0	Ambiguous
GRMZM2G173777	116	176	76	80	0.659091	0.95	-0.601451	-0.0740006	A=B	A<0	B=0	Ambiguous
GRMZM2G173882	97	135	50	50	0.718519	1	-0.476903	0	A=B	A<0	B=0	Ambiguous
GRMZM2G173962	374	491	223	214	0.761711	1.04206	-0.392685	0.0594329	A=B	A<0	B=0	Ambiguous
GRMZM2G174107	43	74	32	34	0.581081	0.941176	-0.783189	-0.0874628	A=B	A<0	B=0	Ambiguous
GRMZM2G174202	775	682	316	336	1.13636	0.940476	0.184425	-0.0885367	A=B	A>0	B=0	Ambiguous
GRMZM2G174335	387	383	153	206	1.01044	0.742718	0.0149892	-0.429113	A=B	A=0	B<0	Ambiguous
GRMZM2G174427	48	80	24	38	0.6	0.631579	-0.736966	-0.662965	A=B	A<0	B=0	Ambiguous
GRMZM2G174596	303	197	120	101	1.53807	1.18812	0.621122	0.248679	A=B	A>0	B=0	Ambiguous
GRMZM2G174619	731	813	308	396	0.899139	0.777778	-0.153384	-0.36257	A=B	A=0	B<0	Ambiguous
GRMZM2G174667	179	145	121	72	1.23448	1.68056	0.303907	0.748938	A=B	A=0	B>0	Ambiguous
GRMZM2G174680	113	55	39	25	2.05455	1.56	1.03882	0.641546	A=B	A>0	B=0	Ambiguous
GRMZM2G174696	25	51	12	25	0.490196	0.48	-1.02857	-1.05889	A=B	A<0	B=0	Ambiguous
GRMZM2G174785	98	155	50	64	0.632258	0.78125	-0.661415	-0.356144	A=B	A<0	B=0	Ambiguous
GRMZM2G174919	11	40	4	11	0.275	0.363636	-1.8625	-1.45943	A=B	A<0	B=0	Ambiguous
GRMZM2G175038	330	331	130	171	0.996979	0.760234	-0.00436519	-0.395485	A=B	A=0	B<0	Ambiguous
GRMZM2G175563	21	41	18	26	0.512195	0.692308	-0.965235	-0.530515	A=B	A<0	B=0	Ambiguous
GRMZM2G175860	186	353	81	108	0.526912	0.75	-0.924366	-0.415037	A=B	A<0	B=0	Ambiguous
GRMZM2G176307	482	460	299	218	1.04783	1.37156	0.0673993	0.455817	A=B	A=0	B>0	Ambiguous
GRMZM2G176495	54	106	26	44	0.509434	0.590909	-0.973033	-0.758992	A=B	A<0	B=0	Ambiguous
GRMZM2G176519	139	239	66	83	0.58159	0.795181	-0.781926	-0.330645	A=B	A<0	B=0	Ambiguous
GRMZM2G177035	40	13	18	7	3.07692	2.57143	1.62149	1.36257	A=B	A>0	B=0	Ambiguous
GRMZM2G177050	91	120	25	47	0.758333	0.531915	-0.399096	-0.910733	A=B	A=0	B<0	Ambiguous
GRMZM2G177076	76	94	28	50	0.808511	0.56	-0.306661	-0.836501	A=B	A=0	B<0	Ambiguous
GRMZM2G177165	451	260	194	154	1.73462	1.25974	0.794616	0.333126	A=B	A>0	B=0	Ambiguous
GRMZM2G177198	169	157	112	72	1.07643	1.55556	0.106259	0.63743	A=B	A=0	B>0	Ambiguous
GRMZM2G177231	466	351	202	173	1.32764	1.16763	0.408859	0.223583	A=B	A>0	B=0	Ambiguous
GRMZM2G177276	281	257	142	102	1.09339	1.39216	0.128802	0.477322	A=B	A=0	B>0	Ambiguous
GRMZM2G177314	140	235	80	107	0.595745	0.747664	-0.747234	-0.419539	A=B	A<0	B=0	Ambiguous
GRMZM2G177617	158	230	97	112	0.686957	0.866071	-0.541709	-0.207442	A=B	A<0	B=0	Ambiguous
GRMZM2G177693	90	157	61	73	0.573248	0.835616	-0.802768	-0.259087	A=B	A<0	B=0	Ambiguous
GRMZM2G178005	332	276	185	155	1.2029	1.19355	0.266515	0.255257	A=B	A>0	B=0	Ambiguous
GRMZM2G178169	356	459	184	180	0.775599	1.02222	-0.366617	0.0317089	A=B	A<0	B=0	Ambiguous
GRMZM2G178190	519	652	280	275	0.796012	1.01818	-0.329137	0.0259952	A=B	A<0	B=0	Ambiguous
GRMZM2G178199	205	278	102	125	0.73741	0.816	-0.439461	-0.293359	A=B	A<0	B=0	Ambiguous
GRMZM2G178546	49	115	54	72	0.426087	0.75	-1.23078	-0.415037	A=B	A<0	B=0	Ambiguous
GRMZM2G178650	18	35	15	12	0.514286	1.25	-0.959358	0.321928	A=B	A<0	B=0	Ambiguous
GRMZM2G178801	131	95	38	46	1.37895	0.826087	0.463567	-0.275634	A=B	A>0	B=0	Ambiguous
GRMZM2G178852	588	432	294	248	1.36111	1.18548	0.444785	0.245476	A=B	A>0	B=0	Ambiguous
GRMZM2G178880	117	160	82	79	0.73125	1.03797	-0.451563	0.0537713	A=B	A<0	B=0	Ambiguous
GRMZM2G178955	29	10	16	6	2.9	2.66667	1.53605	1.41504	A=B	A>0	B=0	Ambiguous
GRMZM2G178958	779	817	419	349	0.953488	1.20057	-0.0687128	0.263723	A=B	A=0	B>0	Ambiguous
GRMZM2G179024	218	137	89	77	1.59124	1.15584	0.670152	0.208947	A=B	A>0	B=0	Ambiguous
GRMZM2G179146	98	129	31	68	0.75969	0.455882	-0.396517	-1.13327	A=B	A=0	B<0	Ambiguous
GRMZM2G179292	62	28	11	9	2.21429	1.22222	1.14684	0.289507	A=B	A>0	B=0	Ambiguous
GRMZM2G179308	344	475	209	224	0.724211	0.933036	-0.465519	-0.0999958	A=B	A<0	B=0	Ambiguous
GRMZM2G179336	50	138	32	42	0.362319	0.761905	-1.46467	-0.392317	A=B	A<0	B=0	Ambiguous
GRMZM2G179523	556	722	272	307	0.770083	0.885993	-0.376914	-0.174632	A=B	A<0	B=0	Ambiguous
GRMZM2G179777	124	96	108	61	1.29167	1.77049	0.369234	0.82415	A=B	A=0	B>0	Ambiguous
GRMZM2G179800	45	21	10	13	2.14286	0.769231	1.09954	-0.378512	A=B	A>0	B=0	Ambiguous
GRMZM2G180205	166	130	106	59	1.27692	1.79661	0.352672	0.845277	A=B	A=0	B>0	Ambiguous
GRMZM2G180452	116	160	74	69	0.725	1.07246	-0.463947	0.100929	A=B	A<0	B=0	Ambiguous
GRMZM2G180558	194	201	72	107	0.965174	0.672897	-0.0511388	-0.571542	A=B	A=0	B<0	Ambiguous
GRMZM2G180889	77	121	29	39	0.636364	0.74359	-0.652077	-0.427421	A=B	A<0	B=0	Ambiguous
GRMZM2G180930	175	100	53	47	1.75	1.12766	0.807355	0.173332	A=B	A>0	B=0	Ambiguous
GRMZM2G180967	369	277	165	144	1.33213	1.14583	0.413735	0.196397	A=B	A>0	B=0	Ambiguous
GRMZM2G181018	46	39	34	15	1.17949	2.26667	0.23816	1.18057	A=B	A=0	B>0	Ambiguous
GRMZM2G181266	18	31	3	15	0.580645	0.2	-0.784271	-2.32193	A=B	A=0	B<0	Ambiguous
GRMZM2G181519	616	491	241	256	1.25458	0.941406	0.327207	-0.0871107	A=B	A>0	B=0	Ambiguous
GRMZM2G181566	154	112	70	48	1.375	1.45833	0.459432	0.544321	A=B	A>0	B=0	Ambiguous
GRMZM2G300125	17	41	9	20	0.414634	0.45	-1.27009	-1.152	A=B	A<0	B=0	Ambiguous
GRMZM2G300500	88	139	49	71	0.633094	0.690141	-0.659509	-0.535037	A=B	A<0	B=0	Ambiguous
GRMZM2G300692	344	459	170	205	0.749455	0.829268	-0.416086	-0.270089	A=B	A<0	B=0	Ambiguous
GRMZM2G301172	10	50	9	17	0.2	0.529412	-2.32193	-0.917538	A=B	A<0	B=0	Ambiguous
GRMZM2G302131	155	127	90	60	1.22047	1.5	0.28744	0.584963	A=B	A=0	B>0	Ambiguous
GRMZM2G303768	68	35	21	18	1.94286	1.16667	0.95818	0.222392	A=B	A>0	B=0	Ambiguous
GRMZM2G303829	273	284	114	161	0.961268	0.708075	-0.05699	-0.498027	A=B	A=0	B<0	Ambiguous
GRMZM2G304362	1524	1555	860	770	0.980064	1.11688	-0.0290517	0.159478	A=B	A=0	B>0	Ambiguous
GRMZM2G305124	215	168	89	77	1.27976	1.15584	0.355875	0.208947	A=B	A>0	B=0	Ambiguous
GRMZM2G306859	86	119	46	62	0.722689	0.741935	-0.468553	-0.430634	A=B	A<0	B=0	Ambiguous
GRMZM2G307906	150	60	40	29	2.5	1.37931	1.32193	0.463947	A=B	A>0	B=0	Ambiguous
GRMZM2G308203	199	292	117	149	0.681507	0.785235	-0.5532	-0.348804	A=B	A<0	B=0	Ambiguous
GRMZM2G309660	127	86	81	57	1.47674	1.42105	0.56242	0.50696	A=B	A>0	B=0	Ambiguous
GRMZM2G310155	86	161	49	58	0.534161	0.844828	-0.904652	-0.243271	A=B	A<0	B=0	Ambiguous
GRMZM2G310410	109	77	43	28	1.41558	1.53571	0.501398	0.61891	A=B	A>0	B=0	Ambiguous
GRMZM2G310947	36	63	25	38	0.571429	0.657895	-0.807355	-0.604071	A=B	A<0	B=0	Ambiguous
GRMZM2G311003	377	451	199	205	0.83592	0.970732	-0.258563	-0.0428555	A=B	A<0	B=0	Ambiguous
GRMZM2G311465	56	30	19	17	1.86667	1.11765	0.900464	0.160465	A=B	A>0	B=0	Ambiguous
GRMZM2G312201	10	35	16	15	0.285714	1.06667	-1.80735	0.0931094	A=B	A<0	B=0	Ambiguous
GRMZM2G312434	69	41	23	14	1.68293	1.64286	0.750972	0.716207	A=B	A>0	B=0	Ambiguous
GRMZM2G312501	324	248	169	135	1.30645	1.25185	0.385654	0.324064	A=B	A>0	B=0	Ambiguous
GRMZM2G312738	413	507	230	228	0.814596	1.00877	-0.295844	0.0126	A=B	A<0	B=0	Ambiguous
GRMZM2G312806	117	56	43	35	2.08929	1.22857	1.06301	0.296982	A=B	A>0	B=0	Ambiguous
GRMZM2G312871	67	94	40	71	0.712766	0.56338	-0.4885	-0.827819	A=B	A=0	B<0	Ambiguous
GRMZM2G312910	39	15	13	9	2.6	1.44444	1.37851	0.530515	A=B	A>0	B=0	Ambiguous
GRMZM2G312954	10	25	8	6	0.4	1.33333	-1.32193	0.415037	A=B	A<0	B=0	Ambiguous
GRMZM2G313460	460	275	181	148	1.67273	1.22297	0.742202	0.290393	A=B	A>0	B=0	Ambiguous
GRMZM2G313649	341	413	165	179	0.825666	0.921788	-0.27637	-0.117494	A=B	A<0	B=0	Ambiguous
GRMZM2G314396	22	25	22	6	0.88	3.66667	-0.184425	1.87447	A=B	A=0	B>0	Ambiguous
GRMZM2G314882	95	110	42	70	0.863636	0.6	-0.211504	-0.736966	A=B	A=0	B<0	Ambiguous
GRMZM2G315806	14	30	13	7	0.466667	1.85714	-1.09954	0.893085	A=B	A<0	B=0	Ambiguous
GRMZM2G316030	347	202	70	67	1.71782	1.04478	0.78058	0.0631938	A=B	A>0	B=0	Ambiguous
GRMZM2G317652	244	314	150	142	0.77707	1.05634	-0.363883	0.0790716	A=B	A<0	B=0	Ambiguous
GRMZM2G317938	131	180	65	69	0.727778	0.942029	-0.45843	-0.0861566	A=B	A<0	B=0	Ambiguous
GRMZM2G318408	163	121	71	63	1.34711	1.12698	0.429865	0.172467	A=B	A>0	B=0	Ambiguous
GRMZM2G319062	32	76	10	13	0.421053	0.769231	-1.24793	-0.378512	A=B	A<0	B=0	Ambiguous
GRMZM2G319760	38	63	21	34	0.603175	0.617647	-0.729352	-0.695145	A=B	A<0	B=0	Ambiguous
GRMZM2G320248	60	30	33	25	2	1.32	1	0.400538	A=B	A>0	B=0	Ambiguous
GRMZM2G320307	43	21	22	9	2.04762	2.44444	1.03395	1.28951	A=B	A>0	B=0	Ambiguous
GRMZM2G320797	90	62	39	36	1.45161	1.08333	0.537657	0.115477	A=B	A>0	B=0	Ambiguous
GRMZM2G320799	301	329	124	168	0.914894	0.738095	-0.128324	-0.438121	A=B	A=0	B<0	Ambiguous
GRMZM2G321153	209	129	80	73	1.62016	1.09589	0.696132	0.132104	A=B	A>0	B=0	Ambiguous
GRMZM2G323261	103	179	34	42	0.575419	0.809524	-0.797315	-0.304855	A=B	A<0	B=0	Ambiguous
GRMZM2G323622	450	454	316	242	0.991189	1.30579	-0.0127673	0.384918	A=B	A=0	B>0	Ambiguous
GRMZM2G323679	74	43	22	28	1.72093	0.785714	0.783189	-0.347923	A=B	A>0	B=0	Ambiguous
GRMZM2G323828	24	48	15	24	0.5	0.625	-1	-0.678072	A=B	A<0	B=0	Ambiguous
GRMZM2G324210	33	47	8	28	0.702128	0.285714	-0.510195	-1.80735	A=B	A=0	B<0	Ambiguous
GRMZM2G324390	20	52	17	23	0.384615	0.73913	-1.37851	-0.436099	A=B	A<0	B=0	Ambiguous
GRMZM2G324806	31	12	11	12	2.58333	0.916667	1.36923	-0.125531	A=B	A>0	B=0	Ambiguous
GRMZM2G325328	198	252	116	105	0.785714	1.10476	-0.347923	0.143735	A=B	A<0	B=0	Ambiguous
GRMZM2G326227	26	46	16	7	0.565217	2.28571	-0.823122	1.19265	A=B	A<0	B=0	Ambiguous
GRMZM2G326272	379	602	226	268	0.629568	0.843284	-0.667566	-0.24591	A=B	A<0	B=0	Ambiguous
GRMZM2G326643	23	61	26	35	0.377049	0.742857	-1.40718	-0.428843	A=B	A<0	B=0	Ambiguous
GRMZM2G327174	135	207	72	83	0.652174	0.86747	-0.616671	-0.205114	A=B	A<0	B=0	Ambiguous
GRMZM2G327686	17	32	5	16	0.53125	0.3125	-0.912537	-1.67807	A=B	A=0	B<0	Ambiguous
GRMZM2G328060	298	376	167	158	0.792553	1.05696	-0.33542	0.0799235	A=B	A<0	B=0	Ambiguous
GRMZM2G328795	59	85	15	34	0.694118	0.441176	-0.526748	-1.18057	A=B	A=0	B<0	Ambiguous
GRMZM2G329159	357	295	164	137	1.21017	1.19708	0.275209	0.25952	A=B	A>0	B=0	Ambiguous
GRMZM2G330019	132	225	60	63	0.586667	0.952381	-0.769387	-0.0703893	A=B	A<0	B=0	Ambiguous
GRMZM2G330218	431	533	245	226	0.80863	1.08407	-0.306448	0.116459	A=B	A<0	B=0	Ambiguous
GRMZM2G330690	73	142	42	41	0.514085	1.02439	-0.959923	0.0347654	A=B	A<0	B=0	Ambiguous
GRMZM2G331533	27	60	26	39	0.45	0.666667	-1.152	-0.584963	A=B	A<0	B=0	Ambiguous
GRMZM2G331779	20	60	23	29	0.333333	0.793103	-1.58496	-0.334419	A=B	A<0	B=0	Ambiguous
GRMZM2G332495	236	315	122	142	0.749206	0.859155	-0.416565	-0.21901	A=B	A<0	B=0	Ambiguous
GRMZM2G332560	100	136	36	55	0.735294	0.654545	-0.443607	-0.611435	A=B	A<0	B=0	Ambiguous
GRMZM2G333042	86	114	27	68	0.754386	0.397059	-0.406625	-1.33258	A=B	A=0	B<0	Ambiguous
GRMZM2G334457	94	137	68	58	0.686131	1.17241	-0.543443	0.229482	A=B	A<0	B=0	Ambiguous
GRMZM2G334584	44	23	14	14	1.91304	1	0.93587	0	A=B	A>0	B=0	Ambiguous
GRMZM2G335126	21	52	26	27	0.403846	0.962963	-1.30812	-0.0544478	A=B	A<0	B=0	Ambiguous
GRMZM2G335344	361	467	182	182	0.773019	1	-0.371424	0	A=B	A<0	B=0	Ambiguous
GRMZM2G335638	117	179	71	66	0.653631	1.07576	-0.613451	0.105353	A=B	A<0	B=0	Ambiguous
GRMZM2G336583	285	261	134	89	1.09195	1.50562	0.126912	0.590356	A=B	A=0	B>0	Ambiguous
GRMZM2G336761	404	375	147	190	1.07733	0.773684	0.107465	-0.370183	A=B	A=0	B<0	Ambiguous
GRMZM2G337330	68	108	37	38	0.62963	0.973684	-0.667425	-0.0384741	A=B	A<0	B=0	Ambiguous
GRMZM2G337819	22	64	14	24	0.34375	0.583333	-1.54057	-0.777608	A=B	A<0	B=0	Ambiguous
GRMZM2G338705	16	36	7	14	0.444444	0.5	-1.16993	-1	A=B	A<0	B=0	Ambiguous
GRMZM2G339848	55	95	40	54	0.578947	0.740741	-0.788496	-0.432959	A=B	A<0	B=0	Ambiguous
GRMZM2G339918	41	57	12	31	0.719298	0.387097	-0.475338	-1.36923	A=B	A=0	B<0	Ambiguous
GRMZM2G340342	10	26	18	17	0.384615	1.05882	-1.37851	0.0824622	A=B	A<0	B=0	Ambiguous
GRMZM2G340578	279	206	151	149	1.35437	1.01342	0.437621	0.0192362	A=B	A>0	B=0	Ambiguous
GRMZM2G340756	306	239	135	140	1.28033	0.964286	0.356521	-0.0524674	A=B	A>0	B=0	Ambiguous
GRMZM2G341442	87	69	55	23	1.26087	2.3913	0.334419	1.2578	A=B	A=0	B>0	Ambiguous
GRMZM2G341747	23	45	24	21	0.511111	1.14286	-0.968291	0.192645	A=B	A<0	B=0	Ambiguous
GRMZM2G341959	489	532	152	217	0.919173	0.700461	-0.121592	-0.513624	A=B	A=0	B<0	Ambiguous
GRMZM2G342539	52	26	21	9	2	2.33333	1	1.22239	A=B	A>0	B=0	Ambiguous
GRMZM2G342895	11	26	5	6	0.423077	0.833333	-1.24101	-0.263034	A=B	A<0	B=0	Ambiguous
GRMZM2G343972	78	24	15	13	3.25	1.15385	1.70044	0.206451	A=B	A>0	B=0	Ambiguous
GRMZM2G344566	21	50	19	23	0.42	0.826087	-1.25154	-0.275634	A=B	A<0	B=0	Ambiguous
GRMZM2G345081	38	19	6	10	2	0.6	1	-0.736966	A=B	A>0	B=0	Ambiguous
GRMZM2G345086	10	31	3	10	0.322581	0.3	-1.63227	-1.73697	A=B	A<0	B=0	Ambiguous
GRMZM2G345725	68	39	34	25	1.74359	1.36	0.802061	0.443607	A=B	A>0	B=0	Ambiguous
GRMZM2G346133	359	250	70	62	1.436	1.12903	0.522056	0.175087	A=B	A>0	B=0	Ambiguous
GRMZM2G346466	64	23	18	15	2.78261	1.2	1.47644	0.263034	A=B	A>0	B=0	Ambiguous
GRMZM2G346877	78	184	47	60	0.423913	0.783333	-1.23816	-0.352302	A=B	A<0	B=0	Ambiguous
GRMZM2G347836	88	95	30	55	0.926316	0.545455	-0.110424	-0.874469	A=B	A=0	B<0	Ambiguous
GRMZM2G348452	211	110	54	43	1.91818	1.25581	0.939739	0.328623	A=B	A>0	B=0	Ambiguous
GRMZM2G348873	158	265	91	107	0.596226	0.850467	-0.746068	-0.233672	A=B	A<0	B=0	Ambiguous
GRMZM2G348912	32	11	6	6	2.90909	1	1.54057	0	A=B	A>0	B=0	Ambiguous
GRMZM2G348956	16	33	11	9	0.484848	1.22222	-1.04439	0.289507	A=B	A<0	B=0	Ambiguous
GRMZM2G349875	59	103	41	49	0.572816	0.836735	-0.803857	-0.257158	A=B	A<0	B=0	Ambiguous
GRMZM2G349976	50	93	44	47	0.537634	0.93617	-0.895303	-0.0951572	A=B	A<0	B=0	Ambiguous
GRMZM2G349988	107	170	63	85	0.629412	0.741176	-0.667924	-0.432111	A=B	A<0	B=0	Ambiguous
GRMZM2G350205	102	109	47	75	0.93578	0.626667	-0.095759	-0.67423	A=B	A=0	B<0	Ambiguous
GRMZM2G350312	237	245	82	132	0.967347	0.621212	-0.0478947	-0.686842	A=B	A=0	B<0	Ambiguous
GRMZM2G350399	129	174	76	87	0.741379	0.873563	-0.431716	-0.195016	A=B	A<0	B=0	Ambiguous
GRMZM2G351387	356	428	177	180	0.831776	0.983333	-0.265734	-0.0242475	A=B	A<0	B=0	Ambiguous
GRMZM2G351582	107	126	38	65	0.849206	0.584615	-0.235813	-0.77444	A=B	A=0	B<0	Ambiguous
GRMZM2G351775	23	66	8	18	0.348485	0.444444	-1.52083	-1.16993	A=B	A<0	B=0	Ambiguous
GRMZM2G352756	34	53	27	49	0.641509	0.55102	-0.640458	-0.859822	A=B	A=0	B<0	Ambiguous
GRMZM2G352891	168	217	104	93	0.774194	1.11828	-0.369234	0.161281	A=B	A<0	B=0	Ambiguous
GRMZM2G353236	80	114	63	82	0.701754	0.768293	-0.510962	-0.380272	A=B	A<0	B=0	Ambiguous
GRMZM2G353301	297	292	142	103	1.01712	1.37864	0.0244946	0.463247	A=B	A=0	B>0	Ambiguous
GRMZM2G355610	95	62	35	33	1.53226	1.06061	0.615659	0.0848889	A=B	A>0	B=0	Ambiguous
GRMZM2G355752	94	51	21	14	1.84314	1.5	0.882164	0.584963	A=B	A>0	B=0	Ambiguous
GRMZM2G356142	11	33	16	13	0.333333	1.23077	-1.58496	0.29956	A=B	A<0	B=0	Ambiguous
GRMZM2G358491	129	171	101	99	0.754386	1.0202	-0.406625	0.0288549	A=B	A<0	B=0	Ambiguous
GRMZM2G358768	48	85	41	49	0.564706	0.836735	-0.824428	-0.257158	A=B	A<0	B=0	Ambiguous
GRMZM2G359070	213	116	72	67	1.83621	1.07463	0.876729	0.103836	A=B	A>0	B=0	Ambiguous
GRMZM2G360835	79	149	62	65	0.530201	0.953846	-0.915388	-0.0681715	A=B	A<0	B=0	Ambiguous
GRMZM2G360949	170	296	138	168	0.574324	0.821429	-0.800062	-0.283793	A=B	A<0	B=0	Ambiguous
GRMZM2G361615	69	23	29	14	3	2.07143	1.58496	1.05063	A=B	A>0	B=0	Ambiguous
GRMZM2G362131	287	215	101	106	1.33488	0.95283	0.416714	-0.069709	A=B	A>0	B=0	Ambiguous
GRMZM2G362848	42	16	16	13	2.625	1.23077	1.39232	0.29956	A=B	A>0	B=0	Ambiguous
GRMZM2G362942	306	222	125	94	1.37838	1.32979	0.462972	0.411195	A=B	A>0	B=0	Ambiguous
GRMZM2G363038	74	128	48	70	0.578125	0.685714	-0.790547	-0.544321	A=B	A<0	B=0	Ambiguous
GRMZM2G363408	72	131	47	55	0.549618	0.854545	-0.863498	-0.226771	A=B	A<0	B=0	Ambiguous
GRMZM2G363535	22	50	21	26	0.44	0.807692	-1.18442	-0.308122	A=B	A<0	B=0	Ambiguous
GRMZM2G363801	18	45	15	19	0.4	0.789474	-1.32193	-0.341037	A=B	A<0	B=0	Ambiguous
GRMZM2G363893	35	12	8	4	2.91667	2	1.54432	1	A=B	A>0	B=0	Ambiguous
GRMZM2G364172	59	126	48	57	0.468254	0.842105	-1.09464	-0.247928	A=B	A<0	B=0	Ambiguous
GRMZM2G364272	19	36	10	14	0.527778	0.714286	-0.921997	-0.485427	A=B	A<0	B=0	Ambiguous
GRMZM2G365374	92	83	73	35	1.10843	2.08571	0.148523	1.06054	A=B	A=0	B>0	Ambiguous
GRMZM2G365515	714	523	329	292	1.3652	1.12671	0.449113	0.172119	A=B	A>0	B=0	Ambiguous
GRMZM2G365791	23	18	34	15	1.27778	2.26667	0.353637	1.18057	A=B	A=0	B>0	Ambiguous
GRMZM2G366402	85	85	27	47	1	0.574468	0	-0.799701	A=B	A=0	B<0	Ambiguous
GRMZM2G366873	86	59	26	32	1.45763	0.8125	0.543622	-0.29956	A=B	A>0	B=0	Ambiguous
GRMZM2G367094	54	21	16	6	2.57143	2.66667	1.36257	1.41504	A=B	A>0	B=0	Ambiguous
GRMZM2G367206	261	223	159	110	1.1704	1.44545	0.227006	0.531523	A=B	A=0	B>0	Ambiguous
GRMZM2G367834	165	114	91	63	1.44737	1.44444	0.533432	0.530515	A=B	A>0	B=0	Ambiguous
GRMZM2G368041	227	99	76	56	2.29293	1.35714	1.19719	0.440573	A=B	A>0	B=0	Ambiguous
GRMZM2G368678	44	44	35	15	1	2.33333	0	1.22239	A=B	A=0	B>0	Ambiguous
GRMZM2G368908	470	631	246	251	0.744849	0.98008	-0.424979	-0.029029	A=B	A<0	B=0	Ambiguous
GRMZM2G369130	56	88	39	38	0.636364	1.02632	-0.652077	0.0374747	A=B	A<0	B=0	Ambiguous
GRMZM2G369445	12	46	8	17	0.26087	0.470588	-1.9386	-1.08746	A=B	A<0	B=0	Ambiguous
GRMZM2G369792	46	42	29	11	1.09524	2.63636	0.131245	1.39855	A=B	A=0	B>0	Ambiguous
GRMZM2G369815	204	124	92	66	1.64516	1.39394	0.718229	0.479168	A=B	A>0	B=0	Ambiguous
GRMZM2G369931	280	337	122	159	0.830861	0.767296	-0.267322	-0.382146	A=B	A<0	B=0	Ambiguous
GRMZM2G370155	71	66	44	22	1.07576	2	0.105353	1	A=B	A=0	B>0	Ambiguous
GRMZM2G371176	194	187	101	67	1.03743	1.50746	0.0530184	0.592122	A=B	A=0	B>0	Ambiguous
GRMZM2G371606	38	76	44	41	0.5	1.07317	-1	0.10188	A=B	A<0	B=0	Ambiguous
GRMZM2G372077	337	352	193	145	0.957386	1.33103	-0.0628268	0.412548	A=B	A=0	B>0	Ambiguous
GRMZM2G372200	485	586	317	295	0.827645	1.07458	-0.272916	0.103768	A=B	A<0	B=0	Ambiguous
GRMZM2G372475	274	203	103	93	1.34975	1.10753	0.432696	0.147342	A=B	A>0	B=0	Ambiguous
GRMZM2G372928	78	132	67	77	0.590909	0.87013	-0.758992	-0.200697	A=B	A<0	B=0	Ambiguous
GRMZM2G373175	20	40	10	19	0.5	0.526316	-1	-0.925999	A=B	A<0	B=0	Ambiguous
GRMZM2G374385	470	631	262	295	0.744849	0.888136	-0.424979	-0.171148	A=B	A<0	B=0	Ambiguous
GRMZM2G374971	20	14	13	2	1.42857	6.5	0.514573	2.70044	A=B	A=0	B>0	Ambiguous
GRMZM2G375197	56	22	25	15	2.54545	1.66667	1.34792	0.736966	A=B	A>0	B=0	Ambiguous
GRMZM2G376067	661	561	283	253	1.17825	1.11858	0.23665	0.161665	A=B	A>0	B=0	Ambiguous
GRMZM2G377694	54	24	23	19	2.25	1.21053	1.16993	0.275634	A=B	A>0	B=0	Ambiguous
GRMZM2G377904	246	353	122	132	0.696884	0.924242	-0.52101	-0.113657	A=B	A<0	B=0	Ambiguous
GRMZM2G378547	244	104	72	52	2.34615	1.38462	1.2303	0.469485	A=B	A>0	B=0	Ambiguous
GRMZM2G378604	126	86	44	39	1.46512	1.12821	0.551015	0.174029	A=B	A>0	B=0	Ambiguous
GRMZM2G378907	465	549	252	293	0.846995	0.860068	-0.239575	-0.217477	A=B	A<0	B=0	Ambiguous
GRMZM2G379002	75	155	25	40	0.483871	0.625	-1.04731	-0.678072	A=B	A<0	B=0	Ambiguous
GRMZM2G379179	193	134	74	63	1.4403	1.1746	0.526368	0.232173	A=B	A>0	B=0	Ambiguous
GRMZM2G379575	14	28	3	16	0.5	0.1875	-1	-2.41504	A=B	A=0	B<0	Ambiguous
GRMZM2G379964	38	33	27	11	1.15152	2.45455	0.203533	1.29546	A=B	A=0	B>0	Ambiguous
GRMZM2G380656	21	57	13	18	0.368421	0.722222	-1.44057	-0.469485	A=B	A<0	B=0	Ambiguous
GRMZM2G381059	137	218	62	76	0.62844	0.815789	-0.670152	-0.293731	A=B	A<0	B=0	Ambiguous
GRMZM2G381086	213	213	106	73	1	1.45205	0	0.538096	A=B	A=0	B>0	Ambiguous
GRMZM2G381129	188	134	77	79	1.40299	0.974684	0.4885	-0.0369942	A=B	A>0	B=0	Ambiguous
GRMZM2G381744	239	342	116	138	0.69883	0.84058	-0.516986	-0.250543	A=B	A<0	B=0	Ambiguous
GRMZM2G382379	48	101	21	29	0.475248	0.724138	-1.07325	-0.465664	A=B	A<0	B=0	Ambiguous
GRMZM2G382717	470	333	185	156	1.41141	1.1859	0.497139	0.245979	A=B	A>0	B=0	Ambiguous
GRMZM2G383031	531	403	201	201	1.31762	1	0.397932	0	A=B	A>0	B=0	Ambiguous
GRMZM2G383408	174	208	127	94	0.836538	1.35106	-0.257496	0.434096	A<B	A=0	B=0	Ambiguous
GRMZM2G383680	11	26	6	12	0.423077	0.5	-1.24101	-1	A=B	A<0	B=0	Ambiguous
GRMZM2G384293	38	86	25	33	0.44186	0.757576	-1.17834	-0.400538	A=B	A<0	B=0	Ambiguous
GRMZM2G386209	23	11	22	3	2.09091	7.33333	1.06413	2.87447	A=B	A=0	B>0	Ambiguous
GRMZM2G386643	1163	972	567	496	1.1965	1.14315	0.258823	0.193009	A=B	A>0	B=0	Ambiguous
GRMZM2G386667	101	151	74	67	0.668874	1.10448	-0.580193	0.143364	A=B	A<0	B=0	Ambiguous
GRMZM2G386802	86	145	47	61	0.593103	0.770492	-0.753644	-0.376148	A=B	A<0	B=0	Ambiguous
GRMZM2G386971	72	45	20	31	1.6	0.645161	0.678072	-0.632268	A=B	A>0	B=0	Ambiguous
GRMZM2G387038	24	59	25	23	0.40678	1.08696	-1.29768	0.120294	A=B	A<0	B=0	Ambiguous
GRMZM2G387485	160	212	98	109	0.754717	0.899083	-0.405992	-0.153474	A=B	A<0	B=0	Ambiguous
GRMZM2G387731	50	95	45	61	0.526316	0.737705	-0.925999	-0.438884	A=B	A<0	B=0	Ambiguous
GRMZM2G389118	599	738	322	322	0.811653	1	-0.301065	0	A=B	A<0	B=0	Ambiguous
GRMZM2G389173	34	55	13	38	0.618182	0.342105	-0.693897	-1.54749	A=B	A=0	B<0	Ambiguous
GRMZM2G389881	161	196	52	90	0.821429	0.577778	-0.283793	-0.791413	A=B	A=0	B<0	Ambiguous
GRMZM2G390221	541	509	325	246	1.06287	1.32114	0.0879629	0.401781	A=B	A=0	B>0	Ambiguous
GRMZM2G390718	85	51	44	39	1.66667	1.12821	0.736966	0.174029	A=B	A>0	B=0	Ambiguous
GRMZM2G391795	406	259	136	119	1.56757	1.14286	0.648528	0.192645	A=B	A>0	B=0	Ambiguous
GRMZM2G392320	27	104	23	36	0.259615	0.638889	-1.94555	-0.646363	A=B	A<0	B=0	Ambiguous
GRMZM2G392524	91	72	59	28	1.26389	2.10714	0.33787	1.07529	A=B	A=0	B>0	Ambiguous
GRMZM2G392710	211	306	114	135	0.689542	0.844444	-0.536289	-0.243926	A=B	A<0	B=0	Ambiguous
GRMZM2G392932	16	49	13	21	0.326531	0.619048	-1.61471	-0.691878	A=B	A<0	B=0	Ambiguous
GRMZM2G392956	533	719	295	343	0.741307	0.860058	-0.431856	-0.217494	A=B	A<0	B=0	Ambiguous
GRMZM2G394027	12	33	5	13	0.363636	0.384615	-1.45943	-1.37851	A=B	A<0	B=0	Ambiguous
GRMZM2G394212	16	44	17	20	0.363636	0.85	-1.45943	-0.234465	A=B	A<0	B=0	Ambiguous
GRMZM2G394827	27	47	27	35	0.574468	0.771429	-0.799701	-0.374396	A=B	A<0	B=0	Ambiguous
GRMZM2G395842	203	154	96	78	1.31818	1.23077	0.398549	0.29956	A=B	A>0	B=0	Ambiguous
GRMZM2G396922	35	61	18	19	0.57377	0.947368	-0.801454	-0.0780025	A=B	A<0	B=0	Ambiguous
GRMZM2G397190	38	58	7	29	0.655172	0.241379	-0.610053	-2.05063	A=B	A=0	B<0	Ambiguous
GRMZM2G397402	52	86	17	33	0.604651	0.515152	-0.725825	-0.956931	A=B	A<0	B=0	Ambiguous
GRMZM2G397651	65	45	47	20	1.44444	2.35	0.530515	1.23266	A=B	A=0	B>0	Ambiguous
GRMZM2G398010	100	156	63	84	0.641026	0.75	-0.641546	-0.415037	A=B	A<0	B=0	Ambiguous
GRMZM2G398275	11	26	9	19	0.423077	0.473684	-1.24101	-1.078	A=B	A<0	B=0	Ambiguous
GRMZM2G398500	60	104	43	54	0.576923	0.796296	-0.793549	-0.328623	A=B	A<0	B=0	Ambiguous
GRMZM2G398527	26	61	26	22	0.42623	1.18182	-1.2303	0.241008	A=B	A<0	B=0	Ambiguous
GRMZM2G399183	77	41	9	12	1.87805	0.75	0.909235	-0.415037	A=B	A>0	B=0	Ambiguous
GRMZM2G399433	75	49	28	19	1.53061	1.47368	0.614109	0.559427	A=B	A>0	B=0	Ambiguous
GRMZM2G399495	106	118	25	57	0.898305	0.438596	-0.154723	-1.18903	A=B	A=0	B<0	Ambiguous
GRMZM2G399858	11	43	10	21	0.255814	0.47619	-1.96683	-1.07039	A=B	A<0	B=0	Ambiguous
GRMZM2G400156	94	50	48	38	1.88	1.26316	0.910733	0.337035	A=B	A>0	B=0	Ambiguous
GRMZM2G400169	24	56	17	24	0.428571	0.708333	-1.22239	-0.4975	A=B	A<0	B=0	Ambiguous
GRMZM2G400238	62	133	49	71	0.466165	0.690141	-1.10109	-0.535037	A=B	A<0	B=0	Ambiguous
GRMZM2G400604	234	165	83	90	1.41818	0.922222	0.504043	-0.116814	A=B	A>0	B=0	Ambiguous
GRMZM2G400714	159	183	69	120	0.868852	0.575	-0.202817	-0.798366	A=B	A=0	B<0	Ambiguous
GRMZM2G401062	590	720	356	387	0.819444	0.919897	-0.287282	-0.120456	A=B	A<0	B=0	Ambiguous
GRMZM2G401308	17	10	30	2	1.7	15	0.765535	3.90689	A=B	A=0	B>0	Ambiguous
GRMZM2G402307	462	559	219	263	0.826476	0.8327	-0.274955	-0.264132	A=B	A<0	B=0	Ambiguous
GRMZM2G404897	111	210	64	72	0.528571	0.888889	-0.91983	-0.169925	A=B	A<0	B=0	Ambiguous
GRMZM2G405760	341	305	173	132	1.11803	1.31061	0.160962	0.390234	A=B	A=0	B>0	Ambiguous
GRMZM2G405815	12	28	12	8	0.428571	1.5	-1.22239	0.584963	A=B	A<0	B=0	Ambiguous
GRMZM2G406043	18	47	12	24	0.382979	0.5	-1.38466	-1	A=B	A<0	B=0	Ambiguous
GRMZM2G406119	59	76	18	47	0.776316	0.382979	-0.365284	-1.38466	A=B	A=0	B<0	Ambiguous
GRMZM2G406977	66	118	37	56	0.559322	0.660714	-0.838249	-0.597902	A=B	A<0	B=0	Ambiguous
GRMZM2G408379	61	112	36	35	0.544643	1.02857	-0.876618	0.040642	A=B	A<0	B=0	Ambiguous
GRMZM2G409343	10	22	3	13	0.454545	0.230769	-1.1375	-2.11548	A=B	A=0	B<0	Ambiguous
GRMZM2G410515	49	58	16	37	0.844828	0.432432	-0.243271	-1.20945	A=B	A=0	B<0	Ambiguous
GRMZM2G410704	45	24	10	13	1.875	0.769231	0.906891	-0.378512	A=B	A>0	B=0	Ambiguous
GRMZM2G410941	60	96	49	39	0.625	1.25641	-0.678072	0.329308	A=B	A<0	B=0	Ambiguous
GRMZM2G410991	51	104	36	54	0.490385	0.666667	-1.02801	-0.584963	A=B	A<0	B=0	Ambiguous
GRMZM2G411159	99	55	51	32	1.8	1.59375	0.847997	0.672425	A=B	A>0	B=0	Ambiguous
GRMZM2G411260	91	144	51	56	0.631944	0.910714	-0.66213	-0.13493	A=B	A<0	B=0	Ambiguous
GRMZM2G411561	13	53	5	13	0.245283	0.384615	-2.02748	-1.37851	A=B	A<0	B=0	Ambiguous
GRMZM2G412150	13	55	17	27	0.236364	0.62963	-2.08092	-0.667425	A=B	A<0	B=0	Ambiguous
GRMZM2G412674	222	256	110	148	0.867188	0.743243	-0.205584	-0.428094	A=B	A=0	B<0	Ambiguous
GRMZM2G412911	100	140	84	75	0.714286	1.12	-0.485427	0.163499	A=B	A<0	B=0	Ambiguous
GRMZM2G413193	99	63	30	30	1.57143	1	0.652077	0	A=B	A>0	B=0	Ambiguous
GRMZM2G415215	39	81	39	36	0.481481	1.08333	-1.05445	0.115477	A=B	A<0	B=0	Ambiguous
GRMZM2G415242	316	435	162	173	0.726437	0.936416	-0.461091	-0.0947782	A=B	A<0	B=0	Ambiguous
GRMZM2G415327	14	31	6	10	0.451613	0.6	-1.14684	-0.736966	A=B	A<0	B=0	Ambiguous
GRMZM2G416491	61	102	36	35	0.598039	1.02857	-0.741688	0.040642	A=B	A<0	B=0	Ambiguous
GRMZM2G416625	107	34	21	14	3.14706	1.5	1.654	0.584963	A=B	A>0	B=0	Ambiguous
GRMZM2G416817	10	27	4	12	0.37037	0.333333	-1.43296	-1.58496	A=B	A<0	B=0	Ambiguous
GRMZM2G417658	294	219	114	100	1.34247	1.14	0.424885	0.189034	A=B	A>0	B=0	Ambiguous
GRMZM2G419645	35	63	32	41	0.555556	0.780488	-0.847997	-0.357552	A=B	A<0	B=0	Ambiguous
GRMZM2G419938	212	120	80	68	1.76667	1.17647	0.82103	0.234465	A=B	A>0	B=0	Ambiguous
GRMZM2G420119	311	304	162	123	1.02303	1.31707	0.0328433	0.397335	A=B	A=0	B>0	Ambiguous
GRMZM2G420823	59	106	27	35	0.556604	0.771429	-0.845277	-0.374396	A=B	A<0	B=0	Ambiguous
GRMZM2G421240	197	147	91	72	1.34014	1.26389	0.422379	0.33787	A=B	A>0	B=0	Ambiguous
GRMZM2G421256	33	11	7	5	3	1.4	1.58496	0.485427	A=B	A>0	B=0	Ambiguous
GRMZM2G421500	74	105	65	54	0.704762	1.2037	-0.504792	0.26748	A=B	A<0	B=0	Ambiguous
GRMZM2G421690	181	275	98	102	0.658182	0.960784	-0.603442	-0.0577155	A=B	A<0	B=0	Ambiguous
GRMZM2G423292	476	451	230	165	1.05543	1.39394	0.0778341	0.479168	A=B	A=0	B>0	Ambiguous
GRMZM2G423555	146	241	101	121	0.605809	0.834711	-0.723065	-0.260652	A=B	A<0	B=0	Ambiguous
GRMZM2G423714	21	45	14	21	0.466667	0.666667	-1.09954	-0.584963	A=B	A<0	B=0	Ambiguous
GRMZM2G423861	151	255	120	132	0.592157	0.909091	-0.755949	-0.137504	A=B	A<0	B=0	Ambiguous
GRMZM2G424595	24	34	31	15	0.705882	2.06667	-0.5025	1.04731	A=B	A=0	B>0	Ambiguous
GRMZM2G426415	324	418	134	137	0.77512	0.978102	-0.367509	-0.0319429	A=B	A<0	B=0	Ambiguous
GRMZM2G427097	280	230	102	107	1.21739	0.953271	0.283793	-0.0690416	A=B	A>0	B=0	Ambiguous
GRMZM2G427408	213	358	130	166	0.594972	0.783133	-0.749106	-0.352672	A=B	A<0	B=0	Ambiguous
GRMZM2G427672	47	22	18	18	2.13636	1	1.09516	0	A=B	A>0	B=0	Ambiguous
GRMZM2G428168	10	13	1	17	0.769231	0.0588235	-0.378512	-4.08746	A=B	A=0	B<0	Ambiguous
GRMZM2G428184	26	53	20	23	0.490566	0.869565	-1.02748	-0.201634	A=B	A<0	B=0	Ambiguous
GRMZM2G428242	60	135	43	63	0.444444	0.68254	-1.16993	-0.551015	A=B	A<0	B=0	Ambiguous
GRMZM2G428555	245	124	95	73	1.97581	1.30137	0.982442	0.380031	A=B	A>0	B=0	Ambiguous
GRMZM2G428964	268	199	108	106	1.34673	1.01887	0.429465	0.026967	A=B	A>0	B=0	Ambiguous
GRMZM2G429759	10	43	17	21	0.232558	0.809524	-2.10434	-0.304855	A=B	A<0	B=0	Ambiguous
GRMZM2G430392	60	90	31	46	0.666667	0.673913	-0.584963	-0.569366	A=B	A<0	B=0	Ambiguous
GRMZM2G431243	30	54	21	24	0.555556	0.875	-0.847997	-0.192645	A=B	A<0	B=0	Ambiguous
GRMZM2G433295	67	73	16	40	0.917808	0.4	-0.123735	-1.32193	A=B	A=0	B<0	Ambiguous
GRMZM2G433591	205	293	94	122	0.699659	0.770492	-0.515277	-0.376148	A=B	A<0	B=0	Ambiguous
GRMZM2G434219	48	32	31	7	1.5	4.42857	0.584963	2.14684	A=B	A=0	B>0	Ambiguous
GRMZM2G434696	21	21	32	13	1	2.46154	0	1.29956	A=B	A=0	B>0	Ambiguous
GRMZM2G435445	1485	1353	679	613	1.09756	1.10767	0.134301	0.147525	A=B	A>0	B=0	Ambiguous
GRMZM2G436710	110	148	63	66	0.743243	0.954545	-0.428094	-0.0671142	A=B	A<0	B=0	Ambiguous
GRMZM2G437460	1198	1325	562	625	0.904151	0.8992	-0.145364	-0.153286	A=B	A<0	B=0	Ambiguous
GRMZM2G438176	18	46	10	22	0.391304	0.454545	-1.35364	-1.1375	A=B	A<0	B=0	Ambiguous
GRMZM2G438386	94	70	76	30	1.34286	2.53333	0.425306	1.34104	A=B	A=0	B>0	Ambiguous
GRMZM2G438755	19	38	10	19	0.5	0.526316	-1	-0.925999	A=B	A<0	B=0	Ambiguous
GRMZM2G439198	82	55	34	41	1.49091	0.829268	0.576192	-0.270089	A=B	A>0	B=0	Ambiguous
GRMZM2G439950	784	901	443	432	0.870144	1.02546	-0.200673	0.0362754	A=B	A<0	B=0	Ambiguous
GRMZM2G442685	392	242	149	120	1.61983	1.24167	0.695847	0.312278	A=B	A>0	B=0	Ambiguous
GRMZM2G443265	167	217	94	98	0.769585	0.959184	-0.377847	-0.060121	A=B	A<0	B=0	Ambiguous
GRMZM2G444567	90	145	48	67	0.62069	0.716418	-0.688056	-0.481127	A=B	A<0	B=0	Ambiguous
GRMZM2G444748	278	386	145	160	0.720207	0.90625	-0.473516	-0.142019	A=B	A<0	B=0	Ambiguous
GRMZM2G444762	37	17	12	6	2.17647	2	1.12199	1	A=B	A>0	B=0	Ambiguous
GRMZM2G444808	23	10	22	6	2.3	3.66667	1.20163	1.87447	A=B	A=0	B>0	Ambiguous
GRMZM2G444819	157	61	52	38	2.57377	1.36842	1.36388	0.452512	A=B	A>0	B=0	Ambiguous
GRMZM2G445384	36	13	16	7	2.76923	2.28571	1.46949	1.19265	A=B	A>0	B=0	Ambiguous
GRMZM2G445602	28	16	32	7	1.75	4.57143	0.807355	2.19265	A=B	A=0	B>0	Ambiguous
GRMZM2G446515	38	63	17	26	0.603175	0.653846	-0.729352	-0.612977	A=B	A<0	B=0	Ambiguous
GRMZM2G446625	134	132	91	60	1.01515	1.51667	0.0216951	0.600904	A=B	A=0	B>0	Ambiguous
GRMZM2G446872	99	137	68	78	0.722628	0.871795	-0.468675	-0.197939	A=B	A<0	B=0	Ambiguous
GRMZM2G446921	327	266	164	137	1.22932	1.19708	0.297864	0.25952	A=B	A>0	B=0	Ambiguous
GRMZM2G447195	137	77	58	37	1.77922	1.56757	0.831246	0.648528	A=B	A>0	B=0	Ambiguous
GRMZM2G447535	39	88	22	31	0.443182	0.709677	-1.17403	-0.494765	A=B	A<0	B=0	Ambiguous
GRMZM2G448001	10	30	5	14	0.333333	0.357143	-1.58496	-1.48543	A=B	A<0	B=0	Ambiguous
GRMZM2G449645	49	21	17	6	2.33333	2.83333	1.22239	1.5025	A=B	A>0	B=0	Ambiguous
GRMZM2G449709	34	21	21	8	1.61905	2.625	0.695145	1.39232	A=B	A=0	B>0	Ambiguous
GRMZM2G450206	30	72	19	28	0.416667	0.678571	-1.26303	-0.559427	A=B	A<0	B=0	Ambiguous
GRMZM2G450217	95	94	32	55	1.01064	0.581818	0.0152668	-0.78136	A=B	A=0	B<0	Ambiguous
GRMZM2G450488	143	131	69	42	1.0916	1.64286	0.126448	0.716207	A=B	A=0	B>0	Ambiguous
GRMZM2G451231	25	44	18	14	0.568182	1.28571	-0.815575	0.36257	A=B	A<0	B=0	Ambiguous
GRMZM2G451314	295	441	200	231	0.668934	0.865801	-0.580064	-0.207893	A=B	A<0	B=0	Ambiguous
GRMZM2G451672	257	382	151	157	0.672775	0.961783	-0.571804	-0.056216	A=B	A<0	B=0	Ambiguous
GRMZM2G452142	177	294	110	121	0.602041	0.909091	-0.732067	-0.137504	A=B	A<0	B=0	Ambiguous
GRMZM2G452444	184	259	113	126	0.710425	0.896825	-0.493246	-0.157101	A=B	A<0	B=0	Ambiguous
GRMZM2G452935	143	197	87	85	0.725888	1.02353	-0.46218	0.0335526	A=B	A<0	B=0	Ambiguous
GRMZM2G453008	25	36	16	37	0.694444	0.432432	-0.526069	-1.20945	A=B	A=0	B<0	Ambiguous
GRMZM2G453296	13	28	10	6	0.464286	1.66667	-1.10692	0.736966	A=B	A<0	B=0	Ambiguous
GRMZM2G453376	23	59	23	31	0.389831	0.741935	-1.35908	-0.430634	A=B	A<0	B=0	Ambiguous
GRMZM2G453772	173	150	93	48	1.15333	1.9375	0.20581	0.954196	A=B	A=0	B>0	Ambiguous
GRMZM2G454176	409	388	272	202	1.05412	1.34653	0.0760442	0.429251	A=B	A=0	B>0	Ambiguous
GRMZM2G455476	11	38	12	12	0.289474	1	-1.7885	0	A=B	A<0	B=0	Ambiguous
GRMZM2G456473	58	24	11	11	2.41667	1	1.27302	0	A=B	A>0	B=0	Ambiguous
GRMZM2G456512	76	139	41	61	0.546763	0.672131	-0.871014	-0.573185	A=B	A<0	B=0	Ambiguous
GRMZM2G456570	27	50	22	19	0.54	1.15789	-0.888969	0.211504	A=B	A<0	B=0	Ambiguous
GRMZM2G458075	123	98	71	43	1.2551	1.65116	0.327805	0.723482	A=B	A=0	B>0	Ambiguous
GRMZM2G458283	98	136	57	74	0.720588	0.77027	-0.472753	-0.376563	A=B	A<0	B=0	Ambiguous
GRMZM2G458538	172	172	115	76	1	1.51316	0	0.597563	A=B	A=0	B>0	Ambiguous
GRMZM2G458549	208	258	78	108	0.806202	0.722222	-0.310788	-0.469485	A=B	A<0	B=0	Ambiguous
GRMZM2G458751	13	50	9	15	0.26	0.6	-1.94342	-0.736966	A=B	A<0	B=0	Ambiguous
GRMZM2G459391	66	94	46	48	0.702128	0.958333	-0.510195	-0.0614005	A=B	A<0	B=0	Ambiguous
GRMZM2G459755	39	20	7	9	1.95	0.777778	0.963474	-0.36257	A=B	A>0	B=0	Ambiguous
GRMZM2G461356	464	595	234	282	0.779832	0.829787	-0.358765	-0.269187	A=B	A<0	B=0	Ambiguous
GRMZM2G461804	45	39	42	15	1.15385	2.8	0.206451	1.48543	A=B	A=0	B>0	Ambiguous
GRMZM2G463525	212	359	120	151	0.590529	0.794702	-0.75992	-0.331514	A=B	A<0	B=0	Ambiguous
GRMZM2G463574	78	84	20	38	0.928571	0.526316	-0.106915	-0.925999	A=B	A=0	B<0	Ambiguous
GRMZM2G465595	206	197	134	81	1.04569	1.65432	0.0644487	0.726239	A=B	A=0	B>0	Ambiguous
GRMZM2G465723	30	20	27	9	1.5	3	0.584963	1.58496	A=B	A=0	B>0	Ambiguous
GRMZM2G465728	234	296	110	119	0.790541	0.92437	-0.339089	-0.113458	A=B	A<0	B=0	Ambiguous
GRMZM2G466224	15	20	4	15	0.75	0.266667	-0.415037	-1.90689	A=B	A=0	B<0	Ambiguous
GRMZM2G466385	276	452	163	204	0.610619	0.79902	-0.711655	-0.323697	A=B	A<0	B=0	Ambiguous
GRMZM2G467069	143	211	89	117	0.677725	0.760684	-0.561228	-0.394631	A=B	A<0	B=0	Ambiguous
GRMZM2G467466	14	54	10	22	0.259259	0.454545	-1.94753	-1.1375	A=B	A<0	B=0	Ambiguous
GRMZM2G468682	2019	2317	1057	1126	0.871385	0.938721	-0.198617	-0.0912315	A=B	A<0	B=0	Ambiguous
GRMZM2G469162	180	319	120	157	0.564263	0.764331	-0.82556	-0.38773	A=B	A<0	B=0	Ambiguous
GRMZM2G469901	123	95	66	29	1.29474	2.27586	0.372659	1.18641	A=B	A=0	B>0	Ambiguous
[truncated: 9,995 more rows]
